# Supplementary material for: Characterization of the membrane proteome and N-glycoproteome in BV-2 mouse microglia by liquid chromatography-tandem mass spectrometry
Source: BMC Genomics. 2014 Feb 4;15:95. doi: 10.1186/1471-2164-15-95 (PMC3938046; doi:10.1186/1471-2164-15-95)
Supplement: Additional file 1: Table S1 — Information on peptide and protein identificaiton for crude membrane proteome. [file 1471-2164-15-95-S1.xlsx]

## Sheet: Supplementary table S1
Table S1. Information on peptide and protein identificaiton for crude membrane proteome. Information on mass spectrometric analysis of 2 biological sets is provided. Information on transmembrane domain (TMD) prediction and GPI anchor prediction is provided, as are inform GO annotation data using the DAVID tool, UniprotKB database, and Cytoscape. Peptide spectrum match (PSM), unique peptide, prote…
Experimental Set	methods	No. of LC-MS/MS	Total I.D	Bioinformatics analysis						Mass spectrometry analysis
				GO cellular component			TMDs > 0	GRAVY score >0	GPI prediction	PSM				unique peptide				protein group				Av. Absolute Mass Deviation (ppm)				Mass Standard Deviation (ppm)
				membrane	Integral to membrane	Plasma membrane				tech1	tech2	tech3	total	tech1	tech2	tech3	total	tech1	tech2	tech3	total	tech1	tech2	tech3	total	tech1	tech2	tech3	total
Biological set 1 (Orbitrap velos)	CM method 1_MED(LT)_1st	3	3195	1630 (51.02%)	1090 (34.62%)	448 (14.12%)	1350 (42.25%)	552 (17.28%)	80 (2.5%)	11551	12414	12793	36718	7306	8022	8234	9816	2413	2449	2453	2525	0.30611	0.32749	0.31031	0.31496	0.44341	0.48023	0.43973	0.45531
	CM method 1_MED(LT)_2nd	3								11744	12539	12664	36947	9261	9814	9915	11457	2554	2603	2613	2667	0.32247	0.32428	0.33053	0.32583	0.50115	0.49403	0.5036	0.4996
	CM method 1_MED(TT)_1st	3	3462	1786 (51.59%)	1230 (35.53%)	512 (14.79%)	1516 (43.79%)	594 (17.16%)	90 (2.6%)	18211	17972	17328	53511	13065	12501	11951	16492	2734	2707	2699	2840	0.39054	0.37914	0.40996	0.39289	0.56936	0.53904	0.58245	0.56359
	CM method 1_MED(TT)_2nd	3								12296	12275	12438	37009	9939	9961	9906	12625	2175	2180	2210	2293	0.33547	0.34308	0.37038	0.34955	0.52498	0.52544	0.5623	0.53775
	CM method 2_MED(LT)_1st	3	2620	1442 (55.04%)	1008 (38.47%)	405 (15.46%)	1210 (46.18%)	512 (19.54%)	71 (2.71%)	11905	11768	11629	35302	7385	7274	7204	8427	2186	2182	2171	2246	0.2903	0.29497	0.28865	0.2913	0.41486	0.42935	0.42171	0.42199
	CM method 2_MED(LT)_2nd	3								11969	12064	12182	36215	9172	9238	9236	10963	2365	2375	2365	2447	0.39575	0.33289	0.33067	0.35295	0.53957	0.48856	0.48831	0.50593
	CM method 2_MED(TT)_1st	3	3172	1621 (51.1%)	1090 (34.36%)	448 (14.12%)	1326 (41.8%)	565 (17.81%)	73 (2.3%)	15890	15794	14832	46516	11730	11590	11032	13884	2338	2338	2336	2419	0.32662	0.32456	0.33282	0.32795	0.5071	0.50374	0.5245	0.5117
	CM method 2_MED(TT)_2nd	3								7339	8219	7807	23365	5581	6125	5976	7253	1469	1527	1522	1580	0.30962	0.30804	0.30681	0.30813	0.46583	0.45292	0.43991	0.45278
	KIT 1	3	2548	1189 (46.66%)	802 (31.48%)	316 (12.4%)	982 (38.54%)	390 (15.31%)	64 (2.51%)	20004	20317	19516	59837	13040	12808	12419	15337	2505	2491	2485	2550	0.34933	0.35851	0.46003	0.38941	0.50662	0.51574	0.73232	0.59437
	KIT 2	3	2630	1335 (50.76%)	908 (34.52%)	351 (13.35%)	1106 (42.05%)	453 (17.22%)	67 (2.55%)	18574	19603	19641	57818	11997	12807	12730	15198	2531	2578	2564	2630	0.30771	0.32071	0.31656	0.31518	0.44442	0.46501	0.46191	0.45754
Biological set 2 (Q exactive)	CM method 1_MED(LT)_1st	3	2944	1405 (47.72%)	889 (30.20%)	453 (15.39%)	1108 (37.64%)	449 (15.25%)	63 (2.14%)	19520	19981	18464	57965	10394	10693	9984	12850	2472	2497	2439	2659	0.49594	0.50284	0.50128	0.5	0.72553	0.73516	0.73202	0.7309
	CM method 1_MED(LT)_2nd	3								17468	17090	16309	50867	11149	10746	10738	13562	2752	2690	2682	2892	0.59709	0.59887	0.61574	0.60362	0.99939	0.9909	1.0319	1.0071
	CM method 1_MED(TT)_1st	3	3674	1701 (46.30%)	1107 (30.13%)	523 (14.24%)	1382 (37.62%)	591 (16.09%)	77 (2.10%)	25746	26329	23400	75475	14890	15221	13870	19434	2645	2674	2554	2817	0.4504	0.46093	0.45642	0.45598	0.65767	0.66684	0.67881	0.66741
	CM method 1_MED(TT)_2nd	3								9414	9350	9397	28164	3571	3797	4048	4736	1154	1163	1219	1273	0.59407	0.60107	0.61855	0.60474	1.0105	1.0213	1.0663	1.0334
	CM method 2_MED(LT)_1st	3	2677	1402 (52.37%)	956 (35.71%)	408 (15.24%)	1162 (43.41%)	492 (18.38%)	64 (2.39%)	18284	19048	18309	55641	9249	9279	9191	11593	2284	2262	2247	2418	0.389577	0.39861	0.40066	0.39577	0.55379	0.57618	0.57817	0.56992
	CM method 2_MED(LT)_2nd	3								16416	16659	15852	48927	9097	8412	8168	11510	2173	2137	2095	2295	0.47347	0.50903	0.51208	0.49813	0.69609	0.74306	0.75976	0.73314
	CM method 2_MED(TT)_1st	3	3110	1580 (50.80%)	1074 (34.53%)	467 (15.02%)	1323 (42.54%)	573 (18.42%)	70 (2.25%)	26411	26363	23977	76711	15834	15827	14984	20373	2411	2437	2374	2559	0.48802	0.4938	0.47604	0.48628	0.76592	0.76181	0.73426	0.75467
	CM method 2_MED(TT)_2nd	3								7832	7912	8582	24326	3044	3060	3483	4252	965	967	1005	1063	0.46649	0.45313	0.46737	0.46268	0.68352	0.67491	0.70678	0.68922
	KIT 1	3	2605	1212 (45.53%)	809 (31.06%)	336 (12.90%)	932 (35.85%)	415 (15.93%)	66 (2.53%)	29197	29288	27371	85856	15776	15641	14858	19782	2496	2463	2426	2605	0.47366	0.47098	0.48002	0.47481	0.73602	0.73251	0.7376	0.73534
	KIT 2	3	2419	1240 (51.26%)	829 (34.27%)	349 (14.43%)	975 (40.31%)	417 (17.24%)	67 (2.77%)	26089	26384	24821	77294	13693	13676	12890	17008	2288	2289	2237	2419	0.40947	0.41677	0.42361	0.41653	0.60196	0.61034	0.61514	0.60909
Whole cell lysate (Q exactive)	Biological set 1	3	3806	1234 (32.42%)	597 (15.69%)	419 (11.01%)	860 (22.60%)	349 (9.17%)	56 (1.47%)	31495	24699	25685	81879	19514	16097	16575	25473	3018	2977	3018	3330	0.54852	0.54342	0.551	0.54781	0.75114	0.74494	0.76041	0.75236
	Biological set 2	3								33508	23867	23882	81257	20202	16692	15565	26359	3133	3038	3019	3478	0.5426	0.54917	0.58166	0.55586	0.75553	0.75347	0.79049	0.76502
