# Supplementary material for: Characterization of the membrane proteome and N-glycoproteome in BV-2 mouse microglia by liquid chromatography-tandem mass spectrometry
Source: BMC Genomics. 2014 Feb 4;15:95. doi: 10.1186/1471-2164-15-95 (PMC3938046; doi:10.1186/1471-2164-15-95)
Supplement: Additional file 2: Table S2 — Total protein list identified in biological set 1. Table S3. Total protein list identified in biological set 2. [file 1471-2164-15-95-S2.xlsx]

## Sheet: Supplementary table S2
Table S2. Total protein list identified in biological set 1. Complete list of protein groups identified in biological set 1 is shown. Leading proteins in the corresponding protein groups are also shown. List includes IPI accession number, Uniprot accession number, gene symbol, and protein name of each identified protein group. Search results from the Maxquant program-Andromeda engine are also sho…
		Protein Identification							Proteins & Peptides identification information																										Transmembrane domain analysis								GO analysis ( Cellular localization )
Exp.	Index	Proteins Groups (IPI)	Protein Groups (Uniprot)	Protein Groups (Gene symbol)	Majority Proteins (IPI)	Leading protein (IPI)	Leading protein (Gene symbol)	Protein Names	Proteins	Peptides	Razor + unique Peptides	Unique Peptides	Peptides technical replicate 1	Peptides technical replicate 2	Peptides technical replicate 3	Razor + unique Peptides technical replicate 1	Razor + unique Peptides technical replicate 2	Razor + unique Peptides technical replicate 3	Unique Peptides technical replicate 1	Unique Peptides technical replicate 2	Unique Peptides technical replicate 2	Sequence Coverage [%]	Unique + Razor Sequence Coverage [%]	Unique Sequence Coverage [%]	Mol. Weight [kDa]	Sequence Length	PEP	Sequence Coverage technical replicate 1	Sequence Coverage technical replicate 2	Sequence Coverage technical replicate 3	Intensity	Intensity technical replicate 1	Intensity technical replicate 2	Intensity technical replicate 3	SCAMPI	topology of SCAMPI	TMHMM	topology of TMHMM	SOSUI	topology of SOSUI	Merged TM domain	Gravy Score	membrane	integral to membrane	plasma membrane	Golgi	cytosol	ER	Mitochondrion
High_MED(LT)_1st_LysC	1	IPI00107913;IPI00885495	Q9CVE7;Q9CPZ8	Cmc1	IPI00107913;IPI00885495	IPI00107913	Cmc1	Putative uncharacterized protein;COX assembly mitochondrial protein homolog	2	1	1	1	1	1	1	1	1	1	1	1	1	12.9	12.9	12.9	15.232	132	4.2931e-09	12.9	12.9	12.9	8725400	3124300	3122400	2478700	0	0	0	Topology=o	0	0	0	-0.762879							#
High_MED(LT)_1st_LysC	2	IPI00108003;IPI00875061;IPI00653548;IPI00754025;IPI00120590	P09581;Q0P635;Q3U1X4;Q3U1Y3;Q3U210;Q3U3W0;Q3U4N8;Q3UKC6;Q6NXV8	Csf1r;Csfmr;Fms;mCG_6021	IPI00108003	IPI00108003	Csf1r	Macrophage colony-stimulating factor 1 receptor;Proto-oncogene c-Fms;Tyrosine-protein kinase receptor	5	11	11	11	11	10	11	11	10	11	11	10	11	16.6	16.6	16.6	109.18	977	9.3013e-41	16.6	15.4	16.6	1051400000	305390000	394830000	351170000	1	1. 516-536	1	Topology=o513-535i	1	REGION 514-535	3	-0.246469	#	#	#
High_MED(LT)_1st_LysC	3	IPI00108041	P70302;Q3TUX9	Sim;Stim1	IPI00108041	IPI00108041	Stim1	Stromal interaction molecule 1;Putative uncharacterized protein	1	2	2	2	1	2	2	1	2	2	1	2	2	4.7	4.7	4.7	77.566	685	0.0024121	3.4	4.7	4.7	85939000	10854000	38583000	36501000	2	1. 3-23, 2. 211-231	1	Topology=i214-232o	2	REGION 1-23,210-231	5	-0.672847	#	#	#			#
High_MED(LT)_1st_LysC	4	IPI00108085;IPI00856773;IPI00856627;IPI00132462;IPI00857796;IPI00757576;IPI00857172;IPI00407726;IPI00857913	P70318;Q545C1;Q6NVC2;Q8C573;Q921W2;D6RGU1;P52912;Q564E7;D3Z4H6;Q80ZW7;Q8BT02;Q8CII5;D3YY02	Tial1;mCG_21017;Tia;Tia1;mCG_130509	IPI00108085;IPI00856773;IPI00856627;IPI00132462;IPI00857796;IPI00757576;IPI00857172;IPI00407726;IPI00857913	IPI00108085	Tial1	Nucleolysin TIAR;TIA-1-related protein;Putative uncharacterized protein;Tial1 cytotoxic granule-associated RNA binding protein-like 1, isoform CRA_c;Tial1 protein;Tial1 cytotoxic granule-associated RNA binding protein-like 1, isoform CRA_a;Nucleolysin TIA-1;RNA-binding protein TIA-1;Cytotoxic granule-associated RNA binding protein 1, isoform CRA_a;Putative uncharacterized protein Tia1;Tia1 protein	9	2	2	2	2	2	2	2	2	2	2	2	2	4.8	4.8	4.8	43.388	392	0.09059	4.8	4.8	4.8	55970000	18387000	18404000	19180000	0	0	0	Topology=o	0	0	0	-0.514796
High_MED(LT)_1st_LysC	5	IPI00108125;IPI00331514;IPI00648714;IPI00471441	P63242;Q8BGY2;Q8CH67;Q8VHU9;Q9D0J8;F7AXC4;Q66JR8;Q80WS9	Eif5a;Eif5a2;Ptms	IPI00108125;IPI00331514;IPI00648714;IPI00471441	IPI00108125	Eif5a	eIF-4D;Eukaryotic initiation factor 5A isoform 1;Eukaryotic translation initiation factor 5A-1;Eukaryotic initiation factor 5A isoform 2;Eukaryotic translation initiation factor 5A-2;Eukaryotic initiation factor 5A isoform II;Eukaryotic translation initiation factor 5A isoform II;Parathymosin;Ptms protein	4	4	4	4	4	4	4	4	4	4	4	4	4	24	24	24	16.832	154	2.5996e-13	24	24	24	134940000	43732000	43749000	47456000	0	0	0	Topology=o	0	0	0	-0.264935	#	#			#	#
High_MED(LT)_1st_LysC	6	IPI00108143	P70333;A2BDV8;Q3UR26	Hnrnph2;Hnrph2;mCG_115062;RP23-26D22.4-001	IPI00108143	IPI00108143	Hnrnph2	Heterogeneous nuclear ribonucleoprotein H;Heterogeneous nuclear ribonucleoprotein H2;Heterogeneous nuclear ribonucleoprotein H2, isoform CRA_a;Putative uncharacterized protein	1	4	2	2	4	4	4	2	2	2	2	2	2	11.4	5.6	5.6	49.279	449	1.6367e-16	11.4	11.4	11.4	156280000	52691000	46421000	57168000	0	0	0	Topology=o	0	0	0	-0.606459
High_MED(LT)_1st_LysC	7	IPI00108189;IPI00880795	P70349;B1AZK3;B0R1E3	Hint;Hint1;Pkci;Pkci1;Prkcnh1;mCG_1442;RP24-84L18.1-001;RP24-84L18.1-002	IPI00108189;IPI00880795	IPI00108189	Hint1	Adenosine 5-monophosphoramidase;Histidine triad nucleotide-binding protein 1;Protein kinase C inhibitor 1;Protein kinase C-interacting protein 1;Histidine triad nucleotide binding protein;MCG1442, isoform CRA_b	2	2	2	2	2	2	2	2	2	2	2	2	2	32.5	32.5	32.5	13.777	126	5.1558e-05	32.5	32.5	32.5	113790000	34180000	41718000	37893000	0	0	0	Topology=o	0	0	0	-0.153968
High_MED(LT)_1st_LysC	8	IPI00108194	Q80ZS3	Mrps26	IPI00108194	IPI00108194	Mrps26	28S ribosomal protein S26, mitochondrial	1	2	2	2	2	2	2	2	2	2	2	2	2	14	14	14	23.443	200	2.0452e-05	14	14	14	145280000	66970000	45026000	33280000	0	0	0	Topology=o	0	0	0	-0.8985							#
High_MED(LT)_1st_LysC	9	IPI00108206	P70355;Q1KYL8;Q1KYL9;Q1KYM1;Q1KYM2;Q60588;Q61918;Q6T3U6;Q8BFR9;Q8C1W7	gag-pol;Mela;gag;pol	IPI00108206	IPI00108206	Mela	Gag-Pol polyprotein;Gag polyprotein pr65;Gag-pro-pol polyprotein;Gag protein;Pol protein;Reverse transcriptase;Putative uncharacterized protein	1	8	3	1	8	8	8	3	3	3	1	1	1	6.9	2.8	1	193.85	1734	4.1804e-31	6.9	6.9	6.9	2135100000	611020000	721880000	802240000	0	0	0	Topology=o	0	0	0	-0.535545
High_MED(LT)_1st_LysC	10	IPI00108271	P70372;Q3TT05;Q3UFF9;Q8BM84;Q8BTQ1;Q8BVF8;Q8BW03	Elavl1;Elra;Hua	IPI00108271	IPI00108271	Elavl1	Elav-like generic protein;ELAV-like protein 1;Hu-antigen R;MelG;Putative uncharacterized protein	1	4	4	4	4	4	4	4	4	4	4	4	4	19	19	19	36.169	326	2.3597e-09	19	19	19	447430000	112920000	192900000	141610000	0	0	0	Topology=o	0	0	0	-0.362577
High_MED(LT)_1st_LysC	11	IPI00108338	P25206;Q3UI57;Q3ULD6;Q3UZH2	Mcm3;Mcmd;Mcmd3	IPI00108338	IPI00108338	Mcm3	DNA polymerase alpha holoenzyme-associated protein P1;DNA replication licensing factor MCM3;P1-MCM3;Putative uncharacterized protein	1	1	1	1	1	1	1	1	1	1	1	1	1	2.1	2.1	2.1	91.545	812	2.751e-13	2.1	2.1	2.1	7654400	2572400	2475100	2606900	0	0	0	Topology=o	0	0	0	-0.556773
High_MED(LT)_1st_LysC	12	IPI00108388;IPI00798468;IPI00986887;IPI01027684	P70398;A2AD18;Q4FE56;Q8BR77;Q8C7T5	Fafl;Fam;Usp9x;RP23-216M21.1-001	IPI00108388;IPI00798468	IPI00108388	Usp9x	Deubiquitinating enzyme FAF-X;Fat facets homolog;Fat facets protein-related, X-linked;Probable ubiquitin carboxyl-terminal hydrolase FAF-X;Ubiquitin carboxyl-terminal hydrolase FAM;Ubiquitin thioesterase FAF-X;Ubiquitin-specific protease 9, X chromosome;Ubiquitin-specific-processing protease FAF-X;Ubiquitin carboxyl-terminal hydrolase;Putative uncharacterized protein	4	3	3	3	1	2	3	1	2	3	1	2	3	1.8	1.8	1.8	290.71	2559	1.7812e-22	0.9	1.4	1.8	27618000	4497900	10120000	13000000	4	1. 1151-1171, 2. 1286-1306, 3. 1349-1369, 4. 1496-1516	0	Topology=o	0	0	4	-0.354748
High_MED(LT)_1st_LysC	13	IPI00108410	Q9D5T0;Q9D9C1	Atad1	IPI00108410	IPI00108410	Atad1	ATPase family AAA domain-containing protein 1;Putative uncharacterized protein	1	5	5	5	5	5	5	5	5	5	5	5	5	21.6	21.6	21.6	40.744	361	3.6728e-90	21.6	21.6	21.6	1447300000	431020000	515470000	500830000	1	1. 16-36	0	Topology=o	0	0	1	-0.253463							#
High_MED(LT)_1st_LysC	14	IPI00108431;IPI00785241;IPI01027535;IPI00918883	Q3TUH1-1;Q3TUH1;Q3TUH1-2;D6RGT1		IPI00108431;IPI00785241;IPI01027535;IPI00918883	IPI00108431	1500001M20Rik	MMP37-like protein, mitochondrial	4	2	2	2	2	2	2	2	2	2	2	2	2	5.6	5.6	5.6	37.827	337	0.015454	5.6	5.6	5.6	67831000	17515000	24804000	25512000	0	0	0	Topology=o	0	0	0	-0.180119							#
High_MED(LT)_1st_LysC	15	IPI00108454;IPI00113655;IPI01027719;IPI00990093;IPI00474622	D3Z6N6;P62754;Q3TL53;Q5BLK1;Q8BT09;D3YX41	mCG_22088;Rps6;mCG_6542;RP24-468M3.2-001;Gm16409	IPI00108454;IPI00113655;IPI01027719;IPI00990093;IPI00474622	IPI00108454	Rps6-ps1	MCG22088;Putative uncharacterized protein ENSMUSP00000073830;40S ribosomal protein S6;Phosphoprotein NP33;Putative uncharacterized protein;MCG6542, isoform CRA_f;Ribosomal protein S6;Putative uncharacterized protein Gm16409	5	8	8	8	8	8	8	8	8	8	8	8	8	32.5	32.5	32.5	28.566	249	5.0496e-41	32.5	32.5	32.5	12068000000	3672700000	4016200000	4379100000	0	0	0	Topology=o	0	0	0	-0.921687
High_MED(LT)_1st_LysC	16	IPI00108685;IPI00405703;IPI00336550	P18052-1;P18052;E9QLV5;Q3TRY9;Q91V35;P18052-2	Lrp;Ptpa;Ptpra;RP23-100C5.1-001	IPI00108685;IPI00405703;IPI00336550	IPI00108685	Ptpra	LCA-related phosphatase;PTPTY-28;Receptor-type tyrosine-protein phosphatase alpha;Putative uncharacterized protein;Protein tyrosin phosphatase receptor type alpha;Protein tyrosine phosphatase, receptor type, A;Protein-tyrosine phosphatase alpha;Ptpra;Ptpra protein	3	6	6	6	6	5	6	6	5	6	6	5	6	11.6	11.6	11.6	93.696	829	5.0634e-30	11.6	9.2	11.6	469310000	128220000	147550000	193540000	2	1. 3-23, 2. 146-166	2	Topology=o4-26i143-165o	2	REGION 4-26,143-165	6	-0.354885	#	#	#
High_MED(LT)_1st_LysC	17	IPI00108727;IPI00309001;IPI00968337;IPI01008558	Q9D8C3-2;Q9D8C3;Q0VD95;Q8BML3;Q8C132;Q9D8C3-1;A3KGC9;E9PX10	Alg13;Glt28d1;Glt28d2;mCG_145726;OTTMUSG00000018917;RP23-159H8.5-009	IPI00108727;IPI00309001;IPI00968337;IPI01008558	IPI00108727	Alg13	Asparagine-linked glycosylation 13 homolog;Glycosyltransferase 28 domain-containing protein 1;UDP-N-acetylglucosamine transferase subunit ALG13 homolog;Glycosyltransferase 28 domain containing 2;MCG145726;Putative uncharacterized protein;Asparagine-linked glycosylation 13 homolog (S. cerevisiae)	4	3	3	3	3	2	3	3	2	3	3	2	3	24.2	24.2	24.2	18.346	165	0.01568	24.2	18.8	24.2	59547000	14106000	19021000	26420000	0	0	0	Topology=o	0	0	0	-0.0690909						#
High_MED(LT)_1st_LysC	18	IPI00108775	P54729;A0JLP6;A0PJ90;Q3UYM1	Nub1;Nyren18;mCG_16508	IPI00108775	IPI00108775	Nub1	NEDD8 ultimate buster 1;Negative regulator of ubiquitin-like proteins 1;Protein BS4;Nub1 protein;Putative uncharacterized protein;RIKEN cDNA 6330412F12, isoform CRA_e	1	1	1	1	1	0	1	1	0	1	1	0	1	2.4	2.4	2.4	70.306	614	0.0038763	2.4	0	2.4	5853400	1590600	0	4262800	0	0	0	Topology=o	0	0	0	-0.665961
High_MED(LT)_1st_LysC	19	IPI00108780;IPI00622911;IPI00989391	P17426-1;P17426;P17426-2	Adtaa;Ap2a1;Clapa1	IPI00108780;IPI00622911	IPI00108780	Ap2a1	100 kDa coated vesicle protein A;Adapter-related protein complex 2 alpha-1 subunit;Adaptor protein complex AP-2 subunit alpha-1;Alpha1-adaptin;Alpha-adaptin A;AP-2 complex subunit alpha-1;Clathrin assembly protein complex 2 alpha-A large chain;Plasma membrane adaptor HA2/AP2 adaptin alpha A subunit	3	4	4	4	4	4	4	4	4	4	4	4	4	5.3	5.3	5.3	107.66	977	2.9518e-08	5.3	5.3	5.3	377840000	116280000	131540000	130010000	0	0	0	Topology=o	0	0	0	-0.0749232	#		#
High_MED(LT)_1st_LysC	20	IPI00108818	Q6PGG6	Gnl3l	IPI00108818	IPI00108818	Gnl3l	Guanine nucleotide-binding protein-like 3-like protein	1	1	1	1	1	1	1	1	1	1	1	1	1	2.1	2.1	2.1	65.194	577	0.087606	2.1	2.1	2.1	31517000	7242900	11720000	12555000	0	0	0	Topology=o	0	0	0	-0.573137
High_MED(LT)_1st_LysC	21	IPI00108849;IPI00403408	P54751;Q3UU61;Q544T4;Q9JL30;Q8BJX5	Siat4;Siat4a;St3gal1;mCG_8909;St3gal-1	IPI00108849;IPI00403408	IPI00108849	St3gal1	CMP-N-acetylneuraminate-beta-galactosamide-alpha-2,3-sialyltransferase 1;Gal-beta-1,3-GalNAc-alpha-2,3-sialyltransferase;Gal-NAc6S;Sialyltransferase 4A;ST3Gal I;ST3GalA.1;ST3O;Putative uncharacterized protein;ST3 beta-galactoside alpha-2,3-sialyltransferase 1;St3gal1 protein;ST3GAL-I sialyltransferase	2	2	2	2	2	2	2	2	2	2	2	2	2	7.7	7.7	7.7	39.072	337	7.4609e-10	7.7	7.7	7.7	37022000	10960000	11993000	14068000	1	1. 8-28	1	Topology=i12-34o	0	0	2	-0.313947	#	#		#
High_MED(LT)_1st_LysC	22	IPI00108895	P54775;Q3TFA5;Q3TJ97;Q3TUN5;Q3UBF0;Q52L53;Q569X4;Q8BKU2	Psmc4;Tbp7	IPI00108895	IPI00108895	Psmc4	26S protease regulatory subunit 6B;26S proteasome AAA-ATPase subunit RPT3;CIP21;MB67-interacting protein;MIP224;Proteasome 26S subunit ATPase 4;Tat-binding protein 7;Putative uncharacterized protein;Psmc4 protein;Proteasome (Prosome, macropain) 26S subunit, ATPase, 4	1	6	6	6	6	6	6	6	6	6	6	6	6	23.7	23.7	23.7	47.408	418	5.7485e-61	23.7	23.7	23.7	151790000	52830000	49752000	49206000	0	0	0	Topology=o	0	0	0	-0.346172							#
High_MED(LT)_1st_LysC	23	IPI00109061;IPI00338039;IPI00473225;IPI00988328;IPI01026907	Q9CWF2;B2RSN3;Q8BK89;Q7TMM9;Q99J49	Tubb2b;mCG_1395;Tubb2;Tubb2a	IPI00109061;IPI00338039	IPI00109061	Tubb2b	Tubulin beta-2B chain;MCG1395;Tubulin, beta 2B;Putative uncharacterized protein;Tubulin beta-2A chain;Tubb2a protein	5	9	2	1	8	8	9	2	2	2	1	1	1	42	11.7	7.2	49.953	445	4.4851e-217	38.2	38.2	42	339840000	109220000	108810000	121810000	0	0	0	Topology=o	0	0	0	-0.405843
High_MED(LT)_1st_LysC	24	IPI00109073	Q9D6F9	Tubb4	IPI00109073	IPI00109073	Tubb4	Tubulin beta-4 chain	1	7	2	2	7	7	7	2	2	2	2	2	2	35.1	8.3	8.3	49.585	444	4.5857e-209	35.1	35.1	35.1	1922200000	910690000	83310000	928240000	0	0	0	Topology=o	0	0	0	-0.321396
High_MED(LT)_1st_LysC	25	IPI00109108;IPI00894932;IPI00895318	P46978;Q3TG02;Q3TUR1;Q3TVN9;Q3U547;Q3U573;Q3U9H4;Q3UA28;Q5U412;Q8BMP9;Q8BWT4	Itm1;Stt3a;mCG_4136	IPI00109108	IPI00109108	Stt3a	B5;Dolichyl-diphosphooligosaccharide--protein glycosyltransferase subunit STT3A;Integral membrane protein 1;Putative uncharacterized protein;STT3, subunit of the oligosaccharyltransferase complex, homolog A (S. cerevisiae)	3	4	4	4	4	4	4	4	4	4	4	4	4	5.7	5.7	5.7	85.96	753	1.9966e-08	5.7	5.7	5.7	2462300000	770460000	988050000	703770000	12	1. 63-83, 2. 163-183, 3. 189-209, 4. 214-234, 5. 260-280, 6. 284-304, 7. 347-367, 8. 407-427, 9. 436-456, 10. 458-478, 11. 503-523, 12. 617-637	12	Topology=i64-86o131-153i160-179o189-211i218-235o250-272i284-306o316-334i346-368o409-431i452-474o504-526i	11	REGION 134-156,162-184,186-208,219-241,258-280,287-309,347-369,411-431,434-456,459-481,501-523	35	0.189907	#	#				#
High_MED(LT)_1st_LysC	26	IPI00109109	P09671;Q3TJA2;Q3U8W4;Q4FJX9	Sod2;Sod-2;mCG_16695	IPI00109109	IPI00109109	Sod2	Superoxide dismutase [Mn], mitochondrial;Superoxide dismutase	1	3	3	3	2	3	3	2	3	3	2	3	3	13.5	13.5	13.5	24.603	222	0.0009724	9.9	13.5	13.5	136720000	26068000	54762000	55888000	0	0	0	Topology=o	0	0	0	-0.441892	#						#
High_MED(LT)_1st_LysC	27	IPI00109142	Q9R0P3	Es10;Esd;Sid478	IPI00109142	IPI00109142	Esd	Esterase 10;Esterase D;S-formylglutathione hydrolase;Sid 478	1	2	2	2	2	2	2	2	2	2	2	2	2	9.6	9.6	9.6	31.319	282	2.7968e-05	9.6	9.6	9.6	74563000	23733000	23841000	26990000	0	0	0	Topology=o	0	0	0	-0.254255
High_MED(LT)_1st_LysC	28	IPI00109169;IPI00988842	P70404;Q3TGZ3;Q684I8;Q3TKM5;Q9CW65	Idh3g;RP23-373N8.5-001;mCG_8096	IPI00109169;IPI00988842	IPI00109169	Idh3g	Isocitrate dehydrogenase [NAD] subunit gamma, mitochondrial;Isocitric dehydrogenase subunit gamma;NAD(+)-specific ICDH subunit gamma;Isocitrate dehydrogenase 3 (NAD+), gamma;Isocitrate dehydrogenase 3 NAD+, gamma;Putative uncharacterized protein;Isocitrate dehydrogenase 3 (NAD+), gamma, isoform CRA_c	2	2	2	2	2	2	2	2	2	2	2	2	2	6.1	6.1	6.1	42.785	393	0.0035673	6.1	6.1	6.1	161610000	57745000	49239000	54628000	0	0	0	Topology=o	0	0	0	-0.0737913							#
High_MED(LT)_1st_LysC	29	IPI00109175;IPI00858064	P70406;Q549J5;Q8CBU0;Q9R246;F8WJ17	Slc25a8;Ucp2;mCG_2855;UCP2	IPI00109175;IPI00858064	IPI00109175	Ucp2	Mitochondrial uncoupling protein 2;Solute carrier family 25 member 8;UCPH;Putative uncharacterized protein;Uncoupling protein 2;Uncoupling protein 2 (Mitochondrial, proton carrier), isoform CRA_a;Uncoupling protein-2	2	1	1	1	1	0	1	1	0	1	1	0	1	7.8	7.8	7.8	33.373	309	4.3064e-05	7.8	0	7.8	9188900	4768000	0	4420800	0	0	0	Topology=o	0	0	0	0.0572816	#	#					#
High_MED(LT)_1st_LysC	30	IPI00109212	Q9CWK8;Q3U5L3;Q91VZ1	Snx2	IPI00109212	IPI00109212	Snx2	Sorting nexin-2;Putative uncharacterized protein;Snx2 protein;Sorting nexin 2	1	6	6	6	5	6	6	5	6	6	5	6	6	13.9	13.9	13.9	58.47	519	5.7851e-44	11.4	13.9	13.9	249230000	74035000	93365000	81835000	0	0	0	Topology=o	0	0	0	-0.504046	#
High_MED(LT)_1st_LysC	31	IPI00109213;IPI00623542;IPI00988019;IPI00989855;IPI00268433	P70414;O35157;Q68FL0;Q8BXB3;F7C0V5;Q91ZQ6;Q9ET70;Q27PY9;Q8R505;Q91ZJ7;Q9ET73;Q9ET74	Ncx;Slc8a1;NCX1	IPI00109213;IPI00623542;IPI00988019;IPI00989855;IPI00268433	IPI00109213	Slc8a1	Na(+)/Ca(2+)-exchange protein 1;Sodium/calcium exchanger 1;Sodium-calcium exchanger;Slc8a1 protein;Putative uncharacterized protein;Sodium/calcium exchanger;Na/Ca exchanger;Solute carrier family 8 sodium/calcium exchanger member 1 splicing variant 1.41;Na+/Ca2+ exchanger NCX1 isoform	5	3	3	3	2	3	2	2	3	2	2	3	2	5.6	5.6	5.6	108.03	970	2.0863e-57	3.9	5.6	3.9	62526000	17161000	26540000	18824000	10	1. 12-32, 2. 76-96, 3. 167-187, 4. 200-220, 5. 230-250, 6. 769-789, 7. 798-818, 8. 872-892, 9. 904-924, 10. 942-962	10	Topology=o75-93i131-153o168-187i200-218o233-255i794-816o831-853i873-892o902-924i945-967o	11	REGION 5-27,78-100,168-190,198-220,229-250,769-790,799-821,826-848,871-893,901-923,940-962	31	0.025567	#	#	#				#
High_MED(LT)_1st_LysC	32	IPI00109221	Q9EP69;B0LAE6	Kiaa0851;Sac1;Sacm1l;SAC1	IPI00109221	IPI00109221	Sacm1l	Phosphatidylinositide phosphatase SAC1;Suppressor of actin mutations 1-like protein	1	6	6	6	6	6	6	6	6	6	6	6	6	12.6	12.6	12.6	66.943	587	7.9678e-60	12.6	12.6	12.6	1565200000	529320000	479740000	556120000	3	1. 55-75, 2. 521-541, 3. 551-571	2	Topology=o521-543i550-569o	2	REGION 521-543,554-576	7	-0.126576	#	#		#		#
High_MED(LT)_1st_LysC	33	IPI00109253	Q9EP72;Q14C26;Q91VV9	ORF3;2900064A13Rik;mCG_20783;RP23-52C15.1;RP23-52C15.1-001	IPI00109253	IPI00109253	2900064A13Rik	UPF0480 protein C15orf24 homolog;Novel protein (2900064A13Rik);Putative uncharacterized protein;RIKEN cDNA 2900064A13, isoform CRA_b;2900064A13Rik protein	1	6	6	6	6	6	5	6	6	5	6	6	5	38.6	38.6	38.6	26.31	241	4.6124e-152	38.6	38.6	32.8	825410000	223400000	292840000	309170000	2	1. 2-22, 2. 159-179	1	Topology=o159-181i	2	REGION 1-19,158-180	5	-0.110788	#	#
High_MED(LT)_1st_LysC	34	IPI00109275;IPI00756073;IPI00754329;IPI00754831;IPI00856458	Q9D6M3;E9Q6M6;E9PY45;E9PV90	Gc1;Slc25a22	IPI00109275;IPI00756073;IPI00754329;IPI00754831	IPI00109275	Slc25a22	Glutamate/H(+) symporter 1;Mitochondrial glutamate carrier 1;Solute carrier family 25 member 22	5	4	4	4	4	4	4	4	4	4	4	4	4	19.5	19.5	19.5	34.67	323	9.119e-14	19.5	19.5	19.5	1121000000	368980000	430800000	321200000	3	1. 12-32, 2. 223-243, 3. 288-308	1	Topology=i12-31o	2	REGION 9-31,294-316	6	0.111765	#	#					#
High_MED(LT)_1st_LysC	35	IPI00109293	Q9EP89;A0PJ65;A1A4A8;B2RWI2;Q3UEQ3;Q80UJ8	Lact1;Lactb;mCG_1228	IPI00109293	IPI00109293	Lactb	Serine beta-lactamase-like protein LACTB, mitochondrial;Lactb protein;Lactamase, beta;Putative uncharacterized protein	1	11	11	11	10	11	10	10	11	10	10	11	10	29.4	29.4	29.4	60.705	551	1.9806e-34	25.8	29.4	25.8	1021800000	347510000	328040000	346230000	2	1. 36-56, 2. 325-345	1	Topology=i32-54o	0	0	3	-0.419056							#
High_MED(LT)_1st_LysC	36	IPI00109313	Q9CWN7;Q8C9T0	D1Bwg0212e	IPI00109313	IPI00109313	D1Bwg0212e	UPF0760 protein C2orf29 homolog;Putative uncharacterized protein	1	1	1	1	1	1	1	1	1	1	1	1	1	2.4	2.4	2.4	54.959	505	0.015481	2.4	2.4	2.4	66640000	23340000	20221000	23078000	0	0	0	Topology=o	0	0	0	-0.197442
High_MED(LT)_1st_LysC	37	IPI00109326;IPI00553455	Q9EP97;E9PWT6;F6Z9L5;Q5F2A6	Senp3;Smt3ip;Smt3ip1;RP23-422L16.11-003	IPI00109326;IPI00553455	IPI00109326	Senp3	Sentrin/SUMO-specific protease SENP3;Sentrin-specific protease 3;Smt3-specific isopeptidase 1;SUMO-1-specific protease 3;SUMO/sentrin specific peptidase 3	2	4	4	4	4	4	4	4	4	4	4	4	4	11.3	11.3	11.3	64.402	568	6.8466e-11	11.3	11.3	11.3	231830000	72086000	86571000	73175000	0	0	0	Topology=o	0	0	0	-0.675
High_MED(LT)_1st_LysC	38	IPI00109335	P70452	Stx4;Stx4a	IPI00109335	IPI00109335	Stx4a	Syntaxin-4	1	5	5	5	5	5	5	5	5	5	5	5	5	23.8	23.8	23.8	34.165	298	1.6657e-16	23.8	23.8	23.8	535540000	174240000	160340000	200960000	1	1. 276-296	1	Topology=i274-296o	1	REGION 274-296	3	-0.557047	#	#	#	#
High_MED(LT)_1st_LysC	39	IPI00109419	P33174;Q3UWH4;Q3UXW0	Kif4;Kif4a;Kns4	IPI00109419	IPI00109419	Kif4	Chromokinesin;Chromosome-associated kinesin KIF4;Putative uncharacterized protein	1	4	4	4	1	3	3	1	3	3	1	3	3	3.9	3.9	3.9	139.52	1231	4.4131e-14	1.1	3	2.8	31654000	1869900	17096000	12688000	0	0	0	Topology=o	0	0	0	-0.726726					#
High_MED(LT)_1st_LysC	40	IPI00109506;IPI00123104	Q9JKK1-2;Q9JKK1;Q9JKK1-1;Q3TX70;Q3UA21;Q4W8V2	Stx6	IPI00109506;IPI00123104	IPI00109506	Stx6	Syntaxin-6;Putative uncharacterized protein	2	2	2	2	1	2	2	1	2	2	1	2	2	8.6	8.6	8.6	29.155	255	0.0018424	4.7	8.6	8.6	97124000	33936000	35803000	27385000	0	0	0	Topology=o	0	0	0	-0.564314	#	#		#
High_MED(LT)_1st_LysC	41	IPI00109544	Q9CWT6	Ddx28	IPI00109544	IPI00109544	Ddx28	Mitochondrial DEAD box protein 28;Probable ATP-dependent RNA helicase DDX28	1	2	2	2	2	2	2	2	2	2	2	2	2	5.7	5.7	5.7	59.514	540	2.7772e-30	5.7	5.7	5.7	106720000	44397000	32664000	29662000	0	0	0	Topology=o	0	0	0	-0.115556							#
High_MED(LT)_1st_LysC	42	IPI00109603;IPI00857580;IPI00858246;IPI00858043;IPI00857602;IPI01016089;IPI00857713;IPI00749564;IPI00230305	Q9CWU6-1;Q9CWU6;A6PWX9;A6PWX8;A6PWX5;A6PWX6;F6V305;D6RJ83	Bfzb;Uqcc;RP23-380B10.2-012;RP23-380B10.2-009;RP23-380B10.2-013;RP23-380B10.2-011	IPI00109603;IPI00857580;IPI00858246;IPI00858043;IPI00857602;IPI01016089	IPI00109603	Uqcc	Basic FGF-repressed Zic-binding protein;Ubiquinol-cytochrome c reductase complex chaperone CBP3 homolog;Ubiquinol-cytochrome c reductase complex chaperone, CBP3 homolog (Yeast)	9	3	3	3	3	3	3	3	3	3	3	3	3	12.5	12.5	12.5	34.299	295	6.9499e-10	12.5	12.5	12.5	143150000	17139000	66202000	59805000	1	1. 137-157	0	Topology=o	0	0	1	-0.332203							#
High_MED(LT)_1st_LysC	43	IPI00109611	Q9D6U8	E2ig5;Fam162a	IPI00109611	IPI00109611	Fam162a	E2-induced gene 5 protein homolog;Protein FAM162A	1	5	5	5	5	5	5	5	5	5	5	5	5	34.8	34.8	34.8	17.725	155	5.2846e-43	34.8	34.8	34.8	4754700000	1439800000	1736900000	1578000000	1	1. 101-121	1	Topology=o104-121i	2	REGION 4-26,103-123	4	-0.528387	#	#					#
High_MED(LT)_1st_LysC	44	IPI00109656;IPI00120571;IPI00889200	Q99K28-2;Q99K28;Q99K28-1;Q3UR67	Arfgap2;Zfp289;Znf289	IPI00109656;IPI00120571	IPI00109656	Arfgap2	ADP-ribosylation factor GTPase-activating protein 2;GTPase-activating protein ZNF289;Zinc finger protein 289;Putative uncharacterized protein	3	3	3	3	3	3	3	3	3	3	3	3	3	8.8	8.8	8.8	58.109	534	1.26e-06	8.8	8.8	8.8	238140000	42734000	101030000	94379000	0	0	0	Topology=o	0	0	0	-0.587079	#			#
High_MED(LT)_1st_LysC	45	IPI00109740;IPI00856991;IPI00857818	Q9D773;B1B1D6;B1B1D8;B1B1D7	Mrpl2;mCG_2358;RP23-76I16.2-001;RP23-76I16.2-003;RP23-76I16.2-002	IPI00109740;IPI00856991;IPI00857818	IPI00109740	Mrpl2	39S ribosomal protein L2, mitochondrial;Mitochondrial ribosomal protein L2;Mitochondrial ribosomal protein L2, isoform CRA_d;Mitochondrial ribosomal protein L2, isoform CRA_c	3	1	1	1	1	1	1	1	1	1	1	1	1	2.6	2.6	2.6	33.34	306	0.02622	2.6	2.6	2.6	74431000	23464000	20886000	30081000	0	0	0	Topology=o	0	0	0	-0.32549							#
High_MED(LT)_1st_LysC	46	IPI00109764	Q04750;Q3TPX7;Q3TSR2;Q3TUS4;Q3ULF5;Q569Q5;Q6LBJ0;Q6LBJ1	Top1;Top-1;TOP	IPI00109764	IPI00109764	Top1	DNA topoisomerase 1;DNA topoisomerase I;Putative uncharacterized protein;Top1 protein;Topoisomerase I	1	1	1	1	1	0	0	1	0	0	1	0	0	1.2	1.2	1.2	90.875	767	3.8322e-06	1.2	0	0	1530300	1530300	0	0	0	0	0	Topology=o	0	0	0	-1.3013
High_MED(LT)_1st_LysC	47	IPI00109813	Q9CX86	Hnrnpa0;Hnrpa0;Klhl3	IPI00109813	IPI00109813	Hnrnpa0	Putative uncharacterized protein	1	1	1	1	1	1	1	1	1	1	1	1	1	6.6	6.6	6.6	30.53	305	0.0060542	6.6	6.6	6.6	34588000	12951000	11129000	10508000	0	0	0	Topology=o	0	0	0	-0.52623
High_MED(LT)_1st_LysC	48	IPI00109815;IPI00338328;IPI00857733	Q9D787;E9Q0H9;Q8BUY4;D3YZQ4	Ppil2	IPI00109815;IPI00338328;IPI00857733	IPI00109815	Ppil2	Cyclophilin-60;Cyclophilin-like protein Cyp-60;Peptidyl-prolyl cis-trans isomerase-like 2;Rotamase PPIL2;Putative uncharacterized protein;Putative uncharacterized protein Ppil2	3	2	2	2	2	2	2	2	2	2	2	2	2	5.2	5.2	5.2	59.064	521	0.00074494	5.2	5.2	5.2	17660000	5609800	6615900	5434000	0	0	0	Topology=o	0	0	0	-0.713244
High_MED(LT)_1st_LysC	49	IPI00109824	P18155;Q3U8E7	Mthfd2;Nmdmc	IPI00109824	IPI00109824	Mthfd2	Bifunctional methylenetetrahydrofolate dehydrogenase/cyclohydrolase, mitochondrial;Methenyltetrahydrofolate cyclohydrolase;NAD-dependent methylenetetrahydrofolate dehydrogenase;Putative uncharacterized protein	1	4	4	4	3	3	4	3	3	4	3	3	4	17.4	17.4	17.4	37.863	350	3.516e-16	14.3	14.3	17.4	193080000	46759000	64140000	82186000	0	0	0	Topology=o	0	0	0	-0.0877143							#
High_MED(LT)_1st_LysC	50	IPI00109891;IPI00623842	Q9EPE9;E9PZQ3;Q69Z96	Atp13a;Atp13a1;mKIAA1825	IPI00109891;IPI00623842	IPI00109891	Atp13a1	Probable cation-transporting ATPase 13A1;MKIAA1825 protein	2	14	14	14	13	14	14	13	14	14	13	14	14	15.9	15.9	15.9	132.39	1200	7.2461e-66	15.1	15.9	15.9	2051400000	636130000	693200000	722100000	12	1. 56-76, 2. 93-113, 3. 237-257, 4. 259-279, 5. 434-454, 6. 492-512, 7. 983-1003, 8. 1010-1030, 9. 1048-1068, 10. 1093-1113, 11. 1130-1150, 12. 1167-1187	6	Topology=i64-86o96-118i442-461o1045-1067i1093-1115o1130-1147i	10	REGION 238-260,262-284,434-456,490-512,980-1002,1008-1029,1045-1067,1092-1114,1128-1149,1165-1187	28	0.119083	#	#
High_MED(LT)_1st_LysC	51	IPI00109932	P54823	Ddx6;Hlr2;Rck	IPI00109932	IPI00109932	Ddx6	ATP-dependent RNA helicase p54;DEAD box protein 6;Oncogene RCK homolog;Probable ATP-dependent RNA helicase DDX6	1	5	5	5	5	5	5	5	5	5	5	5	5	15.1	15.1	15.1	54.191	483	1.6556e-37	15.1	15.1	15.1	271900000	89537000	110390000	71973000	0	0	0	Topology=o	0	0	0	-0.290269
High_MED(LT)_1st_LysC	52	IPI00109946;IPI00404733	P18181;Q18PH8;Q3UK50;Q6P905	Bcm-1;Cd48	IPI00109946	IPI00109946	Cd48	BCM1 surface antigen;BLAST-1;CD48 antigen;HM48-1;MRC OX-45 surface antigen;sgp-60;CD48;Putative uncharacterized protein	2	6	6	6	6	6	6	6	6	6	6	6	6	36.2	36.2	36.2	27.383	240	1.2995e-65	36.2	36.2	36.2	953040000	251020000	359610000	342410000	2	1. 3-23, 2. 219-239	0	Topology=o	2	REGION 1-23,219-240	4	-0.2825	#		#
High_MED(LT)_1st_LysC	53	IPI00110180;IPI00854928;IPI00854953	Q9CXD6-1;Q9CXD6;Q9CXD6-2;Q9CXD6-3	Ccdc90a	IPI00110180;IPI00854928;IPI00854953	IPI00110180	Ccdc90a	Coiled-coil domain-containing protein 90A, mitochondrial	3	3	2	2	2	2	2	1	1	2	1	1	2	7.9	5.9	5.9	37.849	340	8.1546e-05	5.3	5.3	5.9	38644000	9223600	8942100	20478000	3	1. 49-69, 2. 86-106, 3. 319-339	1	Topology=o317-339i	1	REGION 317-339	5	-0.203235	#	#					#
High_MED(LT)_1st_LysC	54	IPI00110224;IPI00648201	Q9EQ06-1;Q9EQ06;A8Y5N3;Q9EQ06-2;A8Y5N2	Dhrs8;Hsd17b11;Pan1b;mCG_1164;RP23-102H7.2-001;RP23-102H7.2-002	IPI00110224;IPI00648201	IPI00110224	Hsd17b11	17-beta-hydroxysteroid dehydrogenase 11;17-beta-hydroxysteroid dehydrogenase XI;Dehydrogenase/reductase SDR family member 8;Estradiol 17-beta-dehydrogenase 11;Dehydrogenase/reductase (SDR family) member 8, isoform CRA_b;Hydroxysteroid (17-beta) dehydrogenase 11;Dehydrogenase/reductase (SDR family) member 8, isoform CRA_a	2	4	4	4	4	4	4	4	4	4	4	4	4	22.1	22.1	22.1	32.88	298	1.4572e-24	22.1	22.1	22.1	1046200000	339310000	308270000	398640000	1	1. 3-23	0	Topology=o	2	REGION 5-27,33-55	3	0.256711
High_MED(LT)_1st_LysC	55	IPI00110247	Q9CXF4;Q3TSE1;Q4TVN0;Q7TPU5;Q9CRG4	Tbc1d15;Tbc1D15	IPI00110247	IPI00110247	Tbc1d15	GTPase-activating protein RAB7;TBC1 domain family member 15;Putative uncharacterized protein;TBC1 domain family, member 15	1	7	7	6	5	7	7	5	7	7	4	6	6	13.3	13.3	12.1	76.526	671	2.9284e-15	10.1	13.3	13.3	189100000	51276000	65490000	72337000	0	0	0	Topology=o	0	0	0	-0.389568							#
High_MED(LT)_1st_LysC	56	IPI00110385	Q9D7J4	Fam36a	IPI00110385	IPI00110385	Fam36a	Protein FAM36A	1	2	2	2	2	2	2	2	2	2	2	2	2	20.5	20.5	20.5	13.163	117	9.3854e-05	20.5	20.5	20.5	273420000	82110000	64149000	127170000	1	1. 58-78	0	Topology=o	0	0	1	-0.282051	#	#					#
High_MED(LT)_1st_LysC	57	IPI00110435;IPI00903374;IPI00990375;IPI00903350;IPI00903427;IPI00903425;IPI00903378;IPI00990761;IPI00989968;IPI00987926;IPI00459191	Q80TM9-1;Q80TM9;Q80TM9-6;Q8CF63;E9PWZ1;Q80TM9-2;Q80TM9-3;B7ZN33;Q80TM9-4	Kiaa0975;Nisch	IPI00110435;IPI00903374;IPI00990375;IPI00903350;IPI00903427;IPI00903425	IPI00110435	Nisch	Imidazoline receptor 1;Imidazoline receptor I-1-like protein;Imidazoline-1 receptor;Nischarin;Putative uncharacterized protein;Nisch protein	11	5	5	5	4	5	4	4	5	4	4	5	4	5.5	5.5	5.5	175.01	1593	1.0197e-25	4.3	5.5	4.3	116280000	35271000	40188000	40818000	0	0	0	Topology=o	0	0	0	-0.231199	#		#		#
High_MED(LT)_1st_LysC	58	IPI00110524	Q9D7N6	Mrpl30	IPI00110524	IPI00110524	Mrpl30	39S ribosomal protein L30, mitochondrial	1	2	2	2	2	2	2	2	2	2	2	2	2	16.2	16.2	16.2	18.342	160	7.7469e-09	16.2	16.2	16.2	85921000	23629000	31243000	31049000	0	0	0	Topology=o	0	0	0	-0.73125							#
High_MED(LT)_1st_LysC	59	IPI00110583	Q9CXP8	Gng10	IPI00110583	IPI00110583	Gng10	Guanine nucleotide-binding protein G(I)/G(S)/G(O) subunit gamma-10	1	1	1	1	0	1	1	0	1	1	0	1	1	25	25	25	7.2293	68	3.0477e-06	0	25	25	3157300	0	1055200	2102100	0	0	0	Topology=o	0	0	0	0.0911765	#		#
High_MED(LT)_1st_LysC	60	IPI00110659	Q9CXR1	Dhrs7;Retsdr4	IPI00110659	IPI00110659	Dhrs7	Dehydrogenase/reductase SDR family member 7;Retinal short-chain dehydrogenase/reductase 4	1	5	5	5	5	4	5	5	4	5	5	4	5	17.2	17.2	17.2	38.167	338	5.5779e-56	17.2	14.2	17.2	484950000	160830000	149510000	174610000	1	1. 3-23	1	Topology=i5-22o	1	REGION 3-25	3	-0.0118343
High_MED(LT)_1st_LysC	61	IPI00110708;IPI00850529	Q3URS9-1;Q3URS9;Q3URS9-2	Ccdc51	IPI00110708;IPI00850529	IPI00110708	Ccdc51	Coiled-coil domain-containing protein 51	2	1	1	1	1	1	1	1	1	1	1	1	1	6.7	6.7	6.7	45.132	406	9.4559e-05	6.7	6.7	6.7	27678000	11164000	8194800	8319300	2	1. 199-219, 2. 383-403	1	Topology=o381-403i	0	0	3	-0.372906	#	#					#
High_MED(LT)_1st_LysC	62	IPI00110721;IPI00831130;IPI01007883;IPI00112630;IPI00987928	Q9CPV4-1;Q9CPV4;Q9CPV4-2;E9Q197;Q9CPV4-3;Q7TMP4;F6ZTG3	Glod4	IPI00110721;IPI00831130;IPI01007883;IPI00112630;IPI00987928	IPI00110721	Glod4	Glyoxalase domain-containing protein 4;Glod4 protein	5	2	2	2	2	2	2	2	2	2	2	2	2	8.4	8.4	8.4	33.316	298	0.00412	8.4	8.4	8.4	25403000	9409300	9695200	6298700	0	0	0	Topology=o	0	0	0	-0.419463							#
High_MED(LT)_1st_LysC	63	IPI00110753;IPI00466390;IPI00473667;IPI00311175	P68369;P05214;Q5FW91;Q9D9Y2	Tuba1;Tuba1a;Tuba3;Tuba3a;Tuba3b;Tuba7;mCG_129425;mCG_13302;RP24-89F5.1-001	IPI00110753;IPI00466390;IPI00473667	IPI00110753	Tuba1a	Alpha-tubulin 1;Alpha-tubulin isotype M-alpha-1;Tubulin alpha-1 chain;Tubulin alpha-1A chain;Alpha-tubulin 3/7;Alpha-tubulin isotype M-alpha-3/7;Tubulin alpha-3 chain;Tubulin alpha-3/alpha-7 chain;MCG129425;MCG13302, isoform CRA_a;Putative uncharacterized protein;Tubulin, alpha 3A;Tubulin, alpha 3B	4	10	1	0	10	9	10	1	1	1	0	0	0	37.9	3.1	0	50.135	451	7.6582e-260	37.9	33.3	37.9	743770000	200020000	288150000	255600000	0	0	0	Topology=o	0	0	0	-0.229268
High_MED(LT)_1st_LysC	64	IPI00110779;IPI00123803;IPI00654413	Q9CXT7-1;Q9CXT7;Q9CXT7-2	Tmem192	IPI00110779;IPI00123803	IPI00110779	Tmem192	Transmembrane protein 192	3	5	5	5	5	5	5	5	5	5	5	5	5	25.2	25.2	25.2	30.335	266	1.2085e-12	25.2	25.2	25.2	456860000	146870000	146020000	163970000	4	1. 48-68, 2. 90-110, 3. 136-156, 4. 171-191	4	Topology=i48-70o92-114i139-161o171-192i	3	REGION 49-71,91-113,170-192	11	0.13797	#	#
High_MED(LT)_1st_LysC	65	IPI00110827;IPI00114593;IPI00117043;IPI00480406;IPI00653007;IPI00654242;IPI00404804;IPI00266875;IPI00885994;IPI00885500	P68134;Q61264;Q61272;P68033;Q497E4;Q61273;Q61274;Q61275;P62737;Q3U122;Q9CXK3;Q3TG92;Q3UIJ3;P63268;Q3UJ36;Q61852;D3YZY0;D3Z2K3	Acta;Acta1;Actc;Actc1;RP23-230H3.3-001;alpha-cardiac actin;Acta2;Actsa;Actvs;Acta3;Actg2;Actsg;mCG_133573	IPI00110827;IPI00114593;IPI00117043;IPI00480406;IPI00653007;IPI00654242;IPI00404804;IPI00266875;IPI00885994;IPI00885500	IPI00110827	Acta1	Actin, alpha skeletal muscle;Alpha-actin-1;Skeletal muscle alpha-actin mRNA.;Alpha-actin (Aa 40-375);Actin, alpha cardiac muscle 1;Alpha-cardiac actin;Actin alpha cardiac;Actin, alpha, cardiac muscle 1;Putative uncharacterized protein;Alpha-actin (AA 27-375);Actin, aortic smooth muscle;Alpha-actin-2;Actin, gamma-enteric smooth muscle;Alpha-actin-3;Gamma-2-actin;Smooth muscle gamma-actin;Actin, ga…	10	5	2	2	4	4	5	1	1	2	1	1	2	24.7	10.3	10.3	42.051	377	6.0332e-33	18.6	18.6	24.7	3307300000	1036000000	1243600000	1027600000	0	0	0	Topology=o	0	0	0	-0.232361
High_MED(LT)_1st_LysC	66	IPI00110853	Q9D850-1;Q9D850;A2AJF6	Tmem68;mCG_10917;RP23-196C23.3-001	IPI00110853	IPI00110853	Tmem68	Transmembrane protein 68;Transmembrane protein 68, isoform CRA_a	1	2	2	2	2	2	2	2	2	2	2	2	2	7	7	7	37.81	329	0.00163	7	7	7	595220000	164320000	189220000	241680000	3	1. 36-56, 2. 58-78, 3. 121-141	2	Topology=i51-73o123-145i	1	REGION 46-68	6	0.0784195	#	#
High_MED(LT)_1st_LysC	67	IPI00110918	Q9CXW2	Mrps22;Rpms22	IPI00110918	IPI00110918	Mrps22	28S ribosomal protein S22, mitochondrial	1	5	5	5	5	5	5	5	5	5	5	5	5	17.8	17.8	17.8	41.192	359	6.9317e-07	17.8	17.8	17.8	397820000	113810000	154500000	129510000	0	0	0	Topology=o	0	0	0	-0.528412							#
High_MED(LT)_1st_LysC	68	IPI00110921	Q80X45;A2AGC4	Tmem167b;2010200O16Rik;mCG_4066;RP23-128G10.2-001	IPI00110921	IPI00110921	Tmem167b	Protein kish-B;Novel protein;RIKEN cDNA 2010200O16	1	1	1	1	1	1	0	1	1	0	1	1	0	10.8	10.8	10.8	8.3081	74	0.076294	10.8	10.8	0	8032700	4484100	3548500	0	2	1. 4-24, 2. 50-70	2	Topology=i7-24o50-72i	2	REGION 3-24,53-74	6	1.02973	#	#		#
High_MED(LT)_1st_LysC	69	IPI00110956;IPI00857902;IPI00858030;IPI00857672	P0C0A3;B1AZ39;Q3TS10;B1AZ42;B1AZ41;B1AZ40	Chmp6;mCG_119194;RP24-225K18.4-001;RP24-225K18.4-002;RP24-225K18.4-004;RP24-225K18.4-003	IPI00110956;IPI00857902;IPI00858030;IPI00857672	IPI00110956	Chmp6	Charged multivesicular body protein 6;Chromatin-modifying protein 6;Chromatin modifying protein 6;MCG119194;Putative uncharacterized protein	4	2	2	2	2	2	2	2	2	2	2	2	2	13.5	13.5	13.5	23.415	200	5.5882e-07	13.5	13.5	13.5	92779000	26340000	25017000	41422000	0	0	0	Topology=o	0	0	0	-0.9035	#
High_MED(LT)_1st_LysC	70	IPI00111045	Q9D880	Tim50;Timm50	IPI00111045	IPI00111045	Timm50	Mitochondrial import inner membrane translocase subunit TIM50	1	5	5	5	5	5	5	5	5	5	5	5	5	28.9	28.9	28.9	39.776	353	2.5429e-45	28.9	28.9	28.9	5259000000	1571200000	1841600000	1846200000	1	1. 66-86	1	Topology=i66-88o	0	0	2	-0.383003	#	#					#
High_MED(LT)_1st_LysC	71	IPI00111111;IPI00468992;IPI00624902;IPI00881254	Q9CQV7-2;Q9CQV7;Q9CQV7-3;Q9CQV7-1;D3Z5K6	Dnajc19;Tim14;Timm14	IPI00111111;IPI00468992;IPI00624902;IPI00881254	IPI00111111	Dnajc19	DnaJ homolog subfamily C member 19;Mitochondrial import inner membrane translocase subunit TIM14;Putative uncharacterized protein Dnajc19	4	1	1	1	1	1	1	1	1	1	1	1	1	9.6	9.6	9.6	16.956	157	0.080664	9.6	9.6	9.6	221920000	57782000	80374000	83766000	1	1. 3-23	1	Topology=o4-23i	0	0	2	-0.0859873	#	#					#
High_MED(LT)_1st_LysC	72	IPI00111113;IPI00649667;IPI00944005;IPI00649530	B7ZNK9;Q3UMC0;Q9Z2U6	Spata5;Spaf;SPAF	IPI00111113;IPI00649667;IPI00944005;IPI00649530	IPI00111113	Spata5	Spata5 protein;Spermatogenesis-associated factor protein;Spermatogenesis-associated protein 5;SPAF	4	2	2	2	1	2	2	1	2	2	1	2	2	2.7	2.7	2.7	97.267	893	0.00058578	1.2	2.7	2.7	13049000	2661900	5495500	4891700	0	0	0	Topology=o	0	0	0	-0.256103							#
High_MED(LT)_1st_LysC	73	IPI00111168;IPI00421065;IPI00132433	Q04899;Q0VDL6;Q8K0D0-1;Q8K0D0;C7C6B5;Q8C5H7;Q8K0D0-2	Cdk18;Pctk3;mCG_2609;Cdk17;Pctk2	IPI00111168;IPI00421065;IPI00132433	IPI00111168	Cdk18	Cell division protein kinase 18;PCTAIRE-motif protein kinase 3;Serine/threonine-protein kinase PCTAIRE-3;Pctk3 protein;Cell division protein kinase 17;PCTAIRE-motif protein kinase 2;Serine/threonine-protein kinase PCTAIRE-2;Pctaire2 transcript variant a;Putative uncharacterized protein	3	2	2	2	2	2	2	2	2	2	2	2	2	4.2	4.2	4.2	51.847	451	0.00059606	4.2	4.2	4.2	58294000	13599000	23103000	21592000	0	0	0	Topology=o	0	0	0	-0.487805
High_MED(LT)_1st_LysC	74	IPI00111169;IPI00751863	P47713;Q3UMQ1;Q9DBX5	Cpla2;Pla2g4;Pla2g4a;mCG_125138	IPI00111169;IPI00751863	IPI00111169	Pla2g4a	Cytosolic phospholipase A2;Lysophospholipase;Phosphatidylcholine 2-acylhydrolase;Phospholipase A2;Phospholipase A2 group IVA;Phospholipase A2, group IVA (Cytosolic, calcium-dependent);Putative uncharacterized protein	2	7	7	7	7	7	7	7	7	7	7	7	7	11.5	11.5	11.5	85.221	748	4.7155e-60	11.5	11.5	11.5	325390000	103790000	110820000	110790000	0	0	0	Topology=o	0	0	0	-0.346123				#	#	#
High_MED(LT)_1st_LysC	75	IPI00111181	Q9EQH3;Q3TJ43;Q3TKU6;Q3TRJ1;Q3TUV7;Q3UQJ1	Mem3;Vps35;mCG_14323	IPI00111181	IPI00111181	Vps35	Maternal-embryonic 3;Vacuolar protein sorting-associated protein 35;Vesicle protein sorting 35;Putative uncharacterized protein;Vacuolar protein sorting 35, isoform CRA_a	1	2	2	2	1	2	2	1	2	2	1	2	2	4.1	4.1	4.1	91.712	796	1.9731e-09	2.4	4.1	4.1	62886000	17211000	22578000	23097000	0	0	0	Topology=o	0	0	0	-0.313819	#	#			#
High_MED(LT)_1st_LysC	76	IPI00111218;IPI00858077	P47738;Q3TVM2;Q3U6I3;Q3U9J7;Q3UJW1;Q544B1	Ahd1;Ahd-1;Aldh2;mCG_16016	IPI00111218	IPI00111218	Aldh2	AHD-M1;Aldehyde dehydrogenase, mitochondrial;ALDH class 2;ALDH-E2;ALDHI;Putative uncharacterized protein;Aldehyde dehydrogenase 2, mitochondrial, isoform CRA_b	2	12	12	11	12	11	12	12	11	12	11	10	11	41.6	41.6	40.5	56.537	519	4.5504e-233	41.6	39.5	41.6	6448200000	1979600000	2354400000	2114100000	0	0	0	Topology=o	0	0	0	-0.129865							#
High_MED(LT)_1st_LysC	77	IPI00111228	Q9EQJ0-1;Q9EQJ0;Q3UV38	Kiaa1169;Tpc1;Tpcn1	IPI00111228	IPI00111228	Tpcn1	Two pore calcium channel protein 1;Voltage-dependent calcium channel protein TPC1;Putative uncharacterized protein	1	2	2	2	2	2	2	2	2	2	2	2	2	4.3	4.3	4.3	94.495	817	1.6462e-16	4.3	4.3	4.3	144920000	55147000	47446000	42325000	12	1. 108-128, 2. 143-163, 3. 174-194, 4. 199-219, 5. 235-255, 6. 301-321, 7. 446-466, 8. 478-498, 9. 508-528, 10. 530-550, 11. 564-584, 12. 668-688	10	Topology=i101-123o143-165i236-255o299-321i444-466o476-498i505-527o568-590i635-654o669-691i	10	REGION 105-127,138-159,185-207,231-253,299-321,447-468,477-499,520-542,563-585,670-692	32	0.132925	#	#
High_MED(LT)_1st_LysC	78	IPI00111254;IPI00894875;IPI00895273;IPI00895218	Q8R0G7;D3YTR6;D3YWA9;D6REG2	Spns1	IPI00111254;IPI00894875;IPI00895273;IPI00895218	IPI00111254	Spns1	Protein spinster homolog 1;Putative uncharacterized protein Spns1	4	1	1	1	1	1	1	1	1	1	1	1	1	6.4	6.4	6.4	56.708	528	1.8817e-09	6.4	6.4	6.4	79095000	31571000	24519000	23005000	11	1. 53-73, 2. 99-119, 3. 125-145, 4. 150-170, 5. 186-206, 6. 218-238, 7. 273-293, 8. 323-343, 9. 357-377, 10. 383-403, 11. 459-479	12	Topology=i60-82o97-119i126-145o158-180i187-206o216-238i272-294o322-344i357-379o389-411i423-442o462-484i	11	REGION 52-74,97-119,126-148,151-173,186-208,220-242,274-296,320-342,353-375,380-402,462-484	34	0.460417	#	#					#
High_MED(LT)_1st_LysC	79	IPI00111258;IPI00986977	E9Q3X0;Q3THX5;Q3U7S9;Q8C2S9;Q9EQK5;D3Z2N7	Mvp	IPI00111258;IPI00986977	IPI00111258	Mvp	Putative uncharacterized protein;Major vault protein;Putative uncharacterized protein Mvp	2	1	1	1	1	1	1	1	1	1	1	1	1	1.5	1.5	1.5	96.856	870	0.0085425	1.5	1.5	1.5	35833000	10874000	13040000	11919000	0	0	0	Topology=o	0	0	0	-0.325977
High_MED(LT)_1st_LysC	80	IPI00111285	P54987	Irg1	IPI00111285	IPI00111285	Irg1	Immune-responsive gene 1 protein	1	5	5	5	4	4	4	4	4	4	4	4	4	14.5	14.5	14.5	53.758	488	5.7179e-19	12.5	9.8	9.8	283810000	69304000	115820000	98685000	0	0	0	Topology=o	0	0	0	-0.133811
High_MED(LT)_1st_LysC	81	IPI00111312	Q9CYB0;A6H6L2;Q3TSD2	Rfp2;Trim13;mCG_4281	IPI00111312	IPI00111312	Trim13	Putative tumor suppressor RFP2;Ret finger protein 2;Tripartite motif-containing protein 13;MCG4281, isoform CRA_a;Tripartite motif-containing 13;Putative uncharacterized protein	1	1	1	1	1	1	1	1	1	1	1	1	1	4.4	4.4	4.4	46.958	407	0.024179	4.4	4.4	4.4	15157000	5568600	4534800	5053600	1	1. 312-332	1	Topology=o316-338i	2	REGION 313-335,377-399	4	-0.187715	#	#				#
High_MED(LT)_1st_LysC	82	IPI00111352	Q9CYC6;Q3U671	Dcp2	IPI00111352	IPI00111352	Dcp2	mRNA-decapping enzyme 2;Putative uncharacterized protein	1	2	2	2	2	2	2	2	2	2	2	2	2	8.8	8.8	8.8	48.379	422	4.6829e-05	8.8	8.8	8.8	89725000	27959000	32603000	29163000	0	0	0	Topology=o	0	0	0	-0.678673
High_MED(LT)_1st_LysC	83	IPI00111412	Q9D8E6;Q564E8;Q5ZEY2;Q9CSM5	Rpl4;mCG_12784	IPI00111412	IPI00111412	Rpl4	60S ribosomal protein L4;Putative uncharacterized protein;Ribosomal protein L4	1	9	9	9	9	9	9	9	9	9	9	9	9	26.3	26.3	26.3	47.153	419	2.7629e-43	26.3	26.3	26.3	13070000000	4058500000	4570400000	4441200000	0	0	0	Topology=o	0	0	0	-0.665394
High_MED(LT)_1st_LysC	84	IPI00111416	Q9ER00;A2ADS0;Q3TDG9;Q3TIL5	Stx12;mCG_118857;RP23-464L12.3-001	IPI00111416	IPI00111416	Stx12	Syntaxin-12;Syntaxin 12;Putative uncharacterized protein	1	3	3	3	3	3	2	3	3	2	3	3	2	20.1	20.1	20.1	31.195	274	1.3524e-117	20.1	20.1	13.5	419180000	179590000	214670000	24915000	1	1. 251-271	1	Topology=i251-273o	1	REGION 251-271	3	-0.6	#	#		#
High_MED(LT)_1st_LysC	85	IPI00111462;IPI00987097	Q8CIB6;A2AMQ1	5730494N06Rik;mCG_15179;RP23-74B12.3;RP23-74B12.3-001	IPI00111462;IPI00987097	IPI00111462	5730494N06Rik	UPF0414 transmembrane protein C20orf30 homolog;MCG15179;Orthologue of H. sapiens chromosome 20 open reading frame 30 (C20orf30)	2	2	2	2	2	2	2	2	2	2	2	2	2	25.8	25.8	25.8	13.188	120	0.00022532	25.8	25.8	25.8	27590000	10620000	9132300	7838100	2	1. 47-67, 2. 77-97	2	Topology=o45-67i80-102o	2	REGION 46-68,75-97	6	0.295	#	#
High_MED(LT)_1st_LysC	86	IPI00111695	Q9D8M4;Q3U8B9;Q99L18	Rpl7l1	IPI00111695	IPI00111695	Rpl7l1	60S ribosomal protein L7-like 1;Putative uncharacterized protein;Rpl7l1 protein	1	2	2	2	2	2	2	2	2	2	2	2	2	7.3	7.3	7.3	28.543	246	0.00049888	7.3	7.3	7.3	66216000	19586000	19748000	26882000	0	0	0	Topology=o	0	0	0	-0.415854
High_MED(LT)_1st_LysC	87	IPI00111730;IPI00954636;IPI00880676	Q9D8N2;Q3TH34	Fam45a;mCG_23044	IPI00111730;IPI00954636;IPI00880676	IPI00111730	Fam45a	Protein FAM45A;Putative uncharacterized protein;RIKEN cDNA 1810055E12, isoform CRA_b	3	3	3	3	2	3	2	2	3	2	2	3	2	12.6	12.6	12.6	40.42	357	9.1213e-09	7.6	12.6	7.6	51454000	12851000	21673000	16930000	0	0	0	Topology=o	0	0	0	0.00504202
High_MED(LT)_1st_LysC	88	IPI00111733	Q8BVA2	D4Ertd196e;Tmem222	IPI00111733	IPI00111733	Tmem222	Transmembrane protein 222	1	1	1	1	1	1	1	1	1	1	1	1	1	12.5	12.5	12.5	23.18	208	0.0095084	12.5	12.5	12.5	81927000	43156000	15890000	22881000	3	1. 51-71, 2. 161-181, 3. 187-207	3	Topology=o61-83i162-184o188-207i	1	REGION 174-196	7	0.127885	#	#
High_MED(LT)_1st_LysC	89	IPI00111770;IPI00875971	Q06185;Q5EBI8	Atp5i;Atp5k;Lfm1;Lfm-1	IPI00111770	IPI00111770	Atp5k	ATP synthase subunit e, mitochondrial;ATP synthase, H+ transporting, mitochondrial F1F0 complex, subunit e	2	3	3	3	3	3	3	3	3	3	3	3	3	57.7	57.7	57.7	8.2355	71	1.484e-34	57.7	57.7	57.7	9000100000	3994600000	2478700000	2526800000	0	0	0	Topology=o	0	0	0	-0.578873	#						#
High_MED(LT)_1st_LysC	90	IPI00111827;IPI00473209	Q6P8X1;Q8R0Z4	Snx6	IPI00111827;IPI00473209	IPI00111827	Snx6	Sorting nexin-6;Snx6 protein	2	2	2	2	1	2	1	1	2	1	1	2	1	10.1	10.1	10.1	46.648	406	0.001888	6.4	10.1	6.4	20619000	6281600	6757900	7579300	0	0	0	Topology=o	0	0	0	-0.604187	#
High_MED(LT)_1st_LysC	91	IPI00111831;IPI00121297	P70670;Q60817;Q3UK68	Gm1878;Naca	IPI00111831;IPI00121297	IPI00111831	Naca	Alpha-NAC, muscle-specific form;Nascent polypeptide-associated complex subunit alpha, muscle-specific form;Alpha-NAC;Alpha-NAC/1.9.2;Nascent polypeptide-associated complex subunit alpha;Putative uncharacterized protein	2	2	2	2	1	2	1	1	2	1	1	2	1	1.3	1.3	1.3	220.5	2187	5.1954e-21	0.7	1.3	0.7	27226000	4984600	17364000	4877700	0	0	0	Topology=o	0	0	0	-0.329447
High_MED(LT)_1st_LysC	92	IPI00111836;IPI00929825	P70671;O54726;Q3U9K6;Q3UJM9;C0IXK2	Irf3;IRF3;mCG_23141	IPI00111836;IPI00929825	IPI00111836	Irf3	Interferon regulatory factor 3;Interferon regulatory factor-3;Interferon regulatory factor 3, isoform CRA_a;Putative uncharacterized protein;Interferon regulatory factor 3 transcript variant a	2	1	1	1	1	1	1	1	1	1	1	1	1	2.6	2.6	2.6	46.852	419	0.00025141	2.6	2.6	2.6	9606400	4488100	2049400	3068900	0	0	0	Topology=o	0	0	0	-0.395465
High_MED(LT)_1st_LysC	93	IPI00111856;IPI00988804;IPI00623759	P26151	Fcg1;Fcgr1	IPI00111856	IPI00111856	Fcgr1	Fc-gamma RI;High affinity immunoglobulin gamma Fc receptor I	3	3	3	3	3	3	3	3	3	3	3	3	3	13.1	13.1	13.1	44.887	404	1.7355e-06	13.1	13.1	13.1	1019400000	240980000	362890000	415520000	2	1. 10-30, 2. 299-319	1	Topology=o298-320i	2	REGION 16-38,299-321	5	-0.241832	#	#	#
High_MED(LT)_1st_LysC	94	IPI00111885;IPI00989171	Q9CZ13;Q3THM1;Q3TIC8;Q8VEJ2;Q8K2S8	Uqcrc1	IPI00111885;IPI00989171	IPI00111885	Uqcrc1	Complex III subunit 1;Core protein I;Cytochrome b-c1 complex subunit 1, mitochondrial;Ubiquinol-cytochrome-c reductase complex core protein 1;Putative uncharacterized protein;Uqcrc1 protein	2	5	5	5	5	5	5	5	5	5	5	5	5	18.8	18.8	18.8	52.851	480	2.117e-101	18.8	18.8	18.8	1728900000	517540000	687490000	523900000	0	0	0	Topology=o	0	0	0	-0.196667	#						#
High_MED(LT)_1st_LysC	95	IPI00111931;IPI00990921	Q9D8S3	Arfgap3	IPI00111931;IPI00990921	IPI00111931	Arfgap3	ADP-ribosylation factor GTPase-activating protein 3	2	3	3	3	2	2	2	2	2	2	2	2	2	8.6	8.6	8.6	57.542	524	1.6923e-06	5	6.5	5	23958000	13517000	6633500	3807900	0	0	0	Topology=o	0	0	0	-0.77958	#			#	#
High_MED(LT)_1st_LysC	96	IPI00111957;IPI00229539;IPI00553774;IPI00187543	P70696;A0JNS9;Q8CGP0;Q9D2U9;A2AB77;Q64524	Hist1h2ba;Th2b;Hist3h2bb;Hist3h2ba;mCG_11694;RP23-441I8.1-001;Hist2h2be	IPI00111957;IPI00229539;IPI00553774;IPI00187543	IPI00111957	Hist1h2ba	Histone H2B type 1-A;Histone H2B, testis;Testis-specific histone H2B;Histone H2B;Histone H2B type 3-B;Histone H2B type 3-A;H2b 613;Histone H2B type 2-E	4	2	1	1	2	2	1	1	1	1	1	1	1	18.9	10.2	10.2	14.236	127	0.00095941	18.9	18.9	10.2	5231400000	1289800000	1377800000	2563800000	0	0	0	Topology=o	0	0	0	-0.565354
High_MED(LT)_1st_LysC	97	IPI00111981	Q9CZ30-1;Q9CZ30;Q3TJF2;Q3TW21	Gtpbp9;Ola1	IPI00111981	IPI00111981	Ola1	GTP-binding protein 9;Obg-like ATPase 1;Putative uncharacterized protein	1	1	1	1	1	1	1	1	1	1	1	1	1	4.3	4.3	4.3	44.729	396	0.00014006	4.3	4.3	4.3	11620000	3536000	3612100	4471400	0	0	0	Topology=o	0	0	0	-0.402273
High_MED(LT)_1st_LysC	98	IPI00111986	Q9D8T2	Gsdmd;Gsdmdc1	IPI00111986	IPI00111986	Gsdmd	Gasdermin domain-containing protein 1;Gasdermin-D	1	1	1	1	1	1	1	1	1	1	1	1	1	3.9	3.9	3.9	53.237	487	5.2754e-09	3.9	3.9	3.9	22575000	7236000	7825100	7514200	0	0	0	Topology=o	0	0	0	-0.110883
High_MED(LT)_1st_LysC	99	IPI00111992	Q9D8T4	Fam18b	IPI00111992	IPI00111992	Fam18b	Protein FAM18B	1	2	2	2	2	2	2	2	2	2	2	2	2	20	20	20	23.305	205	2.2995e-14	20	20	20	66021000	20319000	20880000	24822000	4	1. 37-57, 2. 59-79, 3. 126-146, 4. 149-169	4	Topology=i34-53o57-79i126-148o153-172i	3	REGION 44-66,121-143,152-172	11	0.137561	#	#
High_MED(LT)_1st_LysC	100	IPI00112000;IPI00753247;IPI00756519;IPI00857076	Q8VDS8-1;Q8VDS8;Q8VDS8-2;Q8VDS8-3;D3YY98	Stx18	IPI00112000;IPI00753247;IPI00756519;IPI00857076	IPI00112000	Stx18	Syntaxin-18;Putative uncharacterized protein Stx18	4	3	3	3	3	3	3	3	3	3	3	3	3	15.9	15.9	15.9	38.381	334	1.0477e-34	15.9	15.9	15.9	202210000	63291000	73368000	65549000	1	1. 313-333	1	Topology=i310-332o	1	REGION 308-329	3	-0.682335	#	#		#		#
High_MED(LT)_1st_LysC	101	IPI00112053	Q9D8U8;A2ANA4;Q3TJN6;Q3TXT4;Q8C5E7	Snx5;RP23-35E16.2-001	IPI00112053	IPI00112053	Snx5	Sorting nexin-5;Sorting nexin 5;Putative uncharacterized protein	1	6	6	6	6	4	5	6	4	5	6	4	5	16.3	16.3	16.3	46.797	404	3.206e-17	16.3	11.1	13.9	260300000	104120000	86987000	69195000	0	0	0	Topology=o	0	0	0	-0.589604	#		#
High_MED(LT)_1st_LysC	102	IPI00112072;IPI00408103;IPI01008001;IPI00228576;IPI00754923	Q9D8V0-1;Q9D8V0;Q861Q5;Q9D8V0-4;E9QMS4;Q9D8V0-3;A3KGR9	H13;Hm13;Psl3;RP23-35I8.11-003	IPI00112072;IPI00408103;IPI01008001;IPI00228576;IPI00754923	IPI00112072	H13	Minor histocompatibility antigen H13;Presenilin-like protein 3;Signal peptide peptidase;H13 protein;Histocompatibility 13	5	4	4	4	4	4	4	4	4	4	4	4	4	11.4	11.4	11.4	41.747	378	2.9635e-76	11.4	11.4	11.4	2307300000	706500000	838750000	762020000	8	1. 32-52, 2. 75-95, 3. 104-124, 4. 160-180, 5. 205-225, 6. 259-279, 7. 292-312, 8. 318-338	7	Topology=o32-54i75-97o107-129i210-232o258-277i290-312o317-336i	8	REGION 31-53,75-97,101-123,169-191,209-231,257-279,292-314,317-339	23	0.32963	#	#				#
High_MED(LT)_1st_LysC	103	IPI00112089;IPI00885659	Q9CYV5;Q8C8G3	Tmem135;mCG_15145	IPI00112089;IPI00885659	IPI00112089	Tmem135	Transmembrane protein 135;Putative uncharacterized protein;Transmembrane protein 135, isoform CRA_b	2	2	2	2	1	2	2	1	2	2	1	2	2	4.4	4.4	4.4	52.363	458	0.010131	2.6	4.4	4.4	25670000	4971000	10216000	10483000	7	1. 37-57, 2. 73-93, 3. 96-116, 4. 149-169, 5. 255-275, 6. 328-348, 7. 378-398	5	Topology=o67-89i96-115o147-169i300-322o332-354i	5	REGION 64-86,96-117,149-170,252-274,323-344	17	0.179694	#	#
High_MED(LT)_1st_LysC	104	IPI00112096;IPI00987091	Q9D958	Spc12;Spcs1	IPI00112096;IPI00987091	IPI00112096	Spcs1	Microsomal signal peptidase 12 kDa subunit;Signal peptidase complex subunit 1	2	2	2	2	2	2	2	2	2	2	2	2	2	16.8	16.8	16.8	18.186	161	1.0432e-07	16.8	16.8	16.8	2231300000	580250000	1010600000	640500000	2	1. 81-101, 2. 104-124	2	Topology=i82-101o106-128i	2	REGION 79-101,105-126	6	-0.362733	#	#				#
High_MED(LT)_1st_LysC	105	IPI00112101	Q9ERA6;Q3TPF9;Q3TTV6;Q3UGE9	Stip;Tfip11;Tip39;mCG_3481	IPI00112101	IPI00112101	Tfip11	Septin and tuftelin-interacting protein 1;Tuftelin-interacting protein 11;Tuftelin-interacting protein 39;Putative uncharacterized protein;Tuftelin interacting protein 11	1	1	1	1	1	1	1	1	1	1	1	1	1	1.4	1.4	1.4	96.304	838	0.058877	1.4	1.4	1.4	18116000	3669100	7140200	7306300	0	0	0	Topology=o	0	0	0	-0.618258
High_MED(LT)_1st_LysC	106	IPI00112111;IPI00776251	P48410;A2ALM9;A2ALN0	Abcd1;Ald;Aldgh;mCG_8093;RP23-373N8.2-001;RP23-373N8.2-002	IPI00112111;IPI00776251	IPI00112111	Abcd1	Adrenoleukodystrophy protein;ATP-binding cassette sub-family D member 1;ATP-binding cassette, sub-family D (ALD), member 1;ATP-binding cassette, sub-family D, member 1	2	4	4	4	3	4	4	3	4	4	3	4	4	9	9	9	81.858	736	2.8595e-34	6.9	9	9	239000000	63332000	89225000	86447000	7	1. 13-33, 2. 69-89, 3. 91-111, 4. 134-154, 5. 241-261, 6. 310-330, 7. 337-357	0	Topology=o	3	REGION 10-32,311-333,336-357	10	-0.00855978	#	#					#
High_MED(LT)_1st_LysC	107	IPI00112129	Q9D964	Gatm	IPI00112129	IPI00112129	Gatm	Glycine amidinotransferase, mitochondrial;L-arginine:glycine amidinotransferase;Transamidinase	1	4	4	4	4	4	4	4	4	4	4	4	4	15.8	15.8	15.8	48.297	423	3.4413e-15	15.8	15.8	15.8	663210000	181960000	244680000	236580000	0	0	0	Topology=o	0	0	0	-0.39669	#						#
High_MED(LT)_1st_LysC	108	IPI00112227;IPI00894982	Q9D8Y1;B0LAC9;D6RG44	Tmem126a	IPI00112227;IPI00894982	IPI00112227	Tmem126a	Transmembrane protein 126A	2	2	2	2	2	2	2	2	2	2	2	2	2	11.7	11.7	11.7	21.539	196	2.3787e-07	11.7	11.7	11.7	381130000	93105000	120410000	167620000	4	1. 39-59, 2. 64-84, 3. 102-122, 4. 156-176	3	Topology=o32-54i66-88o108-130i	0	0	7	0.204592	#	#					#
High_MED(LT)_1st_LysC	109	IPI00112245;IPI00606434	Q8VEL0-2;Q8VEL0;Q3UT40;Q8VEL0-1;B1B0Y7	Mospd1;mCG_3692;RP23-66H6.4-001	IPI00112245;IPI00606434	IPI00112245	Mospd1	Motile sperm domain-containing protein 1;Putative uncharacterized protein;Motile sperm domain containing 1;Motile sperm domain containing 1, isoform CRA_b	2	1	1	1	1	1	1	1	1	1	1	1	1	6.5	6.5	6.5	24.13	214	0.025178	6.5	6.5	6.5	8118500	2160900	2133700	3823900	2	1. 160-180, 2. 192-212	2	Topology=i158-180o190-212i	2	REGION 156-178,188-210	6	-0.00186916	#	#
High_MED(LT)_1st_LysC	110	IPI00112251;IPI00989101	Q9ERD7;D5MR34;Q9CRT0	Tubb3	IPI00112251;IPI00989101	IPI00112251	Tubb3	Tubulin beta-3 chain;Putative uncharacterized protein	2	4	1	1	3	4	3	0	1	0	0	1	0	15.3	3.8	3.8	50.418	450	2.7455e-132	11.6	15.3	11.6	6223400	0	6223400	0	0	0	0	Topology=o	0	0	0	-0.371333
High_MED(LT)_1st_LysC	111	IPI00112292	Q9D8Z6	Atg101	IPI00112292	IPI00112292	9430023L20Rik	Autophagy-related protein 101	1	1	1	1	1	0	1	1	0	1	1	0	1	11	11	11	25.001	218	0.00017273	11	0	11	9863900	4117300	0	5746600	0	0	0	Topology=o	0	0	0	-0.284404
High_MED(LT)_1st_LysC	112	IPI00112303	Q9ERE3;Q3U907;Q3U9B2;Q8VEK1	Cisk;Sgk3;Sgkl	IPI00112303	IPI00112303	Sgk3	Cytokine-independent survival kinase;Serine/threonine-protein kinase Sgk3;Serum/glucocorticoid-regulated kinase 3;Serum/glucocorticoid-regulated kinase-like;Putative uncharacterized protein;Sgk3 protein	1	1	1	1	1	1	1	1	1	1	1	1	1	5.2	5.2	5.2	57.145	496	0.00017085	5.2	5.2	5.2	16752000	4296000	5738600	6717400	0	0	0	Topology=o	0	0	0	-0.379234
High_MED(LT)_1st_LysC	113	IPI00112327;IPI00938432;IPI01026993;IPI00886413;IPI01027357;IPI00886191;IPI01027413	P47802;E9Q6T4;Q8R5C0;D3YVW0	Mtx;Mtx1;Mtxn;mCG_17553	IPI00112327;IPI00938432;IPI01026993;IPI00886413;IPI01027357	IPI00112327	Mtx1	Metaxin-1;Mitochondrial outer membrane import complex protein 1;Metaxin;Metaxin 1;Metaxin 1, isoform CRA_a;Putative uncharacterized protein;Putative uncharacterized protein Mtx1	7	3	3	3	3	2	3	3	2	3	3	2	3	14.5	14.5	14.5	51.341	461	1.9351e-21	14.5	9.1	14.5	417330000	162650000	131100000	123570000	2	1. 339-359, 2. 416-436	1	Topology=o416-438i	0	0	3	-0.501518	#	#					#
High_MED(LT)_1st_LysC	114	IPI00112335	P47809;Q543X6;Q8K2U0	Jnkk1;Map2k4;Prkmk4;Sek1;Serk1;RP23-340L19.1-005	IPI00112335	IPI00112335	Map2k4	C-JUN N-terminal kinase kinase 1;Dual specificity mitogen-activated protein kinase kinase 4;JNK-activating kinase 1;MAPK/ERK kinase 4;SAPK/ERK kinase 1;Mitogen activated protein kinase kinase 4, variant 1;Putative uncharacterized protein;Map2k4 protein	1	2	2	2	2	2	1	2	2	1	2	2	1	7.6	7.6	7.6	44.113	397	1.7719e-05	7.6	7.6	3.3	90909000	24853000	33629000	32427000	0	0	0	Topology=o	0	0	0	-0.375315					#
High_MED(LT)_1st_LysC	115	IPI00112377	Q9ERI6;Q3UQM5;Q569U9	Rdh14	IPI00112377	IPI00112377	Rdh14	Alcohol dehydrogenase PAN2;Retinol dehydrogenase 14;Putative uncharacterized protein;Retinol dehydrogenase 14 (All-trans and 9-cis)	1	1	1	1	1	0	0	1	0	0	1	0	0	5.1	5.1	5.1	36.365	334	1.265e-06	5.1	0	0	3142100	3142100	0	0	2	1. 2-22, 2. 258-278	1	Topology=i2-21o	1	REGION 1-22	4	-0.0218563						#	#
High_MED(LT)_1st_LysC	116	IPI00112414;IPI00985755;IPI00986648;IPI00985953;IPI00986100	Q9ERK4;A2A5S1;E9Q1T9;E9QAX7;F6ZEW4;Q9CSW8	Cse1l;Xpo2;mCG_14604;RP23-19L12.9-001	IPI00112414;IPI00985755;IPI00986648;IPI00985953	IPI00112414	Cse1l	Chromosome segregation 1-like protein;Exportin-2;Importin-alpha re-exporter;Chromosome segregation 1-like (S. cerevisiae);Putative uncharacterized protein	5	18	18	18	18	18	16	18	18	16	18	18	16	24.2	24.2	24.2	110.45	971	7.3209e-155	24.2	24.2	21.1	2222100000	555720000	864190000	802170000	3	1. 202-222, 2. 538-558, 3. 786-806	0	Topology=o	0	0	3	-0.0358393
High_MED(LT)_1st_LysC	117	IPI00112493;IPI00874376;IPI00828758	Q78IK4;B1AV13;E9PUP2;Q9CZB4	Apool;Fam121a;9430083G14Rik;mCG_49654;RP23-436F2.1-001	IPI00112493;IPI00874376	IPI00112493	Apool	Apolipoprotein O-like;Protein FAM121A;RIKEN cDNA 9430083G14, isoform CRA_c;Putative uncharacterized protein	3	5	5	5	5	5	5	5	5	5	5	5	5	24.2	24.2	24.2	29.26	265	1.0847e-44	24.2	24.2	24.2	699680000	228660000	238040000	232980000	0	0	0	Topology=o	0	0	0	-0.363396	#						#
High_MED(LT)_1st_LysC	118	IPI00112587	Q9CZE3;Q0PD23;Q3TW01	Rab32;mCG_14080	IPI00112587	IPI00112587	Rab32	Ras-related protein Rab-32;Rab32;RAB32, member RAS oncogene family;Putative uncharacterized protein	1	5	5	5	4	5	4	4	5	4	4	5	4	31.8	31.8	31.8	25.068	223	1.4489e-67	26	31.8	26	352870000	98181000	126230000	128460000	0	0	0	Topology=o	0	0	0	-0.376682							#
High_MED(LT)_1st_LysC	119	IPI00112614	P41233;Q8BPY1	Abc1;Abca1	IPI00112614	IPI00112614	Abca1	ATP-binding cassette sub-family A member 1;ATP-binding cassette transporter 1;Putative uncharacterized protein	1	2	2	2	1	2	2	1	2	2	1	2	2	1.1	1.1	1.1	253.91	2261	0.00019839	0.6	1.1	1.1	40377000	7596800	18635000	14145000	15	1. 25-45, 2. 641-661, 3. 690-710, 4. 716-736, 5. 745-765, 6. 777-797, 7. 821-841, 8. 1037-1057, 9. 1347-1367, 10. 1656-1676, 11. 1705-1725, 12. 1729-1749, 13. 1768-1788, 14. 1802-1822, 15. 1853-1873	13	Topology=i25-47o639-661i681-703o718-740i745-767o777-797i818-840o1346-1368i1655-1677o1702-1724i1737-1759o1769-1791i1848-1870o	13	REGION 23-44,640-662,681-703,717-739,745-767,773-794,821-843,1348-1370,1651-1673,1718-1740,1764-1786,1800-1822,1852-1873	41	-0.0553295	#	#	#	#
High_MED(LT)_1st_LysC	120	IPI00112648	P41241;Q3UVH2;Q8BIS9	Csk	IPI00112648	IPI00112648	Csk	C-Src kinase;p50CSK;Protein-tyrosine kinase MPK-2;Tyrosine-protein kinase CSK;Putative uncharacterized protein	1	1	1	1	1	1	1	1	1	1	1	1	1	3.6	3.6	3.6	50.716	450	0.021295	3.6	3.6	3.6	7748500	2829900	2253200	2665400	0	0	0	Topology=o	0	0	0	-0.273778	#		#
High_MED(LT)_1st_LysC	121	IPI00112687	P41251	Bcg;Ity;Lsh;Nramp1;Slc11a1	IPI00112687	IPI00112687	Slc11a1	Natural resistance-associated macrophage protein 1	1	2	2	2	2	2	2	2	2	2	2	2	2	6	6	6	59.74	548	3.1111e-10	6	6	6	136010000	38332000	49876000	47799000	12	1. 50-70, 2. 83-103, 3. 128-148, 4. 164-184, 5. 194-214, 6. 238-258, 7. 280-300, 8. 347-367, 9. 398-418, 10. 427-447, 11. 465-485, 12. 498-518	10	Topology=i89-108o165-184i196-218o238-260i281-303o346-368i398-415o430-452i464-486o491-513i	11	REGION 48-70,85-107,121-143,156-178,192-214,281-303,347-368,398-420,429-451,464-486,499-521	33	0.550182	#	#	#
High_MED(LT)_1st_LysC	122	IPI00112763	Q9CZJ1;Q9D948	Utp11l	IPI00112763	IPI00112763	Utp11l	Probable U3 small nucleolar RNA-associated protein 11;UTP11-like protein;Putative uncharacterized protein	1	5	5	5	5	5	5	5	5	5	5	5	5	17.8	17.8	17.8	30.55	253	0.00020431	17.8	17.8	17.8	373260000	102610000	135080000	135570000	0	0	0	Topology=o	0	0	0	-1.16957
High_MED(LT)_1st_LysC	123	IPI00112787	Q9ES57	Cd200r1;Mox2r;Ox2r	IPI00112787	IPI00112787	Cd200r1	CD200 cell surface glycoprotein receptor;Cell surface glycoprotein CD200 receptor 1;Cell surface glycoprotein OX2 receptor 1	1	1	1	1	0	1	1	0	1	1	0	1	1	5.5	5.5	5.5	35.504	326	0.0074879	0	5.5	5.5	4970200	0	2309900	2660300	3	1. 2-22, 2. 56-76, 3. 239-259	1	Topology=o239-261i	3	REGION 3-25,52-74,241-263	7	0.00245399	#	#	#
High_MED(LT)_1st_LysC	124	IPI00112840	Q9CZL2		IPI00112840	IPI00112840	5730508B09Rik	Uncharacterized protein C4orf32 homolog	1	1	1	1	1	1	1	1	1	1	1	1	1	7.6	7.6	7.6	14.51	131	0.010962	7.6	7.6	7.6	216430000	59273000	75426000	81736000	2	1. 88-108, 2. 110-130	1	Topology=o107-129i	1	REGION 101-123	4	-0.19084	#	#
High_MED(LT)_1st_LysC	125	IPI00112900;IPI00831562	Q9ES89;Q3TXF7;Q8C197;Q3TSR0;Q8C089	Extl2;Extr2	IPI00112900;IPI00831562	IPI00112900	Extl2	Alpha-1,4-N-acetylhexosaminyltransferase EXTL2;Alpha-GalNAcT EXTL2;Exostosin-like 2;EXT-related protein 2;Glucuronyl-galactosyl-proteoglycan 4-alpha-N-acetylglucosaminyltransferase;Putative uncharacterized protein	2	2	2	2	1	2	2	1	2	2	1	2	2	9.1	9.1	9.1	37.39	330	3.5404e-06	3.3	9.1	9.1	43376000	12206000	14070000	17100000	1	1. 20-40	1	Topology=i20-42o	1	REGION 18-40	3	-0.0415152	#	#				#
High_MED(LT)_1st_LysC	126	IPI00112948;IPI00470981;IPI00480414;IPI00750847;IPI00474993	Q9ES97-3;Q9ES97;Q9ES97-1;Q9ES97-2;Q8C6L4;Q9ES97-5;Q9ES97-4	Rtn3	IPI00112948;IPI00470981;IPI00480414;IPI00750847;IPI00474993	IPI00112948	Rtn3	Reticulon-3;Putative uncharacterized protein	5	3	3	3	3	3	3	3	3	3	3	3	3	30.8	30.8	30.8	25.428	237	1.3065e-62	30.8	30.8	30.8	4467700000	1395700000	1515200000	1556700000	4	1. 61-81, 2. 83-103, 3. 159-179, 4. 182-202	2	Topology=i69-91o171-193i	3	REGION 68-90,147-169,177-199	9	0.497468	#	#		#		#
High_MED(LT)_1st_LysC	127	IPI00112986	Q9CZP5	Bcs1l	IPI00112986	IPI00112986	Bcs1l	BCS1-like protein;Mitochondrial chaperone BCS1	1	3	3	3	3	3	3	3	3	3	3	3	3	9.6	9.6	9.6	47.406	418	1.1627e-38	9.6	9.6	9.6	194330000	66077000	70576000	57679000	0	0	0	Topology=o	0	0	0	-0.194976	#	#					#
High_MED(LT)_1st_LysC	128	IPI00113039;IPI00122077;IPI00468386	Q8VCF1-3;Q8VCF1;B1AQJ9;Q8VCF1-1	Cant1;mCG_13906;RP23-394O9.5-004	IPI00113039;IPI00122077	IPI00113039	Cant1	Apyrase homolog;Soluble calcium-activated nucleotidase 1;Calcium activated nucleotidase 1;Calcium activated nucleotidase 1, isoform CRA_a	3	3	3	3	3	3	3	3	3	3	3	3	3	9.3	9.3	9.3	49.565	440	3.0257e-14	9.3	9.3	9.3	43371000	15087000	13905000	14379000	1	1. 43-63	0	Topology=o	1	REGION 44-62	2	-0.355682	#	#		#		#
High_MED(LT)_1st_LysC	129	IPI00113079	P49138;Q3U2P8;Q8R3U8	Mapkapk2;Rps6kc1	IPI00113079	IPI00113079	Mapkapk2	MAP kinase-activated protein kinase 2;Putative uncharacterized protein;Mapkapk2 protein	1	1	1	1	1	1	1	1	1	1	1	1	1	7	7	7	44.049	386	0.0069178	7	7	7	16310000	4766500	4963900	6580000	1	1. 230-250	0	Topology=o	0	0	1	-0.468135
High_MED(LT)_1st_LysC	130	IPI00113080;IPI00988209;IPI00228603	Q8CCM6-2;Q8CCM6;Q3THX0;Q9CVT6;Q8CCM6-1	1700034H14Rik;mCG_1554	IPI00113080;IPI00988209;IPI00228603	IPI00113080	1700034H14Rik	TIM21-like protein, mitochondrial;Putative uncharacterized protein;RIKEN cDNA 1700034H14, isoform CRA_c	3	2	2	2	2	2	2	2	2	2	2	2	2	9.8	9.8	9.8	27.911	244	7.293e-05	9.8	9.8	9.8	88846000	27394000	32601000	28851000	1	1. 107-127	1	Topology=i105-127o	1	REGION 107-129	3	-0.456967	#	#					#
High_MED(LT)_1st_LysC	131	IPI00113134;IPI00460846;IPI00459288	Q9CZU3;Q8BTX6;Q8BVI7;Q91YT4;Q6ZQK1	Skiv2l2;mKIAA0052	IPI00113134;IPI00460846	IPI00113134	Skiv2l2	ATP-dependent helicase SKIV2L2;Superkiller viralicidic activity 2-like 2;Putative uncharacterized protein;Skiv2l2 protein;MKIAA0052 protein	3	3	3	3	3	3	3	3	3	3	3	3	3	5.6	5.6	5.6	117.64	1040	7.5677e-11	5.6	5.6	5.6	50633000	18186000	15964000	16483000	0	0	0	Topology=o	0	0	0	-0.325
High_MED(LT)_1st_LysC	132	IPI00113141	Q9CZU6;Q0QEL9	Cs;CS	IPI00113141	IPI00113141	Cs	Citrate synthase, mitochondrial;Citrate synthase	1	5	5	4	5	5	5	5	5	5	4	4	4	13.6	13.6	7.8	51.736	464	1.2472e-15	13.6	13.6	13.6	2501000000	697680000	873520000	929810000	0	0	0	Topology=o	0	0	0	-0.186422	#		#	#	#		#
High_MED(LT)_1st_LysC	133	IPI00113143	P56379	Mp68	IPI00113143	IPI00113143	2010107E04Rik	6.8 kDa mitochondrial proteolipid	1	2	2	2	2	2	2	2	2	2	2	2	2	24.1	24.1	24.1	6.6979	58	6.0576e-12	24.1	24.1	24.1	2628000000	478440000	1110400000	1039100000	0	0	1	Topology=o15-36i	1	REGION 17-37	2	-0.132759							#
High_MED(LT)_1st_LysC	134	IPI00113196	P56392;Q792A4	Cox7a;Cox7a1;Cox7ah;mCG_21566	IPI00113196	IPI00113196	Cox7a1	Cytochrome c oxidase subunit 7A1, mitochondrial;Cytochrome c oxidase subunit VIIa-heart;Cytochrome c oxidase subunit VIIa-muscle;Cox7ah;Cytochrome c oxidase, subunit VIIa 1, isoform CRA_b;Putative uncharacterized protein	1	1	1	1	1	1	1	1	1	1	1	1	1	16.2	16.2	16.2	8.9863	80	0.00045881	16.2	16.2	16.2	57272000	17056000	19342000	20873000	1	1. 51-71	1	Topology=i51-73o	1	REGION 54-76	3	-0.22	#	#					#
High_MED(LT)_1st_LysC	135	IPI00113214;IPI00881918	P56399;Q3U4W8	Isot;Usp5	IPI00113214;IPI00881918	IPI00113214	Usp5	Deubiquitinating enzyme 5;Isopeptidase T;Ubiquitin carboxyl-terminal hydrolase 5;Ubiquitin thioesterase 5;Ubiquitin-specific-processing protease 5;Ubiquitin carboxyl-terminal hydrolase	2	1	1	1	1	1	0	1	1	0	1	1	0	2.2	2.2	2.2	95.832	858	1.1749e-10	2.2	2.2	0	8078500	4106000	3972500	0	0	0	0	Topology=o	0	0	0	-0.436713
High_MED(LT)_1st_LysC	136	IPI00113223	P19096;O89060;Q3TB22;Q3UHT6	Fasn	IPI00113223	IPI00113223	Fasn	[Acyl-carrier-protein] S-acetyltransferase;[Acyl-carrier-protein] S-malonyltransferase;3-hydroxypalmitoyl-[acyl-carrier-protein] dehydratase;3-oxoacyl-[acyl-carrier-protein] reductase;3-oxoacyl-[acyl-carrier-protein] synthase;Enoyl-[acyl-carrier-protein] reductase;Fatty acid synthase;Oleoyl-[acyl-carrier-protein] hydrolase;Putative uncharacterized protein	1	17	17	17	16	16	15	16	16	15	16	16	15	10.3	10.3	10.3	272.43	2504	1.7686e-107	9.8	9.9	9.6	1085800000	398850000	376460000	310500000	0	0	0	Topology=o	0	0	0	-0.0865815				#			#
High_MED(LT)_1st_LysC	137	IPI00113239	Q9CZX7;A2AP25	Tmem55a;mCG_2667;RP23-379L17.2-001	IPI00113239	IPI00113239	Tmem55a	PtdIns-4,5-P2 4-Ptase II;Transmembrane protein 55A;Type II phosphatidylinositol 4,5-bisphosphate 4-phosphatase;Transmembrane protein 55A, isoform CRA_b	1	1	1	1	1	1	1	1	1	1	1	1	1	4.3	4.3	4.3	28.038	257	4.1676e-30	4.3	4.3	4.3	155350000	51475000	53641000	50234000	2	1. 191-211, 2. 224-244	2	Topology=i192-214o224-246i	2	REGION 193-215,221-243	6	0.0859922	#	#
High_MED(LT)_1st_LysC	138	IPI00113243	Q9CZX9	Tmem85	IPI00113243	IPI00113243	Tmem85	Transmembrane protein 85	1	2	2	2	2	2	2	2	2	2	2	2	2	15.3	15.3	15.3	20.116	183	1.429e-07	15.3	15.3	15.3	273550000	84674000	94404000	94470000	0	0	2	Topology=i88-110o130-149i	2	REGION 100-122,128-150	4	0.102732	#	#
High_MED(LT)_1st_LysC	139	IPI00113517	P10605;Q3TC17;Q3TVS6;Q6LAF6	Ctsb	IPI00113517	IPI00113517	Ctsb	Cathepsin B;Cathepsin B heavy chain;Cathepsin B light chain;Cathepsin B1;Putative uncharacterized protein	1	2	2	2	2	2	2	2	2	2	2	2	2	8	8	8	37.279	339	1.2003e-13	8	8	8	85311000	25274000	26957000	33080000	0	0	0	Topology=o	0	0	0	-0.305605	#		#				#
High_MED(LT)_1st_LysC	140	IPI00113520;IPI00405137	Q9ET26;A2A462;Q3UC35;E9Q233;Q8C521	Rnf114;Zfp228;Zfp313;Znf228;Znf313;mCG_20087;RP23-118A2.1-001	IPI00113520;IPI00405137	IPI00113520	Rnf114	RING finger protein 114;Zinc finger protein 228;Zinc finger protein 313;Ring finger protein 114;Zinc finger protein 313, isoform CRA_b;Putative uncharacterized protein	2	1	1	1	1	1	1	1	1	1	1	1	1	7	7	7	25.745	229	1.4211e-06	7	7	7	4896400	1651900	972390	2272100	0	0	0	Topology=o	0	0	0	-0.426638
High_MED(LT)_1st_LysC	141	IPI00113528;IPI00226260;IPI00990725	Q9ET30;Q571B0;Q8C6F5	Smbp;Tm9sf3;mKIAA4036	IPI00113528;IPI00226260	IPI00113528	Tm9sf3	Transmembrane 9 superfamily member 3;MKIAA4036 protein;Putative uncharacterized protein	3	6	6	6	6	6	6	6	6	6	6	6	6	17	17	17	67.544	587	1.1737e-63	17	17	17	3912800000	1290200000	1351300000	1271300000	9	1. 4-24, 2. 227-247, 3. 292-312, 4. 357-377, 5. 395-415, 6. 445-465, 7. 476-496, 8. 517-537, 9. 553-573	9	Topology=o221-243i287-309o324-346i358-380o390-412i446-468o483-505i512-534o549-571i	9	REGION 1-22,223-245,289-311,358-380,392-414,445-467,481-503,517-538,550-572	27	0.22862	#	#
High_MED(LT)_1st_LysC	142	IPI00113576;IPI00380228	F8WJA0;Q3U7R4;Q9ESV0;Q3TLR1;Q3UYV7;Q9CRZ6	Ddx24	IPI00113576;IPI00380228	IPI00113576	Ddx24	Putative uncharacterized protein;ATP-dependent RNA helicase DDX24;DEAD box protein 24	2	4	4	4	4	4	4	4	4	4	4	4	4	6.5	6.5	6.5	101.37	903	3.3222e-22	6.5	6.5	6.5	178650000	47357000	69461000	61836000	0	0	0	Topology=o	0	0	0	-0.582724
High_MED(LT)_1st_LysC	143	IPI00113606;IPI00798555	Q9ESW4-1;Q9ESW4	Agk;Mulk	IPI00113606	IPI00113606	Agk	Acylglycerol kinase, mitochondrial;Multiple substrate lipid kinase	2	7	7	7	7	7	7	7	7	7	7	7	7	23.5	23.5	23.5	46.975	421	2.7012e-28	23.5	23.5	23.5	826280000	277950000	266630000	281690000	0	0	0	Topology=o	0	0	0	-0.3038	#						#
High_MED(LT)_1st_LysC	144	IPI00113635;IPI00856637;IPI00881326	Q9ESX5;Q3TI79;Q3TM67;Q499D4;B7ZCL7;F6YUI5	Dkc1;BC068171;RP23-62O13.1-011	IPI00113635;IPI00856637;IPI00881326	IPI00113635	Dkc1	Dyskerin;H/ACA ribonucleoprotein complex subunit 4;Nopp140-associated protein of 57 kDa;Nucleolar protein family A member 4;Nucleolar protein NAP57;snoRNP protein DKC1;Putative uncharacterized protein;Dkc1 protein;Dyskeratosis congenita 1, dyskerin homolog (Human)	3	2	2	2	1	2	1	1	2	1	1	2	1	8.8	8.8	8.8	57.401	509	1.1928e-06	4.3	8.8	4.3	16856000	4773100	10284000	1798900	0	0	0	Topology=o	0	0	0	-0.506483
High_MED(LT)_1st_LysC	145	IPI00113660;IPI00649191;IPI00649403	P61290;Q4FK54;Q99K09;A2A4J1;A2A4J3	Psme3;RP23-281C18.14-001;RP23-281C18.14-003;RP23-281C18.14-002	IPI00113660;IPI00649191;IPI00649403	IPI00113660	Psme3	11S regulator complex subunit gamma;Activator of multicatalytic protease subunit 3;Ki nuclear autoantigen;Proteasome activator 28 subunit gamma;Proteasome activator complex subunit 3;Proteaseome (Prosome, macropain) 28 subunit, 3;Psme3 protein;Putative uncharacterized protein	3	2	2	2	2	2	2	2	2	2	2	2	2	9.1	9.1	9.1	29.506	254	0.00079869	9.1	9.1	9.1	94692000	34423000	24051000	36218000	0	0	0	Topology=o	0	0	0	-0.37126
High_MED(LT)_1st_LysC	146	IPI00113686;IPI00229535;IPI00395163;IPI00229538;IPI00761775;IPI00229536;IPI00876528;IPI01027515;IPI01027330;IPI01027218	Q9ESZ8-1;Q9ESZ8;Q9ESZ8-2;Q9ESZ8-6;Q3UHU8;Q9ESZ8-3;Q9ESZ8-4;Q9ESZ8-5	Bap135;Diws1t;Gtf2i	IPI00113686;IPI00229535;IPI00395163;IPI00229538;IPI00761775;IPI00229536;IPI00876528;IPI01027515;IPI01027330	IPI00113686	Gtf2i	Bruton tyrosine kinase-associated protein 135;General transcription factor II-I;Putative uncharacterized protein	10	5	5	5	5	3	3	5	3	3	5	3	3	6.8	6.8	6.8	112.26	998	8.4265e-07	6.8	4.5	4.8	161280000	58421000	48617000	54243000	0	0	0	Topology=o	0	0	0	-0.501403
High_MED(LT)_1st_LysC	147	IPI00113730;IPI00807786;IPI00761976	A2A468;A5D6Q2;Q05BA5;Q3UQL7;Q3UV84;B2RUJ1;E9QPU8;O09000	mCG_14623;Ncoa3;RP23-120P1.1-001;Aib1;Pcip;Rac3;Tram1	IPI00113730;IPI00807786;IPI00761976	IPI00113730	Ncoa3	Nuclear receptor coactivator 3;Ncoa3 protein;Putative uncharacterized protein;Amplified in breast cancer-1 protein homolog;CBP-interacting protein;Receptor-associated coactivator 3;Steroid receptor coactivator protein 3;Thyroid hormone receptor activator molecule 1	3	3	3	3	2	2	1	2	2	1	2	2	1	3.3	3.3	3.3	151.95	1403	2.1474e-28	2.3	2.1	1.1	12484000	4536600	7544300	403020	0	0	0	Topology=o	0	0	0	-0.729152				#
High_MED(LT)_1st_LysC	148	IPI00113731	O09005	Degs;Degs1;Des1;Mdes	IPI00113731	IPI00113731	Degs1	Degenerative spermatocyte homolog 1;Sphingolipid delta(4)-desaturase DES1	1	2	2	2	2	2	2	2	2	2	2	2	2	10.8	10.8	10.8	38.241	323	4.3106e-08	10.8	10.8	10.8	783700000	252100000	304400000	227200000	3	1. 41-61, 2. 152-172, 3. 198-218	6	Topology=o43-61i68-87o102-124i160-177o182-204i209-231o	3	REGION 41-63,160-182,191-213	12	-0.0210526	#	#				#
High_MED(LT)_1st_LysC	149	IPI00113746;IPI00990842	P26369;Q3KQM4;Q505Q1;Q80XR5;Q922I0	U2af2;U2af65;mCG_22027	IPI00113746;IPI00990842	IPI00113746	U2af2	Splicing factor U2AF 65 kDa subunit;U2 auxiliary factor 65 kDa subunit;U2 snRNP auxiliary factor large subunit;U2af2 protein;U2 small nuclear ribonucleoprotein auxiliary factor (U2AF) 2, isoform CRA_a;U2 small nuclear ribonucleoprotein auxiliary factor (U2AF) 2	2	3	3	3	2	2	3	2	2	3	2	2	3	8.8	8.8	8.8	53.516	475	3.0605e-05	6.7	6.7	8.8	66679000	19627000	20988000	26064000	0	0	0	Topology=o	0	0	0	-0.577684
High_MED(LT)_1st_LysC	150	IPI00113798;IPI00622270;IPI00894927;IPI00895074;IPI00894609	Q9D3L3;O09044;A2AKH4;B0R030	RP23-158L6.2-002;Snap23;Sndt;mCG_11986;RP23-158L6.2-001;SNAP-23;RP23-158L6.2-005	IPI00113798;IPI00622270;IPI00894927	IPI00113798	Snap23	Synaptosomal-associated protein;Synaptosomal-associated protein 23;Syndet;Vesicle-membrane fusion protein SNAP-23	5	5	5	5	5	5	5	5	5	5	5	5	5	49.3	49.3	49.3	24.55	221	2.0649e-181	49.3	49.3	49.3	1076800000	322510000	457480000	296810000	0	0	0	Topology=o	0	0	0	-0.813122	#		#
High_MED(LT)_1st_LysC	151	IPI00113802	O09047;Q3U4N3;Q5U7A4;Q8C6R2	C3ar1;C3r1;mCG_132205	IPI00113802	IPI00113802	C3ar1	C3a anaphylatoxin chemotactic receptor;Complement component 3a receptor 1;Putative uncharacterized protein;Complement component 3A receptor 1	1	1	1	1	1	1	1	1	1	1	1	1	1	4.4	4.4	4.4	53.575	477	0.041956	4.4	4.4	4.4	24666000	8317400	9366300	6982600	6	1. 27-47, 2. 64-84, 3. 93-113, 4. 138-158, 5. 334-354, 6. 368-388	7	Topology=o24-46i59-81o96-118i138-160o331-353i373-395o410-432i	7	REGION 26-48,60-82,99-121,142-163,329-351,375-397,408-430	20	0.197484	#	#	#
High_MED(LT)_1st_LysC	152	IPI00113849;IPI00120193;IPI00986276;IPI00279631;IPI00380307;IPI00221550;IPI00881384;IPI00882113;IPI00856942;IPI01027143;IPI01023110	P60766-2;P60766;P60766-1;Q99JI7;Q3UL78	Cdc42	IPI00113849;IPI00120193;IPI00986276	IPI00113849	Cdc42	Cell division control protein 42 homolog;G25K GTP-binding protein;Cell division cycle protein CDC42;Putative uncharacterized protein	11	5	5	4	5	5	5	5	5	5	4	4	4	37.2	37.2	31.4	21.258	191	3.0188e-48	37.2	37.2	37.2	5789200000	1650900000	2043400000	2094800000	0	0	0	Topology=o	0	0	0	-0.157068	#		#	#	#
High_MED(LT)_1st_LysC	153	IPI00113873;IPI00719890;IPI00221649;IPI01007628;IPI00742440;IPI00719865;IPI00742428	P25799-1;P25799;P25799-3;E9QNN7;P25799-2;E9QNN8;P25799-5	Nfkb1	IPI00113873;IPI00719890;IPI00221649;IPI01007628	IPI00113873	Nfkb1	DNA-binding factor KBF1;EBP-1;NF-kappa-B1 p84/NF-kappa-B1 p98;Nuclear factor NF-kappa-B p105 subunit;Nuclear factor NF-kappa-B p50 subunit;Nuclear factor of kappa light polypeptide gene enhancer in B-cells 1	7	5	5	5	2	5	4	2	5	4	2	5	4	6.9	6.9	6.9	105.61	971	2.0569e-20	3.3	6.9	6	74608000	11924000	33818000	28866000	0	0	0	Topology=o	0	0	0	-0.304016					#
High_MED(LT)_1st_LysC	154	IPI00113895	P61164	Actr1a;Ctrn1	IPI00113895	IPI00113895	Actr1a	Actin-RPV;Alpha-centractin;ARP1;Centrosome-associated actin homolog	1	3	1	1	1	2	3	0	1	1	0	1	1	11.7	6.1	6.1	42.613	376	8.9282e-05	2.9	9	11.7	6635200	0	3768900	2866400	0	0	0	Topology=o	0	0	0	-0.284574
High_MED(LT)_1st_LysC	155	IPI00113918;IPI01008108;IPI00621925;IPI00830181;IPI01016196	Q6PF93-1;Q6PF93;E9QLS6;Q6PF93-2;D3YZ98;E9Q824	Pik3c3	IPI00113918;IPI01008108;IPI00621925;IPI00830181;IPI01016196	IPI00113918	Pik3c3	Phosphatidylinositol 3-kinase catalytic subunit type 3;Phosphoinositide-3-kinase class 3;Putative uncharacterized protein Pik3c3	5	4	4	4	4	4	4	4	4	4	4	4	4	6.8	6.8	6.8	101.49	887	1.2175e-05	6.8	6.8	6.8	93489000	22353000	32641000	38495000	0	0	0	Topology=o	0	0	0	-0.43416					#
High_MED(LT)_1st_LysC	156	IPI00113949;IPI00620020;IPI00828409;IPI00957127	E9QMN7;Q3T9F8;Q3TDR5;Q61238;Q64381;P42082-1;P42082;Q549Q9;Q91YV7;P42082-2	Cd86;B7-2;mCG_130169	IPI00113949;IPI00620020;IPI00828409	IPI00113949	Cd86	Putative uncharacterized protein;B7-2 protein;Activation B7-2 antigen;Early T-cell costimulatory molecule 1;T-lymphocyte activation antigen CD86;CD86 antigen;CD86 antigen, isoform CRA_b	4	3	3	3	3	3	3	3	3	3	3	3	3	10.1	10.1	10.1	39.835	356	3.3572e-26	10.1	10.1	10.1	3010000000	2393300000	324340000	292380000	2	1. 53-73, 2. 292-312	2	Topology=i48-70o293-310i	2	REGION 46-68,293-312	6	-0.124157	#	#	#
High_MED(LT)_1st_LysC	157	IPI00114044;IPI00224294;IPI01027188;IPI00986643;IPI00653075	P27046;Q8C4L1	Man2a1;Mana2	IPI00114044	IPI00114044	Man2a1	Alpha-mannosidase 2;Golgi alpha-mannosidase II;Mannosidase alpha class 2A member 1;Mannosyl-oligosaccharide 1,3-1,6-alpha-mannosidase;Putative uncharacterized protein	5	5	5	5	4	5	4	4	5	4	4	5	4	4.7	4.7	4.7	131.63	1150	4.8578e-23	3.7	4.7	3.7	151070000	49844000	46792000	54438000	1	1. 7-27	1	Topology=i7-26o	1	REGION 7-28	3	-0.354261	#	#		#
High_MED(LT)_1st_LysC	158	IPI00114051	P33609;A2A4H0	Pola;Pola1;mCG_113663;RP23-53K18.2-001	IPI00114051	IPI00114051	Pola1	DNA polymerase alpha catalytic subunit;DNA polymerase alpha catalytic subunit p180;DNA polymerase	1	2	2	2	1	1	2	1	1	2	1	1	2	2.7	2.7	2.7	167.34	1465	5.8942e-05	1.7	1.7	2.7	12968000	3858200	3446300	5664000	0	0	0	Topology=o	0	0	0	-0.436655
High_MED(LT)_1st_LysC	159	IPI00114069	P33610;Q3THK0	Prim2	IPI00114069	IPI00114069	Prim2	DNA primase 58 kDa subunit;DNA primase large subunit;Putative uncharacterized protein	1	2	2	2	2	2	1	2	2	1	2	2	1	5.5	5.5	5.5	58.408	505	0.00010346	5.5	5.5	2.8	25239000	6659200	16848000	1731400	0	0	0	Topology=o	0	0	0	-0.613465
High_MED(LT)_1st_LysC	160	IPI00114162;IPI00876563;IPI00672962	Q05816;Q497I3;E9Q964;Q3TLH6	Fabp5;Fabpe;Klbp;Mal1;mCG_1638	IPI00114162;IPI00876563	IPI00114162	Fabp5	Epidermal-type fatty acid-binding protein;Fatty acid-binding protein 5;Fatty acid-binding protein, epidermal;Keratinocyte lipid-binding protein;Psoriasis-associated fatty acid-binding protein homolog;Fatty acid binding protein 5, epidermal;MCG1638;Putative uncharacterized protein	3	3	3	3	2	2	3	2	2	3	2	2	3	37	37	37	15.137	135	0.00053853	25.9	25.9	37	139680000	38514000	47673000	53495000	0	0	0	Topology=o	0	0	0	-0.447407
High_MED(LT)_1st_LysC	161	IPI00114200;IPI00876198;IPI00648264;IPI00919278	A2CF64;F8WHB7;Q3TCD3;P49300;Q549F6;Q91YT3;A2CF65	DN-160I24.1-006;Mgl1;Clec10a;Mgl;DN-160I24.1-001;mCG_21504;RP23-198E14.1-001;DN-160I24.1-003	IPI00114200;IPI00876198;IPI00648264	IPI00114200	Clec10a	Macrophage galactose N-acetyl-galactosamine specific lectin 1;Putative uncharacterized protein;Macrophage asialoglycoprotein-binding protein 1;Macrophage galactose/N-acetylgalactosamine-specific lectin;MMGL;Macrophage galactose/N-acetylgalactosamine-specific C-type lectin;MCG21504, isoform CRA_b	4	3	3	2	3	3	3	3	3	3	2	2	2	16.1	16.1	9.8	34.666	305	3.6999e-09	16.1	16.1	16.1	726390000	135730000	298940000	291730000	1	1. 32-52	1	Topology=i34-56o	1	REGION 35-57	3	-0.53541	#	#
High_MED(LT)_1st_LysC	162	IPI00114209	P26443;Q3TSQ7	Glud;Glud1	IPI00114209	IPI00114209	Glud1	Glutamate dehydrogenase 1, mitochondrial;Putative uncharacterized protein	1	10	10	6	10	10	10	10	10	10	6	6	6	27.4	27.4	15.2	61.336	558	1.3285e-102	27.4	27.4	27.4	5436400000	1672000000	1862300000	1902100000	0	0	0	Topology=o	0	0	0	-0.306631	#						#
High_MED(LT)_1st_LysC	163	IPI00114245;IPI00137439;IPI00230052;IPI00648735	O09110-1;O09110;Q3TJG7;Q3TLX7;Q3TX82;Q3UDI2;Q5SWN9;P70236;Q3UU57;Q543Z5;Q60521;Q8BP44;Q8C371;O09110-2;A2AGS2;P70273	Map2k3;Mkk3;Prkmk3;RP23-467E19.1-001;Map2k6;Prkmk6;Sapkk3;RP23-162E10.1-001;RP23-162E10.1-003;SAPKK3b	IPI00114245;IPI00137439;IPI00230052;IPI00648735	IPI00114245	Map2k3	Dual specificity mitogen-activated protein kinase kinase 3;MAPK/ERK kinase 3;Putative uncharacterized protein;Mitogen activated protein kinase kinase 3;Dual specificity mitogen-activated protein kinase kinase 6;MAPK/ERK kinase 6;SAPKK3;Mitogen activated protein kinase kinase 6;MAP kinase kinase 6c;Map kinase kinase	4	1	1	1	0	1	1	0	1	1	0	1	1	4.6	4.6	4.6	39.296	347	0.017054	0	4.6	4.6	5161700	0	744030	4417600	0	0	0	Topology=o	0	0	0	-0.323631
High_MED(LT)_1st_LysC	164	IPI00114246	O09111;B1AV40;Q4VBC9	Ndufb11;Np15;mCG_126516;RP23-333P16.5-001	IPI00114246	IPI00114246	Ndufb11	Complex I-ESSS;NADH dehydrogenase [ubiquinone] 1 beta subcomplex subunit 11, mitochondrial;NADH-ubiquinone oxidoreductase ESSS subunit;Neuronal protein 15.6;NADH dehydrogenase (Ubiquinone) 1 beta subcomplex, 11;Ndufb11 protein	1	2	2	2	2	2	2	2	2	2	2	2	2	27.8	27.8	27.8	17.444	151	3.3631e-12	27.8	27.8	27.8	336720000	95945000	124430000	116350000	1	1. 86-106	1	Topology=o85-107i	2	REGION 1-23,87-109	4	-0.47351	#	#					#
High_MED(LT)_1st_LysC	165	IPI00114256;IPI00380812;IPI00881694	O09117-1;O09117;Q3U4T9;O09117-2;Q3TVX7;D6RFU9	Pphn;Sypl;Sypl1	IPI00114256;IPI00380812;IPI00881694	IPI00114256	Sypl	Pantophysin;Synaptophysin-like protein 1;Putative uncharacterized protein	3	3	3	3	3	3	3	3	3	3	3	3	3	17.2	17.2	17.2	28.899	261	1.1866e-22	17.2	17.2	17.2	869400000	245430000	332820000	291150000	4	1. 35-55, 2. 118-138, 3. 155-175, 4. 213-233	3	Topology=i118-140o150-172i213-235o	4	REGION 28-50,120-142,150-172,202-224	11	0.240996	#	#
High_MED(LT)_1st_LysC	166	IPI00114274;IPI00989980	O09126;E9Q388;Q8BJC1	Sema4d;Semacl2;Semaj	IPI00114274;IPI00989980	IPI00114274	Sema4d	M-Sema G;Semaphorin-4D;Semaphorin-C-like 2;Semaphorin-J;Putative uncharacterized protein	2	2	2	2	2	2	1	2	2	1	2	2	1	3.9	3.9	3.9	95.639	861	8.2679e-31	3.9	3.9	2	100390000	37096000	43312000	19980000	2	1. 4-24, 2. 735-755	1	Topology=o733-755i	2	REGION 7-29,732-754	5	-0.285366	#	#
High_MED(LT)_1st_LysC	167	IPI00114329;IPI00830535	O09172;Q3T9P2;Q4FJZ6;F6VNW5	Gclm;Glclr	IPI00114329;IPI00830535	IPI00114329	Gclm	Gamma-ECS regulatory subunit;Gamma-glutamylcysteine synthetase regulatory subunit;GCS light chain;Glutamate--cysteine ligase modifier subunit;Glutamate--cysteine ligase regulatory subunit;Putative uncharacterized protein;Gclm protein	2	2	2	2	1	2	2	1	2	2	1	2	2	8.8	8.8	8.8	30.534	274	1.8931e-05	4	8.8	8.8	56641000	19793000	17653000	19195000	0	0	0	Topology=o	0	0	0	-0.275547
High_MED(LT)_1st_LysC	168	IPI00114333;IPI00831226;IPI00226574;IPI01016125;IPI00831659;IPI00828725;IPI00753487;IPI00346104;IPI00988398;IPI00990307;IPI00622008;IPI00118134;IPI00408233;IPI00944008;IPI00987200;IPI00988684;IPI00465600;IPI00989987;IPI00990025;IPI00223890;IPI00273851;IPI00648542;IPI00758052;IPI00125145;IPI00340865;IPI00338931;IPI00157484;IPI00875301;IPI00463352;IPI00459268;IPI00831419;IPI00226251;IPI00831023;IPI…	P18654;A7E215;B1AXN9;E9QAP2;Q7TPS0-1;Q7TPS0;A2CEE7;E9QK39;Q7TPS0-3;E9PUP0;A2CEE5;Q7TPS0-2;A2CEE6;E9QLX6;B1AXP0	Mapkapk1b;Rps6ka3;Rps6ka-rs1;Rsk2;RP23-52L10.1-002;Rps6ka6;RP24-250C1.1-001;RP24-250C1.1-003;RP24-250C1.1-002;RP23-52L10.1-004	IPI00114333;IPI00831226;IPI00226574;IPI01016125;IPI00831659;IPI00828725;IPI00753487	IPI00114333	Rps6ka3	90 kDa ribosomal protein S6 kinase 3;MAP kinase-activated protein kinase 1b;pp90RSK2;Ribosomal protein S6 kinase alpha-3;Ribosomal S6 kinase 2;Rps6ka3 protein;Ribosomal protein S6 kinase polypeptide 3;Ribosomal protein S6 kinase alpha-6;Ribosomal protein S6 kinase polypeptide 6	37	3	3	1	3	3	3	3	3	3	1	1	1	4.9	4.9	2.6	83.693	740	1.3855e-07	4.9	4.9	4.9	135350000	46210000	41732000	47411000	0	0	0	Topology=o	0	0	0	-0.344595
High_MED(LT)_1st_LysC	169	IPI00114342;IPI00989451;IPI00127495;IPI00986932	O08528;E9Q5B5	Hk2	IPI00114342;IPI00989451	IPI00114342	Hk2	Hexokinase type II;Hexokinase-2	4	12	12	12	12	12	12	12	12	12	12	12	12	16	16	16	102.53	917	4.0535e-57	16	16	16	3268200000	939140000	1129000000	1200100000	1	1. 377-397	0	Topology=o	0	0	1	-0.191167							#
High_MED(LT)_1st_LysC	170	IPI00114368;IPI00880617	O08547;E9Q6R3;Q3UZ06	Sec22b;Sec22l1	IPI00114368;IPI00880617	IPI00114368	Sec22b	ER-Golgi SNARE of 24 kDa;SEC22 vesicle-trafficking protein homolog B;SEC22 vesicle-trafficking protein-like 1;Vesicle-trafficking protein SEC22b;Putative uncharacterized protein	2	2	2	2	2	2	2	2	2	2	2	2	2	17.7	17.7	17.7	24.74	215	1.2456e-105	17.7	17.7	17.7	649990000	274080000	178760000	197140000	1	1. 191-211	1	Topology=i191-213o	2	REGION 1-18,195-215	4	-0.18186	#	#		#		#
High_MED(LT)_1st_LysC	171	IPI00114377	P48771	Cox7a2;Cox7a3;Cox7al	IPI00114377	IPI00114377	Cox7a2	Cytochrome c oxidase subunit 7A2, mitochondrial;Cytochrome c oxidase subunit VIIa-liver/heart	1	1	1	1	1	1	1	1	1	1	1	1	1	15.7	15.7	15.7	9.2908	83	8.5141e-07	15.7	15.7	15.7	3063700000	1022100000	958440000	1083100000	1	1. 53-73	1	Topology=o52-74i	1	REGION 56-77	3	-0.238554	#						#
High_MED(LT)_1st_LysC	172	IPI00114389;IPI00987119;IPI00230494;IPI00988495;IPI00323079;IPI00987339	P12023-1;P12023;Q3TXI9;Q53ZT3;Q3TVS1;Q3TWF3;P12023-3;E9QL91;P12023-2;Q6GR78;Q8BPC7;Q8BPV5;Q99NY7;Q9QX46;E9PWY4	App;mCG_129417	IPI00114389;IPI00987119;IPI00230494;IPI00988495;IPI00323079;IPI00987339	IPI00114389	App	ABPP;Alzheimer disease amyloid A4 protein homolog;Amyloid beta A4 protein;Amyloid intracellular domain 50;Amyloid intracellular domain 57;Amyloid intracellular domain 59;Amyloidogenic glycoprotein;APP-C57;APP-C59;APP-C99;Beta-amyloid protein 40;Beta-amyloid protein 42;Beta-APP40;Beta-APP42;C31;C80;C83;C99;Gamma-CTF(50);Gamma-CTF(57);Gamma-CTF(59);Gamma-secretase C-terminal fragment 50;Gamma-secre…	6	1	1	1	1	1	1	1	1	1	1	1	1	2.1	2.1	2.1	86.721	770	1.3289e-09	2.1	2.1	2.1	57840000	14057000	23881000	19902000	2	1. 2-22, 2. 703-723	1	Topology=o701-723i	2	REGION 1-23,694-716	5	-0.55987	#	#		#
High_MED(LT)_1st_LysC	173	IPI00114401;IPI00828496;IPI00652858;IPI00880859	O08579;Q3TIH6;Q3UJP3;Q3THM8;B7FAU5	Emd;Sta;mCG_21217;RP23-436K3.2-002;RP23-436K3.2-004	IPI00114401;IPI00828496;IPI00652858;IPI00880859	IPI00114401	Emd	Emerin;Putative uncharacterized protein	4	4	4	4	4	4	4	4	4	4	4	4	4	26.6	26.6	26.6	29.435	259	1.0992e-39	26.6	26.6	26.6	1103000000	354130000	373930000	374960000	1	1. 223-243	1	Topology=o225-247i	1	REGION 226-248	3	-0.571815	#	#				#
High_MED(LT)_1st_LysC	174	IPI00114491;IPI00894639;IPI00124240;IPI00109650;IPI00225350	P11440;Q8R4A4;Q99JW7	Cdc2;Cdc2a;Cdk1	IPI00114491	IPI00114491	Cdk1	Cell division control protein 2 homolog;Cyclin-dependent kinase 1;p34 protein kinase;Cell cycle p34 CDC2 kinase protein;Cdc2a protein	5	5	5	5	5	5	5	5	5	5	5	5	5	21.9	21.9	21.9	34.106	297	8.6097e-11	21.9	21.9	21.9	288230000	69093000	120390000	98741000	0	0	0	Topology=o	0	0	0	-0.243434
High_MED(LT)_1st_LysC	175	IPI00114492;IPI00874741;IPI00473869;IPI00117041;IPI00463120;IPI00762595;IPI00126303;IPI00785534;IPI00515173;IPI00974711;IPI00626466;IPI00625520;IPI00474872;IPI00126300;IPI00473538;IPI00473303;IPI00850057;IPI00990637;IPI00986055;IPI00991112;IPI00126458;IPI00969830;IPI00110807;IPI00853743;IPI00475057;IPI01026608;IPI00985746;IPI00785414;IPI00554990	P04223-1;P04223;Q31173;P01901;Q3TVI9;Q7JJ15;Q31142;P03991;Q7TN03;Q61642;Q64272;Q61896;P14428;Q61895;Q921P3;P04223-2;O19449;Q3TH01;Q3UBW0;E9Q5B3;O19468;Q61892;P14426;Q31116;Q31211;Q95457;Q31193;Q5KTQ0;Q31141	H2-K;H2-K1;H2-K1(b);H-2K;H-2K-sm1;H-2K-s;H2-D1;H-2D;H2-Q2;H-2D(k)	IPI00114492;IPI00874741;IPI00473869;IPI00117041;IPI00463120;IPI00762595;IPI00126303;IPI00785534;IPI00515173;IPI00974711;IPI00626466;IPI00625520;IPI00474872;IPI00126300;IPI00473538;IPI00473303	IPI00114492	H2-K1	H-2 class I histocompatibility antigen, K-K alpha chain;MHC H-2K-k protein;H-2 class I histocompatibility antigen, K-B alpha chain;Putative uncharacterized protein;H2K1(B);MHC H-2K antigen;H-2 class I histocompatibility antigen, K-W28 alpha chain;H2-K1 protein;H-2K-sm1;H-2K-s;mRNA;H-2 class I histocompatibility antigen, K-Q alpha chain;MHC class I antigen H-2K;MHC class I H2-K-b gene (H-2q haplot…	29	4	3	3	4	4	4	3	3	3	3	3	3	14.4	11.8	11.8	42.164	374	1.2037e-29	14.4	14.4	14.4	441220000	152750000	153700000	134770000	3	1. 2-22, 2. 220-240, 3. 306-326	1	Topology=o305-327i	2	REGION 1-23,305-327	6	-0.339572	#	#	#
High_MED(LT)_1st_LysC	176	IPI00114560;IPI00989100	P62821;Q0PD67;Q3UB66;Q5SW88;Q6ZPF0	Rab1;Rab1A;mCG_11056;RP23-19L22.4-001;mKIAA3012	IPI00114560;IPI00989100	IPI00114560	Rab1	Ras-related protein Rab-1A;YPT1-related protein;RAB1, member RAS oncogene family, isoform CRA_a;Rab1A;Putative uncharacterized protein;RAB1, member RAS oncogene family;MKIAA3012 protein	2	8	8	1	8	8	7	8	8	7	1	1	1	49.3	49.3	5.9	22.677	205	1.043e-93	49.3	49.3	45.9	8993000000	3397200000	2848100000	2747700000	0	0	0	Topology=o	0	0	0	-0.293659				#		#
High_MED(LT)_1st_LysC	177	IPI00114687;IPI00830464	Q05910;Q3TVN5;Q3U1J7;Q3U1R3;Q3U6N3;Q8R3D3;Q3U7G2;Q3UA33;Q8C269	Adam8;Ms2;mCG_21624	IPI00114687;IPI00830464	IPI00114687	Adam8	Cell surface antigen MS2;Disintegrin and metalloproteinase domain-containing protein 8;Macrophage cysteine-rich glycoprotein;Putative uncharacterized protein;A disintegrin and metallopeptidase domain 8, isoform CRA_c;A disintegrin and metallopeptidase domain 8	2	1	1	1	1	1	1	1	1	1	1	1	1	2.2	2.2	2.2	90.046	826	3.5175e-08	2.2	2.2	2.2	10567000	1549200	4446000	4571400	1	1. 663-683	1	Topology=o661-683i	1	REGION 659-681	3	-0.38184	#	#	#
High_MED(LT)_1st_LysC	178	IPI00114824;IPI00988878	Q8BNI4-1;Q8BNI4;Q5QNV1;Q3U957	Der2;Derl2;Flana;DN-393H17.4-001;mCG_21196;RP23-83I13.8-001	IPI00114824;IPI00988878	IPI00114824	Derl2	Degradation in endoplasmic reticulum protein 2;Der1-like protein 2;Derlin-2;F-LANa;Der1-like domain family, member 2;Der1-like domain family, member 2, isoform CRA_d;Putative uncharacterized protein	2	1	1	1	1	1	1	1	1	1	1	1	1	16.3	16.3	16.3	27.639	239	1.3164e-07	16.3	16.3	16.3	50581000	15881000	19359000	15341000	5	1. 19-39, 2. 61-81, 3. 91-111, 4. 113-133, 5. 154-174	4	Topology=i57-79o99-121i142-159o163-185i	4	REGION 23-45,56-78,103-125,162-184	13	0.469456	#	#				#
High_MED(LT)_1st_LysC	179	IPI00114878;IPI00877337	Q99J47-1;Q99J47;Q99J47-2	Dhrs7b	IPI00114878;IPI00877337	IPI00114878	Dhrs7b	Dehydrogenase/reductase SDR family member 7B	2	5	5	5	5	5	5	5	5	5	5	5	5	24.1	24.1	24.1	34.986	323	9.9417e-144	24.1	24.1	24.1	1179800000	321360000	446360000	412090000	2	1. 18-38, 2. 294-314	1	Topology=o22-41i	0	0	3	0.127245	#	#
High_MED(LT)_1st_LysC	180	IPI00114945;IPI00930754;IPI00831174;IPI00831525;IPI00831059	P42208;E9Q3V6;F6UKN5;D3Z3C0;F6WYM0;D3YYB1	Nedd5;Nedd-5;Sept2	IPI00114945;IPI00930754;IPI00831174;IPI00831525;IPI00831059	IPI00114945	Sept2	Neural precursor cell expressed developmentally down-regulated protein 5;Septin-2;Putative uncharacterized protein Sept2	5	3	3	3	3	3	3	3	3	3	3	3	3	10.5	10.5	10.5	41.525	361	1.8453e-09	10.5	10.5	10.5	85999000	19700000	31512000	34788000	0	0	0	Topology=o	0	0	0	-0.522992	#		#
High_MED(LT)_1st_LysC	181	IPI00114947	Q99J23;Q3TT56;Q3UNZ1;Q3UXS5	D11lgp1e;Ghdc;Lgp1;D11Lgp1e	IPI00114947	IPI00114947	Ghdc	GH3 domain-containing protein;Putative uncharacterized protein	1	1	1	1	1	1	0	1	1	0	1	1	0	2.4	2.4	2.4	58.507	532	0.03919	2.4	2.4	0	10522000	5916800	4605400	0	2	1. 2-22, 2. 275-295	1	Topology=i2-21o	2	REGION 1-22,28-50	5	-0.0154135						#
High_MED(LT)_1st_LysC	182	IPI00114948;IPI00664731	Q99J93	Ifitm2;mCG_22584	IPI00114948;IPI00664731	IPI00114948	Ifitm2	Fragilis R;Ifitm2 protein;Interferon induced transmembrane protein 2;MCG22584;Putative uncharacterized protein	2	1	1	1	1	1	1	1	1	1	1	1	1	11.1	11.1	11.1	15.743	144	1.0631e-06	11.1	11.1	11.1	242250000	73793000	84915000	83540000	2	1. 61-81, 2. 110-130	2	Topology=o57-79i110-132o	2	REGION 59-80,110-132	6	0.396528	#	#
High_MED(LT)_1st_LysC	183	IPI00114953;IPI00656171;IPI00656169;IPI00885922;IPI00885514;IPI00132134;IPI00830606;IPI00987485;IPI00462774;REV__IPI00226048;IPI00885683	Q99J95-1;Q99J95;A2AK82;Q99J95-2	Cdk9;mCG_18574;RP23-17P12.6-001	IPI00114953;IPI00656171	IPI00114953	Cdk9	Cell division protein kinase 9;Cyclin-dependent kinase 9;Cyclin-dependent kinase 9 (CDC2-related kinase);Cyclin-dependent kinase 9 (CDC2-related kinase), isoform CRA_a	11	6	6	5	6	6	5	6	6	5	5	5	4	23.4	23.4	21.8	42.761	372	7.5317e-54	23.4	23.4	16.1	226090000	70569000	84109000	71413000	0	0	0	Topology=o	0	0	0	-0.362097
High_MED(LT)_1st_LysC	184	IPI00114962	O08688;Q3TDS7;Q3TPL4;Q3U2P3;Q3UTF3	Capn5;Ncl3;mCG_124265	IPI00114962	IPI00114962	Capn5	Calpain-5;New calpain 3;Putative uncharacterized protein;Calpain 5, isoform CRA_a	1	2	2	2	1	1	2	1	1	2	1	1	2	4.4	4.4	4.4	72.954	640	4.0376e-07	1.6	1.6	4.4	56241000	14765000	18553000	22924000	0	0	0	Topology=o	0	0	0	-0.492031
High_MED(LT)_1st_LysC	185	IPI00115056	O55013;Q3U9K9	Bet3;Trappc3;mCG_10873;RP23-118D1.2-001	IPI00115056	IPI00115056	Trappc3	BET3 homolog;Trafficking protein particle complex subunit 3;Putative uncharacterized protein;Trafficking protein particle complex 3	1	1	1	1	1	1	1	1	1	1	1	1	1	5.6	5.6	5.6	20.302	180	0.014606	5.6	5.6	5.6	6432300	1775200	2483400	2173700	0	0	0	Topology=o	0	0	0	-0.241667	#			#	#	#
High_MED(LT)_1st_LysC	186	IPI00115086;IPI00110520;IPI00473243	Q64253;Q99JA5;E9PZI1;Q9CXN2;Q8JZT1	Ly67;Ly6e;Sca-2;Tsa-1;mCG_2785	IPI00115086;IPI00110520;IPI00473243	IPI00115086	Ly6e	Lymphocyte antigen 6E;Stem cell antigen 2;Thymic shared antigen 1;Ly6e protein;Lymphocyte antigen 6 complex, locus E;Lymphocyte antigen 6 complex, locus E, isoform CRA_a;Putative uncharacterized protein	3	1	1	1	1	1	1	1	1	1	1	1	1	10.3	10.3	10.3	14.392	136	0.0010531	10.3	10.3	10.3	89453000	22226000	44490000	22738000	2	1. 7-27, 2. 115-135	1	Topology=i110-132o	2	REGION 4-26,109-131	5	0.550735	#		#
High_MED(LT)_1st_LysC	187	IPI00115094;IPI00856635	O55028;Q3UC13;Q3UCB5;Q8C6H9;Q99KP1;D3Z7R0	Bckdk;mCG_22532	IPI00115094;IPI00856635	IPI00115094	Bckdk	[3-methyl-2-oxobutanoate dehydrogenase [lipoamide]] kinase, mitochondrial;Branched-chain alpha-ketoacid dehydrogenase kinase;Putative uncharacterized protein;Branched chain ketoacid dehydrogenase kinase, isoform CRA_a;Bckdk protein;Putative uncharacterized protein Bckdk	2	3	3	3	3	2	2	3	2	2	3	2	2	9.7	9.7	9.7	46.587	412	0.0002183	9.7	5.6	5.6	48857000	19776000	16816000	12265000	0	0	0	Topology=o	0	0	0	-0.279126							#
High_MED(LT)_1st_LysC	188	IPI00115097	O55029	Copb2	IPI00115097	IPI00115097	Copb2	Beta-coat protein;Coatomer subunit beta;p102	1	1	1	1	0	1	0	0	1	0	0	1	0	2.1	2.1	2.1	102.45	905	3.7466e-10	0	2.1	0	1091900	0	1091900	0	0	0	0	Topology=o	0	0	0	-0.311602	#			#
High_MED(LT)_1st_LysC	189	IPI00115117;IPI00648577;IPI00649391;IPI00648759	Q99JB2;A2AG40;A2AG38;F6WI02;A2AG39	Slp2;Stoml2;mCG_1040650;RP23-124L1.8-001;RP23-124L1.8-005;RP23-124L1.8-009	IPI00115117;IPI00648577;IPI00649391	IPI00115117	Stoml2	Stomatin-like protein 2;MCG1040650;Stomatin (Epb7.2)-like 2	4	6	6	6	6	6	6	6	6	6	6	6	6	32.3	32.3	32.3	38.384	353	9.193e-85	32.3	32.3	32.3	5135600000	1638700000	1676300000	1820600000	0	0	0	Topology=o	0	0	0	-0.192918	#						#
High_MED(LT)_1st_LysC	190	IPI00115231;IPI00889900;IPI00895261	Q9JIS8;Q3TJG5;Q3TJM8;Q3TLV0;Q3TWV2;Q3TWZ6;Q3U689;Q3U9N0;Q3UDQ8;Q6NXV2;F8WIJ0;Q3TPD4;Q9QY65;Q9QY75;F6TQE2	Kcc1;Slc12a4;mCG_20461;KCC1	IPI00115231;IPI00889900;IPI00895261	IPI00115231	Slc12a4	Electroneutral potassium-chloride cotransporter 1;Erythroid K-Cl cotransporter 1;Solute carrier family 12 member 4;Putative uncharacterized protein;Solute carrier family 12, member 4;K-Cl cotransporter KCC1;K-Cl cotransporter	3	1	1	1	1	1	1	1	1	1	1	1	1	1.1	1.1	1.1	120.79	1087	2.709e-09	1.1	1.1	1.1	72505000	22975000	25024000	24507000	14	1. 123-143, 2. 151-171, 3. 211-231, 4. 252-272, 5. 278-298, 6. 410-430, 7. 459-479, 8. 500-520, 9. 556-576, 10. 578-598, 11. 614-634, 12. 636-656, 13. 816-836, 14. 848-868	12	Topology=o121-143i155-177o187-209i216-238o253-272i279-298o418-440i453-475o495-517i557-574o578-600i620-642o	12	REGION 119-141,155-177,194-216,220-242,265-287,409-431,458-480,495-517,558-580,583-605,624-646,850-872	38	0.13919	#	#
High_MED(LT)_1st_LysC	191	IPI00115366	Q6P9L6	Kif15;Klp2;Knsl7	IPI00115366	IPI00115366	Kif15	Kinesin-like protein 2;Kinesin-like protein 7;Kinesin-like protein KIF15	1	6	6	6	6	6	6	6	6	6	6	6	6	6.2	6.2	6.2	160.12	1387	4.347e-74	6.2	6.2	6.2	157900000	38071000	58676000	61156000	0	0	0	Topology=o	0	0	0	-0.769647
High_MED(LT)_1st_LysC	192	IPI00115454	Q99JR1;Q8BPC9	F;Sfxn1	IPI00115454	IPI00115454	Sfxn1	Sideroflexin-1;Putative uncharacterized protein	1	3	3	3	3	3	3	3	3	3	3	3	3	18	18	18	35.649	322	2.1434e-25	18	18	18	4846100000	1391400000	1665400000	1789300000	3	1. 149-169, 2. 175-195, 3. 265-285	4	Topology=i101-123o147-169i229-251o266-288i	4	REGION 147-169,183-205,225-247,265-287	11	0.0124224	#	#					#
High_MED(LT)_1st_LysC	193	IPI00115475	Q99K23	Ufsp2	IPI00115475	IPI00115475	Ufsp2	Ufm1-specific protease 2	1	2	2	2	2	2	2	2	2	2	2	2	2	6.1	6.1	6.1	52.515	461	1.9092e-06	6.1	6.1	6.1	134140000	38209000	49513000	46420000	0	0	0	Topology=o	0	0	0	-0.28308						#
High_MED(LT)_1st_LysC	194	IPI00115530	P20060;Q3TXR9	Hexb	IPI00115530	IPI00115530	Hexb	Beta-hexosaminidase subunit beta;Beta-N-acetylhexosaminidase subunit beta;N-acetyl-beta-glucosaminidase subunit beta;Putative uncharacterized protein	1	3	3	3	3	3	2	3	3	2	3	3	2	6.2	6.2	6.2	61.115	536	1.3388e-05	6.2	6.2	4.5	104230000	43963000	30411000	29851000	1	1. 11-31	1	Topology=i7-29o	1	REGION 8-30	3	-0.256903	#
High_MED(LT)_1st_LysC	195	IPI00115564	P48962;Q8BVI9	Anc1;Ant1;Slc25a4	IPI00115564	IPI00115564	Slc25a4	Adenine nucleotide translocator 1;ADP,ATP carrier protein 1;ADP,ATP carrier protein, heart/skeletal muscle isoform T1;ADP/ATP translocase 1;mANC1;Solute carrier family 25 member 4;Putative uncharacterized protein	1	10	6	6	10	10	10	6	6	6	6	6	6	37.2	24.5	24.5	32.904	298	2.9593e-73	37.2	37.2	37.2	15327000000	4147100000	5245200000	5934700000	0	0	3	Topology=o112-134i172-194o209-231i	0	0	3	0.0560403	#	#					#
High_MED(LT)_1st_LysC	196	IPI00115580;IPI00752792;IPI00752200	Q99JX4;A2A702;A2A701	Eif3m;Pcid1;RP24-297H17.12-004;RP24-297H17.12-003	IPI00115580;IPI00752792;IPI00752200	IPI00115580	Eif3m	Eukaryotic translation initiation factor 3 subunit M;PCI domain-containing protein 1;Eukaryotic translation initiation factor 3, subunit M	3	2	2	2	2	1	2	2	1	2	2	1	2	6.7	6.7	6.7	42.516	374	1.853e-17	6.7	3.7	6.7	64069000	25666000	11298000	27105000	0	0	0	Topology=o	0	0	0	-0.187166
High_MED(LT)_1st_LysC	197	IPI00115588	Q99JX7;Q8BP60	Nxf1;Tap	IPI00115588	IPI00115588	Nxf1	mRNA export factor TAP;Nuclear RNA export factor 1;Tip-associated protein;Tip-associating protein;Putative uncharacterized protein	1	2	2	2	1	2	1	1	2	1	1	2	1	3.2	3.2	3.2	70.299	618	0.00038655	1.6	3.2	1.6	72373000	8718500	36520000	27135000	0	0	0	Topology=o	0	0	0	-0.658738	#	#
High_MED(LT)_1st_LysC	198	IPI00115607;IPI00989993;IPI00858282	Q99JY0	Hadhb	IPI00115607;IPI00989993	IPI00115607	Hadhb	3-ketoacyl-CoA thiolase;Acetyl-CoA acyltransferase;Beta-ketothiolase;TP-beta;Trifunctional enzyme subunit beta, mitochondrial	3	5	5	5	5	5	5	5	5	5	5	5	5	13.5	13.5	13.5	51.386	475	1.373e-11	13.5	13.5	13.5	699020000	200640000	259750000	238630000	0	0	0	Topology=o	0	0	0	-0.0970526	#						#
High_MED(LT)_1st_LysC	199	IPI00115620;IPI00849478	Q99K85;Q3ULZ3;Q543K5;Q8BTJ1	Psa;Psat;Psat1;mCG_5377	IPI00115620;IPI00849478	IPI00115620	Psat1	Endometrial progesterone-induced protein;Phosphohydroxythreonine aminotransferase;Phosphoserine aminotransferase	2	2	2	2	2	1	2	2	1	2	2	1	2	5.9	5.9	5.9	40.472	370	0.0002807	5.9	3	5.9	33551000	12275000	3847100	17429000	0	0	0	Topology=o	0	0	0	-0.0116216
High_MED(LT)_1st_LysC	200	IPI00115627	Q99JY9;Q3TGE1;Q3TGW0;Q3TWJ4;Q3UGH0;Q3ULF7;Q9ERF8	Actr3;Arp3;mCG_1196	IPI00115627	IPI00115627	Actr3	Actin-like protein 3;Actin-related protein 3;Putative uncharacterized protein;Actr3 protein;MCG1196	1	4	4	4	3	4	4	3	4	4	3	4	4	13.4	13.4	13.4	47.357	418	4.4198e-18	10.5	13.4	13.4	231170000	50118000	77130000	103920000	0	0	0	Topology=o	1	REGION 134-156	1	-0.266986	#		#	#
High_MED(LT)_1st_LysC	201	IPI00115644;IPI00322794	Q3TXJ4;Q99JZ4;P36536	Sar1a;Sara1;mCG_15771;Sara	IPI00115644;IPI00322794	IPI00115644	Sar1a	Putative uncharacterized protein;SAR1 gene homolog A (S. cerevisiae);SAR1 gene homolog A (S. cerevisiae), isoform CRA_b;GTP-binding protein SAR1a	2	6	6	4	6	6	6	6	6	6	4	4	4	41.9	41.9	32.3	22.327	198	1.1268e-45	41.9	41.9	41.9	2516300000	824190000	888650000	803490000	0	0	0	Topology=o	0	0	0	-0.0757576				#		#
High_MED(LT)_1st_LysC	202	IPI00115650	Q9CXW3	Cacybp;Sip	IPI00115650	IPI00115650	Cacybp	Calcyclin-binding protein;Siah-interacting protein	1	3	3	3	3	3	3	3	3	3	3	3	3	15.7	15.7	15.7	26.51	229	2.9471e-05	15.7	15.7	15.7	83844000	18653000	31681000	33510000	0	0	0	Topology=o	0	0	0	-0.851965
High_MED(LT)_1st_LysC	203	IPI00115653	O70145;Q3TBY8	Ncf2;Noxa2;P67phox	IPI00115653	IPI00115653	Ncf2	67 kDa neutrophil oxidase factor;NADPH oxidase activator 2;Neutrophil cytosol factor 2;Neutrophil NADPH oxidase factor 2;p67-phox;Putative uncharacterized protein	1	2	2	2	1	2	2	1	2	2	1	2	2	5.7	5.7	5.7	59.485	525	9.9897e-33	2.3	5.7	5.7	81627000	11433000	37112000	33082000	0	0	0	Topology=o	0	0	0	-0.451429					#
High_MED(LT)_1st_LysC	204	IPI00115663;IPI00856365;IPI00857569;IPI00856500;IPI00858004	O08788-1;O08788;Q6NZM3;E9Q3M3;Q3T9V8;Q3TB96;O08788-2;E9Q3M2;Q3TRF1;E9Q586;D3YX34	Dctn1	IPI00115663;IPI00856365;IPI00857569;IPI00856500;IPI00858004	IPI00115663	Dctn1	150 kDa dynein-associated polypeptide;DAP-150;Dynactin subunit 1;p150-glued;Dctn1 protein;Putative uncharacterized protein;Putative uncharacterized protein Dctn1	5	2	2	2	1	0	2	1	0	2	1	0	2	2.3	2.3	2.3	141.67	1281	0.00022914	1.4	0	2.3	10916000	9123800	0	1792600	0	0	0	Topology=o	0	0	0	-0.571429
High_MED(LT)_1st_LysC	205	IPI00115668;IPI00751087;IPI00919100	O70152;A2BDX1;A2BDX2	Dpm1;mCG_20086;RP23-391M18.1-001;RP23-391M18.1-002	IPI00115668;IPI00751087	IPI00115668	Dpm1	Dolichol-phosphate mannose synthase;Dolichol-phosphate mannosyltransferase;Dolichyl-phosphate beta-D-mannosyltransferase;Mannose-P-dolichol synthase;Dolichol-phosphate (Beta-D) mannosyltransferase 1;Dolichol-phosphate (Beta-D) mannosyltransferase 1, isoform CRA_e	3	6	6	6	5	6	6	5	6	6	5	6	6	27.7	27.7	27.7	29.174	260	9.2023e-16	24.2	27.7	27.7	584810000	224220000	177460000	183120000	0	0	0	Topology=o	0	0	0	-0.223077	#					#
High_MED(LT)_1st_LysC	206	IPI00115679;IPI00403058;IPI00421253	Q8BHN3-2;Q8BHN3;A1A4T2;Q3UE86;Q9R1N7;Q8BHN3-1;Q9R1N6;Q8BHN3-3	G2an;Ganab;Kiaa0088;mCG_132849	IPI00115679;IPI00403058;IPI00421253	IPI00115679	Ganab	Alpha-glucosidase 2;Glucosidase II subunit alpha;Neutral alpha-glucosidase AB;Alpha glucosidase 2 alpha neutral subunit;Alpha glucosidase 2 alpha neutral subunit, isoform CRA_b;Putative uncharacterized protein;Glucosidase II alpha-subunit	3	3	3	3	2	3	2	2	3	2	2	3	2	4.7	4.7	4.7	109.4	966	1.4612e-32	2	4.7	3.7	163580000	48684000	62043000	52854000	2	1. 15-35, 2. 648-668	1	Topology=i13-32o	2	REGION 16-36,648-670	5	-0.316667				#		#
High_MED(LT)_1st_LysC	207	IPI00115763;IPI00222697	O55100-1;O55100;O55100-2;Q3U6D7	Syngr1;mCG_11522	IPI00115763;IPI00222697	IPI00115763	Syngr1	Synaptogyrin-1;Putative uncharacterized protein;Synaptogyrin 1, isoform CRA_a	2	1	1	1	1	1	1	1	1	1	1	1	1	4.3	4.3	4.3	25.652	234	0.011088	4.3	4.3	4.3	95431000	23731000	27908000	43793000	4	1. 26-46, 2. 68-88, 3. 110-130, 4. 147-167	4	Topology=i27-49o69-88i109-131o146-168i	4	REGION 20-42,68-90,107-129,151-172	12	0.0034188	#	#	#
High_MED(LT)_1st_LysC	208	IPI00115820;IPI00889263;IPI00652892;IPI00875137;IPI00652055	Q3TQR0-1;Q3TQR0;Q3TQR0-3;Q3TQR0-2;F7AWQ5;Q3U6W8	Frag1;Pgap2	IPI00115820;IPI00889263;IPI00652892;IPI00875137;IPI00652055	IPI00115820	Pgap2	FGF receptor-activating protein 1;Post-GPI attachment to proteins factor 2;Putative uncharacterized protein	5	1	1	1	1	1	1	1	1	1	1	1	1	4.3	4.3	4.3	29.446	254	3.1702e-07	4.3	4.3	4.3	94701000	17106000	44943000	32652000	6	1. 22-42, 2. 74-94, 3. 111-131, 4. 144-164, 5. 182-202, 6. 210-230	4	Topology=i21-43o144-166i186-203o213-235i	4	REGION 21-43,146-167,185-204,208-230	14	0.411417	#	#		#		#
High_MED(LT)_1st_LysC	209	IPI00115875;IPI00918580	E9Q3L2;Q3UVT5;Q6DIC7;Q7TNG2;Q80Y45	Pi4ka;Pik4ca	IPI00115875	IPI00115875	Pi4ka	Putative uncharacterized protein;Phosphatidylinositol 4-kinase, catalytic, alpha polypeptide;Pik4ca protein	2	4	4	4	4	4	4	4	4	4	4	4	4	2.9	2.9	2.9	231.35	2044	9.1153e-09	2.9	2.9	2.9	104270000	39143000	30343000	34779000	6	1. 415-435, 2. 703-723, 3. 737-757, 4. 827-847, 5. 1428-1448, 6. 1877-1897	0	Topology=o	0	0	6	-0.130431	#			#
High_MED(LT)_1st_LysC	210	IPI00115892;IPI00223264	P04441-1;P04441;Q3U4Q8;P04441-2;Q545Y5	Cd74;Ii;mCG_6027	IPI00115892;IPI00223264	IPI00115892	Cd74	H-2 class II histocompatibility antigen gamma chain;Ia antigen-associated invariant chain;MHC class II-associated invariant chain;CD74 antigen (Invariant polypeptide of major histocompatibility complex, class II antigen-associated), isoform CRA_f;Putative uncharacterized protein;CD74 antigen (Invariant polypeptide of major histocompatibility complex, class II antigen-associated);CD74 antigen (Inv…	2	4	4	4	3	3	4	3	3	4	3	3	4	20.1	20.1	20.1	31.557	279	9.6932e-19	17.6	17.6	20.1	465710000	126370000	149890000	189440000	1	1. 31-51	1	Topology=i32-54o	1	REGION 28-50	3	-0.512186	#	#	#	#		#
High_MED(LT)_1st_LysC	211	IPI00115896;IPI00755426	P58059;Q059G7	Mrps21;Rpms21;mCG_16762	IPI00115896;IPI00755426	IPI00115896	Mrps21	28S ribosomal protein S21, mitochondrial;MCG16762, isoform CRA_a;Mitochondrial ribosomal protein S21	2	1	1	1	1	1	1	1	1	1	1	1	1	10.3	10.3	10.3	10.561	87	0.013298	10.3	10.3	10.3	48560000	12626000	18689000	17245000	0	0	0	Topology=o	0	0	0	-0.810345	#						#
High_MED(LT)_1st_LysC	212	IPI00115976	P11688;Q3U7M6;Q80YP5	Itga5	IPI00115976	IPI00115976	Itga5	CD49 antigen-like family member E;Fibronectin receptor subunit alpha;Integrin alpha-5;Integrin alpha-5 heavy chain;Integrin alpha-5 light chain;Integrin alpha-F;VLA-5;Putative uncharacterized protein;Integrin alpha 5 (Fibronectin receptor alpha)	1	2	2	2	1	2	1	1	2	1	1	2	1	4.2	4.2	4.2	115.04	1053	0.00029381	2.4	4.2	2.4	15955000	8198100	4161900	3595200	2	1. 20-40, 2. 1003-1023	1	Topology=o1003-1025i	1	REGION 1003-1025	4	-0.231149	#	#	#
High_MED(LT)_1st_LysC	213	IPI00115977;IPI00987622	Q99KE1;Q3TSD4;Q3V2Y4	Me2	IPI00115977;IPI00987622	IPI00115977	Me2	Malic enzyme 2;NAD-dependent malic enzyme, mitochondrial;Malic enzyme	2	1	1	1	1	1	0	1	1	0	1	1	0	4.6	4.6	4.6	65.798	589	0.014589	4.6	4.6	0	9026600	4916400	4110200	0	0	0	0	Topology=o	0	0	0	-0.137691							#
High_MED(LT)_1st_LysC	214	IPI00116074	Q99KI0	Aco2	IPI00116074	IPI00116074	Aco2	Aconitate hydratase, mitochondrial;Citrate hydro-lyase	1	19	19	19	19	18	18	19	18	18	19	18	18	39.5	39.5	39.5	85.462	780	3.091e-169	39.5	38.1	38.1	8545500000	2854500000	2963900000	2727100000	0	0	0	Topology=o	0	0	0	-0.335128							#
High_MED(LT)_1st_LysC	215	IPI00116077	Q99KI3	Tmem111	IPI00116077	IPI00116077	Tmem111	Transmembrane protein 111	1	2	2	2	2	2	2	2	2	2	2	2	2	11.5	11.5	11.5	29.98	261	4.1816e-12	11.5	11.5	11.5	360490000	114580000	146180000	99732000	3	1. 14-34, 2. 118-138, 3. 167-187	2	Topology=o15-37i115-137o	3	REGION 16-38,115-137,165-187	8	-0.0532567	#	#
High_MED(LT)_1st_LysC	216	IPI00116154;IPI01008140;IPI00785410	Q9D881;E9PWM0;P19536	Cox5b;mCG_17741;mCG_23026;RP23-298F22.4-001	IPI00116154;IPI01008140;IPI00785410	IPI00116154	LOC100046079;Gm11273;Cox5b	Cytochrome c oxidase, subunit Vb;MCG17741, isoform CRA_d;MCG23026;Novel protein similar to cytochrome c oxidase, subunit Vb (Cox5b);Putative uncharacterized protein;Cytochrome c oxidase polypeptide Vb;Cytochrome c oxidase subunit 5B, mitochondrial	3	3	3	3	3	3	3	3	3	3	3	3	3	28.7	28.7	28.7	13.847	129	5.4122e-08	28.7	28.7	28.7	1729600000	847720000	474940000	406920000	0	0	0	Topology=o	0	0	0	-0.310078	#						#
High_MED(LT)_1st_LysC	217	IPI00116222;IPI00986304	Q99L13;A0ZNJ2;E9Q155	Hibadh	IPI00116222;IPI00986304	IPI00116222	Hibadh	3-hydroxyisobutyrate dehydrogenase, mitochondrial;3-hydroxyisobutyrate dehydrogenase	2	2	2	2	2	2	2	2	2	2	2	2	2	8.7	8.7	8.7	35.44	335	8.098e-07	8.7	8.7	8.7	28118000	9716400	9519500	8881900	0	0	0	Topology=o	0	0	0	0.0301493							#
High_MED(LT)_1st_LysC	218	IPI00116277;IPI01027176;IPI01026663;IPI01026888;IPI01027312	P80315;Q3TII0;Q3UJZ8;Q564F4	Cct4;Cctd;mCG_8764;RP24-143D17.2-001	IPI00116277;IPI01027176	IPI00116277	Cct4	A45;CCT-delta;T-complex protein 1 subunit delta	5	11	11	11	11	11	11	11	11	11	11	11	11	33.8	33.8	33.8	58.066	539	3.9807e-140	33.8	33.8	33.8	2064700000	668240000	682790000	713710000	0	0	0	Topology=o	0	0	0	0.00853432					#
High_MED(LT)_1st_LysC	219	IPI00116279;IPI00886090	P80316	Cct5;Ccte;Kiaa0098	IPI00116279	IPI00116279	Cct5	CCT-epsilon;T-complex protein 1 subunit epsilon	2	8	8	8	6	8	7	6	8	7	6	8	7	22.7	22.7	22.7	59.623	541	1.5469e-62	16.6	22.7	19.6	420970000	122530000	158650000	139790000	0	0	0	Topology=o	0	0	0	-0.173752					#
High_MED(LT)_1st_LysC	220	IPI00116281;IPI00321816;IPI00649678	P80317;E9QPA6;Q3TI05;Q3TI62;Q3TIX8;Q3TW97;Q52KG9;Q8VEI1	Cct6;Cct6a;Cctz;Cctz1;mCG_12435	IPI00116281	IPI00116281	Cct6a	CCT-zeta-1;T-complex protein 1 subunit zeta;Chaperonin containing Tcp1, subunit 6a (Zeta);Chaperonin subunit 6a (Zeta);Putative uncharacterized protein;Cct6a protein	3	13	13	13	13	13	13	13	13	13	13	13	13	36.9	36.9	36.9	58.004	531	8.2403e-170	36.9	36.9	36.9	1618700000	475830000	585320000	557600000	0	0	0	Topology=o	0	0	0	-0.0890772					#
High_MED(LT)_1st_LysC	221	IPI00116283;IPI00990596;IPI00988286;IPI00988656;IPI00990969	P80318;Q3U4U6;Q3UJP4;E9Q133;Q3TBM6;Q3U0I3;Q9R1U1	Cct3;Cctg;mCG_8828	IPI00116283;IPI00990596;IPI00988286	IPI00116283	Cct3	CCT-gamma;Matricin;mTRiC-P5;T-complex protein 1 subunit gamma;Chaperonin containing Tcp1, subunit 3 (Gamma);Chaperonin subunit 3 (Gamma);Putative uncharacterized protein;Chaperonin containing TCP-1 gamma subunit	5	9	9	9	9	9	9	9	9	9	9	9	9	29.4	29.4	29.4	60.629	545	4.4896e-53	29.4	29.4	29.4	801170000	237340000	297660000	266170000	0	0	0	Topology=o	0	0	0	-0.259633					#
High_MED(LT)_1st_LysC	222	IPI00116284;IPI00387376;IPI00856488;IPI00830797;IPI01008154;IPI00918275;IPI00856195	Q64213-1;Q64213;D3YZD0;Q3TZI3;Q64213-3;Q3UI45;Q3UK67;D3YZC9;E9Q4Q2;Q64213-2;D3YVH4	Sf1;Zfm1;Zfp162	IPI00116284;IPI00387376;IPI00856488;IPI00830797;IPI01008154;IPI00918275	IPI00116284	Sf1	CW17;Mammalian branch point-binding protein;Splicing factor 1;Transcription factor ZFM1;Zinc finger gene in MEN1 locus;Zinc finger protein 162;Putative uncharacterized protein Sf1;Putative uncharacterized protein	7	4	4	4	3	4	3	3	4	3	3	4	3	10.1	10.1	10.1	70.402	653	6.5289e-06	8	10.1	8	91841000	26239000	29950000	35653000	0	0	0	Topology=o	0	0	0	-0.832006
High_MED(LT)_1st_LysC	223	IPI00116302;IPI00480398;IPI00970129	Q99L45;Q3ULL5;E0CXJ3;Q9CS47	Eif2s2;mCG_3686;RP23-480H10.3-001	IPI00116302;IPI00480398;IPI00970129	IPI00116302	Eif2s2	Eukaryotic translation initiation factor 2 subunit 2;Eukaryotic translation initiation factor 2 subunit beta;Eif2s2 protein;Eukaryotic translation initiation factor 2 subunit 2 (Beta);Eukaryotic translation initiation factor 2, subunit 2 (Beta);Putative uncharacterized protein	3	2	2	2	1	2	2	1	2	2	1	2	2	6.9	6.9	6.9	38.092	331	1.5921e-13	3.3	6.9	6.9	57697000	9127100	25405000	23165000	0	0	0	Topology=o	0	0	0	-0.996375
High_MED(LT)_1st_LysC	224	IPI00116308;IPI00989477;IPI00989028	Q99L47;Q3U3N7;Q3U8D2;Q3U9V1;F8WJK8;Q3TGW8;E9Q1V0	Fam10a1;Hip;St13	IPI00116308;IPI00989477;IPI00989028	IPI00116308	St13	Hsc70-interacting protein;Protein FAM10A1;Protein ST13 homolog;Putative uncharacterized protein	3	1	1	1	1	1	1	1	1	1	1	1	1	2.7	2.7	2.7	41.655	371	0.015122	2.7	2.7	2.7	31256000	10828000	8800100	11628000	0	0	0	Topology=o	0	0	0	-0.866038					#
High_MED(LT)_1st_LysC	225	IPI00116340;IPI00395214;IPI00230433	O70201-1;O70201;Q549P2;O70201-2;B1AQL1;O70201-3	Api4;Birc5;Iap4;mCG_19311;RP23-268N22.2-001;Tiap;RP23-268N22.2-002	IPI00116340;IPI00395214;IPI00230433	IPI00116340	Birc5	Apoptosis inhibitor 4;Apoptosis inhibitor survivin;Baculoviral IAP repeat-containing protein 5;TIAP;Baculoviral IAP repeat-containing 5;Baculoviral IAP repeat-containing 5 transcript variant 1;Inhibitor of apoptosis homolog;MCG19311, isoform CRA_c;Putative uncharacterized protein;MCG19311, isoform CRA_b	3	1	1	1	1	1	1	1	1	1	1	1	1	10.7	10.7	10.7	16.297	140	0.028918	10.7	10.7	10.7	14022000	6594000	2361000	5066500	0	0	0	Topology=o	0	0	0	-0.741429	#		#		#
High_MED(LT)_1st_LysC	226	IPI00116356;IPI00622811	P84091;Q3TH69;Q3UCW9;Q5FWI9;Q6A0C9;Q3TWV4	Ap2m1;Clapm1;mKIAA0109;mCG_128452	IPI00116356;IPI00622811	IPI00116356	Ap2m1	Adapter-related protein complex 2 mu subunit;Adaptor protein complex AP-2 subunit mu;AP-2 complex subunit mu;AP-2 mu chain;Clathrin assembly protein complex 2 medium chain;Clathrin coat assembly protein AP50;Clathrin coat-associated protein AP50;Mu2-adaptin;Plasma membrane adaptor AP-2 50 kDa protein;Putative uncharacterized protein;Adaptor protein complex AP-2, mu1;MKIAA0109 protein;Adaptor prot…	2	4	4	4	4	4	4	4	4	4	4	4	4	10.8	10.8	10.8	49.654	435	5.1041e-11	10.8	10.8	10.8	259810000	74118000	79390000	106300000	0	0	0	Topology=o	0	0	0	-0.272644	#		#				#
High_MED(LT)_1st_LysC	227	IPI00116498;IPI00473203	P63101;Q3UA58	Ywhaz	IPI00116498	IPI00116498	Ywhaz	14-3-3 protein zeta/delta;Protein kinase C inhibitor protein 1;SEZ-2;Putative uncharacterized protein	2	4	4	4	4	4	4	4	4	4	4	4	4	29	29	29	27.771	245	3.0196e-26	29	29	29	265520000	90281000	75166000	100070000	0	0	0	Topology=o	0	0	0	-0.634694							#
High_MED(LT)_1st_LysC	228	IPI00116552	O70281;Q4FK50	Tpst1;mCG_7166	IPI00116552	IPI00116552	Tpst1	Protein-tyrosine sulfotransferase 1;Tyrosylprotein sulfotransferase 1;Protein-tyrosine sulfotransferase 1, isoform CRA_a;Putative uncharacterized protein;Tpst1 protein	1	1	1	1	1	1	1	1	1	1	1	1	1	2.7	2.7	2.7	42.132	370	0.006344	2.7	2.7	2.7	13562000	3771000	5948000	3843200	1	1. 5-25	0	Topology=o	1	REGION 7-29	2	-0.240811	#	#		#
High_MED(LT)_1st_LysC	229	IPI00116558	P84096;B2KKU6;Q3UDZ1	Arhg;Rhog;Sid10750;mCG_23419	IPI00116558	IPI00116558	Rhog	Rho-related GTP-binding protein RhoG;Sid 10750;Ras homolog gene family member G;Putative uncharacterized protein;Ras homolog gene family, member G	1	4	3	3	4	4	4	3	3	3	3	3	3	34	28.3	28.3	21.308	191	6.0199e-27	34	34	34	1645200000	532570000	561820000	550850000	0	0	0	Topology=o	0	0	0	-0.213089	#		#
High_MED(LT)_1st_LysC	230	IPI00116591;IPI00885762	Q07417;Q6LCR2;F6RAZ3	Acads	IPI00116591;IPI00885762	IPI00116591	Acads	Butyryl-CoA dehydrogenase;Short-chain specific acyl-CoA dehydrogenase, mitochondrial;Short-chain acyl-CoA dehydrogenase	2	4	4	4	3	4	4	3	4	4	3	4	4	15.8	15.8	15.8	44.889	412	2.1283e-08	10.7	15.8	15.8	238470000	87544000	79116000	71812000	0	0	0	Topology=o	0	0	0	-0.136408							#
High_MED(LT)_1st_LysC	231	IPI00116697;IPI00230011;IPI00757748	P35279-1;P35279;Q0PD54;P35279-2;Q3U4W5;D3YV69	MNCb-1660;Rab6;Rab6a;mCG_2848;Rab6A	IPI00116697;IPI00230011;IPI00757748	IPI00116697	Rab6	Ras-related protein Rab-6A;RAB6, member RAS oncogene family, isoform CRA_a;Rab6A;Putative uncharacterized protein;RAB6, member RAS oncogene family, isoform CRA_c;Putative uncharacterized protein Rab6	3	5	5	2	5	4	4	5	4	4	2	1	1	32.2	32.2	11.1	23.59	208	5.4796e-53	32.2	26.9	26.9	1121800000	442890000	447280000	231590000	0	0	0	Topology=o	0	0	0	-0.416346	#			#
High_MED(LT)_1st_LysC	232	IPI00116741	Q9CRT8	Xpot	IPI00116741	IPI00116741	Xpot	Exportin(tRNA);Exportin-T;tRNA exportin	1	6	6	6	6	5	6	6	5	6	6	5	6	7.7	7.7	7.7	109.73	963	4.2265e-42	7.7	6.9	7.7	109460000	29018000	40098000	40340000	0	0	0	Topology=o	0	0	0	-0.0147456
High_MED(LT)_1st_LysC	233	IPI00116747;IPI00749550	Q99LC2;A2AP97;A2APA3	Cstf1;mCG_2573;RP23-228E2.2-001;RP23-228E2.2-002	IPI00116747;IPI00749550	IPI00116747	Cstf1	CF-1 50 kDa subunit;Cleavage stimulation factor 50 kDa subunit;Cleavage stimulation factor subunit 1;Cleavage stimulation factor, 3 pre-RNA, subunit 1;Cleavage stimulation factor, 3 pre-RNA, subunit 1, isoform CRA_a	2	1	1	1	0	1	1	0	1	1	0	1	1	3.7	3.7	3.7	48.381	431	0.00021633	0	3.7	3.7	10982000	0	5414100	5568300	0	0	0	Topology=o	0	0	0	-0.330858
High_MED(LT)_1st_LysC	234	IPI00116748	Q99LC3	Ndufa10	IPI00116748	IPI00116748	Ndufa10	Complex I-42kD;NADH dehydrogenase [ubiquinone] 1 alpha subcomplex subunit 10, mitochondrial;NADH-ubiquinone oxidoreductase 42 kDa subunit	1	5	5	5	4	5	5	4	5	5	4	5	5	20.6	20.6	20.6	40.603	355	1.5662e-11	14.9	20.6	20.6	554570000	161780000	186100000	206690000	0	0	0	Topology=o	0	0	0	-0.426761	#						#
High_MED(LT)_1st_LysC	235	IPI00116753	Q99LC5;B1B1B4	Etfa;mCG_129031;RP23-231K10.3-001	IPI00116753	IPI00116753	Etfa	Electron transfer flavoprotein subunit alpha, mitochondrial;Electron transferring flavoprotein, alpha polypeptide	1	4	4	4	4	3	4	4	3	4	4	3	4	19.5	19.5	19.5	35.009	333	2.9648e-57	19.5	15.6	19.5	153260000	62863000	61001000	29400000	0	0	0	Topology=o	0	0	0	0.13033							#
High_MED(LT)_1st_LysC	236	IPI00116760	P35290;Q0PD31;Q8K133	Rab24;mCG_3181	IPI00116760	IPI00116760	Rab24	Rab-16;Ras-related protein Rab-24;Rab24;RAB24, member RAS oncogene family;Rab24 protein	1	2	2	2	2	2	2	2	2	2	2	2	2	13.3	13.3	13.3	23.144	203	1.6486e-13	13.3	13.3	13.3	50846000	19601000	12449000	18796000	0	0	0	Topology=o	0	0	0	-0.358621	#				#		#
High_MED(LT)_1st_LysC	237	IPI00116770	P35293;Q0PD38;Q8CEH2	Rab18;mCG_15535	IPI00116770	IPI00116770	Rab18	Ras-related protein Rab-18;Rab18;RAB18, member RAS oncogene family, isoform CRA_a;Putative uncharacterized protein	1	3	3	3	3	3	3	3	3	3	3	3	3	19.9	19.9	19.9	23.035	206	4.9736e-39	19.9	19.9	19.9	438120000	142400000	137200000	158530000	0	0	0	Topology=o	0	0	0	-0.321845	#		#
High_MED(LT)_1st_LysC	238	IPI00116804;IPI00886198;IPI00885400	Q99LD9;Q8BK57;D3Z487;D3Z7J6	Eif2b2	IPI00116804;IPI00886198;IPI00885400	IPI00116804	Eif2b2	eIF-2B GDP-GTP exchange factor subunit beta;Translation initiation factor eIF-2B subunit beta;Putative uncharacterized protein;Putative uncharacterized protein Eif2b2	3	2	2	2	1	2	2	1	2	2	1	2	2	9.7	9.7	9.7	38.897	351	3.2526e-11	5.1	9.7	9.7	19958000	1976000	8550900	9430600	0	0	0	Topology=o	0	0	0	-0.131909
High_MED(LT)_1st_LysC	239	IPI00116825;IPI00987897	Q99LE6;Q3UVI9	Abcf2	IPI00116825;IPI00987897	IPI00116825	Abcf2	ATP-binding cassette sub-family F member 2;Putative uncharacterized protein	2	9	9	9	7	7	9	7	7	9	7	7	9	18.3	18.3	18.3	71.781	628	4.7187e-23	14	14.8	18.3	338290000	97302000	111670000	129320000	1	1. 237-257	0	Topology=o	0	0	1	-0.505573							#
High_MED(LT)_1st_LysC	240	IPI00116877	Q99LG2;E9PV58;Q3U1S0;Q3U316	Tnpo2	IPI00116877	IPI00116877	Tnpo2	Karyopherin beta-2b;Transportin-2;Putative uncharacterized protein	1	7	3	3	7	6	7	3	2	3	3	2	3	9.8	5.6	5.6	101.44	897	1.4041e-20	9.8	7.9	9.8	54420000	22084000	10154000	22182000	0	0	0	Topology=o	0	0	0	-0.0529543
High_MED(LT)_1st_LysC	241	IPI00116896	P03930;A3R404;Q7JCZ0	Atp8;mt-Atp8;Mtatp8;ATP8;mt-Atp6;ATPase 8;ATPase8	IPI00116896	IPI00116896	mt-Atp8	A6L;ATP synthase protein 8;F-ATPase subunit 8	1	3	3	3	2	2	3	2	2	3	2	2	3	43.3	43.3	43.3	7.7662	67	3.5909e-08	28.4	28.4	43.3	2560800000	1008100000	772550000	780090000	1	1. 6-26	1	Topology=i7-26o	1	REGION 7-29	3	0.138806	#	#					#
High_MED(LT)_1st_LysC	242	IPI00116898;IPI00669209;IPI00650024	Q99LH1;P70410;Q3UJL0;Q3V3N5	Gnl2	IPI00116898	IPI00116898	Gnl2	Nucleolar GTP-binding protein 2;Testicular antigen;Putative uncharacterized protein	3	5	5	5	5	5	5	5	5	5	5	5	5	8.7	8.7	8.7	83.345	728	4.0152e-09	8.7	8.7	8.7	252390000	71754000	89218000	91417000	0	0	0	Topology=o	0	0	0	-0.908242
High_MED(LT)_1st_LysC	243	IPI00116908;IPI00225634;IPI00405659;IPI00463049;IPI00463052;IPI00473415;IPI00554850;IPI00133104;IPI00120475;IPI00986500	D3Z6B6;Q6ZWZ6;P63323;Q497F4;D3Z1P4	Gm5462;mCG_4283;mCG_132913;mCG_6749;Rps12;EG237433;Gm4925;Gm10063	IPI00116908;IPI00225634;IPI00405659;IPI00463049;IPI00463052;IPI00473415;IPI00554850;IPI00133104;IPI00120475;IPI00986500	IPI00116908	Rps12-ps2	MCG4283;Putative uncharacterized protein Gm5462;40S ribosomal protein S12;Putative uncharacterized protein Gm10063	10	2	2	2	2	2	1	2	2	1	2	2	1	18.2	18.2	18.2	14.415	132	6.2476e-08	18.2	18.2	11.4	76369000	16763000	34455000	25151000	0	0	0	Topology=o	0	0	0	-0.122727
High_MED(LT)_1st_LysC	244	IPI00116921;IPI01008227;IPI00856595;IPI00458078	Q61009;Q3TZ42;Q4FK30;D3Z2V4	Scarb1;Srb1;mCG_16968	IPI00116921;IPI01008227;IPI00856595	IPI00116921	Scarb1	Scavenger receptor class B member 1;SR-BI;Putative uncharacterized protein;Scarb1 protein;Scavenger receptor class B, member 1, isoform CRA_b;Putative uncharacterized protein Scarb1;Scavenger receptor class B, member 1, isoform CRA_a	4	4	4	4	3	4	4	3	4	4	3	4	4	11.8	11.8	11.8	56.753	509	3.4978e-30	8.8	11.8	11.8	186070000	47227000	60617000	78225000	3	1. 16-36, 2. 152-172, 3. 447-467	2	Topology=i9-31o440-462i	3	REGION 13-35,52-74,436-458	8	0.0726916	#	#	#
High_MED(LT)_1st_LysC	245	IPI00116926	Q3U063;Q3V3S9;Q4FK52;Q99LI5	Zfp281	IPI00116926	IPI00116926	Zfp281	Putative uncharacterized protein;Zfp281 protein;Zinc finger protein 281	1	2	2	2	1	2	2	1	2	2	1	2	2	3.6	3.6	3.6	96.683	893	7.3397e-06	1.8	3.6	3.6	24835000	4963500	9038200	10833000	0	0	0	Topology=o	0	0	0	-0.714446
High_MED(LT)_1st_LysC	246	IPI00116929	Q99LI7;A2AQH9;Q3TV86;Q3TXN6	Cstf3;mCG_130694;RP24-334I20.1-001	IPI00116929	IPI00116929	Cstf3	CF-1 77 kDa subunit;Cleavage stimulation factor 77 kDa subunit;Cleavage stimulation factor subunit 3;Cleavage stimulation factor, 3 pre-RNA, subunit 3;Cleavage stimulation factor, 3 pre-RNA, subunit 3, isoform CRA_a;Putative uncharacterized protein	1	1	1	1	1	1	1	1	1	1	1	1	1	2.6	2.6	2.6	82.876	717	2.3646e-06	2.6	2.6	2.6	6897900	2512600	1510500	2874700	0	0	0	Topology=o	0	0	0	-0.468061
High_MED(LT)_1st_LysC	247	IPI00117016	P49717;Q3UA65;Q542F4;Q5DTS8;Q76NI2;Q8C1Z0;Q921D5;Q9D077	Cdc21;Mcm4;Mcmd4;mCG_126826;mKIAA4003;Mcm4(cdc21)	IPI00117016	IPI00117016	Mcm4	CDC21 homolog;DNA replication licensing factor MCM4;P1-CDC21;Putative uncharacterized protein;Minichromosome maintenance deficient 4 homolog (S. cerevisiae);MKIAA4003 protein;Mcm4(Cdc21) protein	1	1	1	1	1	1	1	1	1	1	1	1	1	1.4	1.4	1.4	96.735	862	6.0793e-06	1.4	1.4	1.4	17716000	7103000	5945400	4667700	0	0	0	Topology=o	0	0	0	-0.412297
High_MED(LT)_1st_LysC	248	IPI00117083	Q99LP6;Q3UTB8	Grpel1	IPI00117083	IPI00117083	Grpel1	GrpE protein homolog 1, mitochondrial;Mt-GrpE#1;GrpE protein homolog	1	4	4	4	3	4	4	3	4	4	3	4	4	23.5	23.5	23.5	24.307	217	1.28e-10	18.4	23.5	23.5	161600000	38351000	64150000	59101000	0	0	0	Topology=o	0	0	0	-0.527189							#
High_MED(LT)_1st_LysC	249	IPI00117087	Q61081	Cdc37	IPI00117087	IPI00117087	Cdc37	Hsp90 chaperone protein kinase-targeting subunit;Hsp90 co-chaperone Cdc37;p50Cdc37	1	4	4	4	3	3	4	3	3	4	3	3	4	15	15	15	44.593	379	6.063e-13	12.1	12.1	15	181220000	58988000	57172000	65065000	0	0	0	Topology=o	0	0	0	-0.9781					#
High_MED(LT)_1st_LysC	250	IPI00117117	Q61093;Q3TVP4;Q3U4P0;Q3U6G0;Q3U6M7;Q8C6S5	Cgd;Cybb;mCG_12212;RP23-243O4.1-001	IPI00117117	IPI00117117	Cybb	CGD91-phox;Cytochrome b(558) subunit beta;Cytochrome b-245 heavy chain;gp91-1;gp91-phox;Heme-binding membrane glycoprotein gp91phox;Neutrophil cytochrome b 91 kDa polypeptide;p22 phagocyte B-cytochrome;Putative uncharacterized protein;Cytochrome b-245, beta polypeptide;Cytochrome b-245, beta polypeptide, isoform CRA_a;Nox2	1	8	8	8	6	8	8	6	8	8	6	8	8	18.1	18.1	18.1	65.304	570	2.1246e-204	14.9	18.1	18.1	3016100000	810790000	1096700000	1108600000	7	1. 10-30, 2. 49-69, 3. 98-118, 4. 171-191, 5. 204-224, 6. 269-289, 7. 399-419	4	Topology=o10-32i98-120o169-191i204-223o	6	REGION 8-30,50-72,98-120,169-191,207-229,401-423	17	-0.000701754	#	#	#	#		#	#
High_MED(LT)_1st_LysC	251	IPI00117142;IPI00121153;IPI00322530;IPI00458088	P13011	Scd2	IPI00117142	IPI00117142	Scd2	Acyl-CoA desaturase 2;Delta(9)-desaturase 2;Fatty acid desaturase 2;Stearoyl-CoA desaturase 2	4	4	4	4	4	4	4	4	4	4	4	4	4	19.6	19.6	19.6	40.916	358	4.2767e-25	19.6	19.6	19.6	5499800000	1390800000	2132100000	1976800000	6	1. 71-91, 2. 102-122, 3. 126-146, 4. 217-237, 5. 245-265, 6. 316-336	4	Topology=i70-92o102-124i216-235o250-272i	6	REGION 71-93,99-121,133-155,217-239,244-266,315-334	16	-0.182123	#	#				#
High_MED(LT)_1st_LysC	252	IPI00117147;IPI00882019	A2APR8;Q8K1K8;O08901;Q9CS10	Bub1;RP23-189N15.7-001	IPI00117147;IPI00882019	IPI00117147	Bub1	Budding uninhibited by benzimidazoles 1 homolog (S. cerevisiae);Putative uncharacterized protein;BUB1A;Mitotic checkpoint serine/threonine-protein kinase BUB1	2	2	2	2	2	2	2	2	2	2	2	2	2	3.9	3.9	3.9	119.73	1059	9.1554e-64	3.9	3.9	3.9	42984000	14214000	13551000	15219000	0	0	0	Topology=o	0	0	0	-0.451369
High_MED(LT)_1st_LysC	253	IPI00117167;IPI00759948	P13020-1;P13020;A2AL35;Q3TGJ9;Q3U9Q8;Q3UCW8;P13020-2;A6PWS5;Q6PAC1	Gsb;Gsn;mCG_21267;RP23-186B18.2-001;RP23-186B18.2-004	IPI00117167;IPI00759948	IPI00117167	Gsn	Actin-depolymerizing factor;Brevin;Gelsolin;Gelsolin, isoform CRA_b;Putative uncharacterized protein;Gelsolin, isoform CRA_c;Gsn protein	2	3	3	3	3	3	3	3	3	3	3	3	3	4.4	4.4	4.4	85.941	780	1.5109e-07	4.4	4.4	4.4	119560000	34748000	41600000	43208000	1	1. 4-24	0	Topology=o	1	REGION 6-25	2	-0.446667					#
High_MED(LT)_1st_LysC	254	IPI00117174;IPI00986023	O08912;Q3UFE4	Galnt1	IPI00117174	IPI00117174	Galnt1	Polypeptide GalNAc transferase 1;Polypeptide N-acetylgalactosaminyltransferase 1;Polypeptide N-acetylgalactosaminyltransferase 1 soluble form;Protein-UDP acetylgalactosaminyltransferase 1;UDP-GalNAc:polypeptide N-acetylgalactosaminyltransferase 1;Putative uncharacterized protein	2	5	5	5	5	4	4	5	4	4	5	4	4	12.5	12.5	12.5	64.254	559	1.0909e-07	12.5	10.6	10.6	181450000	61206000	55405000	64837000	1	1. 9-29	1	Topology=i7-29o	1	REGION 7-29	3	-0.348122	#	#		#
High_MED(LT)_1st_LysC	255	IPI00117176	O08914;B1ASG4;Q3UUF0;Q8BRM1;Q8C541;Q8K4D9;Q8K4H2	Faah;Faah1;mCG_19656;RP23-383D12.3-001	IPI00117176	IPI00117176	Faah	Anandamide amidohydrolase 1;Fatty-acid amide hydrolase 1;Oleamide hydrolase 1;Fatty acid amide hydrolase;Fatty acid amide hydrolase, isoform CRA_c;Putative uncharacterized protein;Fatty acid amide hydrolase protein	1	1	1	1	1	0	1	1	0	1	1	0	1	5.7	5.7	5.7	63.221	579	0.003672	5.7	0	5.7	7445800	2743600	0	4702200	1	1. 13-33	1	Topology=i7-29o	1	REGION 6-28	3	0.017962	#	#		#		#
High_MED(LT)_1st_LysC	256	IPI00117181;IPI01026800;IPI01026866;IPI01026720	O08917;Q3TJS0;Q540I4;Q6Y9S2	Flot1;mCG_19908	IPI00117181;IPI01026800;IPI01026866;IPI01026720	IPI00117181	Flot1	Flotillin-1;Putative uncharacterized protein;Flotillin 1;Lipid raft protein flotillin-1	4	2	2	2	2	1	2	2	1	2	2	1	2	7.2	7.2	7.2	47.513	428	1.3556e-05	7.2	3.3	7.2	49861000	17242000	8584600	24034000	0	0	0	Topology=o	0	0	0	-0.35514	#		#	#
High_MED(LT)_1st_LysC	257	IPI00117214;IPI00649973;IPI00985807;IPI00649718	Q2TPA8;B1AX78;E9Q4I4;Q99JH2	Hsdl2;RP23-6E12.1-002	IPI00117214;IPI00649973	IPI00117214	Hsdl2	Hydroxysteroid dehydrogenase-like protein 2;Hydroxysteroid dehydrogenase like 2;Putative uncharacterized protein	4	3	3	3	1	3	3	1	3	3	1	3	3	9.8	9.8	9.8	54.208	490	0.00045688	2.7	9.8	9.8	42236000	2476500	23861000	15899000	0	0	0	Topology=o	0	0	0	-0.375918							#
High_MED(LT)_1st_LysC	258	IPI00117274;IPI00475204;IPI00653379;IPI00895046	Q8C3J5;Q6A0A3;Q5SRI3	Dock2;mKIAA0209;RP23-32J15.2-002	IPI00117274;IPI00475204	IPI00117274	Dock2	Dedicator of cytokinesis protein 2;Protein Hch;MKIAA0209 protein;Dedicator of cyto-kinesis 2	4	8	8	8	6	6	7	6	6	7	6	6	7	7.1	7.1	7.1	211.7	1828	2.0624e-24	5.9	5.7	6.3	223460000	76572000	65824000	81062000	1	1. 669-689	0	Topology=o	0	0	1	-0.366138	#
High_MED(LT)_1st_LysC	259	IPI00117300;IPI00649019	Q99LY9;B1ARW4	Ndufs5;RP23-247I20.4-002	IPI00117300;IPI00649019	IPI00117300	LOC100504968;Ndufs5	Complex I-15 kDa;NADH dehydrogenase [ubiquinone] iron-sulfur protein 5;NADH-ubiquinone oxidoreductase 15 kDa subunit;NADH dehydrogenase (Ubiquinone) Fe-S protein 5	2	2	2	2	2	2	2	2	2	2	2	2	2	19.8	19.8	19.8	12.648	106	0.17927	19.8	19.8	19.8	118160000	40373000	41450000	36338000	0	0	0	Topology=o	0	0	0	-1.00094	#						#
High_MED(LT)_1st_LysC	260	IPI00117312	P05202	Got2;Got-2	IPI00117312	IPI00117312	Got2	Aspartate aminotransferase, mitochondrial;Fatty acid-binding protein;Glutamate oxaloacetate transaminase 2;Plasma membrane-associated fatty acid-binding protein;Transaminase A	1	9	9	9	9	9	8	9	9	8	9	9	8	24.9	24.9	24.9	47.411	430	1.9743e-63	24.9	24.9	23.3	1274800000	447490000	440090000	387190000	0	0	0	Topology=o	0	0	0	-0.23093	#		#				#
High_MED(LT)_1st_LysC	261	IPI00117352	P99024;Q80ZV2	Tubb5	IPI00117352	IPI00117352	Tubb5	Tubulin beta-5 chain;Tubb5 protein	1	10	10	2	10	10	10	10	10	10	2	2	2	50.9	50.9	12.6	49.67	444	0	50.9	50.9	50.9	33548000000	11343000000	11672000000	10534000000	0	0	0	Topology=o	0	0	0	-0.347973					#
High_MED(LT)_1st_LysC	262	IPI00117416	O70378;Q3TPU5;Q3TTC9;Q8C988	Cox4al;Cox4nb;Noc4	IPI00117416	IPI00117416	Cox4nb	Neighbor of COX4;Putative uncharacterized protein	1	1	1	1	1	1	1	1	1	1	1	1	1	10.1	10.1	10.1	23.348	207	2.8787e-29	10.1	10.1	10.1	64067000	27704000	15691000	20672000	0	0	0	Topology=o	0	0	0	-0.35314							#
High_MED(LT)_1st_LysC	263	IPI00117454;IPI00473528	P42567-1;P42567;Q5JC28;Q80ZL3;P42567-2	Eps15;RP23-414M10.3-001	IPI00117454;IPI00473528	IPI00117454	Eps15	Epidermal growth factor receptor substrate 15;Protein AF-1p;Epidermal growth factor receptor pathway substrate 15 isoform B;Epidermal growth factor receptor pathway substrate 15	2	4	4	4	2	3	4	2	3	4	2	3	4	8	8	8	98.47	897	1.6746e-44	4.2	6.7	8	41574000	6577600	16326000	18670000	0	0	0	Topology=o	0	0	0	-0.59621	#		#
High_MED(LT)_1st_LysC	264	IPI00117534	P58242;Q3TLX9;Q8BTC9	Asml3b;Smpdl3b;RP23-442A20.3-001	IPI00117534	IPI00117534	Smpdl3b	Acid sphingomyelinase-like phosphodiesterase 3b;Putative uncharacterized protein;Sphingomyelin phosphodiesterase, acid-like 3B	1	2	2	2	2	2	2	2	2	2	2	2	2	9	9	9	51.599	456	3.1302e-07	9	9	9	259600000	106930000	75899000	76764000	2	1. 3-23, 2. 433-453	0	Topology=o	2	REGION 1-23,431-453	4	-0.192982
High_MED(LT)_1st_LysC	265	IPI00117569;IPI00762542;IPI00625021	E9PXE7;Q9DB79;P62281;Q3UC02;Q9CW75;Q9D0P6;D3Z3M6	Rps11;mCG_23457;Gm9808;mCG_49907	IPI00117569;IPI00762542;IPI00625021	IPI00117569	Rps11	Putative uncharacterized protein;40S ribosomal protein S11;MCG23457;MCG49907;Putative uncharacterized protein Gm9808	3	7	7	7	7	6	7	7	6	7	7	6	7	49.4	49.4	49.4	19.415	166	6.8947e-52	49.4	45.2	49.4	7122900000	2142000000	2238600000	2742300000	0	0	0	Topology=o	0	0	0	-0.51988					#
High_MED(LT)_1st_LysC	266	IPI00117611;IPI00227374;IPI00457459	Q80VA0-1;Q80VA0;Q3U8I4;Q3U9K4;Q80VA0-2	Galnt7	IPI00117611;IPI00227374	IPI00117611	Galnt7	N-acetylgalactosaminyltransferase 7;Polypeptide GalNAc transferase 7;Protein-UDP acetylgalactosaminyltransferase 7;UDP-GalNAc:polypeptide N-acetylgalactosaminyltransferase 7;Putative uncharacterized protein	3	14	14	14	14	14	13	14	14	13	14	14	13	28.9	28.9	28.9	75.418	657	4.5678e-49	28.9	28.9	27.5	3647000000	1016700000	1384400000	1246000000	1	1. 8-28	1	Topology=i7-29o	1	REGION 5-27	3	-0.482192	#	#		#
High_MED(LT)_1st_LysC	267	IPI00117642	Q99ME9;Q3TPJ4;Q3UR29;Q8CCQ5	Crfg;Gtpbp4;Nog1	IPI00117642	IPI00117642	Gtpbp4	Chronic renal failure gene protein;GTP-binding protein NGB;Nucleolar GTP-binding protein 1;Putative uncharacterized protein	1	11	11	11	10	10	10	10	10	10	10	10	10	21.9	21.9	21.9	74.112	634	5.6201e-196	18.9	20.7	18.9	1255300000	369240000	421680000	464420000	0	0	0	Topology=o	0	0	0	-0.778864
High_MED(LT)_1st_LysC	268	IPI00117705;IPI00988941;IPI00988581	O54734;Q3UC51;Q3UG68	Ddost;mCG_14545	IPI00117705;IPI00988941;IPI00988581	IPI00117705	Ddost	Dolichyl-diphosphooligosaccharide--protein glycosyltransferase 48 kDa subunit;Putative uncharacterized protein;Dolichyl-di-phosphooligosaccharide-protein glycotransferase, isoform CRA_c	3	4	4	4	4	4	4	4	4	4	4	4	4	12.5	12.5	12.5	49.027	441	3.0606e-38	12.5	12.5	12.5	4908100000	1569800000	1834900000	1503400000	2	1. 14-34, 2. 412-432	2	Topology=i7-29o410-432i	2	REGION 8-29,416-433	6	-0.0115646	#	#				#
High_MED(LT)_1st_LysC	269	IPI00117754;IPI00653769	Q61112-1;Q61112;Q61112-2	Cab45;Sdf4	IPI00117754;IPI00653769	IPI00117754	Sdf4	45 kDa calcium-binding protein;Stromal cell-derived factor 4	2	6	6	6	5	6	5	5	6	5	5	6	5	23.3	23.3	23.3	42.064	361	2.1587e-09	17.5	23.3	17.5	188130000	51545000	74938000	61650000	1	1. 14-34	1	Topology=i13-35o	0	0	2	-0.765097	#		#	#
High_MED(LT)_1st_LysC	270	IPI00117811	O54774;Q05CQ3;Q3U1P6;Q3U237;Q3UR54;Q80T04;Q80UA6;Q8CGH7	Ap3d;Ap3d1	IPI00117811	IPI00117811	Ap3d1	Adapter-related protein complex 3 subunit delta-1;AP-3 complex subunit delta;AP-3 complex subunit delta-1;Delta-adaptin;Ap3d1 protein;Putative uncharacterized protein;Adaptor-related protein complex AP-3 delta subunit;Truncated adaptor-related protein complex AP-3 delta subunit	1	4	4	4	4	3	3	4	3	3	4	3	3	5	5	5	135.08	1199	3.2777e-07	5	4.1	4.1	95292000	36904000	30268000	28120000	0	0	0	Topology=o	1	REGION 272-294	1	-0.462886	#			#
High_MED(LT)_1st_LysC	271	IPI00117896	Q61166;Q3U4H0	Mapre1;mCG_10464;RP23-244H7.2-001	IPI00117896	IPI00117896	Mapre1	APC-binding protein EB1;End-binding protein 1;Microtubule-associated protein RP/EB family member 1;Microtubule-associated protein, RP/EB family, member 1;Putative uncharacterized protein	1	2	2	2	2	2	2	2	2	2	2	2	2	12.7	12.7	12.7	30.016	268	1.7392e-05	12.7	12.7	12.7	58489000	21496000	19475000	17518000	0	0	0	Topology=o	0	0	0	-0.425373	#		#	#
High_MED(LT)_1st_LysC	272	IPI00117899;IPI00880996	Q61168;Q3T982;Q3TAZ4;Q3TBE8;Q3TBF2;Q3TBK6;Q3TBQ5;Q3TC76;Q3TD09;Q3U2D0;Q3U6X9;Q3UD11;Q544S4;Q8BFZ0;F8WH95;Q6A0D3	Laptm5;Clast6;RP23-412B2.5-001;mKIAA0085;RP23-412B2.5-010	IPI00117899;IPI00880996	IPI00117899	Laptm5	Lysosomal-associated multitransmembrane protein 5;Lysosomal-associated transmembrane protein 5;Retinoic acid-inducible E3 protein;Putative uncharacterized protein;CLAST6;Lysosomal-associated protein transmembrane 5;MKIAA0085 protein	2	1	1	1	1	1	1	1	1	1	1	1	1	5.6	5.6	5.6	30.316	267	0.011505	5.6	5.6	5.6	30758000	8090000	8445400	14222000	5	1. 23-43, 2. 69-89, 3. 97-117, 4. 141-161, 5. 191-211	4	Topology=i21-43o69-91i98-120o189-211i	5	REGION 23-45,68-90,98-120,140-162,188-210	14	0.558052	#	#	#
High_MED(LT)_1st_LysC	273	IPI00117932;IPI00985713;IPI00276051;IPI00985703	F8WJ61;Q60520-1;Q60520;Q60520-2;Q3UVS7;E9PXF9	Sin3a	IPI00117932;IPI00985713;IPI00276051;IPI00985703	IPI00117932	Sin3a	Histone deacetylase complex subunit Sin3a;Paired amphipathic helix protein Sin3a;Transcriptional corepressor Sin3a;Putative uncharacterized protein	4	2	2	2	1	2	2	1	2	2	1	2	2	2.6	2.6	2.6	146.05	1282	4.9254e-12	1.2	2.6	2.6	18326000	6995500	6116000	5215000	0	0	0	Topology=o	0	0	0	-0.665211
High_MED(LT)_1st_LysC	274	IPI00117978	P19783;A2RSV8	Cox4;Cox4a;Cox4i1;mCG_21200	IPI00117978	IPI00117978	Cox4i1	Cytochrome c oxidase polypeptide IV;Cytochrome c oxidase subunit 4 isoform 1, mitochondrial;Cytochrome c oxidase subunit IV isoform 1;Cytochrome c oxidase subunit IV isoform 1, isoform CRA_b	1	4	4	4	4	4	4	4	4	4	4	4	4	43.2	43.2	43.2	19.53	169	3.0623e-47	43.2	43.2	43.2	12756000000	4010700000	4539900000	4205300000	1	1. 102-122	1	Topology=i103-120o	2	REGION 4-26,101-123	4	-0.411834	#						#
High_MED(LT)_1st_LysC	275	IPI00118018	E9QP49		IPI00118018	IPI00118018	Ehbp1l1		1	1	1	1	1	1	1	1	1	1	1	1	1	1.2	1.2	1.2	184.8	1718	0.00046785	1.2	1.2	1.2	30500000	10693000	7605000	12202000	0	0	0	Topology=o	0	0	0	-0.632945
High_MED(LT)_1st_LysC	276	IPI00118059;IPI01027636;IPI01026793	P50431;Q9CWR5	Shmt;Shmt1	IPI00118059;IPI01027636;IPI01026793	IPI00118059	Shmt1	Glycine hydroxymethyltransferase;Serine hydroxymethyltransferase, cytosolic;Serine methylase;Serine hydroxymethyltransferase	3	1	1	1	1	1	0	1	1	0	1	1	0	2.9	2.9	2.9	52.6	478	0.0082065	2.9	2.9	0	3138900	1802700	1336200	0	0	0	0	Topology=o	0	0	0	-0.261088					#		#
High_MED(LT)_1st_LysC	277	IPI00118158	P43247;Q3TZI5;Q80V79	Msh2;mCG_15888	IPI00118158	IPI00118158	Msh2	DNA mismatch repair protein Msh2;MutS protein homolog 2;MutS homolog 2 (E. coli);Putative uncharacterized protein	1	4	4	4	4	4	4	4	4	4	4	4	4	5.3	5.3	5.3	104.15	935	9.4427e-08	5.3	5.3	5.3	55142000	18628000	17915000	18599000	0	0	0	Topology=o	0	0	0	-0.201604
High_MED(LT)_1st_LysC	278	IPI00118196;IPI00894830	Q99N87;A2AHS8;Q3U2U4	Mrps5;mCG_3033;RP23-105O13.7-001	IPI00118196	IPI00118196	Mrps5	28S ribosomal protein S5, mitochondrial;Mitochondrial ribosomal protein S5;Mitochondrial ribosomal protein S5, isoform CRA_b;Putative uncharacterized protein	2	4	4	4	4	4	4	4	4	4	4	4	4	12.5	12.5	12.5	48.206	432	1.741e-09	12.5	12.5	12.5	529360000	164550000	175810000	188990000	0	0	0	Topology=o	0	0	0	-0.535185							#
High_MED(LT)_1st_LysC	279	IPI00118217;IPI00329953	O70439;Q8BH40;Q9DCE1;Q9JMJ6	Stx7;Syn7;mCG_6753;Stx-7	IPI00118217;IPI00329953	IPI00118217	Stx7	Syntaxin-7;Putative uncharacterized protein;Syntaxin 7	2	3	3	3	3	3	3	3	3	3	3	3	3	18.4	18.4	18.4	29.82	261	2.8715e-23	18.4	18.4	18.4	250090000	77386000	91203000	81503000	1	1. 237-257	1	Topology=i237-259o	1	REGION 237-259	3	-0.591954	#	#		#
High_MED(LT)_1st_LysC	280	IPI00118227	Q99N92;Q5SUY2	Mrpl27;EG622268;Gm6304;mCG_1801;mCG_50294;RP23-290B5.4-001	IPI00118227	IPI00118227	Mrpl27;Gm6304	39S ribosomal protein L27, mitochondrial;MCG50294;Mitochondrial ribosomal protein L27;Mitochondrial ribosomal protein L27, isoform CRA_a;Mitochondrial ribosomal protein L27, isoform CRA_b	1	2	2	2	2	2	2	2	2	2	2	2	2	18.2	18.2	18.2	15.944	148	0.00039121	18.2	18.2	18.2	46618000	15637000	16549000	14433000	0	0	0	Topology=o	0	0	0	-0.200676							#
High_MED(LT)_1st_LysC	281	IPI00118230;IPI00989546	Q99N93;Q9CSU4	Mrpl16	IPI00118230;IPI00989546	IPI00118230	Mrpl16	39S ribosomal protein L16, mitochondrial;Putative uncharacterized protein	2	3	3	3	3	3	3	3	3	3	3	3	3	12.4	12.4	12.4	28.803	251	2.0497e-09	12.4	12.4	12.4	404850000	112790000	146200000	145860000	0	0	0	Topology=o	0	0	0	-0.39004							#
High_MED(LT)_1st_LysC	282	IPI00118235;IPI00857677;IPI00856509	Q99N95;Q05DC5;Q8BTD7;Q91XB2;D3Z456;F6W7C7	Mrpl3;mCG_14748	IPI00118235;IPI00857677;IPI00856509	IPI00118235	Mrpl3	39S ribosomal protein L3, mitochondrial;Mrpl3 protein;Putative uncharacterized protein;Mitochondrial ribosomal protein L3;Mitochondrial ribosomal protein L3, isoform CRA_a;Putative uncharacterized protein Mrpl3	3	3	3	3	3	3	3	3	3	3	3	3	3	12.6	12.6	12.6	39.109	348	8.6485e-20	12.6	12.6	12.6	275550000	78660000	109340000	87550000	0	0	0	Topology=o	0	0	0	-0.533621							#
High_MED(LT)_1st_LysC	283	IPI00118237;IPI00720216	Q99N96;Q9CUL8;Q9D3F3	Mrpl1	IPI00118237;IPI00720216	IPI00118237	Mrpl1	39S ribosomal protein L1, mitochondrial;Putative uncharacterized protein	2	2	1	1	2	1	1	1	0	0	1	0	0	6.5	4.8	4.8	37.596	336	0.0030652	6.5	1.8	1.8	3407000	3407000	0	0	0	0	0	Topology=o	0	0	0	-0.274405							#
High_MED(LT)_1st_LysC	284	IPI00118333	O70472;A4VCH7;Q9CSR0	D1Bwg0491e;Kiaa0257;Rw1;Tmem131	IPI00118333	IPI00118333	Tmem131	Protein RW1;Transmembrane protein 131;Tmem131 protein;Putative uncharacterized protein	1	1	1	1	0	1	1	0	1	1	0	1	1	1	1	1	204.65	1877	1.5363e-08	0	1	1	12918000	0	6102300	6815700	2	1. 37-57, 2. 1119-1139	2	Topology=o1081-1103i1116-1138o	2	REGION 35-57,1116-1138	6	-0.3813	#	#
High_MED(LT)_1st_LysC	285	IPI00118372;IPI00404693	O70480;Q8BSN6	Vamp4;mCG_22688	IPI00118372;IPI00404693	IPI00118372	Vamp4	Vesicle-associated membrane protein 4;Putative uncharacterized protein;Vesicle-associated membrane protein 4, isoform CRA_c	2	4	4	4	4	4	4	4	4	4	4	4	4	44	44	44	16.353	141	7.069e-50	44	44	44	2270200000	628090000	873130000	769030000	1	1. 118-138	1	Topology=o118-137i	1	REGION 117-138	3	-0.577305	#	#		#
High_MED(LT)_1st_LysC	286	IPI00118384;IPI00885651;IPI00828266	P62259;Q3V453;Q5SS40;Q8BPH1;D6REF3	Ywhae;mCG_10775;RP23-78H4.1-001	IPI00118384;IPI00885651	IPI00118384	Ywhae	14-3-3 protein epsilon;Putative uncharacterized protein;Tyrosine 3-monooxygenase/tryptophan 5-monooxygenase activation protein, epsilon polypeptide;Tyrosine 3-monooxygenase/tryptophan 5-monooxygenase activation protein, epsilon polypeptide, isoform CRA_c	3	4	4	4	4	4	4	4	4	4	4	4	4	23.1	23.1	23.1	29.174	255	6.3338e-18	23.1	23.1	23.1	177660000	51764000	66705000	59190000	0	0	0	Topology=o	0	0	0	-0.54							#
High_MED(LT)_1st_LysC	287	IPI00118440;IPI00918216	O70496;Q6RUT9;E9PYL4;Q8CCI9	Clc7;Clcn7;mCG_140476	IPI00118440;IPI00918216	IPI00118440	Clcn7	Chloride channel protein 7;H(+)/Cl(-) exchange transporter 7;Chloride channel 7;Putative uncharacterized protein	2	1	1	1	1	1	1	1	1	1	1	1	1	1.4	1.4	1.4	88.712	803	0.011968	1.4	1.4	1.4	21369000	6212500	8327800	6828200	10	1. 122-142, 2. 174-194, 3. 224-244, 4. 320-340, 5. 373-393, 6. 412-432, 7. 483-503, 8. 505-525, 9. 545-565, 10. 575-595	11	Topology=i124-146o182-204i225-242o286-308i320-342o375-397i410-432o491-513i518-540o545-567i574-596o	10	REGION 127-149,173-195,223-245,322-344,369-391,410-432,485-502,514-536,547-569,577-599	31	0.220672	#	#
High_MED(LT)_1st_LysC	288	IPI00118569;IPI00649388	P27601;A2AA49;Q3UE40	Gna13;Gna-13;mCG_19634;RP23-465A12.1-001	IPI00118569	IPI00118569	Gna13	Guanine nucleotide-binding protein subunit alpha-13;Guanine nucleotide binding protein, alpha 13;Guanine nucleotide binding protein, alpha 13, isoform CRA_b;Putative uncharacterized protein	2	5	4	4	5	5	5	4	4	4	4	4	4	15.1	12.2	12.2	44.054	377	7.7442e-15	15.1	15.1	15.1	180230000	48269000	70998000	60964000	0	0	0	Topology=o	0	0	0	-0.415915	#		#
High_MED(LT)_1st_LysC	289	IPI00118674	P57716;F6UF97;Q3T9E5;Q3TD54;Q3TDE4;Q3TV74;Q6ZQF2	Ncstn;mKIAA0253	IPI00118674	IPI00118674	Ncstn	Nicastrin;Putative uncharacterized protein;MKIAA0253 protein	1	4	4	4	4	4	4	4	4	4	4	4	4	7.8	7.8	7.8	78.491	708	1.4057e-48	7.8	7.8	7.8	533070000	168280000	194560000	170230000	2	1. 15-35, 2. 669-689	1	Topology=o669-691i	0	0	3	-0.13291	#	#	#	#		#
High_MED(LT)_1st_LysC	290	IPI00118676;IPI00929797;IPI00409918;IPI00400432;IPI00857127;IPI00890863	P60843;Q3TFG3;Q3TGK7;Q3U8I0;Q3UXC2;Q4FZL1;Q5F2A7;Q99LR0;Q3TLL6;Q3TSJ4;Q78WR5	Ddx2a;Eif4a;Eif4a1;RP23-422L16.20-001	IPI00118676;IPI00929797	IPI00118676	Eif4a1	ATP-dependent RNA helicase eIF4A-1;Eukaryotic initiation factor 4A-I;Putative uncharacterized protein;Eif4a1 protein;Eukaryotic translation initiation factor 4A1	6	8	8	8	8	8	8	8	8	8	8	8	8	33.5	33.5	33.5	46.153	406	7.9405e-270	33.5	33.5	33.5	5294800000	1766900000	1766200000	1761700000	0	0	0	Topology=o	0	0	0	-0.26133
High_MED(LT)_1st_LysC	291	IPI00118787;IPI00988055;IPI00985607	P57746;Q3U684;Q3U861;Q3UJH5;Q3UK81;F6XGK5;E9Q0D9;Q9CTI8	Atp6m;Atp6v1d;Vatd;mCG_5800	IPI00118787;IPI00988055;IPI00985607	IPI00118787	Atp6v1d	Vacuolar proton pump subunit D;V-ATPase 28 kDa accessory protein;V-type proton ATPase subunit D;Putative uncharacterized protein;ATPase, H+ transporting, lysosomal V1 subunit D, isoform CRA_b	3	1	1	1	1	1	1	1	1	1	1	1	1	6.5	6.5	6.5	28.369	247	1.7259e-35	6.5	6.5	6.5	29666000	10969000	9681000	9016100	0	0	0	Topology=o	0	0	0	-0.438057	#
High_MED(LT)_1st_LysC	292	IPI00118825	Q80X68;Q9DAM4	Csl;mCG_19869	IPI00118825	IPI00118825	Csl	Citrate synthase	1	2	1	1	2	2	2	1	1	1	1	1	1	7.3	1.5	1.5	52.325	466	2.2239e-06	7.3	7.3	7.3	65800000	22248000	21899000	21652000	0	0	0	Topology=o	0	0	0	-0.243562	#		#				#
High_MED(LT)_1st_LysC	293	IPI00118826;IPI00649747	Q9DAM5;Q80XJ6;A2A9V7	Slc25a19;RP23-392H19.15-010	IPI00118826;IPI00649747	IPI00118826	Slc25a19	Mitochondrial thiamine pyrophosphate carrier;Solute carrier family 25 member 19;Solute carrier family 25 (Mitochondrial thiamine pyrophosphate carrier), member 19;Solute carrier family 25 (Mitochondrial deoxynucleotide carrier), member 19	2	2	2	2	2	2	2	2	2	2	2	2	2	7.2	7.2	7.2	35.618	318	0.097471	7.2	7.2	7.2	33142000	12023000	12629000	8490600	0	0	0	Topology=o	0	0	0	-0.0358491	#	#					#
High_MED(LT)_1st_LysC	294	IPI00118832;IPI00857686;IPI00857436;IPI00856287	P57759;A8C1V9	Erp29	IPI00118832	IPI00118832	Erp29	Endoplasmic reticulum resident protein 29;Putative uncharacterized protein	4	3	3	3	3	3	3	3	3	3	3	3	3	12.2	12.2	12.2	28.823	262	4.8774e-05	12.2	12.2	12.2	146920000	50830000	50661000	45428000	1	1. 9-29	1	Topology=i7-29o	0	0	2	-0.213359						#
High_MED(LT)_1st_LysC	295	IPI00118892;IPI00857380;IPI00856578;IPI00856699;IPI00856976	Q61233;Q3TJX0;Q3U6N7;Q3U6Z1;Q3U9M7	Lcp1;Pls2	IPI00118892	IPI00118892	Lcp1	65 kDa macrophage protein;L-plastin;Lymphocyte cytosolic protein 1;Plastin-2;pp65;Putative uncharacterized protein	5	8	8	8	6	8	8	6	8	8	6	8	8	24.7	24.7	24.7	70.148	627	3.3364e-65	18.7	24.7	24.7	375870000	98222000	144590000	133060000	0	0	0	Topology=o	0	0	0	-0.292982	#		#		#
High_MED(LT)_1st_LysC	296	IPI00118899;IPI00136701;IPI00775849;IPI00830549;IPI00387557;IPI00331664;IPI00830639	P57780;Q1A602;Q3UDJ7;Q3ULT2;Q61064;Q8BP35;O88990;Q3UYE4;E9Q2W9;Q61063;D3Z0L8	Actn4;mCG_2999;FR-17;Actn3	IPI00118899;IPI00136701;IPI00775849;IPI00830549	IPI00118899	Actn4	Alpha-actinin-4;F-actin cross-linking protein;Non-muscle alpha-actinin 4;Putative uncharacterized protein;Actinin alpha 4;Alpha-actinin;Alpha-actinin skeletal muscle isoform 3;Alpha-actinin-3;Putative uncharacterized protein Actn4	7	4	2	2	4	3	3	2	2	1	2	2	1	4.7	2.4	2.4	104.98	912	7.9417e-06	4.7	3.8	4.1	42694000	8547300	20778000	13369000	0	0	0	Topology=o	0	0	0	-0.650987
High_MED(LT)_1st_LysC	297	IPI00118930	Q9DB05;Q9CXX1	Napa;Snapa	IPI00118930	IPI00118930	Napa	Alpha-soluble NSF attachment protein;N-ethylmaleimide-sensitive factor attachment protein alpha;Putative uncharacterized protein	1	6	6	6	6	6	5	6	6	5	6	6	5	31.9	31.9	31.9	33.189	295	1.6735e-69	31.9	31.9	27.5	240070000	83943000	75484000	80640000	0	0	0	Topology=o	0	0	0	-0.355254	#			#		#
High_MED(LT)_1st_LysC	298	IPI00118963	Q9DB15	Mrpl12;Rpml12	IPI00118963	IPI00118963	Mrpl12	39S ribosomal protein L12, mitochondrial	1	3	3	3	3	3	3	3	3	3	3	3	3	27.9	27.9	27.9	21.708	201	6.5152e-35	27.9	27.9	27.9	490890000	178390000	125060000	187440000	0	0	0	Topology=o	0	0	0	-0.164677							#
High_MED(LT)_1st_LysC	299	IPI00118986;IPI00461407;IPI00970521	Q9DB20;Q3TF25;Q3THG0;D3Z4J0	Atp5o;D12Wsu28e;Gm5436;mCG_51900	IPI00118986;IPI00461407	IPI00118986	Atp5o;LOC100047429	ATP synthase subunit O, mitochondrial;Oligomycin sensitivity conferral protein;ATP synthase;MCG51900;Putative uncharacterized protein Gm5436	3	5	5	5	5	5	5	5	5	5	5	5	5	24.9	24.9	24.9	23.363	213	1.9453e-17	24.9	24.9	24.9	850660000	261790000	281270000	307610000	0	0	0	Topology=o	0	0	0	-0.0643192	#		#				#
High_MED(LT)_1st_LysC	300	IPI00118995;IPI00475343	Q9DB25;Q9CTE8;D6RCG2;Q9D0Q9	Alg5	IPI00118995;IPI00475343	IPI00118995	Alg5	Asparagine-linked glycosylation protein 5 homolog;Dolichyl-phosphate beta-glucosyltransferase;Putative uncharacterized protein	2	6	6	6	5	6	6	5	6	6	5	6	6	17.7	17.7	17.7	40.321	356	5.2319e-41	14.6	17.7	17.7	1203800000	260410000	493410000	450010000	3	1. 3-23, 2. 211-231, 3. 325-345	1	Topology=i7-29o	1	REGION 8-30	5	0.0643258	#	#				#
High_MED(LT)_1st_LysC	301	IPI00119024	Q8R5J9	Aip5;Arl6ip5;Jwa;Pra2;Praf3	IPI00119024	IPI00119024	Arl6ip5	Addicsin;ADP-ribosylation factor-like protein 6-interacting protein 5;Glutamate transporter EAAC1-interacting protein;GTRAP3-18;PRA1 family protein 3;Prenylated Rab acceptor protein 2;Protein JWa	1	3	3	3	3	3	3	3	3	3	3	3	3	17.6	17.6	17.6	21.557	188	3.6218e-68	17.6	17.6	17.6	1709900000	536070000	567560000	606260000	4	1. 41-61, 2. 64-84, 3. 96-116, 4. 119-139	4	Topology=i36-58o62-84i97-114o119-141i	3	REGION 36-58,64-86,108-130	11	0.366489	#	#				#
High_MED(LT)_1st_LysC	302	IPI00119029;IPI00623873	Q78IQ7-1;Q78IQ7;Q3U263;Q78IQ7-2	Slc39a4;Zip4	IPI00119029;IPI00623873	IPI00119029	Slc39a4	Activated in W/Wv mouse stomach 2;Solute carrier family 39 member 4;Zinc transporter ZIP4;Zrt- and Irt-like protein 4;Putative uncharacterized protein	2	1	1	1	1	1	1	1	1	1	1	1	1	2.8	2.8	2.8	72.388	672	2.4934e-10	2.8	2.8	2.8	80862000	24143000	32460000	24259000	7	1. 5-25, 2. 353-373, 3. 382-402, 4. 430-450, 5. 584-604, 6. 612-632, 7. 643-663	6	Topology=o349-371i378-400o433-455i585-607o612-631i644-666o	8	REGION 2-23,352-374,387-409,432-454,538-560,576-598,614-636,645-667	21	0.112054	#	#	#
High_MED(LT)_1st_LysC	303	IPI00119042;IPI00403983;IPI00230668;IPI01008413	Q61286-1;Q61286;Q3UZ69;Q3UZA4;Q61286-2;F8WHD5;Q8K1X3;E9Q229;Q3UXQ3;Q8BP24	Alf1;Meb;Tcf12	IPI00119042;IPI00403983;IPI00230668;IPI01008413	IPI00119042	Tcf12	Class A helix-loop-helix transcription factor ME1;DNA-binding protein HTF4;E-box-binding protein;Transcription factor 12;Transcription factor HTF-4;Putative uncharacterized protein;Tcf12 protein	4	1	1	1	1	1	1	1	1	1	1	1	1	3.1	3.1	3.1	75.81	706	0.0010341	3.1	3.1	3.1	21748000	3852400	8894300	9001300	0	0	0	Topology=o	0	0	0	-0.789235
High_MED(LT)_1st_LysC	304	IPI00119045;IPI00881362;IPI00881640;IPI00881777	Q9DB43;E0CXM9;E0CZD9;F6SG70	Zfpl1	IPI00119045;IPI00881362;IPI00881640;IPI00881777	IPI00119045	Zfpl1	Zinc finger protein-like 1	4	1	1	1	1	1	1	1	1	1	1	1	1	6.8	6.8	6.8	34.155	310	0.000378	6.8	6.8	6.8	295070000	38124000	135120000	121830000	1	1. 261-281	1	Topology=i265-287o	1	REGION 262-284	3	-0.324516	#	#		#
High_MED(LT)_1st_LysC	305	IPI00119057	P63073;Q3TK95;Q8C470	Eif4e	IPI00119057	IPI00119057	Eif4e	eIF-4F 25 kDa subunit;Eukaryotic translation initiation factor 4E;Putative uncharacterized protein	1	1	1	1	1	1	1	1	1	1	1	1	1	6.9	6.9	6.9	25.053	217	0.053106	6.9	6.9	6.9	44868000	9639500	15717000	19512000	0	0	0	Topology=o	0	0	0	-0.685253
High_MED(LT)_1st_LysC	306	IPI00119063;IPI00894573	Q91ZX7;Q3U454;Q811K6;Q8C4T5	A2mr;Lrp1	IPI00119063	IPI00119063	Lrp1	Alpha-2-macroglobulin receptor;Low-density lipoprotein receptor-related protein 1 515 kDa subunit;Low-density lipoprotein receptor-related protein 1 85 kDa subunit;Low-density lipoprotein receptor-related protein 1 intracellular domain;Prolow-density lipoprotein receptor-related protein 1;Putative uncharacterized protein;Lrp1 protein	2	5	5	5	5	4	4	5	4	4	5	4	4	1.3	1.3	1.3	504.74	4545	1.8509e-35	1.3	1.1	1.1	382800000	129320000	130210000	123270000	2	1. 2-22, 2. 4425-4445	1	Topology=o4423-4445i	2	REGION 2-24,4423-4445	5	-0.505479	#	#	#
High_MED(LT)_1st_LysC	307	IPI00119113	P62814;B0LAC8	Atp6b2;Atp6v1b2;Vat2	IPI00119113	IPI00119113	Atp6v1b2	Endomembrane proton pump 58 kDa subunit;Vacuolar proton pump subunit B 2;V-type proton ATPase subunit B, brain isoform;ATPase H+ transporting lysosomal V1 subunit B2	1	2	2	2	2	2	2	2	2	2	2	2	2	6.3	6.3	6.3	56.55	511	1.0141e-06	6.3	6.3	6.3	165500000	58904000	51000000	55594000	0	0	0	Topology=o	0	0	0	-0.176125	#	#	#	#	#
High_MED(LT)_1st_LysC	308	IPI00119114;IPI00894588	P51174	Acadl	IPI00119114;IPI00894588	IPI00119114	Acadl	Long-chain specific acyl-CoA dehydrogenase, mitochondrial	2	7	7	7	7	6	6	7	6	6	7	6	6	27	27	27	47.907	430	1.1983e-35	27	24.4	24.4	910560000	253400000	302380000	354780000	0	0	0	Topology=o	0	0	0	-0.26093	#						#
High_MED(LT)_1st_LysC	309	IPI00119115	P50518	Atp6e;Atp6e2;Atp6v1e1	IPI00119115	IPI00119115	Atp6v1e1	Vacuolar proton pump subunit E 1;V-ATPase 31 kDa subunit;V-type proton ATPase subunit E 1	1	1	1	1	1	1	1	1	1	1	1	1	1	7.5	7.5	7.5	26.157	226	0.0017408	7.5	7.5	7.5	33146000	14967000	11538000	6641000	0	0	0	Topology=o	0	0	0	-0.522566	#		#		#		#
High_MED(LT)_1st_LysC	310	IPI00119116	P51175;Q3UQA3;Q6LC38	Ppox	IPI00119116	IPI00119116	Ppox	Protoporphyrinogen oxidase;Putative uncharacterized protein;Protoporhyrinogen oxidase	1	2	2	2	1	2	2	1	2	2	1	2	2	10.5	10.5	10.5	50.87	477	9.3795e-14	5	10.5	10.5	59093000	15868000	25385000	17840000	0	0	0	Topology=o	0	0	0	0.00419287	#		#			#	#
High_MED(LT)_1st_LysC	311	IPI00119131;IPI01026998;IPI00127437	Q9DB73-1;Q9DB73;Q9DB73-2	Cyb5r1;Nqo3a2	IPI00119131;IPI01026998;IPI00127437	IPI00119131	Cyb5r1	NAD(P)H:quinone oxidoreductase type 3 polypeptide A2;NADH-cytochrome b5 reductase 1	3	4	4	4	4	4	4	4	4	4	4	4	4	17.4	17.4	17.4	34.134	305	4.6896e-82	17.4	17.4	17.4	810770000	257740000	232620000	320410000	2	1. 9-29, 2. 179-199	1	Topology=i7-29o	1	REGION 5-27	4	-0.137705	#	#					#
High_MED(LT)_1st_LysC	312	IPI00119138	Q9DB77	Uqcrc2	IPI00119138	IPI00119138	Uqcrc2	Complex III subunit 2;Core protein II;Cytochrome b-c1 complex subunit 2, mitochondrial;Ubiquinol-cytochrome-c reductase complex core protein 2	1	8	8	8	8	8	8	8	8	8	8	8	8	29.6	29.6	29.6	48.234	453	1.9092e-121	29.6	29.6	29.6	9824700000	2934300000	3595600000	3294800000	0	0	0	Topology=o	0	0	0	-0.0569536	#						#
High_MED(LT)_1st_LysC	313	IPI00119201	Q9DB96;B0LAE8	Ngd;Ngdn	IPI00119201	IPI00119201	Ngdn	EIF4E-binding protein;Neuroguidin;Neuroguidin EIF4E binding protein	1	1	1	1	1	1	1	1	1	1	1	1	1	5.7	5.7	5.7	35.658	315	3.8529e-08	5.7	5.7	5.7	26326000	6466700	6927100	12932000	0	0	0	Topology=o	0	0	0	-0.77619
High_MED(LT)_1st_LysC	314	IPI00119202;IPI00988820;IPI00987238	P50543	S100a11;S100c	IPI00119202;IPI00988820;IPI00987238	IPI00119202	S100a11	Calgizzarin;Endothelial monocyte-activating polypeptide;Protein S100-A11;Protein S100-C;S100 calcium-binding protein A11	3	1	1	1	1	1	1	1	1	1	1	1	1	17.3	17.3	17.3	11.083	98	8.0391e-07	17.3	17.3	17.3	13325000	5498900	3234400	4592100	0	0	0	Topology=o	0	0	0	-0.353061
High_MED(LT)_1st_LysC	315	IPI00119203;IPI00649885	P50544;B1AR27;B1AR28;Q3UJR6	Acadvl;Vlcad;mCG_22500;RP23-172M21.11-001;RP23-172M21.11-002	IPI00119203;IPI00649885	IPI00119203	Acadvl	MVLCAD;Very long-chain specific acyl-CoA dehydrogenase, mitochondrial;Acyl-Coenzyme A dehydrogenase, very long chain;Acyl-Coenzyme A dehydrogenase, very long chain, isoform CRA_c;Putative uncharacterized protein	2	4	4	4	4	4	4	4	4	4	4	4	4	8.1	8.1	8.1	70.875	656	9.4004e-08	8.1	8.1	8.1	112490000	30915000	38614000	42957000	0	0	0	Topology=o	0	0	0	-0.0818598	#						#
High_MED(LT)_1st_LysC	316	IPI00119219;IPI00458208	O70503-1;O70503;Q0VGQ1;Q9CSR6	Hsd17b12;Kik1;mCG_18031;RP23-41P22.3-001	IPI00119219	IPI00119219	Hsd17b12	17-beta-hydroxysteroid dehydrogenase 12;3-ketoacyl-CoA reductase;Estradiol 17-beta-dehydrogenase 12;KIK-I;Hydroxysteroid (17-beta) dehydrogenase 12;Hydroxysteroid (17-beta) dehydrogenase 12, isoform CRA_b;Hydroxysteroid (17-beta)dehydrogenase 12;Putative uncharacterized protein	2	9	9	3	9	9	9	9	9	9	3	3	3	34.6	34.6	12.2	34.741	312	1.0481e-74	34.6	34.6	34.6	8286900000	2736400000	3100400000	2450100000	1	1. 10-30	1	Topology=i7-24o	0	0	2	0.0945513	#	#				#
High_MED(LT)_1st_LysC	317	IPI00119293	P20491	Fce1g;Fcer1g	IPI00119293	IPI00119293	Fcer1g	Fc-epsilon RI-gamma;High affinity immunoglobulin epsilon receptor subunit gamma;IgE Fc receptor subunit gamma	1	1	1	1	1	1	1	1	1	1	1	1	1	23.3	23.3	23.3	9.6523	86	5.0602e-15	23.3	23.3	23.3	2161600000	734040000	685320000	742240000	2	1. 2-22, 2. 26-46	2	Topology=i2-19o24-46i	2	REGION 1-23,28-49	6	0.411628	#	#	#
High_MED(LT)_1st_LysC	318	IPI00119305;IPI00858306	P50580;Q05BN2;Q3TGU7;Q3UMW2;D3YVH7	Ebp1;Pa2g4;Plfap;mCG_18690	IPI00119305;IPI00858306	IPI00119305	Pa2g4	IRES-specific cellular trans-acting factor 45 kDa;Mpp1;Proliferation-associated protein 1;Proliferation-associated protein 2G4;Protein p38-2G4;Pa2g4 protein;Proliferation-associated 2G4;Putative uncharacterized protein;Putative uncharacterized protein Pa2g4	2	2	2	2	0	1	2	0	1	2	0	1	2	6.9	6.9	6.9	43.698	394	2.6604e-05	0	3.6	6.9	14675000	0	6656400	8018400	0	0	0	Topology=o	0	0	0	-0.475888
High_MED(LT)_1st_LysC	319	IPI00119432	O70572;Q8C6H6	Smpd2	IPI00119432	IPI00119432	Smpd2	Lyso-platelet-activating factor-phospholipase C;Neutral sphingomyelinase;Sphingomyelin phosphodiesterase 2;Putative uncharacterized protein	1	3	3	3	2	3	2	2	3	2	2	3	2	9.5	9.5	9.5	47.466	419	8.9258e-05	6.9	9.5	6.9	64925000	13446000	29615000	21864000	3	1. 117-137, 2. 322-342, 3. 354-374	2	Topology=o322-344i353-375o	2	REGION 325-347,353-375	7	-0.0661098	#	#	#
High_MED(LT)_1st_LysC	320	IPI00119466	O70579	Pmp34;Pmp35;Slc25a17	IPI00119466	IPI00119466	Slc25a17	34 kDa peroxisomal membrane protein;Peroxisomal membrane protein PMP34;Solute carrier family 25 member 17	1	1	1	1	1	1	1	1	1	1	1	1	1	3.6	3.6	3.6	34.412	307	0.0010573	3.6	3.6	3.6	93431000	18550000	50556000	24325000	5	1. 13-33, 2. 66-86, 3. 105-125, 4. 200-220, 5. 274-294	5	Topology=o10-30i67-86o106-125i163-185o200-222i	3	REGION 6-28,101-123,270-292	13	0.287296	#	#					#
High_MED(LT)_1st_LysC	321	IPI00119575;IPI00649804;IPI00762049	Q3TYK4;E9Q276;Q8C3Z4;Q9DBC7;A2AI68;F8S0Y0;Q3UBA7;Q9CS50	Prkar1a;mCG_19628;RP23-80J21.2-001	IPI00119575;IPI00649804;IPI00762049	IPI00119575	Prkar1a	Putative uncharacterized protein;cAMP-dependent protein kinase type I-alpha regulatory subunit;Protein kinase, cAMP dependent regulatory, type I, alpha;Protein kinase, cAMP dependent regulatory, type I, alpha, isoform CRA_a	3	1	1	1	1	1	1	1	1	1	1	1	1	1.8	1.8	1.8	57.28	510	0.024181	1.8	1.8	1.8	16872000	4520200	6685900	5666000	0	0	0	Topology=o	0	0	0	-0.562745
High_MED(LT)_1st_LysC	322	IPI00119581;IPI00330634	P35550;Q3UJS2	Fbl	IPI00119581	IPI00119581	Fbl;LOC100044829	Nucleolar protein 1;rRNA 2-O-methyltransferase fibrillarin;Putative uncharacterized protein	2	5	5	5	5	5	5	5	5	5	5	5	5	26.9	26.9	26.9	34.306	327	2.8124e-16	26.9	26.9	26.9	1198000000	359000000	415610000	423420000	0	0	0	Topology=o	0	0	0	-0.482569
High_MED(LT)_1st_LysC	323	IPI00119613	P35561;Q543W5	Irk1;Kcnj2;mCG_21284;RP23-408D5.1-001	IPI00119613	IPI00119613	Kcnj2	Inward rectifier K(+) channel Kir2.1;Inward rectifier potassium channel 2;Potassium channel, inwardly rectifying subfamily J member 2;Kcnj2 protein;Potassium inwardly-rectifying channel, subfamily J, member 2;Putative uncharacterized protein	1	1	1	1	1	1	1	1	1	1	1	1	1	3.3	3.3	3.3	48.389	428	0.0010093	3.3	3.3	3.3	8686300	0	4031900	4654400	3	1. 74-94, 2. 96-116, 3. 156-176	2	Topology=i85-107o157-179i	2	REGION 83-105,153-175	7	-0.0742991	#	#
High_MED(LT)_1st_LysC	324	IPI00119618	P35564;Q3TXE5;Q5SUC3	Canx;mCG_125213;RP23-237P10.2-001	IPI00119618	IPI00119618	Canx	Calnexin;Putative uncharacterized protein;Calnexin, isoform CRA_a	1	17	17	17	17	17	17	17	17	17	17	17	17	33.7	33.7	33.7	67.277	591	0	33.7	33.7	33.7	31296000000	11387000000	10856000000	9052000000	2	1. 2-22, 2. 485-505	1	Topology=o484-506i	2	REGION 3-19,483-504	5	-0.874788	#	#				#
High_MED(LT)_1st_LysC	325	IPI00119632	Q9DBE9;B1ARK1	Ftsj3;mCG_3212;RP23-418O11.2-001	IPI00119632	IPI00119632	Ftsj3	Protein ftsJ homolog 3;Putative rRNA methyltransferase 3;rRNA (uridine-2-O-)-methyltransferase 3;FtsJ homolog 3 (E. coli)	1	5	5	5	5	4	5	5	4	5	5	4	5	9.1	9.1	9.1	95.531	838	9.8429e-16	9.1	6.8	9.1	150160000	52792000	45961000	51411000	0	0	0	Topology=o	0	0	0	-0.820883
High_MED(LT)_1st_LysC	326	IPI00119663;IPI00474243	P63085;Q3UF82;Q922X7;E9QAJ2;O35558	Erk2;Mapk;Mapk1;Prkm1	IPI00119663;IPI00474243	IPI00119663	Mapk1	ERT1;Extracellular signal-regulated kinase 2;MAP kinase isoform p42;Mitogen-activated protein kinase 1;Mitogen-activated protein kinase 2;Putative uncharacterized protein;Mapk1 protein;ERK2	2	1	1	1	0	1	1	0	1	1	0	1	1	4.2	4.2	4.2	41.275	358	3.7206e-05	0	4.2	4.2	10626000	0	3193700	7431800	0	0	0	Topology=o	0	0	0	-0.293296					#		#
High_MED(LT)_1st_LysC	327	IPI00119680;IPI00830310	P35585;Q3UG16;D3YZ71	Ap1m1;Cltnm;mCG_118299	IPI00119680;IPI00830310	IPI00119680	Ap1m1	Adaptor protein complex AP-1 mu-1 subunit;Adaptor-related protein complex 1 mu-1 subunit;AP-1 complex subunit mu-1;AP-mu chain family member mu1A;Clathrin assembly protein complex 1 medium chain 1;Clathrin coat assembly protein AP47;Clathrin coat-associated protein AP47;Golgi adaptor HA1/AP1 adaptin mu-1 subunit;Mu1A-adaptin;Mu-adaptin 1;Adaptor-related protein complex AP-1, mu subunit 1;Putative…	2	4	4	4	4	4	4	4	4	4	4	4	4	10.9	10.9	10.9	48.542	423	7.6119e-07	10.9	10.9	10.9	98999000	28652000	33787000	36560000	0	0	0	Topology=o	0	0	0	-0.277541	#			#
High_MED(LT)_1st_LysC	328	IPI00119685	Q9DBG1;Q99LX3	Cyp27a1	IPI00119685	IPI00119685	Cyp27a1	5-beta-cholestane-3-alpha,7-alpha,12-alpha-triol 27-hydroxylase;Cytochrome P450 27;Cytochrome P-450C27/25;Sterol 26-hydroxylase, mitochondrial;Sterol 27-hydroxylase;Vitamin D(3) 25-hydroxylase;Cyp27a1 protein	1	2	2	2	2	2	2	2	2	2	2	2	2	3.8	3.8	3.8	60.719	533	0.00010701	3.8	3.8	3.8	44027000	13990000	15374000	14663000	0	0	0	Topology=o	0	0	0	-0.247092	#						#
High_MED(LT)_1st_LysC	329	IPI00119695;IPI00894964	Q9DBG7;C3VDI1;Q9CVL8	Srpr	IPI00119695	IPI00119695	Srpr	Docking protein alpha;Signal recognition particle receptor subunit alpha;Signal recognition particle receptor;Putative uncharacterized protein	2	11	11	11	10	11	9	10	11	9	10	11	9	22.6	22.6	22.6	69.622	636	6.7063e-44	21.2	22.6	18.6	1218600000	450180000	402110000	366350000	0	0	0	Topology=o	0	0	0	-0.313994	#					#
High_MED(LT)_1st_LysC	330	IPI00119759	Q920V1	B3galnt1;B3galt3;B3gt3	IPI00119759	IPI00119759	B3galnt1	Beta-1,3-galactosyltransferase 3;Beta-3-Gx-T3;Galactosylgalactosylglucosylceramide beta-D-acetyl-galactosaminyltransferase;Globoside synthase;UDP-GalNAc:beta-1,3-N-acetylgalactosaminyltransferase 1;UDP-N-acetylgalactosamine:globotriaosylceramide beta-1,3-N-acetylgalactosaminyltransferase	1	1	1	1	1	1	1	1	1	1	1	1	1	4.2	4.2	4.2	39.37	331	0.00051247	4.2	4.2	4.2	60733000	17407000	23063000	20264000	1	1. 20-40	1	Topology=i21-43o	1	REGION 19-41	3	-0.0404834	#	#		#
High_MED(LT)_1st_LysC	331	IPI00119772;IPI00474228;IPI00753872;IPI00407249;IPI00755432;IPI00918151	Q9JI11;A2A5L8	Mst1;Stk4;mCG_5442;RP23-346D16.3-001	IPI00119772	IPI00119772	Stk4	Mammalian STE20-like protein kinase 1;Serine/threonine-protein kinase 4;STE20-like kinase MST1;Serine/threonine kinase 4	6	4	4	4	4	4	4	4	4	4	4	4	4	11.3	11.3	11.3	55.541	487	3.8355e-56	11.3	11.3	11.3	101460000	32546000	34840000	34075000	0	0	0	Topology=o	0	0	0	-0.603696
High_MED(LT)_1st_LysC	332	IPI00119806;IPI00845539;IPI00882375	Q8BJW6-1;Q8BJW6;Q8BJW6-2;D3YZZ6	D3Ertd194e;Eif2a	IPI00119806;IPI00845539;IPI00882375	IPI00119806	Eif2a	Eukaryotic translation initiation factor 2A;Putative uncharacterized protein Eif2a	3	2	2	2	1	2	1	1	2	1	1	2	1	4.8	4.8	4.8	64.403	581	0.036669	2.4	4.8	2.4	28986000	8438600	16465000	4081700	0	0	0	Topology=o	0	0	0	-0.475215
High_MED(LT)_1st_LysC	333	IPI00119808;IPI00788396	Q9JHS4;F7BB92;Q6P8N8;Q8BRZ3;Q8C4Z5	Clpx	IPI00119808;IPI00788396	IPI00119808	Clpx	ATP-dependent Clp protease ATP-binding subunit clpX-like, mitochondrial;Caseinolytic peptidase X (E.coli);Putative uncharacterized protein	2	1	1	1	1	1	1	1	1	1	1	1	1	1.7	1.7	1.7	69.228	634	0.0046029	1.7	1.7	1.7	37723000	10220000	12662000	14842000	0	0	0	Topology=o	0	0	0	-0.411356	#						#
High_MED(LT)_1st_LysC	334	IPI00119809	Q07797	Cycap;Lgals3bp;Mama	IPI00119809	IPI00119809	Lgals3bp	Cyp-C-associated protein;Galectin-3-binding protein;Lectin galactoside-binding soluble 3-binding protein;Protein MAMA	1	1	1	1	1	1	1	1	1	1	1	1	1	2.9	2.9	2.9	64.49	577	0.0047189	2.9	2.9	2.9	24329000	10897000	5875600	7556200	0	0	0	Topology=o	0	0	0	-0.0870017	#
High_MED(LT)_1st_LysC	335	IPI00119842;IPI00880948	Q9DBL1;Q3V2R9;Q7TMY2;E9Q5L3	Acadsb	IPI00119842;IPI00880948	IPI00119842	Acadsb	2-methyl branched chain acyl-CoA dehydrogenase;2-methylbutyryl-coenzyme A dehydrogenase;Short/branched chain specific acyl-CoA dehydrogenase, mitochondrial;Putative uncharacterized protein;Acyl-Coenzyme A dehydrogenase, short/branched chain	2	3	3	3	3	2	2	3	2	2	3	2	2	11.1	11.1	11.1	47.874	432	6.1764e-34	11.1	8.3	8.3	83519000	30865000	25530000	27124000	0	0	0	Topology=o	0	0	0	-0.119213							#
High_MED(LT)_1st_LysC	336	IPI00119846	Q9JI39	Abcb10	IPI00119846	IPI00119846	Abcb10	ABC-mitochondrial erythroid protein;ATP-binding cassette sub-family B member 10, mitochondrial;ATP-binding cassette transporter 10	1	3	3	3	2	3	3	2	3	3	2	3	3	6.2	6.2	6.2	77.187	715	3.8687e-08	3.6	6.2	6.2	69638000	26111000	21310000	22217000	6	1. 136-156, 2. 176-196, 3. 259-279, 4. 281-301, 5. 361-381, 6. 398-418	5	Topology=o136-158i179-201o279-301i358-380o395-417i	5	REGION 140-162,174-196,273-295,363-385,394-416	16	0.114266	#	#					#
High_MED(LT)_1st_LysC	337	IPI00119876;IPI00459434	Q9JHU4;O08821;O70182;Q3TAZ3;Q3UA73;Q80U36;Q8C6T5;Q923F5	Dhc1;Dnch1;Dnchc1;Dyhc;Dync1h1;mKIAA0325	IPI00119876	IPI00119876	Dync1h1	Cytoplasmic dynein 1 heavy chain 1;Cytoplasmic dynein heavy chain 1;Dynein heavy chain, cytosolic;Cytoplasmic dynein heavy chain;Putative uncharacterized protein;MKIAA0325 protein;Dync1h1 protein	2	35	35	35	32	32	30	32	32	30	32	32	30	10	10	10	532.04	4644	1.8071e-114	8.9	9.1	8.4	1189500000	394540000	401420000	393560000	0	0	0	Topology=o	0	0	0	-0.339212				#
High_MED(LT)_1st_LysC	338	IPI00119896;IPI00321209;IPI00660514;IPI00896015	O54946-1;O54946;Q9DAN5;O54946-2	Dnajb6;Hsj2;Mrj	IPI00119896;IPI00321209;IPI00660514;IPI00896015	IPI00119896	Dnajb6	DnaJ homolog subfamily B member 6;Heat shock protein J2;mDj4;MRJ;Putative uncharacterized protein	4	2	2	2	2	2	2	2	2	2	2	2	2	8.8	8.8	8.8	39.807	365	6.3035e-05	8.8	8.8	8.8	187710000	56875000	65002000	65832000	0	0	0	Topology=o	0	0	0	-0.916712
High_MED(LT)_1st_LysC	339	IPI00119904	Q6QLQ4;E9QPW2	Bgr;Clec7a;Clecsf12;Dectin1	IPI00119904	IPI00119904	Clec7a	Beta-glucan receptor;C-type lectin domain family 7 member A;C-type lectin superfamily member 12;Dendritic cell-associated C-type lectin 1	1	1	1	1	1	1	1	1	1	1	1	1	1	10.2	10.2	10.2	27.62	244	0.00038685	10.2	10.2	10.2	68397000	19766000	23847000	24784000	1	1. 46-66	1	Topology=o46-68i	1	REGION 45-67	3	-0.557377	#	#	#
High_MED(LT)_1st_LysC	340	IPI00119923;IPI00845589;IPI00845777;IPI00895030	Q9DBN5-1;Q9DBN5;Q9DBN5-3;E9Q6G7;Q9DBN5-2;Q8BK80;Q9D1A6	Lonp2	IPI00119923;IPI00845589;IPI00845777;IPI00895030	IPI00119923	Lonp2	Lon protease-like protein 2;Peroxisomal Lon protease homolog 2;Putative uncharacterized protein	4	2	2	2	1	2	2	1	2	2	1	2	2	3.4	3.4	3.4	94.525	852	0.0002102	1.5	3.4	3.4	26227000	8502500	5230000	12494000	0	0	0	Topology=o	0	0	0	-0.195305
High_MED(LT)_1st_LysC	341	IPI00119958;IPI00475055	Q61329;E9QMD3;Q5DTG5;Q63ZY0;Q6P9K2	Atbf1;Zfhx3;mKIAA4228	IPI00119958;IPI00475055	IPI00119958	Zfhx3	Alpha-fetoprotein enhancer-binding protein;AT motif-binding factor;AT-binding transcription factor 1;Zinc finger homeobox protein 3;Zinc finger homeodomain protein 3;MKIAA4228 protein;Zfhx3 protein	2	1	1	1	1	1	1	1	1	1	1	1	1	0.6	0.6	0.6	406.57	3726	0.086337	0.6	0.6	0.6	1364500	360570	281580	722340	0	0	0	Topology=o	0	0	0	-0.704026							#
High_MED(LT)_1st_LysC	342	IPI00119961;IPI00420831	O54965-1;O54965;Q3TJV7;O54965-2;Q3UTG4;Q8C4F9;Q8CB78	Rnf13;Rzf;mCG_19872	IPI00119961;IPI00420831	IPI00119961	Rnf13	RING finger protein 13;Putative uncharacterized protein;Ring finger protein 13, isoform CRA_a;Ring finger protein 13, isoform CRA_e;Ring finger protein 13, isoform CRA_f	2	2	2	2	2	2	2	2	2	2	2	2	2	11.5	11.5	11.5	42.732	381	2.5824e-17	11.5	11.5	11.5	75897000	22985000	30281000	22631000	2	1. 10-30, 2. 188-208	1	Topology=o182-204i	2	REGION 8-30,184-206	5	-0.278215	#	#			#
High_MED(LT)_1st_LysC	343	IPI00119980	Q61334;Q542A1	Bap29;Bcap29	IPI00119980	IPI00119980	Bcap29	B-cell receptor-associated protein 29;Putative uncharacterized protein	1	5	5	5	5	5	5	5	5	5	5	5	5	25	25	25	27.964	240	3.5828e-67	25	25	25	1706300000	548620000	592510000	565130000	3	1. 7-27, 2. 47-67, 3. 104-124	3	Topology=i7-29o44-66i103-122o	3	REGION 5-27,46-68,109-131	9	-0.197917	#	#				#
High_MED(LT)_1st_LysC	344	IPI00120010;IPI00648508;IPI00648793	A2A9B9;Q9DBQ0;Q99J07;A8Y5H7;Q6A071;Q8BXE6	mCG_119829;RP23-41E14.7-001;Sec14l1;RP23-41E14.7-004;RP23-41E14.7-007;mKIAA4251	IPI00120010;IPI00648508;IPI00648793	IPI00120010	Sec14l1	SEC14-like 1 (S. cerevisiae);SEC14-like 1 (S. cerevisiae), isoform CRA_a;Putative uncharacterized protein;Sec14l1 protein;MKIAA4251 protein	3	3	3	3	2	2	3	2	2	3	2	2	3	6	6	6	81.807	719	1.9229e-08	3.5	3.5	6	30893000	8306100	9553200	13034000	0	0	0	Topology=o	0	0	0	-0.325869		#
High_MED(LT)_1st_LysC	345	IPI00120024;IPI00857146	Q9DBQ7-1;Q9DBQ7;Q9DBQ7-3;Q8C8F4	Pace1;Scyl3	IPI00120024;IPI00857146	IPI00120024	Scyl3	Ezrin-binding protein PACE-1;Protein-associating with the carboxyl-terminal domain of ezrin;SCY1-like protein 3;Putative uncharacterized protein	2	1	1	1	1	1	0	1	1	0	1	1	0	3	3	3	81.332	735	1.6894e-18	3	3	0	10579000	5106500	5472800	0	0	0	0	Topology=o	0	0	0	-0.242177				#
High_MED(LT)_1st_LysC	346	IPI00120045;IPI00263863;IPI00989148	Q9JI95;Q64433;Q4KL76	Cpn10-rs1;Hspe1-rs1;Hspe1;mCG_117539	IPI00120045;IPI00263863	IPI00120045	Hspe1-rs1	CPN10-like protein;10 kDa chaperonin;10 kDa heat shock protein, mitochondrial;Chaperonin 10;Heat shock protein 1 (Chaperonin 10);MCG117539;Putative uncharacterized protein	3	5	5	5	5	5	5	5	5	5	5	5	5	53.9	53.9	53.9	10.978	102	1.7799e-17	53.9	53.9	53.9	1443400000	451100000	532790000	459520000	0	0	0	Topology=o	0	0	0	0.00784314							#
High_MED(LT)_1st_LysC	347	IPI00120046;IPI00283057	Q9DBR1-1;Q9DBR1;A2ATK1;Q9DBR1-2	Dhm1;Xrn2;mCG_4604;RP23-236O6.1-001	IPI00120046;IPI00283057	IPI00120046	Xrn2	5-3 exoribonuclease 2;Protein Dhm1;5-3 exoribonuclease 2, isoform CRA_f	2	2	2	2	2	2	2	2	2	2	2	2	2	3.3	3.3	3.3	108.69	951	3.1901e-08	3.3	3.3	3.3	48163000	12825000	19383000	15954000	0	0	0	Topology=o	0	0	0	-0.667718
High_MED(LT)_1st_LysC	348	IPI00120162;IPI00850570	Q60737;Q61177;Q8CD20;Q9D0E8	Ckiia;Csnk2a1;mCG_13182	IPI00120162;IPI00850570	IPI00120162	Csnk2a1	Casein kinase II subunit alpha;Casein kinase II alpha subunit;Putative uncharacterized protein;Casein kinase II, alpha 1 polypeptide, isoform CRA_b	2	1	1	1	0	1	1	0	1	1	0	1	1	3.3	3.3	3.3	45.133	391	0.023467	0	3.3	3.3	8851400	0	3854100	4997300	0	0	0	Topology=o	0	0	0	-0.459591
High_MED(LT)_1st_LysC	349	IPI00120166	Q60738;Q3UM63	Slc30a1;Znt1;mCG_14105	IPI00120166	IPI00120166	Slc30a1	Solute carrier family 30 member 1;Zinc transporter 1;Putative uncharacterized protein;Solute carrier family 30 (Zinc transporter), member 1	1	3	3	3	3	2	3	3	2	3	3	2	3	10.3	10.3	10.3	54.716	503	1.147e-18	10.3	8	10.3	181170000	58929000	54868000	67369000	6	1. 11-31, 2. 44-64, 3. 81-101, 4. 114-134, 5. 248-268, 6. 308-328	5	Topology=i12-34o79-101i114-136o242-264i306-328o	5	REGION 11-33,37-59,78-100,113-135,312-334	16	0.0536779	#	#	#
High_MED(LT)_1st_LysC	350	IPI00120197	Q9DBW0;B2RSR0;Q3UC74	Cyp4v3;mCG_1050379	IPI00120197	IPI00120197	Cyp4v3	Cytochrome P450 4V3;Cytochrome P450, family 4, subfamily v, polypeptide 3;MCG1050379;Putative uncharacterized protein	1	1	1	1	1	1	1	1	1	1	1	1	1	3	3	3	60.938	525	0.0085882	3	3	3	44670000	14159000	14943000	15568000	6	1. 2-22, 2. 24-44, 3. 84-104, 4. 123-143, 5. 185-205, 6. 229-249	1	Topology=i13-35o	1	REGION 17-39	8	-0.270476	#	#				#
High_MED(LT)_1st_LysC	351	IPI00120199;IPI00750433	Q9DC61;A2AIW8;Q3TTM6;Q3TY06;Q3UDE0;Q8BK51;A2AIW9	Inpp5e;Pmpca;mCG_18769;RP23-306D20.8-001;RP23-306D20.8-002	IPI00120199;IPI00750433	IPI00120199	Pmpca	Alpha-MPP;Mitochondrial-processing peptidase subunit alpha;P-55;Peptidase (Mitochondrial processing) alpha;Peptidase (Mitochondrial processing) alpha, isoform CRA_b;Putative uncharacterized protein;Peptidase (Mitochondrial processing) alpha, isoform CRA_a	2	4	4	4	4	4	4	4	4	4	4	4	4	14.3	14.3	14.3	58.278	524	1.1574e-13	14.3	14.3	14.3	323130000	96938000	108980000	117210000	0	0	0	Topology=o	0	0	0	-0.135305							#
High_MED(LT)_1st_LysC	352	IPI00120200	Q78IS1	Tmed3	IPI00120200	IPI00120200	Tmed3	Transmembrane emp24 domain-containing protein 3	1	1	1	1	1	1	1	1	1	1	1	1	1	5.4	5.4	5.4	25.465	221	6.4779e-06	5.4	5.4	5.4	160730000	36410000	58156000	66162000	2	1. 8-28, 2. 185-205	0	Topology=o	0	0	2	-0.278281	#	#		#
High_MED(LT)_1st_LysC	353	IPI00120212	Q9DC69	Ndufa9	IPI00120212	IPI00120212	Ndufa9	Complex I-39kD;NADH dehydrogenase [ubiquinone] 1 alpha subcomplex subunit 9, mitochondrial;NADH-ubiquinone oxidoreductase 39 kDa subunit	1	2	2	2	2	2	2	2	2	2	2	2	2	11.4	11.4	11.4	42.525	377	3.0106e-29	11.4	11.4	11.4	579610000	218310000	190010000	171280000	0	0	0	Topology=o	0	0	0	-0.0729443	#						#
High_MED(LT)_1st_LysC	354	IPI00120225;IPI01026785;IPI00128358;IPI01008146;IPI00987488	Q60751;F8VPU4;Q3TPM5;Q3V313;P15208;E9QNX9;Q3U1L4;Q3UVJ3	Igf1r;Insr;mCG_127954	IPI00120225;IPI01026785;IPI00128358;IPI01008146;IPI00987488	IPI00120225	Igf1r	Insulin-like growth factor 1 receptor;Insulin-like growth factor 1 receptor alpha chain;Insulin-like growth factor 1 receptor beta chain;Insulin-like growth factor I receptor;Putative uncharacterized protein;Insulin receptor, isoform CRA_b;Insulin receptor;Insulin receptor subunit alpha;Insulin receptor subunit beta;Tyrosine-protein kinase receptor	5	1	1	1	1	1	1	1	1	1	1	1	1	1.3	1.3	1.3	155.79	1373	0.0011814	1.3	1.3	1.3	65580000	17693000	18069000	29817000	3	1. 10-30, 2. 73-93, 3. 939-959	1	Topology=o937-959i	2	REGION 11-33,935-957	6	-0.410634	#	#	#		#
High_MED(LT)_1st_LysC	355	IPI00120233;IPI00885605	Q60759;Q8BV83;Q8BVD4;D3Z4I2	Gcdh	IPI00120233;IPI00885605	IPI00120233	Gcdh	Glutaryl-CoA dehydrogenase, mitochondrial;Putative uncharacterized protein;Putative uncharacterized protein Gcdh	2	1	1	1	1	1	1	1	1	1	1	1	1	3.2	3.2	3.2	48.605	438	3.6502e-06	3.2	3.2	3.2	15581000	3542000	5883600	6155200	0	0	0	Topology=o	0	0	0	-0.234018	#						#
High_MED(LT)_1st_LysC	356	IPI00120245;IPI00752080	P43406;A2AKI5;Q3U4C8;Q80Y67	Itgav;RP23-111F12.3-005	IPI00120245;IPI00752080	IPI00120245	Itgav	Integrin alpha-V;Integrin alpha-V heavy chain;Integrin alpha-V light chain;Vitronectin receptor subunit alpha;Integrin alpha V;Putative uncharacterized protein;Itgav protein	2	5	5	5	4	4	4	4	4	4	4	4	4	6.4	6.4	6.4	115.36	1044	7.6405e-65	5.5	5.5	5.5	178290000	55440000	72193000	50658000	2	1. 7-27, 2. 990-1010	1	Topology=o990-1012i	2	REGION 15-37,990-1012	5	-0.234674	#	#	#
High_MED(LT)_1st_LysC	357	IPI00120257	Q99P31	Hspbp;Hspbp1	IPI00120257	IPI00120257	Hspbp1	Heat shock protein-binding protein 1;Hsp70-binding protein 1;Hsp70-interacting protein 1	1	2	2	2	2	2	2	2	2	2	2	2	2	9	9	9	39.166	357	1.415e-11	9	9	9	25197000	8630300	8454600	8111800	0	0	0	Topology=o	0	0	0	-0.268067
High_MED(LT)_1st_LysC	358	IPI00120264;IPI00889294	Q60766-1;Q60766;Q60766-2;Q5NCB5	Ifi1;Iigp3;Irgm;Irgm1;RP23-14F5.1-003	IPI00120264;IPI00889294	IPI00120264	Irgm1	Immunity-related GTPase family M protein;Immunity-related GTPase family M protein 1;Interferon-inducible protein 1;LPS-stimulated RAW 264.7 macrophage protein 47;Immunity-related GTPase family M member 1	2	6	6	6	6	5	6	6	5	6	6	5	6	17.6	17.6	17.6	46.551	409	2.7667e-10	17.6	14.7	17.6	245170000	79770000	64522000	100880000	1	1. 349-369	0	Topology=o	0	0	1	-0.179462	#		#	#		#
High_MED(LT)_1st_LysC	359	IPI00120322	Q9DBZ5-1;Q9DBZ5	Eif3k;Eif3s12	IPI00120322	IPI00120322	Eif3k	eIF-3 p25;Eukaryotic translation initiation factor 3 subunit 12;Eukaryotic translation initiation factor 3 subunit K	1	1	1	1	1	1	1	1	1	1	1	1	1	10.1	10.1	10.1	25.086	218	0.010566	10.1	10.1	10.1	87704000	37825000	23456000	26424000	0	0	0	Topology=o	0	0	0	-0.184862
High_MED(LT)_1st_LysC	360	IPI00120344	Q920B9	Fact140;Factp140;Supt16h	IPI00120344	IPI00120344	LOC100505120;Supt16h	Chromatin-specific transcription elongation factor 140 kDa subunit;Facilitates chromatin transcription complex subunit SPT16;FACT 140 kDa subunit;FACT complex subunit SPT16;FACTp140	1	3	3	3	2	2	2	2	2	2	2	2	2	3.3	3.3	3.3	119.82	1047	2.4738e-06	2.3	2.1	2.3	46649000	11441000	20194000	15013000	0	0	0	Topology=o	0	0	0	-0.667908
High_MED(LT)_1st_LysC	361	IPI00120457	Q920E5;Q3TMB3;Q3US29;Q4FJN9;Q5M8R9	Fdps;mCG_17543	IPI00120457	IPI00120457	Fdps	Cholesterol-regulated 39 kDa protein;Dimethylallyltranstransferase;Farnesyl diphosphate synthase;Farnesyl pyrophosphate synthase;Geranyltranstransferase;Putative uncharacterized protein;Fdps protein;MCG17543, isoform CRA_b;Farnesyl diphosphate synthetase	1	7	7	7	7	7	7	7	7	7	7	7	7	28.6	28.6	28.6	40.581	353	2.0504e-28	28.6	28.6	28.6	751060000	202140000	295140000	253770000	0	0	0	Topology=o	0	0	0	-0.334844							#
High_MED(LT)_1st_LysC	362	IPI00120466	P13379;Q3UP78;Q8C9H0;Q91X69;Q9ER20	Cd5;Ly-1	IPI00120466	IPI00120466	Cd5	Lymphocyte antigen 1;T-cell surface glycoprotein CD5;Putative uncharacterized protein;CD5 antigen;CD5.1	1	4	4	4	4	3	3	4	3	3	4	3	3	10.5	10.5	10.5	53.849	494	1.4546e-51	10.5	8.7	8.7	201030000	73477000	64420000	63136000	2	1. 7-27, 2. 380-400	1	Topology=o379-401i	2	REGION 4-26,375-397	5	-0.388057	#	#	#
High_MED(LT)_1st_LysC	363	IPI00120503;IPI00989020	Q9JIF7;E9PYW9	Copb;Copb1	IPI00120503;IPI00989020	IPI00120503	Copb1	Beta-coat protein;Coatomer subunit beta	2	11	11	11	11	11	10	11	11	10	11	11	10	19.6	19.6	19.6	107.06	953	1.6777e-76	19.6	19.6	18.7	722540000	185560000	294650000	242340000	0	0	0	Topology=o	0	0	0	-0.0954879	#			#
High_MED(LT)_1st_LysC	364	IPI00120516;IPI00856529;IPI00124504;IPI00857938;IPI00857008;IPI00857200	Q9ES52-1;Q9ES52;Q9ES52-2;Q9ES52-3;Q9ES52-4;Q9ESD5;Q9ES52-5;Q9ES52-6;Q3UEU0	7a33;Inpp5d;Ship;Ship1	IPI00120516;IPI00856529;IPI00124504;IPI00857938;IPI00857008;IPI00857200	IPI00120516	Inpp5d	Inositol polyphosphate-5-phosphatase of 145 kDa;p150Ship;Phosphatidylinositol-3,4,5-trisphosphate 5-phosphatase 1;SH2 domain-containing inositol-5-phosphatase 1;SH2 containing inositol phosphotase;Putative uncharacterized protein	6	4	3	3	4	4	3	3	3	2	3	3	2	4.5	4	4	133.54	1191	6.2452e-15	4.5	4.5	2.5	30900000	11842000	10165000	8892400	0	0	0	Topology=o	0	0	0	-0.54576	#		#
High_MED(LT)_1st_LysC	365	IPI00120572	Q9JIH2	Npap60;Nup50	IPI00120572	IPI00120572	Nup50	50 kDa nucleoporin;Nuclear pore complex protein Nup50;Nuclear pore-associated protein 60 kDa-like;Nucleoporin Nup50	1	4	4	4	2	3	4	2	3	4	2	3	4	13.1	13.1	13.1	49.485	466	2.3198e-23	6.4	9.7	13.1	62313000	6840900	22172000	33300000	0	0	0	Topology=o	0	0	0	-0.569099	#	#
High_MED(LT)_1st_LysC	366	IPI00120674;IPI00876475;IPI00761784;IPI00886282;IPI00415773;IPI00989894	Q3U1U4;Q3UJ88;P05555-1;P05555;E9Q5K8;E9Q604;Q3TD86;Q3U3F0;Q3U4I5;F6YBY4;Q3TBT0;P05555-2;A1E2I0;Q3U1W4	Itgam	IPI00120674;IPI00876475;IPI00761784;IPI00886282;IPI00415773;IPI00989894	IPI00120674	Itgam	Putative uncharacterized protein;CD11 antigen-like family member B;Cell surface glycoprotein MAC-1 subunit alpha;CR-3 alpha chain;Integrin alpha-M;Leukocyte adhesion receptor MO1;CD11b	6	8	8	8	8	8	8	8	8	8	8	8	8	9.3	9.3	9.3	135.94	1232	1.1584e-24	9.3	9.3	9.3	316190000	112630000	98357000	105200000	1	1. 1109-1129	0	Topology=o	3	REGION 1-20,959-981,1108-1130	4	-0.253571	#	#	#
High_MED(LT)_1st_LysC	367	IPI00120684;IPI00990275	Q07813;Q3TXJ7;Q544Z6;Q8VHY7;Q9R0K9;Q8K3J2	Bax;mCG_23178;bax	IPI00120684;IPI00990275	IPI00120684	Bax	Apoptosis regulator BAX;Putative uncharacterized protein;Bcl2-associated X protein, isoform CRA_b;Bcl2-associated X protein;Bcl-2 associated X protein;Bcl2-associated X protein kappa isoform	2	2	2	2	2	2	2	2	2	2	2	2	2	29.7	29.7	29.7	21.394	192	7.987e-30	29.7	29.7	29.7	171200000	82128000	70330000	18743000	2	1. 105-125, 2. 168-188	1	Topology=o169-188i	0	0	3	-0.0604167	#	#			#	#	#
High_MED(LT)_1st_LysC	368	IPI00120691;IPI00117771;IPI00987893	Q9JIK5;Q3ULC7;Q6PCP0;Q8K2L4;Q9CSR3;Q9CWZ5	Ddx21	IPI00120691	IPI00120691	Ddx21	DEAD box protein 21;Gu-alpha;Nucleolar RNA helicase 2;Nucleolar RNA helicase Gu;Nucleolar RNA helicase II;RH II/Gu;Putative uncharacterized protein;DEAD (Asp-Glu-Ala-Asp) box polypeptide 21;Ddx21 protein	3	17	17	17	15	15	16	15	15	16	15	15	16	27.4	27.4	27.4	93.55	851	2.4977e-61	23.9	24.3	26.1	890090000	232330000	363340000	294410000	0	0	0	Topology=o	0	0	0	-0.80188
High_MED(LT)_1st_LysC	369	IPI00120709	Q9JIK9	Mrps34;Tce2	IPI00120709	IPI00120709	Mrps34	28S ribosomal protein S34, mitochondrial;T-complex expressed gene 2 protein	1	2	2	2	2	2	2	2	2	2	2	2	2	15.1	15.1	15.1	25.826	218	8.7197e-16	15.1	15.1	15.1	281420000	111340000	91990000	78085000	0	0	0	Topology=o	0	0	0	-0.865596							#
High_MED(LT)_1st_LysC	370	IPI00120715	Q9DCC8;Q4KL41	Tomm20;mCG_10089;mCG_114456	IPI00120715	IPI00120715	Tomm20	Mitochondrial 20 kDa outer membrane protein;Mitochondrial import receptor subunit TOM20 homolog;Outer mitochondrial membrane receptor Tom20;MCG10089;MCG114456;Putative uncharacterized protein;Translocase of outer mitochondrial membrane 20 homolog (Yeast)	1	1	1	1	1	1	1	1	1	1	1	1	1	13.8	13.8	13.8	16.284	145	1.1103e-15	13.8	13.8	13.8	213350000	93845000	70242000	49266000	1	1. 5-25	1	Topology=o5-24i	1	REGION 4-25	3	-0.323448	#	#					#
High_MED(LT)_1st_LysC	371	IPI00120716;IPI00775863;IPI00162780;IPI00310220;IPI00758356;IPI00756766;IPI00776388	P62874;Q3TQ70;Q3U1B1;Q61621	Gnb1;mCG_23363;RP23-183D11.1-001	IPI00120716	IPI00120716	Gnb1	Guanine nucleotide-binding protein G(I)/G(S)/G(T) subunit beta-1;Transducin beta chain 1;Beta1 subnuit of GTP-binding protein;Beta1 subunit of GTP-binding protein;Guanine nucleotide binding protein, beta 1;Guanine nucleotide binding protein, beta 1, isoform CRA_b;Putative uncharacterized protein;G-protein beta subunit	7	3	3	3	3	3	3	3	3	3	3	3	3	13.5	13.5	13.5	37.377	340	1.3633e-27	13.5	13.5	13.5	528610000	171980000	179490000	177150000	0	0	0	Topology=o	0	0	0	-0.231176	#		#
High_MED(LT)_1st_LysC	372	IPI00120719	P12787	Cox5a	IPI00120719	IPI00120719	Cox5a	Cytochrome c oxidase polypeptide Va;Cytochrome c oxidase subunit 5A, mitochondrial	1	3	3	3	3	3	3	3	3	3	3	3	3	37	37	37	16.101	146	1.8974e-40	37	37	37	2140300000	880540000	724430000	535280000	0	0	0	Topology=o	0	0	0	-0.158904	#						#
High_MED(LT)_1st_LysC	373	IPI00120744;IPI00969944	Q9DCD2;Q3UKP5;F6TM12	Syf1;Xab2	IPI00120744;IPI00969944	IPI00120744	Xab2	Pre-mRNA-splicing factor SYF1;XPA-binding protein 2;Putative uncharacterized protein	2	4	4	4	3	4	4	3	4	4	3	4	4	9.5	9.5	9.5	99.986	855	4.9391e-05	7.8	9.5	9.5	116310000	32487000	42032000	41796000	0	0	0	Topology=o	0	0	0	-0.547018
High_MED(LT)_1st_LysC	374	IPI00120767	Q07832;Q3TPZ2;Q3UG81	Plk;Plk1;mCG_3061	IPI00120767	IPI00120767	Plk1	Polo-like kinase 1;Serine/threonine-protein kinase 13;Serine/threonine-protein kinase PLK1;MCG3061, isoform CRA_b;Putative uncharacterized protein	1	2	2	2	2	1	1	2	1	1	2	1	1	5.8	5.8	5.8	68.3	603	1.0767e-07	5.8	3.2	3.2	32767000	17078000	6973200	8715300	0	0	0	Topology=o	0	0	0	-0.321725
High_MED(LT)_1st_LysC	375	IPI00120788	Q3U2S8	Bts;Hvcn1;Vsop	IPI00120788	IPI00120788	Hvcn1	Hydrogen voltage-gated channel 1;Voltage sensor domain-only protein;Voltage-gated hydrogen channel 1	1	1	1	1	1	1	1	1	1	1	1	1	1	4.1	4.1	4.1	31.242	269	0.0055597	4.1	4.1	4.1	145740000	35640000	54301000	55799000	4	1. 97-117, 2. 132-152, 3. 166-186, 4. 188-208	3	Topology=i97-119o134-156i168-185o	4	REGION 99-121,138-160,166-188,195-217	11	0.0371747	#	#
High_MED(LT)_1st_LysC	376	IPI00120826;IPI00458428	Q9DCF9-1;Q9DCF9;Q3TS69;Q4FK79;Q9DCF9-2	Ssr3;mCG_13448	IPI00120826;IPI00458428	IPI00120826	Ssr3	Signal sequence receptor subunit gamma;Translocon-associated protein subunit gamma;Putative uncharacterized protein;Signal sequence receptor, gamma, isoform CRA_a;Ssr3 protein	2	2	2	2	2	2	2	2	2	2	2	2	2	14.1	14.1	14.1	21.064	185	6.1744e-43	14.1	14.1	14.1	653280000	241530000	166700000	245050000	4	1. 31-51, 2. 55-75, 3. 136-156, 4. 163-183	4	Topology=i29-51o55-77i138-157o162-184i	2	REGION 26-48,56-78	10	0.0659459	#	#				#
High_MED(LT)_1st_LysC	377	IPI00120839;IPI00649912	P27808;Q544F0;Q8CIC9	Gnt1;Mgat1;mCG_14414	IPI00120839;IPI00649912	IPI00120839	Mgat1	Alpha-1,3-mannosyl-glycoprotein 2-beta-N-acetylglucosaminyltransferase;N-glycosyl-oligosaccharide-glycoprotein N-acetylglucosaminyltransferase I;Mannoside acetylglucosaminyltransferase 1, isoform CRA_a;Putative uncharacterized protein;Mannoside acetylglucosaminyltransferase 1	2	2	2	2	2	2	2	2	2	2	2	2	2	4.9	4.9	4.9	51.69	447	3.345e-12	4.9	4.9	4.9	275830000	68243000	112890000	94699000	2	1. 9-29, 2. 259-279	1	Topology=i7-29o	1	REGION 9-31	4	-0.376957	#	#		#		#
High_MED(LT)_1st_LysC	378	IPI00120856;IPI00421125	Q9DCG2-1;Q9DCG2;A2AW85;Q9DCG2-2;A2AW84	Cd302;Clec13a;mCG_13211;RP23-10L17.2-001;RP23-10L17.2-002	IPI00120856;IPI00421125	IPI00120856	Cd302	CD302 antigen;C-type lectin domain family 13 member A;Type I transmembrane C-type lectin receptor DCL-1;CD302 antigen, isoform CRA_b;CD302 antigen, isoform CRA_a	2	2	2	2	2	2	2	2	2	2	2	2	2	14.5	14.5	14.5	25.422	228	4.5338e-27	14.5	14.5	14.5	114620000	28808000	42834000	42979000	2	1. 2-22, 2. 170-190	1	Topology=o168-190i	2	REGION 3-25,166-188	5	-0.0666667	#	#
High_MED(LT)_1st_LysC	379	IPI00120886;IPI00330591;IPI00121311;IPI00753114;IPI00274739;IPI00474439;IPI01023203;IPI00131034;IPI00896734;IPI00553286;IPI00647981;IPI00623394	P62960;Q3UBT1;Q60950;Q60951;Q71V06;Q810K5;Q8BRJ5;Q9JKB3-1;Q9JKB3;Q8BPG0;Q61478;Q68G78;Q9JKB3-2;Q64369;F6TIF5	Msy1;Msy-1;Nsep1;Yb1;Ybx1;RP24-363D14.2-001;Csda;Msy4;Ybx3;oxyR	IPI00120886;IPI00330591;IPI00121311;IPI00753114;IPI00274739;IPI00474439;IPI01023203	IPI00120886	Ybx1	CCAAT-binding transcription factor I subunit A;DNA-binding protein B;Enhancer factor I subunit A;Nuclease-sensitive element-binding protein 1;Y-box transcription factor;Y-box-binding protein 1;Putative uncharacterized protein;Y box protein 1;MYB-1a;MYB-1b;Y box transcription factor;Cold shock domain-containing protein A;DNA-binding protein A;Y-box protein 3;DbpA murine homologue;Csda protein;Y-bo…	12	4	4	4	4	2	4	4	2	4	4	2	4	23.6	23.6	23.6	35.73	322	9.2659e-52	23.6	14	23.6	220280000	67292000	61028000	91964000	0	0	0	Topology=o	0	0	0	-1.47702
High_MED(LT)_1st_LysC	380	IPI00120924;IPI00462899;IPI00462900;IPI00889823	Q920Q6-1;Q920Q6;Q3TE41;Q920Q6-2;Q2M2Q8;Q920Q6-3;B1AT10;Q8CD63	Msi2;Msi2h;RP23-393B19.3-006;RP23-393B19.3-001;RP23-393B19.3-003	IPI00120924;IPI00462899;IPI00462900;IPI00889823	IPI00120924	Msi2	RNA-binding protein Musashi homolog 2;Musashi homolog 2 (Drosophila);Putative uncharacterized protein;Msi2h protein	4	1	1	1	1	1	1	1	1	1	1	1	1	4.6	4.6	4.6	36.938	346	0.00035302	4.6	4.6	4.6	4416000	1473500	811660	2130900	0	0	0	Topology=o	0	0	0	-0.353757
High_MED(LT)_1st_LysC	381	IPI00120937;IPI00605842	Q9JIQ3;Q542V8;Q7TPS3	Diablo;Smac	IPI00120937;IPI00605842	IPI00120937	Diablo	Diablo homolog, mitochondrial;Direct IAP-binding protein with low pI;Second mitochondria-derived activator of caspase;Putative uncharacterized protein;Diablo homolog (Drosophila)	2	1	1	1	0	1	1	0	1	1	0	1	1	5.1	5.1	5.1	26.829	237	0.0072975	0	5.1	5.1	11990000	0	8187500	3802900	0	0	0	Topology=o	0	0	0	-0.376793					#		#
High_MED(LT)_1st_LysC	382	IPI00120942	Q9JJ06	C1galt1;Plt1	IPI00120942	IPI00120942	C1galt1	Core 1 beta1,3-galactosyltransferase 1;Core 1 O-glycan T-synthase;Core 1 UDP-galactose:N-acetylgalactosamine-alpha-R beta 1,3-galactosyltransferase 1;Glycoprotein-N-acetylgalactosamine 3-beta-galactosyltransferase 1	1	1	1	1	1	0	1	1	0	1	1	0	1	5	5	5	42.304	363	4.7621e-07	5	0	5	1717600	1717600	0	0	1	1. 9-29	1	Topology=i7-29o	0	0	2	-0.519835	#	#
High_MED(LT)_1st_LysC	383	IPI00120968;IPI00990626;IPI00858202;IPI00473397;IPI01007760;IPI00227909;IPI01023237;IPI00856901;IPI00875670	Q9JJ11-1;Q9JJ11;Q6NV52;Q9JIQ5;Q9ET42;Q9JIQ4;E9QNJ6;Q99LH8;Q9JJ11-2	Aint;Tacc3;Tacc3a;Eric1;Tacc3b	IPI00120968;IPI00990626;IPI00858202;IPI00473397;IPI01007760;IPI00227909	IPI00120968	Tacc3	ARNT-interacting protein;Transforming acidic coiled-coil-containing protein 3;Putative uncharacterized protein;Transforming, acidic coiled-coil containing protein 3;Transforming acidic coiled-coil containing protein 3a;ERIC1;Transforming acidic coiled-coil containing protein 3b;Tacc3 protein	9	6	6	6	5	6	6	5	6	6	5	6	6	13.9	13.9	13.9	70.626	631	1.2024e-56	11.3	13.9	13.9	165690000	39536000	61627000	64528000	0	0	0	Topology=o	0	0	0	-0.518067
High_MED(LT)_1st_LysC	384	IPI00120984	Q9DCJ5	Ndufa8	IPI00120984	IPI00120984	Ndufa8	Complex I-19kD;Complex I-PGIV;NADH dehydrogenase [ubiquinone] 1 alpha subcomplex subunit 8;NADH-ubiquinone oxidoreductase 19 kDa subunit	1	4	4	4	4	4	4	4	4	4	4	4	4	25.6	25.6	25.6	19.992	172	2.9806e-40	25.6	25.6	25.6	1051900000	302460000	437010000	312460000	0	0	0	Topology=o	0	0	0	-0.611047	#						#
High_MED(LT)_1st_LysC	385	IPI00121008;IPI00881480;IPI00881338	Q9DCK3;Q4FJW7;D3Z0T3;D3Z0B7	Tm4sf7;Tspan4;mCG_23288	IPI00121008;IPI00881480;IPI00881338	IPI00121008	Tspan4	Tetraspanin-4;Transmembrane 4 superfamily member 7;Putative uncharacterized protein;Tetraspanin 4, isoform CRA_a;Tm4sf7 protein;Putative uncharacterized protein Tspan4	3	1	1	1	1	0	1	1	0	1	1	0	1	4.2	4.2	4.2	26.053	238	0.00090995	4.2	0	4.2	17910000	1448500	0	16462000	4	1. 15-35, 2. 56-76, 3. 81-101, 4. 202-222	4	Topology=i12-34o54-76i83-105o202-224i	4	REGION 11-33,53-75,84-106,203-225	12	0.651261	#	#
High_MED(LT)_1st_LysC	386	IPI00121029	Q9DCL2	Fam96a	IPI00121029	IPI00121029	Fam96a	Protein FAM96A	1	2	2	2	2	2	2	2	2	2	2	2	2	25	25	25	18.418	160	0.00011236	25	25	25	80601000	28634000	36758000	15208000	0	0	0	Topology=o	0	0	0	-0.24625
High_MED(LT)_1st_LysC	387	IPI00121079;IPI00759904;IPI00110885	Q9DCN2-1;Q9DCN2;Q9DCN2-2;F2Z3V0;E9Q841;F2Z456;Q9CY59	Cyb5r3;Dia1	IPI00121079;IPI00759904;IPI00110885	IPI00121079	Cyb5r3	Diaphorase-1;NADH-cytochrome b5 reductase 3;NADH-cytochrome b5 reductase 3 membrane-bound form;NADH-cytochrome b5 reductase 3 soluble form;Putative uncharacterized protein	3	8	8	8	8	8	8	8	8	8	8	8	8	31.6	31.6	31.6	34.127	301	1.4054e-104	31.6	31.6	31.6	5986200000	1745700000	2162100000	2078300000	0	0	0	Topology=o	1	REGION 6-28	1	-0.196013	#				#	#	#
High_MED(LT)_1st_LysC	388	IPI00121105;IPI00858150;IPI00172027	Q61425;P59759;A3KMF2;Q5DTZ3	Hadh;Hadhsc;Mschad;Schad;Mkl2;Mrtfb;mKIAA1243	IPI00121105;IPI00858150;IPI00172027	IPI00121105	Hadh	Hydroxyacyl-coenzyme A dehydrogenase, mitochondrial;Medium and short-chain L-3-hydroxyacyl-coenzyme A dehydrogenase;Short-chain 3-hydroxyacyl-CoA dehydrogenase;MKL/myocardin-like protein 2;Myocardin-related transcription factor B;Mkl2 protein;MKIAA1243 protein;MKL/myocardin-like 2	3	2	2	2	2	2	2	2	2	2	2	2	2	5.1	5.1	5.1	34.463	314	0.0041203	5.1	5.1	5.1	46568000	15384000	15917000	15267000	0	0	0	Topology=o	0	0	0	-0.141083	#						#
High_MED(LT)_1st_LysC	389	IPI00121110;IPI00885658	Q9JIW9;Q8CCG5;F6QC68	Ralb	IPI00121110;IPI00885658	IPI00121110	Ralb	Ras-related protein Ral-B;Putative uncharacterized protein	2	5	5	4	5	5	5	5	5	5	4	4	4	30.6	30.6	25.2	23.349	206	1.6034e-13	30.6	30.6	30.6	1793300000	489010000	638840000	665490000	0	0	0	Topology=o	0	0	0	-0.599029	#		#
High_MED(LT)_1st_LysC	390	IPI00121114	Q62087;Q99JS7	Pon3	IPI00121114	IPI00121114	Pon3	Serum paraoxonase/lactonase 3;Pon3 protein	1	8	8	8	8	8	7	8	8	7	8	8	7	33.3	33.3	33.3	39.351	354	1.1974e-57	33.3	33.3	30.5	865680000	254320000	327810000	283550000	2	1. 4-24, 2. 184-204	0	Topology=o	1	REGION 2-24	3	-0.0570621
High_MED(LT)_1st_LysC	391	IPI00121149;IPI00755120;IPI00230457;IPI00230458;IPI00230459;IPI00986807;IPI00230462;IPI00230463;IPI00230464;IPI00230465;IPI00226199;IPI00226200;IPI00226201	Q99PL5-1;Q99PL5;A2AVJ7;E9PUZ4;Q6ZPS0;Q8C7E8	Rrbp1;RP23-77A2.2-002;mKIAA1398	IPI00121149;IPI00755120	IPI00121149	Rrbp1	Ribosome receptor protein;Ribosome-binding protein 1;Ribosome binding protein 1;MKIAA1398 protein;Putative uncharacterized protein	13	18	18	18	17	18	17	17	18	17	17	18	17	20.9	20.9	20.9	172.88	1605	2.1576e-223	20	20.9	19.5	2284700000	641570000	833470000	809630000	1	1. 8-28	1	Topology=i9-31o	1	REGION 9-31	3	-1.26586	#	#				#
High_MED(LT)_1st_LysC	392	IPI00121229;IPI00649054;IPI00649347	Q8VC04;A2A4N1;A2A4N0;A2A4M9	Tmem106a;mCG_20225;RP23-382C19.2-001;RP23-382C19.2-004;RP23-382C19.2-003	IPI00121229;IPI00649054;IPI00649347	IPI00121229	Tmem106a	Transmembrane protein 106A;Transmembrane protein 106A, isoform CRA_a	3	2	2	2	2	0	2	2	0	2	2	0	2	11.5	11.5	11.5	29.109	261	0.19746	11.5	0	11.5	30951000	13210000	0	17741000	1	1. 93-113	1	Topology=i93-115o	1	REGION 97-119	3	-0.0727969	#	#
High_MED(LT)_1st_LysC	393	IPI00121251	Q8BU11;D3YXY9;Q3U661;Q3UVQ1;Q6A006	Tox4;mKIAA0737	IPI00121251	IPI00121251	Tox4	Epidermal Langerhans cell protein LCP1;TOX high mobility group box family member 4;Putative uncharacterized protein Tox4;Putative uncharacterized protein;MKIAA0737 protein	1	1	1	1	1	1	1	1	1	1	1	1	1	2.3	2.3	2.3	65.961	619	5.6826e-16	2.3	2.3	2.3	7163700	2019600	2234400	2909700	0	0	0	Topology=o	0	0	0	-0.387722				#
High_MED(LT)_1st_LysC	394	IPI00121277	Q2TBE6	Pi4k2a	IPI00121277	IPI00121277	Pi4k2a	Phosphatidylinositol 4-kinase type 2-alpha;Phosphatidylinositol 4-kinase type II-alpha	1	4	4	4	4	4	4	4	4	4	4	4	4	9.4	9.4	9.4	54.257	479	4.061e-37	9.4	9.4	9.4	138080000	58922000	28881000	50276000	0	0	0	Topology=o	0	0	0	-0.461378	#		#
High_MED(LT)_1st_LysC	395	IPI00121287;IPI00874359	Q8VC19;Q3V0B2	Alas1	IPI00121287;IPI00874359	IPI00121287	Alas1	5-aminolevulinate synthase, nonspecific, mitochondrial;5-aminolevulinic acid synthase 1;Delta-ALA synthase 1;Delta-aminolevulinate synthase 1;Putative uncharacterized protein	2	1	1	1	1	1	1	1	1	1	1	1	1	2.3	2.3	2.3	71.017	642	0.00012842	2.3	2.3	2.3	19660000	5001100	6515600	8143300	0	0	0	Topology=o	0	0	0	-0.308723							#
High_MED(LT)_1st_LysC	396	IPI00121288;IPI00880613	Q9DCS9;D3YUK4	Ndufb10	IPI00121288;IPI00880613	IPI00121288	Ndufb10	Complex I-PDSW;NADH dehydrogenase [ubiquinone] 1 beta subcomplex subunit 10;NADH-ubiquinone oxidoreductase PDSW subunit;Putative uncharacterized protein Ndufb10	2	5	5	5	4	4	4	4	4	4	4	4	4	42	42	42	21.024	176	6.2915e-14	38.1	37.5	37.5	810950000	169530000	324260000	317160000	0	0	0	Topology=o	0	0	0	-0.998295	#						#
High_MED(LT)_1st_LysC	397	IPI00121309;IPI00475158;IPI00986427	Q9DCT2	Ndufs3	IPI00121309;IPI00475158;IPI00986427	IPI00121309	Ndufs3	Complex I-30kD;NADH dehydrogenase [ubiquinone] iron-sulfur protein 3, mitochondrial;NADH-ubiquinone oxidoreductase 30 kDa subunit	3	3	3	3	3	3	3	3	3	3	3	3	3	19.4	19.4	19.4	30.149	263	1.0361e-16	19.4	19.4	19.4	208620000	55088000	79072000	74461000	0	0	0	Topology=o	0	0	0	-0.34981	#						#
High_MED(LT)_1st_LysC	398	IPI00121322;IPI00882287	Q921G7;Q6PF96	Etfdh	IPI00121322;IPI00882287	IPI00121322	Etfdh	Electron transfer flavoprotein-ubiquinone oxidoreductase, mitochondrial;Electron-transferring-flavoprotein dehydrogenase;Etfdh protein	2	7	7	7	5	5	7	5	5	7	5	5	7	16.6	16.6	16.6	68.09	616	2.9484e-24	11.7	11.2	16.6	449310000	120430000	141940000	186940000	1	1. 460-480	0	Topology=o	0	0	1	-0.311201	#	#					#
High_MED(LT)_1st_LysC	399	IPI00121334;IPI01007821;IPI00421244	Q00651;E9QK91;Q6NV53;Q3U0V9;Q3U1F2;Q61989;Q78E20;Q792F9;Q8BQ25	Itga4;VLA-4;mCG_20065;RP23-335P15.1-001	IPI00121334;IPI01007821;IPI00421244	IPI00121334	Itga4	CD49 antigen-like family member D;Integrin alpha-4;Integrin alpha-IV;Lymphocyte Peyer patch adhesion molecules subunit alpha;VLA-4 subunit alpha;Integrin alpha 4;Putative uncharacterized protein;Integrin alpha-4 subunit;Alpha 4 integrin;Alpha-4 integrin	3	8	8	8	7	8	8	7	8	8	7	8	8	10.3	10.3	10.3	115.69	1039	4.0299e-15	9.4	10.3	10.3	521880000	119290000	228620000	173960000	2	1. 18-38, 2. 987-1007	1	Topology=o985-1007i	2	REGION 18-37,985-1007	5	-0.202791	#	#	#
High_MED(LT)_1st_LysC	400	IPI00121341;IPI00970504	Q8VBT0;F6V084	Tmx1;Txndc;Txndc1	IPI00121341;IPI00970504	IPI00121341	Tmx1	Thioredoxin domain-containing protein 1;Thioredoxin-related transmembrane protein 1	2	2	2	2	2	2	2	2	2	2	2	2	2	6.8	6.8	6.8	31.395	278	2.4535e-10	6.8	6.8	6.8	881400000	288450000	298990000	293950000	3	1. 4-24, 2. 141-161, 3. 189-209	3	Topology=o4-26i139-161o181-203i	3	REGION 2-23,141-162,183-205	9	-0.209353	#	#				#
High_MED(LT)_1st_LysC	401	IPI00121357	Q8VBT6	Apob48r	IPI00121357	IPI00121357	Apob48r	Apolipoprotein B-100 receptor;Apolipoprotein B-48 receptor	1	4	4	4	4	4	4	4	4	4	4	4	4	7.1	7.1	7.1	102.7	942	9.9575e-12	7.1	7.1	7.1	143380000	32941000	60189000	50249000	0	0	0	Topology=o	0	0	0	-0.931953	#		#
High_MED(LT)_1st_LysC	402	IPI00121359	Q9DCU6	MNCb-3848;Mrpl4	IPI00121359	IPI00121359	Mrpl4	39S ribosomal protein L4, mitochondrial	1	1	1	1	1	1	1	1	1	1	1	1	1	5.8	5.8	5.8	33.073	294	2.8776e-09	5.8	5.8	5.8	27062000	7505500	7481600	12075000	0	0	0	Topology=o	0	0	0	-0.243878							#
High_MED(LT)_1st_LysC	403	IPI00121378;IPI00986866;IPI00986486;IPI00991111;IPI00990009	Q61490;Q54AJ5;E9Q3Q6;E9Q4G8;F6QH25;Q3TTY3	Alcam;musc	IPI00121378;IPI00986866;IPI00986486;IPI00991111	IPI00121378	Alcam	Activated leukocyte cell adhesion molecule;CD166 antigen;Protein DM-GRASP;MuSC;Putative uncharacterized protein	5	7	7	7	6	6	6	6	6	6	6	6	6	16.5	16.5	16.5	65.091	583	1.7752e-32	14.6	12.5	14.6	680790000	234880000	212410000	233500000	2	1. 9-29, 2. 531-551	1	Topology=o528-550i	2	REGION 5-27,527-549	5	-0.366038	#	#	#
High_MED(LT)_1st_LysC	404	IPI00121388	Q8K3C0	D11Bwg0434e;Rnasek	IPI00121388	IPI00121388	Rnasek	Ribonuclease kappa	1	1	1	1	1	1	1	1	1	1	1	1	1	9.2	9.2	9.2	10.992	98	0.0015661	9.2	9.2	9.2	115860000	29218000	45104000	41538000	2	1. 13-33, 2. 69-89	2	Topology=i13-35o65-87i	2	REGION 13-35,65-86	6	0.595918	#	#
High_MED(LT)_1st_LysC	405	IPI00121431;IPI00808497;IPI00830895	Q60848-1;Q60848;Q60848-2	Hells;Lsh;Pasg	IPI00121431;IPI00808497	IPI00121431	Hells	Lymphocyte-specific helicase;Proliferation-associated SNF2-like protein	3	8	8	8	6	8	8	6	8	8	6	8	8	14.4	14.4	14.4	95.125	821	1.4717e-54	11.9	14.4	14.4	239600000	51793000	94803000	93005000	0	0	0	Topology=o	0	0	0	-0.529842
High_MED(LT)_1st_LysC	406	IPI00121440	Q9DCW4	Etfb	IPI00121440	IPI00121440	Etfb	Electron transfer flavoprotein subunit beta	1	6	6	6	6	6	6	6	6	6	6	6	6	31	31	31	27.623	255	8.9212e-35	31	31	31	959960000	357070000	319240000	283640000	0	0	0	Topology=o	0	0	0	-0.0831373							#
High_MED(LT)_1st_LysC	407	IPI00121443	P43024;Q9DCW5	Cox6a1;Cox6al;mCG_19235	IPI00121443	IPI00121443	Cox6a1	Cytochrome c oxidase polypeptide VIa-liver;Cytochrome c oxidase subunit 6A1, mitochondrial;Cytochrome c oxidase polypeptide VIa	1	1	1	1	1	1	1	1	1	1	1	1	1	24.1	24.1	24.1	12.483	112	0.064368	24.1	24.1	24.1	780070000	238170000	366950000	174950000	0	0	1	Topology=o43-62i	1	REGION 42-63	2	-0.391964	#						#
High_MED(LT)_1st_LysC	408	IPI00121472;IPI00990131	Q60855;F7D1J2	Rinp;Rip;Ripk1	IPI00121472;IPI00990131	IPI00121472	Ripk1	Cell death protein RIP;Receptor-interacting protein 1;Receptor-interacting serine/threonine-protein kinase 1;Serine/threonine-protein kinase RIP	2	2	2	2	2	2	2	2	2	2	2	2	2	6.1	6.1	6.1	74.854	656	0.00013496	6.1	6.1	6.1	138220000	34017000	43573000	60629000	0	0	0	Topology=o	0	0	0	-0.660976	#						#
High_MED(LT)_1st_LysC	409	IPI00121485;IPI00402929;IPI00881019;IPI00880222	Q8BGS7-2;Q8BGS7;Q8BGS7-1;D3YX12;D3Z5Y5	Cept1	IPI00121485;IPI00402929;IPI00881019;IPI00880222	IPI00121485	Cept1	Choline/ethanolaminephosphotransferase 1;Putative uncharacterized protein Cept1	4	1	1	1	1	1	1	1	1	1	1	1	1	6	6	6	46.538	416	1.2818e-46	6	6	6	626460000	206350000	217940000	202170000	8	1. 87-107, 2. 114-134, 3. 157-177, 4. 181-201, 5. 218-238, 6. 248-268, 7. 286-306, 8. 369-389	8	Topology=i83-105o115-132i181-203o218-237i249-271o281-303i316-338o370-389i	7	REGION 84-106,114-136,167-189,205-227,238-260,281-303,370-392	23	0.409375	#	#				#
High_MED(LT)_1st_LysC	410	IPI00121487;IPI01026814	Q8VC65	Nrm	IPI00121487;IPI01026814	IPI00121487	Nrm	Nuclear envelope membrane protein;Nuclear rim protein;Nurim	2	2	2	2	2	2	2	2	2	2	2	2	2	11.1	11.1	11.1	29.435	262	8.179e-05	11.1	11.1	11.1	299890000	91483000	105420000	102990000	6	1. 3-23, 2. 62-82, 3. 96-116, 4. 139-159, 5. 195-215, 6. 217-237	4	Topology=i5-27o59-81i94-116o136-158i	6	REGION 2-24,59-81,94-116,138-160,191-213,216-237	16	0.555725	#	#
High_MED(LT)_1st_LysC	411	IPI00121552;IPI00880704	P13439;Q3TVV7;Q544K9	Umps;mCG_127134	IPI00121552	IPI00121552	Umps	OMPdecase;Orotate phosphoribosyltransferase;Orotidine 5-phosphate decarboxylase;Uridine 5-monophosphate synthase;Putative uncharacterized protein;Uridine monophosphate synthetase;Uridine monophosphate synthetase, isoform CRA_a	2	6	6	6	5	5	6	5	5	6	5	5	6	22.5	22.5	22.5	52.292	481	4.2776e-13	20.4	20.4	22.5	247380000	79261000	86133000	81989000	0	0	0	Topology=o	0	0	0	0.0297297
High_MED(LT)_1st_LysC	412	IPI00121562	Q9JJA4;Q4V9X1	MNCb-5414;Wdr12;mCG_116539	IPI00121562	IPI00121562	Wdr12	Ribosome biogenesis protein WDR12;WD repeat-containing protein 12;Putative uncharacterized protein;WD repeat domain 12;WD repeat domain 12, isoform CRA_a	1	1	1	1	1	1	1	1	1	1	1	1	1	3.5	3.5	3.5	47.346	423	0.0055312	3.5	3.5	3.5	17389000	5133000	6187400	6068600	0	0	0	Topology=o	0	0	0	-0.317021
High_MED(LT)_1st_LysC	413	IPI00121575;IPI00650049	Q9DBE8;A2AJM6;F6RBY3	Alg2;MNCb-5081;RP23-457P12.3-002	IPI00121575;IPI00650049	IPI00121575	Alg2	Alpha-1,3-mannosyltransferase ALG2;Asparagine-linked glycosylation protein 2 homolog;GDP-Man:Man(1)GlcNAc(2)-PP-dolichol mannosyltransferase;Asparagine-linked glycosylation 2 homolog (Yeast, alpha-1,3-mannosyltransferase)	2	4	4	4	3	4	4	3	4	4	3	4	4	16.4	16.4	16.4	47.404	415	1.5537e-08	12.5	16.4	16.4	215350000	57731000	88469000	69147000	1	1. 86-106	0	Topology=o	1	REGION 86-107	2	-0.0896386	#	#				#
High_MED(LT)_1st_LysC	414	IPI00121576;IPI00658743;IPI00670400	Q9DCZ4;B1ASQ2;Q3KNM9;Q9D186	Apoo;Fam121b;RP23-272D10.2-004;mCG_51135;RP23-272D10.2-001	IPI00121576;IPI00658743;IPI00670400	IPI00121576	Apoo	Apolipoprotein O;Protein FAM121B;Apoo protein;MCG51135, isoform CRA_c;Putative uncharacterized protein	3	1	1	1	1	1	1	1	1	1	1	1	1	7.1	7.1	7.1	24.136	212	0.0015538	7.1	7.1	7.1	139970000	40935000	49622000	49417000	2	1. 18-38, 2. 124-144	1	Topology=o123-142i	0	0	3	-0.42217	#	#
High_MED(LT)_1st_LysC	415	IPI00121596;IPI00654361	Q99PV0;Q3TI71;B7ZC27;E9Q3K7;Q3UNG1	Prp8;Prpf8;RP23-384C18.4-004	IPI00121596;IPI00654361	IPI00121596	Prpf8	Pre-mRNA-processing-splicing factor 8;Splicing factor Prp8;Putative uncharacterized protein;Pre-mRNA processing factor 8	2	10	10	10	9	9	8	9	9	8	9	9	8	7.2	7.2	7.2	273.61	2335	1.3076e-25	6.8	6.5	6.1	271800000	71020000	101390000	99384000	0	0	0	Topology=o	0	0	0	-0.468351
High_MED(LT)_1st_LysC	416	IPI00121623	P63168;Q9D6F6	Dlc1;Dncl1;Dnclc1;Dynll1	IPI00121623	IPI00121623	Dynll1	8 kDa dynein light chain;Dynein light chain 1, cytoplasmic;Dynein light chain LC8-type 1;Protein inhibitor of neuronal nitric oxide synthase;Putative uncharacterized protein	1	1	1	1	1	1	1	1	1	1	1	1	1	24.7	24.7	24.7	10.366	89	3.822e-05	24.7	24.7	24.7	23273000	7895400	8182900	7194600	0	0	0	Topology=i	0	0	0	-0.448315					#		#
High_MED(LT)_1st_LysC	417	IPI00121627	Q8VBZ3	Clptm1;N14	IPI00121627	IPI00121627	Clptm1	Cleft lip and palate transmembrane protein 1 homolog;Thymic epithelial cell surface antigen	1	4	4	4	4	4	3	4	4	3	4	4	3	9.9	9.9	9.9	75.29	664	2.9912e-92	9.9	9.9	8.1	1055200000	322220000	381240000	351700000	8	1. 53-73, 2. 298-318, 3. 355-375, 4. 391-411, 5. 415-435, 6. 478-498, 7. 503-523, 8. 552-572	5	Topology=o355-377i390-412o417-434i478-497o507-529i	5	REGION 351-373,400-422,476-498,505-527,559-581	18	-0.155873	#	#	#
High_MED(LT)_1st_LysC	418	IPI00121705	Q9JJD0	MNCb-2032;Thap11	IPI00121705	IPI00121705	Thap11	Ronin;THAP domain-containing protein 11	1	2	2	2	2	2	2	2	2	2	2	2	2	7.5	7.5	7.5	33.275	305	2.0823e-07	7.5	7.5	7.5	16489000	6316400	3379600	6792500	0	0	0	Topology=o	0	0	0	-0.456721
High_MED(LT)_1st_LysC	419	IPI00121758;IPI00515147;IPI00459625;IPI00515174;IPI00280967;IPI00989821;IPI00807899	Q921F2;Q544R5;Q8BUM1;D2KPZ5;Q6VYI4;Q6VYI5;Q8BLD4;C9DT14;Q8R0B4;E9Q830;F8WIJ9;Q05C33	Tardbp;Tdp43;mCG_16669;RP23-331P21.5-001;RP23-331P21.5-007;TARDBP;RP23-331P21.5-003;RP23-331P21.5-006	IPI00121758;IPI00515147;IPI00459625;IPI00515174;IPI00280967;IPI00989821;IPI00807899	IPI00121758	Tardbp	TAR DNA-binding protein 43;MCG16669, isoform CRA_b;Putative uncharacterized protein;TAR DNA binding protein;TDP-43 variant 1;TDP-43 variant 2;TARDBP S9;TARDBP S8;MCG16669, isoform CRA_f;TARDBP S7;TDP-43 variant 5;TDP-43 variant 3;MCG16669, isoform CRA_a;TARDBP S6;Tardbp protein	7	6	6	6	6	6	6	6	6	6	6	6	6	19.1	19.1	19.1	44.547	414	2.2155e-38	19.1	19.1	19.1	1832400000	570560000	645230000	616570000	0	0	0	Topology=o	0	0	0	-0.498792
High_MED(LT)_1st_LysC	420	IPI00121776	Q9JJF9;Q9CPY9;Q9CVG0	Imp3;MNCb-3763;Psl2;Sppl2a;2010106G01Rik	IPI00121776	IPI00121776	2010106G01Rik	Intramembrane protease 3;Presenilin-like protein 2;Signal peptide peptidase-like 2A;Putative uncharacterized protein	1	2	2	2	2	2	2	2	2	2	2	2	2	7.5	7.5	7.5	58.128	523	0.021389	7.5	7.5	7.5	123390000	43801000	39531000	40055000	10	1. 10-30, 2. 171-191, 3. 222-242, 4. 244-264, 5. 291-311, 6. 316-336, 7. 341-361, 8. 410-430, 9. 444-464, 10. 466-486	9	Topology=o173-195i222-244o248-270i291-310o315-332i344-366o404-426i439-461o466-485i	10	REGION 4-26,173-195,222-244,248-270,291-313,316-338,342-364,406-427,440-462,464-485	29	0.564245	#	#
High_MED(LT)_1st_LysC	421	IPI00121788;IPI00989423;IPI00116254;IPI00648615;IPI00648105;IPI00649645	P35700;B1AXW7;Q3U9J9	Msp23;Paga;Prdx1;Tdpx2;mCG_19655;RP23-177C18.2-001	IPI00121788;IPI00989423	IPI00121788	Prdx1	Macrophage 23 kDa stress protein;Osteoblast-specific factor 3;Peroxiredoxin-1;Thioredoxin peroxidase 2;Thioredoxin-dependent peroxide reductase 2;MCG19655;Peroxiredoxin 1;Putative uncharacterized protein	6	3	3	3	3	3	3	3	3	3	3	3	3	19.1	19.1	19.1	22.176	199	5.0819e-22	19.1	19.1	19.1	281360000	93901000	87699000	99756000	0	0	0	Topology=o	0	0	0	-0.221106					#		#
High_MED(LT)_1st_LysC	422	IPI00121814;IPI00403784	Q9JJG9;E9Q7D0;Q8BMY1	MNCb-4931;2610024G14Rik	IPI00121814;IPI00403784	IPI00121814	2610024G14Rik	Uncharacterized protein C4orf14 homolog;Putative uncharacterized protein	2	3	3	3	3	3	3	3	3	3	3	3	3	6.6	6.6	6.6	77.378	693	6.4068e-19	6.6	6.6	6.6	36640000	9657000	12771000	14212000	1	1. 529-549	0	Topology=o	0	0	1	-0.39596	#						#
High_MED(LT)_1st_LysC	423	IPI00121833;IPI01023087;IPI00122139	Q921H8;Q3UPU8;Q8VCH0;Q3TUU3;Q3UKM0	Acaa1;Acaa1a;Acaa1b;mCG_21883	IPI00121833;IPI01023087;IPI00122139	IPI00121833	Acaa1a	3-ketoacyl-CoA thiolase A, peroxisomal;Acetyl-CoA acyltransferase A;Beta-ketothiolase A;Peroxisomal 3-oxoacyl-CoA thiolase A;Putative uncharacterized protein;3-ketoacyl-CoA thiolase B, peroxisomal;Acetyl-CoA acyltransferase B;Beta-ketothiolase B;Peroxisomal 3-oxoacyl-CoA thiolase B;MCG21883, isoform CRA_e	3	2	2	1	2	2	2	2	2	2	1	1	1	7.5	7.5	2.6	43.953	424	2.964e-05	7.5	7.5	7.5	208080000	41620000	84395000	82061000	0	0	0	Topology=o	0	0	0	0.0169811							#
High_MED(LT)_1st_LysC	424	IPI00122015	Q921M7	Fam49b	IPI00122015	IPI00122015	Fam49b	Protein FAM49B	1	3	3	3	3	3	3	3	3	3	3	3	3	15.1	15.1	15.1	36.776	324	3.7159e-25	15.1	15.1	15.1	239070000	72782000	73966000	92324000	0	0	0	Topology=o	0	0	0	-0.383642
High_MED(LT)_1st_LysC	425	IPI00122038	Q921N6-1;Q921N6	Ddx27	IPI00122038	IPI00122038	Ddx27	DEAD box protein 27;Probable ATP-dependent RNA helicase DDX27	1	2	2	2	2	2	2	2	2	2	2	2	2	3	3	3	85.938	760	7.063e-08	3	3	3	63541000	13896000	23592000	26053000	0	0	0	Topology=o	0	0	0	-0.679605
High_MED(LT)_1st_LysC	426	IPI00122075;IPI01016267	Q8VCF0;A2ANC9;Q3U5B1	Ips1;Mavs;Visa;D430028G21Rik;mCG_18503;RP23-387C21.3;RP23-387C21.3-001	IPI00122075;IPI01016267	IPI00122075	Mavs	CARD adapter inducing interferon beta;Interferon beta promoter stimulator protein 1;Mitochondrial antiviral-signaling protein;Virus-induced-signaling adapter;Novel protein (D430028G21Rik);RIKEN cDNA D430028G21, isoform CRA_a;Putative uncharacterized protein	2	3	3	3	3	3	3	3	3	3	3	3	3	10.1	10.1	10.1	53.398	503	1.5577e-15	10.1	10.1	10.1	638340000	213150000	210380000	214810000	1	1. 476-496	1	Topology=o479-496i	2	REGION 17-38,476-497	4	-0.335189	#	#					#
High_MED(LT)_1st_LysC	427	IPI00122175;IPI00880360	Q9JJR8;Q3UI08;D3Z6W5	Tmem9b;mCG_6711	IPI00122175;IPI00880360	IPI00122175	Tmem9b	Transmembrane protein 9B;Putative uncharacterized protein;Putative uncharacterized protein Tmem9b;TMEM9 domain family, member B, isoform CRA_a	2	1	1	1	0	1	1	0	1	1	0	1	1	4.5	4.5	4.5	22.607	199	0.0018005	0	4.5	4.5	10602000	0	5460700	5141800	2	1. 12-32, 2. 105-125	2	Topology=i12-34o104-126i	2	REGION 14-36,103-125	6	-0.0356784	#	#
High_MED(LT)_1st_LysC	428	IPI00122181	P58681;Q3T997;Q548J0	Tlr7;RP23-139P21.3-001;RP23-139P21.3-002	IPI00122181	IPI00122181	Tlr7	Toll-like receptor 7;Putative uncharacterized protein;Tlr7 protein;Toll-like receptor 7 isoform	1	8	8	8	8	7	7	8	7	7	8	7	7	11.2	11.2	11.2	121.84	1050	4.268e-35	11.2	9.7	9.7	560150000	185770000	201810000	172580000	2	1. 11-31, 2. 851-871	2	Topology=i13-30o851-873i	2	REGION 11-33,839-861	6	-0.169524	#	#	#			#
High_MED(LT)_1st_LysC	429	IPI00122202	B2RQA7;E9PWG6	Ncapg	IPI00122202	IPI00122202	Ncapg	Ncapg protein	1	6	6	6	6	6	6	6	6	6	6	6	6	10.7	10.7	10.7	112.87	1004	7.2085e-21	10.7	10.7	10.7	122670000	39238000	41169000	42261000	3	1. 429-449, 2. 597-617, 3. 716-736	0	Topology=o	0	0	3	-0.213247
High_MED(LT)_1st_LysC	430	IPI00122217;IPI00653256	P52019;Q3TQK8;Q3TSS7	Erg1;Sqle;mCG_18625	IPI00122217;IPI00653256	IPI00122217	Sqle	Squalene epoxidase;Squalene monooxygenase;Putative uncharacterized protein	2	4	4	4	4	4	4	4	4	4	4	4	4	9.4	9.4	9.4	63.769	572	2.5263e-14	9.4	9.4	9.4	400080000	130710000	152740000	116630000	4	1. 26-46, 2. 62-82, 3. 124-144, 4. 514-534	1	Topology=i21-43o	3	REGION 22-44,60-80,115-137	8	0.0578671	#	#				#
High_MED(LT)_1st_LysC	431	IPI00122223;IPI00970692;IPI00970577	Q01320;Q3TTG4;Q3UUS6;Q6PET9;Q8CCE5	Top2;Top-2;Top2a	IPI00122223	IPI00122223	Top2a	DNA topoisomerase 2-alpha;DNA topoisomerase II, alpha isozyme;Putative uncharacterized protein;DNA topoisomerase 2	3	14	14	8	13	14	13	13	14	13	8	8	7	13	13	8.6	172.88	1528	5.8309e-47	12	13	11.9	469570000	115650000	191190000	162730000	0	0	0	Topology=o	0	0	0	-0.642474
High_MED(LT)_1st_LysC	432	IPI00122273	Q62165;D9IFT4;Q544G5;Q8BPJ7;Q8CBE6	Dag1;Dag-1;mCG_140684	IPI00122273	IPI00122273	Dag1	Alpha-dystroglycan;Beta-dystroglycan;Dystroglycan;Dystrophin-associated glycoprotein 1;Dystroglycan 1;Putative uncharacterized protein	1	3	3	3	3	3	3	3	3	3	3	3	3	6	6	6	96.904	893	1.7906e-11	6	6	6	111400000	30989000	49410000	30997000	2	1. 6-26, 2. 753-773	1	Topology=o751-773i	2	REGION 5-26,750-772	5	-0.375588	#	#	#
High_MED(LT)_1st_LysC	433	IPI00122285	Q921V5;Q3TBY6;Q3TXN3;Q3U5X7	Mgat2	IPI00122285	IPI00122285	Mgat2	Alpha-1,6-mannosyl-glycoprotein 2-beta-N-acetylglucosaminyltransferase;Beta-1,2-N-acetylglucosaminyltransferase II;GlcNAc-T II;Mannoside acetylglucosaminyltransferase 2;N-glycosyl-oligosaccharide-glycoprotein N-acetylglucosaminyltransferase II;Putative uncharacterized protein	1	2	2	2	1	2	2	1	2	2	1	2	2	7.2	7.2	7.2	51.029	442	0.00092271	2.9	7.2	7.2	147910000	36594000	35711000	75606000	2	1. 10-30, 2. 341-361	1	Topology=i12-29o	2	REGION 10-25,158-179	5	-0.272398	#	#		#		#
High_MED(LT)_1st_LysC	434	IPI00122353;IPI00115680	O08795-2;O08795;Q3TWG2;Q9WVP2;O08795-1;Q3U518;Q9R1N5	Prkcsh;mCG_22836	IPI00122353;IPI00115680	IPI00122353	Prkcsh	80K-H protein;Glucosidase 2 subunit beta;Glucosidase II subunit beta;Protein kinase C substrate 60.1 kDa protein heavy chain;Putative uncharacterized protein;Glucosidase II beta-subunit;Protein kinase C substrate 80K-H, isoform CRA_b	2	4	4	4	4	3	3	4	3	3	4	3	3	12.5	12.5	12.5	59.559	528	0.00041515	12.5	8.5	8.5	107450000	43873000	33476000	30098000	0	0	0	Topology=o	0	0	0	-0.936174						#
High_MED(LT)_1st_LysC	435	IPI00122397	Q61542;Q544C3	Es64;Mln64;Stard3;mCG_21908;RP23-355L10.4-001	IPI00122397	IPI00122397	Stard3	Protein ES 64;Protein MLN 64;StAR-related lipid transfer protein 3;START domain-containing protein 3;Putative uncharacterized protein;START domain containing 3;START domain containing 3, isoform CRA_c	1	3	3	3	3	3	3	3	3	3	3	3	3	11.9	11.9	11.9	50.469	446	3.9826e-34	11.9	11.9	11.9	256140000	74079000	124430000	57632000	4	1. 53-73, 2. 97-117, 3. 122-142, 4. 151-171	3	Topology=i53-75o95-117i124-146o	4	REGION 53-75,95-117,124-146,149-171	11	0.00695067	#	#
High_MED(LT)_1st_LysC	436	IPI00122399;IPI00990160;IPI00989813;IPI00986262	Q61543;Q53WR6;Q8BQH1;F8WHM5;F6RSH1;Q3TMG0	Esl1;Glg1;Mg160;Selel;esl-1	IPI00122399;IPI00990160;IPI00989813	IPI00122399	Glg1	E-selectin ligand 1;Golgi apparatus protein 1;Golgi sialoglycoprotein MG-160;Putative uncharacterized protein	4	18	18	18	18	18	17	18	18	17	18	18	17	19.1	19.1	19.1	133.73	1175	2.1409e-104	19.1	19.1	19	4676400000	1458300000	1700600000	1517500000	2	1. 7-27, 2. 1142-1162	1	Topology=o1142-1164i	2	REGION 8-25,1142-1164	5	-0.49583	#	#	#	#
High_MED(LT)_1st_LysC	437	IPI00122400	Q9JJY4;Q8BQD9;Q8R4Z6	Ddx20;Dp103;Gemin3	IPI00122400	IPI00122400	Ddx20	Component of gems 3;DEAD box protein 20;DEAD box protein DP 103;Gemin-3;Probable ATP-dependent RNA helicase DDX20;Regulator of steroidogenic factor 1;Putative uncharacterized protein;DEAD-box corepressor DP103 alpha	1	2	2	2	2	2	2	2	2	2	2	2	2	4.5	4.5	4.5	91.709	825	2.7367e-05	4.5	4.5	4.5	70879000	23093000	12548000	35239000	0	0	0	Topology=o	0	0	0	-0.530545
High_MED(LT)_1st_LysC	438	IPI00122411	Q61549;Q3S4B0;Q3U1M9;Q3U9R0;Q6LCD7	Emr1;Gpf480	IPI00122411	IPI00122411	Emr1	Cell surface glycoprotein F4/80;EGF-like module receptor 1;EGF-like module-containing mucin-like hormone receptor-like 1;EMR1 hormone receptor;Putative uncharacterized protein;Emr1	1	5	5	5	5	5	5	5	5	5	5	5	5	6.6	6.6	6.6	102.13	931	3.4148e-48	6.6	6.6	6.6	1924300000	618640000	595650000	710030000	9	1. 2-22, 2. 451-471, 3. 652-672, 4. 680-700, 5. 719-739, 6. 756-776, 7. 799-819, 8. 840-860, 9. 872-892	7	Topology=o649-671i684-701o716-738i755-777o797-819i840-860o870-892i	8	REGION 629-651,655-677,684-704,714-736,754-776,794-816,839-861,870-892	24	0.133835	#	#	#
High_MED(LT)_1st_LysC	439	IPI00122413;IPI00990485;IPI00407917;IPI00989547;IPI00881026;IPI00881383	P51410;Q5EBQ6;Q5M9J5;D3YYQ0;D3Z629	Rpl9;mCG_10266;Gm5451	IPI00122413;IPI00990485;IPI00407917;IPI00989547;IPI00881026	IPI00122413	Rpl9	60S ribosomal protein L9;MCG10266, isoform CRA_a;Putative uncharacterized protein;Ribosomal protein L9;Putative uncharacterized protein Gm5451;Putative uncharacterized protein Rpl9	6	4	4	4	4	4	4	4	4	4	4	4	4	38	38	38	21.881	192	9.756e-142	38	38	38	4332200000	1559700000	1337300000	1435100000	0	0	0	Topology=o	0	0	0	-0.348958					#
High_MED(LT)_1st_LysC	440	IPI00122418;IPI00752942;IPI00649422	Q5SUF2-2;Q5SUF2;Q5SUF2-3;Q5SUF2-1	Crop;Luc7l3	IPI00122418;IPI00752942;IPI00649422	IPI00122418	Luc7l3	Cisplatin resistance-associated-overexpressed protein;Luc7-like protein 3	3	1	1	1	1	1	1	1	1	1	1	1	1	3.3	3.3	3.3	58.435	491	2.5317e-09	3.3	3.3	3.3	11959000	4861200	3971500	3125900	0	0	0	Topology=o	0	0	0	-1.47536
High_MED(LT)_1st_LysC	441	IPI00122421;IPI00987751;IPI00990424;IPI00990717	P61358;Q5BLJ9;Q9CSM4	Rpl27;mCG_15532;mCG_20222;RP23-328K2.2-001	IPI00122421;IPI00987751;IPI00990424;IPI00990717	IPI00122421	Rpl27	60S ribosomal protein L27	4	1	1	1	1	1	1	1	1	1	1	1	1	14.7	14.7	14.7	15.798	136	0.0075736	14.7	14.7	14.7	415240000	120650000	141740000	152850000	0	0	0	Topology=o	0	0	0	-0.644118
High_MED(LT)_1st_LysC	442	IPI00122426;IPI00648315;IPI00988708;IPI00853788	P84099;Q5I0T8;A2A547	Rpl19;mCG_11796;mCG_21896;RP23-309H19.6-001;RP23-309H19.6-002	IPI00122426;IPI00648315	IPI00122426	Rpl19	60S ribosomal protein L19;Ribosomal protein L19	4	5	5	5	4	5	5	4	5	5	4	5	5	31.1	31.1	31.1	23.466	196	9.1197e-12	26.5	31.1	31.1	6645200000	2009400000	2291300000	2344500000	0	0	0	Topology=o	0	0	0	-1.11122					#
High_MED(LT)_1st_LysC	443	IPI00122430	Q8VD00	Tmem97	IPI00122430	IPI00122430	Tmem97	Transmembrane protein 97	1	1	1	1	1	1	1	1	1	1	1	1	1	6.8	6.8	6.8	20.811	176	3.0897e-09	6.8	6.8	6.8	548050000	127590000	236280000	184170000	4	1. 10-30, 2. 69-89, 3. 100-120, 4. 146-166	4	Topology=i12-34o64-86i98-120o140-162i	4	REGION 13-35,65-87,97-119,141-162	12	0.335795	#	#	#			#
High_MED(LT)_1st_LysC	444	IPI00122466;IPI00649108;IPI00649616;IPI00845601;IPI00867787	Q3TYS2;Q640P7-1;Q640P7;Q640P7-2	Tbccd1	IPI00122466;IPI00649108;IPI00649616;IPI00845601;IPI00867787	IPI00122466	BC017643	Uncharacterized protein C17orf62 homolog;TBCC domain-containing protein 1	5	2	2	2	2	2	2	2	2	2	2	2	2	9.1	9.1	9.1	20.921	187	2.2956e-06	9.1	9.1	9.1	339030000	87501000	119650000	131880000	2	1. 20-40, 2. 45-65	1	Topology=i20-42o	0	0	3	-0.103743	#	#
High_MED(LT)_1st_LysC	445	IPI00122471	Q3USL3;Q8BK35;Q8BTX4;Q8R126;Q8VD18;Q9CV23	Gltscr2;mCG_2065	IPI00122471	IPI00122471	Gltscr2	Putative uncharacterized protein;MCG2065, isoform CRA_c;PreS1 binding protein;Gltscr2 protein;Glioma tumor suppressor candidate region gene 2	1	2	2	2	2	2	2	2	2	2	2	2	2	4.5	4.5	4.5	55.792	484	0.00028977	4.5	4.5	4.5	55465000	14670000	22342000	18453000	0	0	0	Topology=o	0	0	0	-1.05351
High_MED(LT)_1st_LysC	446	IPI00122491	Q3UDR8;Q497F8	D17Wsu94e;Klip1;Yipf3	IPI00122491	IPI00122491	Yipf3	Killer lineage protein 1;Protein YIPF3;YIP1 family member 3;Yipf3 protein	1	1	1	1	1	1	1	1	1	1	1	1	1	4.6	4.6	4.6	37.998	347	1.0577e-05	4.6	4.6	4.6	99556000	11104000	42116000	46337000	5	1. 150-170, 2. 186-206, 3. 216-236, 4. 241-261, 5. 272-292	5	Topology=i146-168o183-205i212-234o238-260i272-294o	5	REGION 148-170,180-202,210-232,241-263,270-292	15	0.32536	#	#	#	#
High_MED(LT)_1st_LysC	447	IPI00122494	Q8VCS3	Fam20b	IPI00122494	IPI00122494	Fam20b	Protein FAM20B	1	1	1	1	1	1	1	1	1	1	1	1	1	5.4	5.4	5.4	46.58	409	0.0010559	5.4	5.4	5.4	35498000	10486000	13531000	11482000	1	1. 7-27	1	Topology=i7-25o	1	REGION 6-28	3	-0.21956	#	#		#
High_MED(LT)_1st_LysC	448	IPI00122529;IPI00403706	Q8VCT3;E9PYF1;Q8BMH2	Rnpep	IPI00122529;IPI00403706	IPI00122529	Rnpep	Aminopeptidase B;Arginine aminopeptidase;Arginyl aminopeptidase;Cytosol aminopeptidase IV;Putative uncharacterized protein	2	4	4	4	3	4	3	3	4	3	3	4	3	8	8	8	72.415	650	1.3833e-17	6.5	8	6.8	91205000	24541000	36676000	29988000	0	0	0	Topology=o	0	0	0	-0.234308	#		#	#
High_MED(LT)_1st_LysC	449	IPI00122547;IPI01026712;IPI00750490;IPI00753287	Q60930;D3YZT5	Vdac2;Vdac6	IPI00122547;IPI01026712;IPI00750490	IPI00122547	Vdac2	Outer mitochondrial membrane protein porin 2;Voltage-dependent anion-selective channel protein 2;Voltage-dependent anion-selective channel protein 6;Putative uncharacterized protein Vdac2	4	9	9	9	9	9	9	9	9	9	9	9	9	42.7	42.7	42.7	31.732	295	0	42.7	42.7	42.7	13171000000	4554900000	4582900000	4033600000	0	0	0	Topology=o	0	0	0	-0.22339	#	#					#
High_MED(LT)_1st_LysC	450	IPI00122548;IPI00991021	Q60931;Q3TX38;Q3UFA8;Q3TTN3;Q5EBQ0	Vdac3	IPI00122548;IPI00991021	IPI00122548	Vdac3	Outer mitochondrial membrane protein porin 3;Voltage-dependent anion-selective channel protein 3;Putative uncharacterized protein;Voltage-dependent anion channel 3	2	11	10	10	10	11	11	9	10	10	9	10	10	53.7	50.2	50.2	30.752	283	1.1138e-283	50.9	53.7	53.7	7040400000	2282300000	2537700000	2220400000	0	0	0	Topology=o	0	0	0	-0.315194	#	#					#
High_MED(LT)_1st_LysC	451	IPI00122549;IPI00230540;IPI00857067	Q60932-1;Q60932;Q3THL7;Q3TIG8;Q3U6K8;Q60932-2;F2Z471	Vdac1;Vdac5	IPI00122549;IPI00230540;IPI00857067	IPI00122549	Vdac1	Outer mitochondrial membrane protein porin 1;Plasmalemmal porin;Voltage-dependent anion-selective channel protein 1;Voltage-dependent anion-selective channel protein 5;Putative uncharacterized protein	3	12	12	11	12	12	12	12	12	12	11	11	11	57.1	57.1	53.7	32.351	296	0	57.1	57.1	57.1	17964000000	5920300000	6364500000	5679400000	0	0	0	Topology=o	0	0	0	-0.334459	#	#	#				#
High_MED(LT)_1st_LysC	452	IPI00122565;IPI00416577;IPI00461580	Q61598-1;Q61598;Q3TIY6;Q3UC72;Q3UPA3;Q3UUX9;Q61598-2	Gdi2;Gdi3	IPI00122565;IPI00416577	IPI00122565	Gdi2	GDI-3;Guanosine diphosphate dissociation inhibitor 2;Rab GDP dissociation inhibitor beta;Putative uncharacterized protein	3	4	4	4	2	3	4	2	3	4	2	3	4	16.2	16.2	16.2	50.537	445	3.6505e-11	9	11.9	16.2	109980000	26708000	52698000	30576000	0	0	0	Topology=o	0	0	0	-0.304494	#			#
High_MED(LT)_1st_LysC	453	IPI00122568;IPI00858039	Q61599;D3YWL7	Arhgdib;Gdid4	IPI00122568;IPI00858039	IPI00122568	Arhgdib	D4;Rho GDP-dissociation inhibitor 2;Rho-GDI beta;Putative uncharacterized protein Arhgdib	2	2	2	2	2	2	2	2	2	2	2	2	2	21	21	21	22.851	200	1.0225e-05	21	21	21	67817000	19565000	27320000	20931000	0	0	0	Topology=o	0	0	0	-0.7275
High_MED(LT)_1st_LysC	454	IPI00122594;IPI00928421;IPI00928170	Q8CJF7	Ahctf1;Elys	IPI00122594	IPI00122594	Ahctf1	Embryonic large molecule derived from yolk sac;Protein ELYS;Protein MEL-28;Putative AT-hook-containing transcription factor 1	3	21	21	21	20	21	21	20	21	21	20	21	21	15.6	15.6	15.6	247.64	2243	1.8384e-123	14.7	15.6	15.6	1582200000	455080000	550390000	576720000	0	0	0	Topology=o	0	0	0	-0.439902	#	#
High_MED(LT)_1st_LysC	455	IPI00122599	Q8VD58	Evi2b	IPI00122599	IPI00122599	Evi2b	Ecotropic viral integration site 2B protein;Protein EVI2B	1	3	3	3	3	3	3	3	3	3	3	3	3	13.3	13.3	13.3	47.993	444	1.7488e-47	13.3	13.3	13.3	681900000	162030000	263080000	256800000	1	1. 205-225	1	Topology=i204-226o	2	REGION 3-24,204-226	4	-0.482207	#	#
High_MED(LT)_1st_LysC	456	IPI00122648;IPI00759910	Q60961-1;Q60961;E9QLR3;Q60961-2;B0LAD1;Q8BG66;Q9CRX2	Laptm4a;Mtrp;mCG_129176	IPI00122648;IPI00759910	IPI00122648	Laptm4a	Golgi 4-transmembrane-spanning transporter;Lysosomal-associated transmembrane protein 4A;Mouse transporter protein;Lysosomal-associated protein transmembrane 4A;Laptm4a protein;Putative uncharacterized protein	2	1	1	1	1	0	1	1	0	1	1	0	1	3.9	3.9	3.9	35.003	308	0.0021108	3.9	0	3.9	19791000	10272000	0	9519800	4	1. 104-124, 2. 155-175, 3. 192-212, 4. 236-256	4	Topology=i102-124o155-177i190-212o237-259i	4	REGION 104-126,152-174,184-206,235-257	12	0.225	#	#	#	#
High_MED(LT)_1st_LysC	457	IPI00122705;IPI00177179	Q60977;Q8BVF6;Q8K094;Q91WP1	Pvr;Tage4;D7Ertd458e;mCG_4885;cd155	IPI00122705;IPI00177179	IPI00122705	Pvr	Tumor-associated glycoprotein E4;Putative uncharacterized protein;Poliovirus receptor;Tage4 receptor;Cd155	2	1	1	1	1	1	1	1	1	1	1	1	1	4.6	4.6	4.6	45.28	415	1.5588e-17	4.6	4.6	4.6	28052000	7480700	11910000	8661100	2	1. 12-32, 2. 355-375	1	Topology=o355-377i	3	REGION 12-34,36-58,355-377	6	-0.20506	#	#	#
High_MED(LT)_1st_LysC	458	IPI00122743	Q922B2;Q3TF87;Q3TMC5;Q3UJQ3;Q8BK18	Dars	IPI00122743	IPI00122743	Dars	Aspartate--tRNA ligase;Aspartyl-tRNA synthetase, cytoplasmic;Putative uncharacterized protein	1	4	4	4	3	3	4	3	3	4	3	3	4	9.8	9.8	9.8	57.147	501	1.6827e-05	6.8	6.8	9.8	130590000	38477000	41594000	50517000	0	0	0	Topology=o	0	0	0	-0.403194
High_MED(LT)_1st_LysC	459	IPI00122865	Q9JKD3	Scamp5	IPI00122865	IPI00122865	Scamp5	Secretory carrier-associated membrane protein 5	1	1	1	1	1	1	0	1	1	0	1	1	0	4.7	4.7	4.7	26.068	235	0.053385	4.7	4.7	0	39791000	15547000	24244000	0	5	1. 43-63, 2. 70-90, 3. 101-121, 4. 123-143, 5. 152-172	4	Topology=i41-63o68-90i103-125o145-167i	4	REGION 44-66,69-91,111-133,150-172	13	0.410213	#	#	#	#
High_MED(LT)_1st_LysC	460	IPI00122928	Q922F4;Q3U9U3;Q3UMM1;Q9CUN8	Tubb6;mCG_10510	IPI00122928	IPI00122928	Tubb6	Tubulin beta-6 chain;Putative uncharacterized protein;Tubulin, beta 6	1	8	4	4	8	8	8	4	4	4	4	4	4	39.1	17.9	17.9	50.09	447	8.7879e-171	39.1	39.1	39.1	626240000	214300000	218510000	193430000	0	0	0	Topology=o	0	0	0	-0.347875
High_MED(LT)_1st_LysC	461	IPI00122958;IPI00955164	P97287;D2K6L9	Mcl1	IPI00122958;IPI00955164	IPI00122958	Mcl1	Bcl-2-related protein EAT/mcl1;Induced myeloid leukemia cell differentiation protein Mcl-1 homolog;Myeloid cell leukemia sequence 1	2	1	1	1	1	1	1	1	1	1	1	1	1	6.9	6.9	6.9	35.217	331	4.575e-08	6.9	6.9	6.9	255260000	99866000	86147000	69247000	2	1. 239-259, 2. 310-330	1	Topology=o308-330i	3	REGION 1-17,240-262,308-330	6	-0.188822	#	#					#
High_MED(LT)_1st_LysC	462	IPI00122965;IPI00648888;IPI00116688;IPI00113112;IPI00885980	P63011;Q0PD63;A2A7Z6;P35276;Q543Q4;Q8BP17;Q9CZT8;Q0PD62;D3YZP5	Rab3a;mCG_14795;Rab3A;Rab3b;RP23-31C9.4-002;Rab3d;mCG_14029;Rab3D;mCG_2416;Rab3B;RP23-31C9.4-001	IPI00122965;IPI00648888;IPI00116688;IPI00113112;IPI00885980	IPI00122965	Rab3a	Ras-related protein Rab-3A;Rab3A;RAB3A, member RAS oncogene family, isoform CRA_a;RAB3B, member RAS oncogene family;Ras-related protein Rab-3D;Putative uncharacterized protein;Rab3D;RAB3D, member RAS oncogene family, isoform CRA_a;Ras-related protein Rab-3B;Rab3B;RAB3B, member RAS oncogene family, isoform CRA_a;Putative uncharacterized protein Rab3a	5	2	2	2	1	1	2	1	1	2	1	1	2	14.1	14.1	14.1	24.97	220	1.6852e-10	6.8	6.8	14.1	27308000	6076500	7053100	14179000	0	0	0	Topology=o	0	0	0	-0.49	#		#		#		#
High_MED(LT)_1st_LysC	463	IPI00122973;IPI00230702;IPI00652391	P13597-1;P13597;Q3TB10;Q3TB21;Q3THH5;Q3U7Q9;Q3U7T2;Q3U8M7;Q3UAU5;Q3UDC5;Q3UDJ5;Q3UE52;Q4FK06;Q922B3;P13597-2	Icam1;Icam-1;mCG_14043	IPI00122973;IPI00230702	IPI00122973	Icam1	Intercellular adhesion molecule 1;MALA-2;MyD10;Putative uncharacterized protein;Intercellular adhesion molecule;Icam1 protein	3	5	5	5	4	4	5	4	4	5	4	4	5	11	11	11	58.844	537	1.4053e-52	8.6	8.6	11	631250000	230740000	193110000	207400000	2	1. 9-29, 2. 490-510	1	Topology=o486-508i	2	REGION 7-25,487-507	5	-0.151955	#	#	#
High_MED(LT)_1st_LysC	464	IPI00123004;IPI00987082	Q922H2;Q3V250;Q4FJR4;E9QAW7	Pdk3;mCG_5461;RP23-369L6.2-001	IPI00123004;IPI00987082	IPI00123004	Pdk3	[Pyruvate dehydrogenase [lipoamide]] kinase isozyme 3, mitochondrial;Pyruvate dehydrogenase kinase isoform 3;Putative uncharacterized protein;Pdk3 protein;Pyruvate dehydrogenase kinase, isoenzyme 3;Pyruvate dehydrogenase kinase, isoenzyme 3, isoform CRA_b	2	3	3	3	1	2	3	1	2	3	1	2	3	10.4	10.4	10.4	47.922	415	8.8961e-20	3.9	7.5	10.4	49516000	3171400	13335000	33010000	0	0	0	Topology=o	0	0	0	-0.425301							#
High_MED(LT)_1st_LysC	465	IPI00123039	P35821;Q3T9Y9;Q3TB93;Q3TZW9;Q3UCZ5	Ptpn1;mCG_20092;RP23-58A8.1-001	IPI00123039	IPI00123039	Ptpn1	Protein-tyrosine phosphatase 1B;Protein-tyrosine phosphatase HA2;Tyrosine-protein phosphatase non-receptor type 1;Putative uncharacterized protein;MCG20092, isoform CRA_b;Protein tyrosine phosphatase, non-receptor type 1	1	6	6	6	5	6	5	5	6	5	5	6	5	18.5	18.5	18.5	49.593	432	7.2812e-45	16.2	18.5	16.2	620600000	165910000	242490000	212210000	1	1. 409-429	1	Topology=o409-431i	0	0	2	-0.568287	#				#	#
High_MED(LT)_1st_LysC	466	IPI00123129;IPI00988288;IPI00990478	Q78PY7;Q3TRW3;Q3TW51;Q3UZI3	Snd1;AL033314	IPI00123129	IPI00123129	Snd1	100 kDa coactivator;p100 co-activator;Staphylococcal nuclease domain-containing protein 1;Putative uncharacterized protein	3	8	8	8	8	8	8	8	8	8	8	8	8	12.7	12.7	12.7	102.09	910	9.5641e-72	12.7	12.7	12.7	476700000	167540000	146770000	162390000	0	0	0	Topology=o	0	0	0	-0.441319				#			#
High_MED(LT)_1st_LysC	467	IPI00123181;IPI00473597;IPI00757312;IPI00338604;IPI00515398;IPI00776379;IPI00830632;IPI00975079;IPI00337900;IPI00856780;IPI00900442;IPI00453996;IPI00608077	Q8VDD5;Q3UFT0;Q7TQJ6;Q811J9;Q99JJ3	Myh9	IPI00123181	IPI00123181	Myh9	Cellular myosin heavy chain, type A;Myosin heavy chain 9;Myosin heavy chain, non-muscle IIa;Myosin-9;Non-muscle myosin heavy chain A;Non-muscle myosin heavy chain IIa;Putative uncharacterized protein;Myh9 protein	13	31	31	27	29	27	29	29	27	29	26	23	25	25.5	25.5	22.7	226.37	1960	5.9556e-157	23.8	22.8	23.9	1945000000	649600000	649110000	646320000	0	0	0	Topology=o	0	0	0	-0.843622	#		#		#
High_MED(LT)_1st_LysC	468	IPI00123198	Q9JKN1	Slc30a7;Znt7;Zntl2	IPI00123198	IPI00123198	Slc30a7	Solute carrier family 30 member 7;Zinc transporter 7;Znt-like transporter 2	1	1	1	1	1	1	1	1	1	1	1	1	1	1.6	1.6	1.6	41.789	378	1.2609e-06	1.6	1.6	1.6	66938000	17712000	27722000	21505000	6	1. 38-58, 2. 71-91, 3. 103-123, 4. 139-159, 5. 243-263, 6. 268-288	6	Topology=i37-59o69-88i100-122o142-159i239-261o266-288i	6	REGION 41-63,68-89,104-126,139-161,234-256,267-289	18	0.246296	#	#		#
High_MED(LT)_1st_LysC	469	IPI00123202;IPI00985587	P28658;Q3TCF4;Q3TKP3;Q8BWX1;F8WGN7	Atxn10;Sca10	IPI00123202;IPI00985587	IPI00123202	Atxn10	Ataxin-10;Brain protein E46;Spinocerebellar ataxia type 10 protein homolog;Putative uncharacterized protein	2	9	9	9	9	9	9	9	9	9	9	9	9	24.6	24.6	24.6	53.706	475	5.692e-52	24.6	24.6	24.6	1441500000	434600000	528690000	478220000	0	0	0	Topology=o	0	0	0	-0.126737					#
High_MED(LT)_1st_LysC	470	IPI00123276;IPI00970299;IPI00969893;IPI00969823;IPI00875511;IPI00676071	Q922Q1;F6UB20	Mg87;Mosc2	IPI00123276;IPI00970299	IPI00123276	Mosc2	MOSC domain-containing protein 2, mitochondrial	6	8	8	8	8	8	8	8	8	8	8	8	8	36.4	36.4	36.4	38.194	338	5.6214e-45	36.4	36.4	36.4	2003700000	530790000	798160000	674760000	1	1. 20-40	1	Topology=o20-39i	1	REGION 23-40	3	-0.230178	#						#
High_MED(LT)_1st_LysC	471	IPI00123278	Q922Q4;Q3TJ21;Q3TMZ1	Pycr2;mCG_19836	IPI00123278	IPI00123278	Pycr2	Pyrroline-5-carboxylate reductase 2;Pyrroline-5-carboxylate reductase	1	4	4	4	4	4	4	4	4	4	4	4	4	14.1	14.1	14.1	33.659	320	1.7327e-20	14.1	14.1	14.1	603110000	191520000	198340000	213250000	0	0	0	Topology=o	0	0	0	0.164062
High_MED(LT)_1st_LysC	472	IPI00123281;IPI00653744	Q922Q8;Q3UBL0;Q3TF84	Lrrc59;AA959742	IPI00123281;IPI00653744	IPI00123281	Lrrc59	Leucine-rich repeat-containing protein 59;Putative uncharacterized protein	2	7	7	7	7	6	6	7	6	6	7	6	6	29.3	29.3	29.3	34.877	307	0	29.3	27.4	27.4	13678000000	4242400000	4980900000	4454700000	1	1. 244-264	1	Topology=o244-266i	1	REGION 247-269	3	-0.748208	#	#				#
High_MED(LT)_1st_LysC	473	IPI00123313;IPI00337053	Q02053;B9EHN0	Sbx;Uba1;Ube1;Ube1ax;Ube1x;mCG_126518	IPI00123313	IPI00123313	Uba1	Ubiquitin-activating enzyme E1;Ubiquitin-activating enzyme E1 X;Ubiquitin-like modifier-activating enzyme 1;Ubiquitin-like modifier-activating enzyme 1 X	2	8	8	8	7	8	7	7	8	7	7	8	7	11.6	11.6	11.6	117.81	1058	8.9493e-30	10.2	11.6	10.2	352740000	119530000	109630000	123580000	1	1. 890-910	0	Topology=o	2	REGION 888-910,986-1006	3	-0.263894
High_MED(LT)_1st_LysC	474	IPI00123342;IPI00970005	Q9JKR6;Q8VCI2	Grp170;Hyou1	IPI00123342	IPI00123342	Hyou1	140 kDa Ca(2+)-binding protein;Hypoxia up-regulated protein 1;Hyou1 protein	2	7	7	7	7	7	7	7	7	7	7	7	7	10.6	10.6	10.6	111.18	999	1.0029e-38	10.6	10.6	10.6	626530000	167610000	238740000	220180000	1	1. 13-33	1	Topology=i13-35o	1	REGION 15-37	3	-0.568368						#
High_MED(LT)_1st_LysC	475	IPI00123377;IPI00131441;IPI01027605	Q9JL26-1;Q9JL26;A2AB61;Q9JL26-2;A2AB60;Q3TY82	Fmnl1;Frl;mCG_19154;RP23-341C5.2-001;RP23-341C5.2-002	IPI00123377;IPI00131441	IPI00123377	Fmnl1	Formin-like protein 1;Formin-related protein;Formin-like 1;Formin-like 1, isoform CRA_b;Formin-like 1, isoform CRA_c;Putative uncharacterized protein	3	13	13	12	13	13	13	13	13	13	12	12	12	14.8	14.8	14.1	122.06	1094	3.1707e-85	14.8	14.8	14.8	1493600000	472570000	449050000	572000000	0	0	0	Topology=o	0	0	0	-0.468007					#
High_MED(LT)_1st_LysC	476	IPI00123379;IPI00405603	Q8VDJ3;A0PJE9;Q3U4Z7;Q3V1M8	Hdlbp;mCG_16583	IPI00123379	IPI00123379	Hdlbp	High density lipoprotein-binding protein;Vigilin;Hdlbp protein;High density lipoprotein (HDL) binding protein, isoform CRA_d;Putative uncharacterized protein	2	14	14	14	11	12	11	11	12	11	11	12	11	17.8	17.8	17.8	141.74	1268	2.6688e-136	14.9	15.9	14.6	584170000	153910000	219910000	210350000	0	0	0	Topology=o	0	0	0	-0.523659
High_MED(LT)_1st_LysC	477	IPI00123486	Q9JKV5;Q3TGX0;Q3U4R0	Scamp4;mCG_13386	IPI00123486	IPI00123486	Scamp4	Secretory carrier-associated membrane protein 4;Putative uncharacterized protein;Secretory carrier membrane protein 4, isoform CRA_e	1	2	2	2	2	2	2	2	2	2	2	2	2	14.8	14.8	14.8	25.342	230	8.8466e-43	14.8	14.8	14.8	162610000	57973000	53698000	50938000	5	1. 43-63, 2. 70-90, 3. 105-125, 4. 129-149, 5. 152-172	4	Topology=i43-65o71-90i103-125o145-167i	3	REGION 55-77,105-127,147-169	12	0.452609	#	#
High_MED(LT)_1st_LysC	478	IPI00123487	Q9JL56	Gde1;Mir16	IPI00123487	IPI00123487	Gde1	Glycerophosphodiester phosphodiesterase 1;Membrane-interacting protein of RGS16	1	1	1	1	0	1	1	0	1	1	0	1	1	4.5	4.5	4.5	37.629	331	4.7876e-05	0	4.5	4.5	5494300	0	3744500	1749900	3	1. 6-26, 2. 28-48, 3. 256-276	0	Topology=o	2	REGION 4-26,30-52	5	-0.113595	#	#	#
High_MED(LT)_1st_LysC	479	IPI00123494;IPI00988711	Q8VDM4;Q3TI61;Q3TIP0;Q3TKV1;Q3TW71;Q3TWL6;Q3TXV1;Q3U9Y8;E9Q2S8	Psmd2;mCG_129789	IPI00123494;IPI00988711	IPI00123494	Psmd2	26S proteasome non-ATPase regulatory subunit 2;26S proteasome regulatory subunit RPN1;26S proteasome regulatory subunit S2;26S proteasome subunit p97;Putative uncharacterized protein;MCG129789, isoform CRA_b	2	1	1	1	1	1	0	1	1	0	1	1	0	2.1	2.1	2.1	100.2	908	7.2847e-66	2.1	2.1	0	5229700	1538600	3691100	0	0	0	0	Topology=o	0	0	0	-0.173458
High_MED(LT)_1st_LysC	480	IPI00123501;IPI00742433;IPI00269280	Q8VDM6-1;Q8VDM6;Q8VDM6-2;Q8VDM6-3	Hnrnpul1;Hnrpul1	IPI00123501;IPI00742433;IPI00269280	IPI00123501	Hnrnpul1	Heterogeneous nuclear ribonucleoprotein U-like protein 1	3	2	2	2	2	2	2	2	2	2	2	2	2	3.6	3.6	3.6	96.001	859	0.015131	3.6	3.6	3.6	25065000	5523700	10130000	9411400	0	0	0	Topology=o	0	0	0	-1.05611
High_MED(LT)_1st_LysC	481	IPI00123519	Q9JKW0;B0LAE4;Q3THR3;Q3TIC7;Q3TQE3;Q3UBA1;Q80ZW9;Q8C1Y9	Arl6ip;Arl6ip1;mCG_141493	IPI00123519	IPI00123519	Arl6ip1	ADP-ribosylation factor-like protein 6-interacting protein 1;Protein TBX2;ADP-ribosylation factor-like 6 interacting protein 1;Putative uncharacterized protein;ADP-ribosylation factor-like 6 interacting protein 1, isoform CRA_a	1	1	1	1	1	1	1	1	1	1	1	1	1	8.9	8.9	8.9	23.437	203	5.2511e-06	8.9	8.9	8.9	1215200000	334390000	469100000	411750000	4	1. 42-62, 2. 64-84, 3. 135-155, 4. 158-178	4	Topology=i42-61o66-88i136-153o158-180i	4	REGION 42-64,70-92,137-159,161-183	12	0.203448	#	#			#	#
High_MED(LT)_1st_LysC	482	IPI00123531;IPI00473268	Q61624;Q3UJ69;Q548L0;Q8CB43;Q91XQ8;Q9CTQ8;Q91XQ7	Zbp89;Zfp148;Znf148;mCG_130127	IPI00123531;IPI00473268	IPI00123531	Zfp148	Beta enolase repressor factor 1;G-rich box-binding protein;Transcription factor BFCOL1;Transcription factor ZBP-89;Zinc finger DNA-binding protein 89;Zinc finger protein 148;Putative uncharacterized protein;G-rich box-binding protein Berf-1;Zinc finger protein BERF-1;G-rich box-binding protein Berf-1 variant	2	1	1	1	1	1	1	1	1	1	1	1	1	2.1	2.1	2.1	88.75	794	5.5813e-06	2.1	2.1	2.1	12217000	4422100	4247800	3547500	0	0	0	Topology=o	0	0	0	-0.762594				#
High_MED(LT)_1st_LysC	483	IPI00123565;IPI00405346;IPI00409289	Q9JKX4-1;Q9JKX4;Q3URN5;Q9JKX4-3;Q9JKX4-2	Aatf;Che1;Trb	IPI00123565;IPI00405346;IPI00409289	IPI00123565	Aatf	Apoptosis-antagonizing transcription factor;Protein AATF;Rb-binding protein Che-1;Traube protein;Putative uncharacterized protein	3	2	2	2	2	2	2	2	2	2	2	2	2	6.3	6.3	6.3	59.481	526	3.4309e-07	6.3	6.3	6.3	32442000	13446000	10658000	8338300	0	0	0	Topology=o	0	0	0	-0.909696				#	#
High_MED(LT)_1st_LysC	484	IPI00123604;IPI00622968;IPI00659629	P14206;B2CY77;D3YTT7	Lamr1;P40-8;Rpsa;Gm9819;mCG_2650	IPI00123604;IPI00622968;IPI00659629	IPI00123604	Rpsa;LOC100505031	37 kDa laminin receptor precursor;37 kDa oncofetal antigen;37/67 kDa laminin receptor;40S ribosomal protein SA;67 kDa laminin receptor;Laminin receptor 1;Laminin-binding protein precursor p40;OFA/iLRP;Laminin receptor;MCG2650;Putative uncharacterized protein Gm9819	3	1	1	1	1	1	1	1	1	1	1	1	1	3.4	3.4	3.4	32.838	295	2.0285e-07	3.4	3.4	3.4	41300000	11886000	14751000	14662000	0	0	0	Topology=o	0	0	0	-0.301017	#		#		#
High_MED(LT)_1st_LysC	485	IPI00123624	Q8VDP4		IPI00123624	IPI00123624	2610301G19Rik	Protein KIAA1967 homolog	1	3	3	3	2	2	3	2	2	3	2	2	3	4.9	4.9	4.9	103	922	1.4311e-09	2.5	2.5	4.9	40853000	12596000	12009000	16248000	1	1. 699-719	0	Topology=o	0	0	1	-0.546963
High_MED(LT)_1st_LysC	486	IPI00123639	P14211;B2MWM9;Q3TVD2;Q3UWP8	Calr	IPI00123639	IPI00123639	Calr	Calregulin;Calreticulin;CRP55;Endoplasmic reticulum resident protein 60;HACBP;Putative uncharacterized protein	1	14	14	14	14	14	14	14	14	14	14	14	14	55	55	55	47.994	416	0	55	55	55	5126900000	1583100000	1828400000	1715500000	1	1. 2-22	0	Topology=o	1	REGION 3-24	2	-1.08942	#		#	#	#	#
High_MED(LT)_1st_LysC	487	IPI00123699	P52194	Clgn;Meg1	IPI00123699	IPI00123699	Clgn	A2/6;Calmegin;Calnexin-T;MEG 1 antigen	1	1	1	1	1	1	0	1	1	0	1	1	0	3.6	3.6	3.6	69.43	611	0.0011496	3.6	3.6	0	2824000	2039800	784170	0	2	1. 2-22, 2. 472-492	1	Topology=o471-493i	0	0	3	-0.70491	#	#				#
High_MED(LT)_1st_LysC	488	IPI00123715	Q61672	Der12;Ent2;Hnp36;Slc29a2	IPI00123715	IPI00123715	Slc29a2	36 kDa hydrophobic nucleolar protein;36 kDa nucleolar protein HNP36;Delayed-early response protein 12;Equilibrative nitrobenzylmercaptopurine riboside-insensitive nucleoside transporter;Equilibrative nucleoside transporter 2;Nucleoside transporter, ei-type;Solute carrier family 29 member 2	1	1	1	1	1	1	1	1	1	1	1	1	1	2.6	2.6	2.6	50.255	456	0.024194	2.6	2.6	2.6	51026000	3796700	25593000	21636000	11	1. 13-33, 2. 69-89, 3. 98-118, 4. 123-143, 5. 161-181, 6. 193-213, 7. 288-308, 8. 322-342, 9. 360-380, 10. 394-414, 11. 432-452	11	Topology=i13-35o67-89i96-115o130-152i159-181o191-213i288-310o325-347i360-379o394-416i429-451o	11	REGION 14-36,67-89,95-117,124-146,162-184,193-215,288-310,323-345,361-383,398-420,431-453	33	0.620175	#	#	#
High_MED(LT)_1st_LysC	489	IPI00123765;IPI00857222	Q8VE38-1;Q8VE38;Q8VE38-2	Oxnad1	IPI00123765;IPI00857222	IPI00123765	Oxnad1	Oxidoreductase NAD-binding domain-containing protein 1	2	2	2	2	2	2	2	2	2	2	2	2	2	7.4	7.4	7.4	34.727	311	0.048603	7.4	7.4	7.4	34469000	11516000	13853000	9099800	0	0	0	Topology=o	0	0	0	-0.101608							#
High_MED(LT)_1st_LysC	490	IPI00123802;IPI00830204;IPI00224109;IPI00830521	Q61699-1;Q61699;E9Q0U7;Q8C6H1;Q61699-2;D3Z3I9;D3Z027	Hsp105;Hsp110;Hsph1;Kiaa0201	IPI00123802;IPI00830204;IPI00224109;IPI00830521	IPI00123802	Hsph1	42 degrees C-HSP;Heat shock 110 kDa protein;Heat shock protein 105 kDa;Heat shock-related 100 kDa protein E7I;Putative uncharacterized protein;Putative uncharacterized protein Hsph1	4	1	1	1	1	0	1	1	0	1	1	0	1	1.3	1.3	1.3	96.406	858	0.0039065	1.3	0	1.3	10296000	5028400	0	5267400	0	0	0	Topology=o	0	0	0	-0.563986
High_MED(LT)_1st_LysC	491	IPI00123870	Q9CU62;A0JLM6;Q6A0B0;Q7TNG4	Sb1.8;Smc1;Smc1a;Smc1l1;Smcb;mKIAA0178	IPI00123870	IPI00123870	Smc1a	Chromosome segregation protein SmcB;Sb1.8;Structural maintenance of chromosomes protein 1A;Smc1a protein;MKIAA0178 protein	1	2	2	2	1	1	2	1	1	2	1	1	2	2.5	2.5	2.5	143.23	1233	1.9097e-12	1.1	1.1	2.5	29831000	6705200	10475000	12650000	0	0	0	Topology=o	0	0	0	-0.973155
High_MED(LT)_1st_LysC	492	IPI00123871;IPI00776361;IPI00626563;IPI00776290;IPI00222492;IPI00775787	Q9WU42-1;Q9WU42;F8VQL9;E9Q701;E9PY55;E9Q560;E9Q9V3;Q9WU42-2;E9Q9V2;E9QPD6;Q3TG88;Q3TZ10;Q80ZV7;D3Z2J5	Ncor2;Smrt	IPI00123871;IPI00776361;IPI00626563;IPI00776290;IPI00222492;IPI00775787	IPI00123871	Ncor2	Nuclear receptor corepressor 2;Silencing mediator of retinoic acid and thyroid hormone receptor;T3 receptor-associating factor;Thyroid-, retinoic-acid-receptor-associated corepressor;Putative uncharacterized protein;Ncor2 protein;Putative uncharacterized protein Ncor2	6	1	1	1	0	0	1	0	0	1	0	0	1	0.7	0.7	0.7	273.41	2507	0.0014303	0	0	0.7	2536300	0	0	2536300	0	0	0	Topology=o	0	0	0	-0.866494
High_MED(LT)_1st_LysC	493	IPI00123878;IPI00553461	Q8VDW0-1;Q8VDW0;Q3T9L0;Q3TIE4;Q3TPL7;Q3U837;Q3UVN0;Q8VDW0-2;Q3UAF1	Ddx39	IPI00123878;IPI00553461	IPI00123878	Ddx39	ATP-dependent RNA helicase DDX39;DEAD box protein 39;Putative uncharacterized protein	2	2	2	2	2	2	2	2	2	2	2	2	2	6.8	6.8	6.8	49.067	427	6.1397e-26	6.8	6.8	6.8	275580000	77938000	98955000	98688000	0	0	0	Topology=o	0	0	0	-0.299297
High_MED(LT)_1st_LysC	494	IPI00123881;IPI00988047	P97311;Q3UC10;Q542I2;Q3ULG5;Q8C5L1	Mcm6;Mcmd6;Mis5;mCG_20050	IPI00123881;IPI00988047	IPI00123881	Mcm6	DNA replication licensing factor MCM6;Mis5 homolog;Putative uncharacterized protein;Minichromosome maintenance deficient 6 (MIS5 homolog, S. pombe) (S. cerevisiae), isoform CRA_b	2	2	2	2	2	2	2	2	2	2	2	2	2	4.6	4.6	4.6	92.866	821	3.0189e-11	4.6	4.6	4.6	57911000	13712000	20611000	23588000	0	0	0	Topology=o	0	0	0	-0.414251
High_MED(LT)_1st_LysC	495	IPI00123947	P97329	Kif20a;Rab6kifl	IPI00123947	IPI00123947	Kif20a	Kinesin-like protein 174;Kinesin-like protein KIF20A;Rab6-interacting kinesin-like protein;Rabkinesin-6	1	2	2	2	2	2	2	2	2	2	2	2	2	3.3	3.3	3.3	99.875	887	5.8615e-12	3.3	3.3	3.3	37613000	14064000	7334200	16215000	0	0	0	Topology=o	0	0	0	-0.547914				#
High_MED(LT)_1st_LysC	496	IPI00124015;IPI00856157;IPI00857160	Q5XJY4;D6RJ50	Parl;Psarl	IPI00124015;IPI00856157	IPI00124015	Parl	Mitochondrial intramembrane-cleaving protease PARL;P-beta;Presenilins-associated rhomboid-like protein, mitochondrial	3	3	3	3	3	3	3	3	3	3	3	3	3	10.1	10.1	10.1	41.963	377	7.1079e-05	10.1	10.1	10.1	287790000	107890000	109450000	70441000	6	1. 99-119, 2. 164-184, 3. 208-228, 4. 267-287, 5. 292-312, 6. 327-347	6	Topology=i100-119o166-185i206-228o243-260i294-316o331-352i	4	REGION 219-241,243-265,276-298,307-329	16	0.0615385	#	#					#
High_MED(LT)_1st_LysC	497	IPI00124052;IPI00281031	Q9WTX8-1;Q9WTX8;Q9WTX8-2	Mad1;Mad1l1	IPI00124052;IPI00281031	IPI00124052	Mad1l1	Mitotic arrest deficient 1-like protein 1;Mitotic spindle assembly checkpoint protein MAD1	2	3	3	3	3	2	3	3	2	3	3	2	3	7.3	7.3	7.3	83.54	717	0.0010268	7.3	4	7.3	154740000	46364000	45505000	62871000	0	0	0	Topology=o	0	0	0	-0.885356
High_MED(LT)_1st_LysC	498	IPI00124064	Q8VDZ4-1;Q8VDZ4;Q2TGE8	Kiaa1748;Zdhhc5	IPI00124064	IPI00124064	Zdhhc5	Probable palmitoyltransferase ZDHHC5;Zinc finger DHHC domain-containing protein 5;Membrane-associated DHHC5 zinc finger protein	1	2	2	2	2	1	1	2	1	1	2	1	1	6	6	6	77.5	715	1.9139e-18	6	2.8	2.8	22842000	16002000	3452900	3387400	4	1. 14-34, 2. 48-68, 3. 152-172, 4. 183-203	4	Topology=i13-35o45-67i149-171o186-208i	4	REGION 16-38,45-67,150-172,187-209	12	-0.445175	#	#
High_MED(LT)_1st_LysC	499	IPI00124082	Q8VE99;Q9D6T3	Ccdc115	IPI00124082	IPI00124082	Ccdc115	Coiled-coil domain-containing protein 115;Putative uncharacterized protein	1	3	3	3	3	3	3	3	3	3	3	3	3	23.9	23.9	23.9	19.742	180	2.9419e-204	23.9	23.9	23.9	396830000	141230000	95923000	159680000	0	0	0	Topology=o	0	0	0	-0.46
High_MED(LT)_1st_LysC	500	IPI00124093;IPI00403194;IPI00754945	A2AJ15;Q8BTW7;Q8R3F8;Q923C1	Man1b1;mCG_20295;RP23-47P18.1-001	IPI00124093	IPI00124093	Man1b1	Mannosidase alpha class 1B member 1;Mannosidase, alpha, class 1B, member 1;Putative uncharacterized protein;Man1b1 protein	3	7	7	7	6	7	6	6	7	6	6	7	6	11.9	11.9	11.9	75.149	658	2.0794e-29	10.2	11.9	10.2	496540000	122300000	199440000	174800000	2	1. 44-64, 2. 242-262	1	Topology=i49-71o	1	REGION 48-70	4	-0.462918	#	#				#
High_MED(LT)_1st_LysC	501	IPI00124178	P97363;Q3UT78;Q3UZQ0;Q542D6;Q6A053;Q8BNV0;Q8C9F8	Lcb2;Sptlc2;mCG_17474;mKIAA0526	IPI00124178	IPI00124178	Sptlc2	Long chain base biosynthesis protein 2;Long chain base biosynthesis protein 2a;Serine palmitoyltransferase 2;Serine-palmitoyl-CoA transferase 2;Putative uncharacterized protein;Serine palmitoyltransferase, long chain base subunit 2, isoform CRA_a;MKIAA0526 protein	1	5	5	5	3	4	4	3	4	4	3	4	4	13.9	13.9	13.9	62.981	560	2.1511e-35	7	11.8	12.1	357780000	131390000	87237000	139150000	2	1. 66-86, 2. 219-239	0	Topology=o	0	0	2	-0.240536	#	#				#	#
High_MED(LT)_1st_LysC	502	IPI00124203;IPI00882144;REV__IPI00406107;REV__IPI00381300;REV__IPI00985793	P97369;B6DT57;Q3TC82;A8XU21	Ncf4;RP23-385C21.1-002	IPI00124203;IPI00882144	IPI00124203	Ncf4	Neutrophil cytosol factor 4;Neutrophil NADPH oxidase factor 4;p40-phox;p40phox;Putative uncharacterized protein;Neutrophil cytosolic factor 4	5	3	3	3	2	3	3	2	3	3	2	3	3	12.1	12.1	12.1	38.707	339	1.1029e-10	6.2	12.1	12.1	43702000	13036000	14901000	15765000	0	0	0	Topology=o	0	0	0	-0.362242
High_MED(LT)_1st_LysC	503	IPI00124221;IPI00988357	P97370;Q1WWL1;Q3U9D4;Q544Q7;Q71VC6;Q3UFH4	Atp1b3;mCG_21656;atp1b3	IPI00124221;IPI00988357	IPI00124221	Atp1b3	Sodium/potassium-dependent ATPase subunit beta-3;Sodium/potassium-transporting ATPase subunit beta-3;Atp1b3 protein;Putative uncharacterized protein;ATPase, Na+/K+ transporting, beta 3 polypeptide;MCG21656, isoform CRA_b;Na,K-ATPase beta-3 subunit;Na K-ATPase beta-3 subunit	2	9	9	9	9	9	9	9	9	9	9	9	9	43.5	43.5	43.5	31.775	278	2.9504e-143	43.5	43.5	43.5	7756300000	2326600000	3042800000	2386900000	1	1. 40-60	1	Topology=i38-60o	1	REGION 38-60	3	-0.297842	#	#	#
High_MED(LT)_1st_LysC	504	IPI00124223;IPI01026657;IPI01026908;IPI01026728;IPI01027092;IPI01027017	P97371;Q5HZK3	Psme1;mCG_22049	IPI00124223;IPI01026657;IPI01026908;IPI01026728;IPI01027092	IPI00124223	Psme1	11S regulator complex subunit alpha;Activator of multicatalytic protease subunit 1;Proteasome activator 28 subunit alpha;Proteasome activator complex subunit 1;Proteasome (Prosome, macropain) 28 subunit, alpha;Proteasome (Prosome, macropain) 28 subunit, alpha, isoform CRA_b;Putative uncharacterized protein	6	3	3	2	2	2	3	2	2	3	1	1	2	14.1	14.1	9.6	28.673	249	1.2531e-05	9.2	9.2	14.1	211290000	57545000	69866000	83875000	0	0	0	Topology=o	0	0	0	-0.693173
High_MED(LT)_1st_LysC	505	IPI00124225;IPI00969956	P97372;Q5SVP3;E0CZ90;Q99LN3	Pa28b1;Psme2;mCG_22048;PSME2b;Psme2b-ps;RP23-269N23.4-001	IPI00124225;IPI00969956	IPI00124225	Psme2	11S regulator complex subunit beta;Activator of multicatalytic protease subunit 2;Proteasome activator 28 subunit beta;Proteasome activator complex subunit 2;MCG22048, isoform CRA_c;PA28 beta subunit;Protease (Prosome, macropain) 28 subunit beta B, pseudogene;Proteasome activator PA28 beta subunit;Putative uncharacterized protein;Psme2 protein	2	3	2	2	3	2	3	2	1	2	2	1	2	12.6	7.9	7.9	27.057	239	4.2203e-05	12.6	8.4	12.6	82850000	34480000	17074000	31296000	0	0	0	Topology=o	0	0	0	-0.293305
High_MED(LT)_1st_LysC	506	IPI00124245;IPI00331295	P97379-1;P97379;Q3U541;Q3U6B1;P97379-2;Q3TEL4;Q3U931;Q542W3;Q5DU21	G3bp2;mCG_12534;mKIAA0660	IPI00124245;IPI00331295	IPI00124245	G3bp2	GAP SH3 domain-binding protein 2;Ras GTPase-activating protein-binding protein 2;Putative uncharacterized protein;RIKEN cDNA E430034L04, isoform CRA_b;GTPase activating protein (SH3 domain) binding protein 2;RIKEN cDNA E430034L04, isoform CRA_a;MKIAA0660 protein	2	2	2	2	1	2	2	1	2	2	1	2	2	6.2	6.2	6.2	54.087	482	7.4437e-12	3.3	6.2	6.2	33668000	3351600	16809000	13508000	0	0	0	Topology=o	0	0	0	-0.975934
High_MED(LT)_1st_LysC	507	IPI00124282	P63321;A2CG14;Q9CXY0	Ral;Rala;Ral-a;mCG_16557;RP23-5P19.1-001	IPI00124282	IPI00124282	Rala	Ras-related protein Ral-A;V-ral simian leukemia viral oncogene homolog A (Ras related);V-ral simian leukemia viral oncogene homolog A (Ras related), isoform CRA_b;Putative uncharacterized protein	1	3	2	2	3	3	3	2	2	2	2	2	2	19.4	14.1	14.1	23.553	206	2.7261e-30	19.4	19.4	19.4	239990000	66751000	87745000	85491000	0	0	0	Topology=o	0	0	0	-0.620874	#		#
High_MED(LT)_1st_LysC	508	IPI00124287;IPI00137145;IPI00120954;IPI00756383;IPI00226644;IPI00830910	P29341;Q05DT1;Q3U8U8;Q8BN32;Q99KL3;Q9DBE3	Pabp1;Pabpc1	IPI00124287	IPI00124287	Pabpc1	Polyadenylate-binding protein 1;Pabpc1 protein;Putative uncharacterized protein	6	12	12	9	12	12	12	12	12	12	9	9	9	24.5	24.5	18.4	70.67	636	2.4509e-84	24.5	24.5	24.5	1535400000	466000000	539730000	529630000	0	0	0	Topology=o	0	0	0	-0.511006
High_MED(LT)_1st_LysC	509	IPI00124291	P97390;Q3THX4	Vps45;Vps45a	IPI00124291	IPI00124291	Vps45	Vacuolar protein sorting-associated protein 45;Putative uncharacterized protein	1	1	1	1	1	1	1	1	1	1	1	1	1	1.8	1.8	1.8	65.052	570	0.002188	1.8	1.8	1.8	40292000	7327300	21025000	11940000	0	0	0	Topology=o	0	0	0	-0.304386	#			#
High_MED(LT)_1st_LysC	510	IPI00124326;IPI01008521;IPI00987395;IPI00273133	P35918;E9QJW8;C5H7S5;Q3UQZ6;Q8CD05;Q8VCD0	Flk1;Flk-1;Kdr;mCG_7209	IPI00124326;IPI01008521;IPI00987395	IPI00124326	Kdr	Fetal liver kinase 1;Kinase NYK;Protein-tyrosine kinase receptor flk-1;Vascular endothelial growth factor receptor 2;Soluble vascular endothelial growth factor receptor 2;Putative uncharacterized protein;Tyrosine-protein kinase receptor	4	4	4	3	3	4	3	3	4	3	2	3	2	4.5	4.5	3.6	152.52	1367	1.8347e-15	3.3	4.5	3.3	112130000	35060000	39840000	37226000	3	1. 4-24, 2. 210-230, 3. 764-784	0	Topology=o	1	REGION 763-785	4	-0.284711	#	#	#
High_MED(LT)_1st_LysC	511	IPI00124372	Q9JLJ2;A7VL18;Q3TG52;Q3THE7;Q3TMT4;Q3U367;Q3UDG0;Q3V1N7;Q9CRH9	Aldh9a1;ABALDH	IPI00124372	IPI00124372	Aldh9a1	4-trimethylaminobutyraldehyde dehydrogenase;Aldehyde dehydrogenase family 9 member A1;Gamma-aminobutyraldehyde dehydrogenase;Putative uncharacterized protein	1	2	2	2	1	2	0	1	2	0	1	2	0	5.4	5.4	5.4	55.887	518	0.020163	3.7	5.4	0	6639100	3719900	2919300	0	0	0	0	Topology=o	0	0	0	0.057722					#		#
High_MED(LT)_1st_LysC	512	IPI00124382;IPI00648941	Q9JLJ5;Q548M4;Q4V9V3;Q9WU14	Elovl1;Ssc1;mCG_8867;RP23-145E1.4-001;RP23-145E1.4-002	IPI00124382;IPI00648941	IPI00124382	Elovl1	Elongation of very long chain fatty acids protein 1;Elongation of very long chain fatty acids (FEN1/Elo2, SUR4/Elo3, yeast)-like 1;Elongation of very long chain fatty acids (FEN1/Elo2, SUR4/Elo3, yeast)-like 1, isoform CRA_b;Putative uncharacterized protein;SSC1;MUEL protein	2	2	2	2	2	2	2	2	2	2	2	2	2	10.4	10.4	10.4	32.677	279	5.4062e-22	10.4	10.4	10.4	839020000	200280000	320220000	318520000	5	1. 23-43, 2. 61-81, 3. 104-124, 4. 201-221, 5. 235-255	7	Topology=o20-42i63-85o108-130i137-154o174-196i203-221o231-253i	7	REGION 25-47,62-84,107-129,145-166,171-193,200-222,228-250	19	0.380287	#	#				#
High_MED(LT)_1st_LysC	513	IPI00124411	Q9D3B1	Ptplb	IPI00124411	IPI00124411	Ptplb	Protein-tyrosine phosphatase-like member B	1	1	1	1	1	1	1	1	1	1	1	1	1	5.9	5.9	5.9	28.402	254	0.0030562	5.9	5.9	5.9	51275000	10490000	15292000	25493000	4	1. 41-61, 2. 134-154, 3. 171-191, 4. 210-230	4	Topology=i42-64o84-106i172-194o214-236i	5	REGION 40-62,93-115,127-149,170-192,213-235	13	0.459055	#	#				#
High_MED(LT)_1st_LysC	514	IPI00124412	B9EKT6;F8VQ29	Iqgap3	IPI00124412	IPI00124412	Iqgap3	IQ motif containing GTPase activating protein 3	1	2	1	1	1	1	1	1	1	0	1	1	0	1.5	0.9	0.9	185.35	1632	0.12297	0.9	0.9	0.6	12658000	8156400	4501400	0	2	1. 135-155, 2. 437-457	0	Topology=o	1	REGION 134-156	3	-0.296262
High_MED(LT)_1st_LysC	515	IPI00124497	P35969;Q5GRG7;Q8K1H4;Q9CW58	Emrk2;Flt;Flt1	IPI00124497	IPI00124497	Flt1	Embryonic receptor kinase 2;Fms-like tyrosine kinase 1;Tyrosine-protein kinase receptor FLT;Vascular endothelial growth factor receptor 1;FLT1;Flt1 protein;Putative uncharacterized protein	1	2	1	1	1	2	2	0	1	1	0	1	1	1.8	0.9	0.9	149.87	1333	0.050307	0.9	1.8	1.8	9172100	0	4429400	4742600	2	1. 4-24, 2. 760-780	0	Topology=o	2	REGION 2-23,759-781	4	-0.357164	#	#	#
High_MED(LT)_1st_LysC	516	IPI00124534;IPI00845779;IPI00761341	Q8VEF1-1;Q8VEF1;Q8VEF1-2;F8WJ74;Q8VEF1-3	D7Bwg0611e;Gramd1a;Kiaa1533	IPI00124534;IPI00845779;IPI00761341	IPI00124534	Gramd1a	GRAM domain-containing protein 1A	3	2	2	2	2	1	2	2	1	2	2	1	2	4.2	4.2	4.2	80.698	722	3.915e-10	4.2	2.2	4.2	11499000	5721000	476110	5301600	1	1. 609-629	1	Topology=o606-628i	1	REGION 606-628	3	-0.464127	#	#
High_MED(LT)_1st_LysC	517	IPI00124572;IPI00408895	Q62314;Q3ULZ6;Q62313;Q4FJY3	Tgoln2;Ttgn2;Tgoln1;Ttgn1;mCG_129299	IPI00124572;IPI00408895	IPI00124572	Tgoln2	TGN38B;Trans-Golgi network integral membrane protein 2;Putative uncharacterized protein;TGN38A;Trans-Golgi network integral membrane protein 1;MCG129299;Tgoln1 protein;Trans-golgi network protein	2	2	2	2	2	2	1	2	2	1	2	2	1	5.2	5.2	5.2	38.821	363	0.0026585	5.2	5.2	2.5	67847000	22248000	37299000	8300700	2	1. 2-22, 2. 311-331	1	Topology=o310-329i	2	REGION 4-22,308-330	5	-1.11405	#	#		#
High_MED(LT)_1st_LysC	518	IPI00124610;IPI00885811;IPI00857446;IPI00857440;IPI00225210;IPI00421064;IPI00762441	Q8VEH3;F6QKK2	Arl10b;Arl8a;Gie2	IPI00124610;IPI00885811	IPI00124610	Arl8a	ADP-ribosylation factor-like protein 10B;ADP-ribosylation factor-like protein 8A;Novel small G protein indispensable for equal chromosome segregation 2	7	5	5	3	5	5	5	5	5	5	3	3	3	31.2	31.2	13.4	21.39	186	4.7352e-19	31.2	31.2	31.2	1537400000	375400000	644180000	517840000	0	0	0	Topology=o	0	0	0	-0.23172	#
High_MED(LT)_1st_LysC	519	IPI00124640	P28798;Q3TVQ3;Q3TW77;Q3TWT4;Q3TX66;Q3U5Q6;Q3U8W3;Q3U9K2;Q3U9N4;Q3UAJ3;Q3UC19;Q3UD85;Q3UDD6;Q544Y8;Q9D2V3	Grn;RP23-226P4.4-001;mCG_21354	IPI00124640	IPI00124640	Grn	Acrogranin;Granulin-1;Granulin-2;Granulin-3;Granulin-4;Granulin-5;Granulin-6;Granulin-7;Granulins;PC cell-derived growth factor;Proepithelin;Putative uncharacterized protein;Granulin;Granulin, isoform CRA_e	1	5	5	5	4	5	5	4	5	5	4	5	5	13.6	13.6	13.6	65.018	602	4.7895e-11	11	13.6	13.6	477660000	144970000	168220000	164470000	1	1. 13-33	0	Topology=o	0	0	1	-0.178571							#
High_MED(LT)_1st_LysC	520	IPI00124661	Q9WUH1;Q3U4J6;Q543Y8	Pl6;Tmem115;C78915;mCG_18863	IPI00124661	IPI00124661	Tmem115	Protein PL6 homolog;Transmembrane protein 115;Putative uncharacterized protein	1	2	2	2	2	2	2	2	2	2	2	2	2	10.6	10.6	10.6	38.098	350	1.4968e-09	10.6	10.6	10.6	152880000	58665000	56146000	38072000	6	1. 15-35, 2. 72-92, 3. 98-118, 4. 129-149, 5. 166-186, 6. 190-210	8	Topology=i12-34o38-60i72-94o98-120i127-149o164-183i190-208o223-245i	5	REGION 20-42,72-94,100-122,165-187,228-249	19	0.553143	#	#		#
High_MED(LT)_1st_LysC	521	IPI00124692	Q93092	Tal;Taldo;Taldo1	IPI00124692	IPI00124692	Taldo1	Transaldolase	1	1	1	1	0	1	1	0	1	1	0	1	1	3.3	3.3	3.3	37.387	337	0.061267	0	3.3	3.3	21027000	0	8574200	12453000	0	0	0	Topology=o	0	0	0	-0.291395					#
High_MED(LT)_1st_LysC	522	IPI00124695;IPI00228044;IPI00228045	Q923T9-1;Q923T9;Q923T9-2;Q923T9-3;Q6ZWS7	Camk2g	IPI00124695;IPI00228044;IPI00228045	IPI00124695	Camk2g	Calcium/calmodulin-dependent protein kinase type II subunit gamma;Putative uncharacterized protein	3	2	1	1	2	2	2	1	1	1	1	1	1	6.6	3	3	59.606	529	7.1519e-19	6.6	6.6	6.6	10303000	2933000	3404600	3965400	1	1. 195-215	0	Topology=o	1	REGION 195-216	2	-0.438563
High_MED(LT)_1st_LysC	523	IPI00124700;IPI00882008	Q62351;Q542D9;Q8JZS3;Q8C872	Tfrc;Trfr;mCG_129940;TFR1	IPI00124700;IPI00882008	IPI00124700	Tfrc	Transferrin receptor protein 1;Putative uncharacterized protein;Transferrin receptor, isoform CRA_a;Transferrin receptor 1;Transferrin receptor, isoform CRA_c	2	18	18	18	18	18	18	18	18	18	18	18	18	33.4	33.4	33.4	85.73	763	1.3902e-220	33.4	33.4	33.4	8843600000	2636400000	2914500000	3292700000	1	1. 66-86	1	Topology=i66-88o	1	REGION 65-87	3	-0.259633	#	#	#				#
High_MED(LT)_1st_LysC	524	IPI00124744	Q9WUK4;Q4KL82;Q99K91;Q9D0K3	Rfc2;mCG_16697	IPI00124744	IPI00124744	Rfc2	Activator 1 40 kDa subunit;Activator 1 subunit 2;Replication factor C 40 kDa subunit;Replication factor C subunit 2;Putative uncharacterized protein;Replication factor C (Activator 1) 2;Replication factor C (Activator 1) 2, isoform CRA_a;Rfc2 protein	1	5	5	5	4	4	5	4	4	5	4	4	5	21.5	21.5	21.5	38.724	349	6.6019e-19	16.9	16.9	21.5	122080000	24273000	48872000	48934000	0	0	0	Topology=o	0	0	0	-0.154441
High_MED(LT)_1st_LysC	525	IPI00124810;IPI00895163	Q62388;B9EHX4;D3Z0Q2;Q3UT15;Q6NX74	Atm;mCG_5641	IPI00124810;IPI00895163	IPI00124810	Atm	Ataxia telangiectasia mutated homolog;Serine-protein kinase ATM;Ataxia telangiectasia mutated homolog (Human);Atm protein;Putative uncharacterized protein Atm;Putative uncharacterized protein	2	1	1	1	1	1	0	1	1	0	1	1	0	0.4	0.4	0.4	349.41	3066	0.071845	0.4	0.4	0	2735100	650180	2084900	0	4	1. 538-558, 2. 714-734, 3. 1151-1171, 4. 2859-2879	0	Topology=o	0	0	4	-0.251239
High_MED(LT)_1st_LysC	526	IPI00124820	Q9WUM4;Q3TEU8;Q3TF74;Q3U8F0;Q499X7;Q5PPQ7	Coro1c;mCG_3535	IPI00124820	IPI00124820	Coro1c	Coronin-1C;Coronin-3;Putative uncharacterized protein;Coronin, actin binding protein 1C	1	1	1	1	0	1	1	0	1	1	0	1	1	2.5	2.5	2.5	53.12	474	6.7186e-06	0	2.5	2.5	7967100	0	3364200	4602900	0	0	0	Topology=o	0	0	0	-0.35211
High_MED(LT)_1st_LysC	527	IPI00124828	Q61733	Imogn38;Mrps31	IPI00124828	IPI00124828	Mrps31	28S ribosomal protein S31, mitochondrial;Imogen 38	1	5	5	5	4	5	4	4	5	4	4	5	4	18.2	18.2	18.2	43.88	384	6.0034e-31	18	18.2	18	194920000	76694000	59205000	59025000	0	0	0	Topology=o	0	0	0	-0.752604							#
High_MED(LT)_1st_LysC	528	IPI00124829;IPI00753044;IPI00751862;IPI00753652	Q9JM76;D3Z2F8;D3Z2F7	Arpc3	IPI00124829;IPI00753044;IPI00751862;IPI00753652	IPI00124829	Arpc3	Actin-related protein 2/3 complex subunit 3;Arp2/3 complex 21 kDa subunit;Putative uncharacterized protein Arpc3	4	1	1	1	1	1	1	1	1	1	1	1	1	7.3	7.3	7.3	20.524	178	9.6143e-06	7.3	7.3	7.3	27207000	14631000	6750400	5825600	0	0	0	Topology=o	0	0	0	-0.591573
High_MED(LT)_1st_LysC	529	IPI00124830;IPI00403079	Q61735-2;Q61735;Q61735-1;D3Z187;E5Q371;Q3U967	Cd47	IPI00124830;IPI00403079	IPI00124830	Cd47	Integrin-associated protein;Leukocyte surface antigen CD47;Putative uncharacterized protein Cd47;Putative uncharacterized protein	2	2	2	2	2	2	2	2	2	2	2	2	2	7.4	7.4	7.4	35.316	324	1.2016e-13	7.4	7.4	7.4	243600000	77874000	82242000	83480000	7	1. 2-22, 2. 162-182, 3. 197-217, 4. 224-244, 5. 246-266, 6. 268-288, 7. 290-310	5	Topology=o162-184i196-218o228-247i259-281o285-307i	6	REGION 3-25,157-179,196-218,226-248,258-280,291-313	18	0.563272	#	#	#
High_MED(LT)_1st_LysC	530	IPI00124856	Q9WUN2;A1L361;Q3THP3	Tbk1;mCG_10115	IPI00124856	IPI00124856	Tbk1	Serine/threonine-protein kinase TBK1;T2K;TANK-binding kinase 1;TANK-binding kinase 1, isoform CRA_a;Putative uncharacterized protein	1	3	3	3	3	3	3	3	3	3	3	3	3	6.7	6.7	6.7	83.424	729	8.5008e-17	6.7	6.7	6.7	114940000	18483000	51546000	44907000	0	0	0	Topology=o	0	0	0	-0.371193
High_MED(LT)_1st_LysC	531	IPI00124893;IPI00885441	Q923Z3;D6RCK0	Mto1	IPI00124893;IPI00885441	IPI00124893	Mto1	Protein MTO1 homolog, mitochondrial	2	1	1	1	1	1	1	1	1	1	1	1	1	2.7	2.7	2.7	74.331	669	0.0012722	2.7	2.7	2.7	12741000	4657600	3034500	5049300	0	0	0	Topology=o	0	0	0	-0.221226							#
High_MED(LT)_1st_LysC	532	IPI00124897;IPI00923062;IPI00554951	Q9JM90-1;Q9JM90;B7ZP01;E9PYX8;Q9JM90-2	Stap1	IPI00124897;IPI00923062;IPI00554951	IPI00124897	Stap1	Signal-transducing adaptor protein 1;Stem cell adaptor protein 1;Stap1 protein	3	4	4	4	4	4	4	4	4	4	4	4	4	22.6	22.6	22.6	34.627	297	0.00012339	22.6	22.6	22.6	211390000	66105000	76288000	68998000	0	0	0	Topology=o	0	0	0	-0.638047
High_MED(LT)_1st_LysC	533	IPI00124938;IPI00230763	Q9WUP7-1;Q9WUP7;Q9WUP7-2	Uch37;Uchl5	IPI00124938;IPI00230763	IPI00124938	Uchl5	Ubiquitin carboxyl-terminal hydrolase isozyme L5;Ubiquitin C-terminal hydrolase UCH37;Ubiquitin thioesterase L5	2	2	2	2	2	2	2	2	2	2	2	2	2	14	14	14	37.616	329	0.00022853	14	14	14	79366000	29855000	26446000	23064000	0	0	0	Topology=o	0	0	0	-0.413678					#
High_MED(LT)_1st_LysC	534	IPI00124954	Q61768	Khcs;Kif5b;Kns1	IPI00124954	IPI00124954	Kif5b	Conventional kinesin heavy chain;Kinesin-1 heavy chain;Ubiquitous kinesin heavy chain	1	2	2	2	2	2	1	2	2	1	2	2	1	2.8	2.8	2.8	109.55	963	1.6008e-05	2.8	2.8	1.7	19506000	5778200	10951000	2776900	0	0	0	Topology=o	0	0	0	-0.842887
High_MED(LT)_1st_LysC	535	IPI00124959	E9PVX6;Q61769;Q7TSF6	Ki-67;Mki67	IPI00124959	IPI00124959	Mki67	Ki-67 protein;Mki67 protein	1	39	39	39	36	35	37	36	35	37	36	35	37	23.7	23.7	23.7	350.86	3177	0	22.8	22.3	23	2562100000	712400000	875430000	974290000	0	0	0	Topology=o	0	0	0	-0.97249
High_MED(LT)_1st_LysC	536	IPI00124973;IPI00985573;IPI00853964;IPI00857704;IPI00648623	P52293;Q52L97;Q641N9;A6PW68;A2A601;A2A600	Kpna2;Rch1;mCG_2886;RP23-170A23.5-001;RP23-170A23.5-002;RP23-170A23.5-003;RP23-170A23.5-004	IPI00124973;IPI00985573;IPI00853964;IPI00857704;IPI00648623	IPI00124973	Gm10259;Kpna2;Gm10184	Importin alpha P1;Importin subunit alpha-2;Karyopherin subunit alpha-2;Pendulin;Pore targeting complex 58 kDa subunit;RAG cohort protein 1;SRP1-alpha;Karyopherin (Importin) alpha 2;MCG2886, isoform CRA_a;Putative uncharacterized protein;Kpna2 protein	5	4	4	4	4	2	3	4	2	3	4	2	3	13.8	13.8	13.8	57.927	529	7.0625e-13	13.8	4.7	11.2	115490000	34116000	37839000	43533000	0	0	0	Topology=o	0	0	0	-0.173346
High_MED(LT)_1st_LysC	537	IPI00124979;IPI00130885;IPI00663587;IPI00775821;IPI01016180;IPI00775899	Q9WV02;O35479;Q91VM5;A2AFI3;B0LAC3;Q8C2U6;Q9R0Y0;A2AFI4	mCG_17339;Rbmx;RP23-372E6.2-002;Hnrnpg;Hnrpg;Rbmxp1;Rbmxrt;RP23-372E6.2-004;RP23-372E6.2-006	IPI00124979;IPI00130885;IPI00663587;IPI00775821;IPI01016180;IPI00775899	IPI00124979	Rbmx	Heterogeneous nuclear ribonucleoprotein G;Putative uncharacterized protein;RNA binding motif protein, X chromosome;RNA binding motif protein, X chromosome, isoform CRA_e;RNA-binding motif protein, X chromosome;Rbmxrt protein;RNA binding motif protein, X chromosome retrogene;RNA binding motif protein, X chromosome, isoform CRA_b;RNA binding motif protein X chromosome retrogene;RNA binding motif pr…	6	1	1	1	1	1	1	1	1	1	1	1	1	3.3	3.3	3.3	42.3	391	0.011837	3.3	3.3	3.3	43403000	10769000	15397000	17236000	0	0	0	Topology=o	0	0	0	-1.34041
High_MED(LT)_1st_LysC	538	IPI00124980;IPI00831643;IPI00886408	Q9WUQ2;Q3UAP1;D3Z3S1;Q9CTJ7	Preb;Sec12;mCG_23495	IPI00124980;IPI00831643	IPI00124980	Preb	Mammalian guanine nucleotide exchange factor mSec12;Prolactin regulatory element-binding protein;Prolactin regulatory element binding, isoform CRA_c;Putative uncharacterized protein;Prolactin regulatory element binding, isoform CRA_b;Putative uncharacterized protein Preb	3	6	6	6	5	6	6	5	6	6	5	6	6	20.1	20.1	20.1	45.437	417	7.6085e-47	17	20.1	20.1	669970000	191130000	235890000	242950000	2	1. 312-332, 2. 389-409	2	Topology=o313-332i391-413o	2	REGION 312-334,392-414	6	-0.0709832	#	#				#
High_MED(LT)_1st_LysC	539	IPI00125143;IPI00462975;IPI00885242;IPI00957042;IPI00856439	Q9WV32;Q3TBA2;Q3TCE7;Q3U094;Q91Z25	Arpc1b	IPI00125143;IPI00462975	IPI00125143	Arpc1b	Actin-related protein 2/3 complex subunit 1B;Arp2/3 complex 41 kDa subunit;p41-ARC;Putative uncharacterized protein;Arpc1b protein	5	5	5	5	5	3	4	5	3	4	5	3	4	21.5	21.5	21.5	41.498	376	1.9661e-17	21.5	13.6	17	441990000	153250000	163410000	125330000	0	0	0	Topology=o	0	0	0	-0.196809
High_MED(LT)_1st_LysC	540	IPI00125220;IPI00986833	E9Q5W3;Q9ES94;Q9WUU7;Q545I6	Ctsz;mCG_9962;RP23-59M10.3-001	IPI00125220;IPI00986833	IPI00125220	Ctsz	Cathepsin Z;Cathepsin Z, isoform CRA_b;Putative uncharacterized protein	2	2	2	2	1	2	2	1	2	2	1	2	2	8.1	8.1	8.1	34.2	307	6.915e-11	4.6	8.1	8.1	156240000	23033000	59753000	73452000	1	1. 9-29	0	Topology=o	1	REGION 3-24	2	-0.401629						#
High_MED(LT)_1st_LysC	541	IPI00125267	Q9WV55	Vap33;Vapa	IPI00125267	IPI00125267	Vapa	33 kDa VAMP-associated protein;Vesicle-associated membrane protein-associated protein A	1	5	5	5	5	5	5	5	5	5	5	5	5	25.3	25.3	25.3	27.855	249	1.8579e-22	25.3	25.3	25.3	5331400000	1713400000	1878700000	1739300000	1	1. 228-248	1	Topology=o226-248i	1	REGION 226-248	3	-0.395181	#	#	#			#
High_MED(LT)_1st_LysC	542	IPI00125298;IPI00759853;IPI00759982	P98083-1;P98083;P98083-2;P98083-3	Shc;Shc1;ShcA	IPI00125298;IPI00759853;IPI00759982	IPI00125298	Shc1	SHC-transforming protein 1;SHC-transforming protein A;Src homology 2 domain-containing-transforming protein C1	3	1	1	1	1	1	1	1	1	1	1	1	1	4.7	4.7	4.7	62.607	579	0.0069443	4.7	4.7	4.7	24562000	10156000	5442600	8963300	0	0	0	Topology=o	0	0	0	-0.492573	#		#				#
High_MED(LT)_1st_LysC	543	IPI00125325	Q9WV68;Q3TR93;Q3UEY0;Q3UVJ7	Decr2;Pdcr;mCG_1579	IPI00125325	IPI00125325	Decr2	2,4-dienoyl-CoA reductase 2;Peroxisomal 2,4-dienoyl-CoA reductase;Putative uncharacterized protein;2-4-dienoyl-Coenzyme A reductase 2, peroxisomal	1	1	1	1	1	1	1	1	1	1	1	1	1	3.8	3.8	3.8	31.3	292	0.070953	3.8	3.8	3.8	20310000	8378500	6595300	5335800	0	0	0	Topology=o	0	0	0	0.193493
High_MED(LT)_1st_LysC	544	IPI00125341;IPI00648414;IPI00648777;IPI00648526	P97432;A1L329;Q6ZQK3;A2A4N7;A2A4N5;Q05BC8;A2A4M8;F6S397	M17s2;Nbr1;mCG_20206;RP23-382C19.1-001;mKIAA0049;RP23-382C19.1-015;RP23-382C19.1-005;RP23-382C19.1-006	IPI00125341;IPI00648414;IPI00648777;IPI00648526	IPI00125341	Nbr1	Membrane component chromosome 17 surface marker 2 homolog;Neighbor of BRCA1 gene 1 protein;Next to BRCA1 gene 1 protein;Neighbor of Brca1 gene 1;Neighbor of Brca1 gene 1, isoform CRA_e;MKIAA0049 protein;Neighbor of Brca1 gene 1, isoform CRA_c;Nbr1 protein	4	1	1	1	1	1	1	1	1	1	1	1	1	1.6	1.6	1.6	109.96	988	0.026902	1.6	1.6	1.6	8469900	3031500	2981000	2457400	0	0	0	Topology=o	0	0	0	-0.545951					#
High_MED(LT)_1st_LysC	545	IPI00125460;IPI00856424	P97450	Atp5j	IPI00125460	IPI00125460	Atp5j	ATP synthase-coupling factor 6, mitochondrial	2	3	3	3	3	3	3	3	3	3	3	3	3	37	37	37	12.496	108	1.3256e-15	37	37	37	3982900000	1528900000	1205800000	1248300000	0	0	0	Topology=o	0	0	0	-0.548148	#						#
High_MED(LT)_1st_LysC	546	IPI00125513	Q9WV98	Tim9;Tim9a;Timm9;Timm9a	IPI00125513	IPI00125513	Timm9	Mitochondrial import inner membrane translocase subunit Tim9	1	1	1	1	1	1	1	1	1	1	1	1	1	12.4	12.4	12.4	10.344	89	2.8796e-22	12.4	12.4	12.4	267900000	93327000	87693000	86884000	0	0	0	Topology=o	0	0	0	-0.55618	#						#
High_MED(LT)_1st_LysC	547	IPI00125593;IPI00776031;IPI00551515;IPI00775946	P97479;F8VQN1;Q5MJ56;Q5MJ57	Myo7;Myo7a	IPI00125593;IPI00776031;IPI00551515;IPI00775946	IPI00125593	Myo7a	Myosin-VIIa;Myosin VIIa isoform 2;Myosin VIIa isoform 1	4	1	1	1	1	0	1	1	0	1	1	0	1	1	1	1	254.94	2215	0.00027367	1	0	1	9280700	4766400	0	4514300	0	0	0	Topology=o	0	0	0	-0.434989	#		#		#
High_MED(LT)_1st_LysC	548	IPI00125662;IPI00830923;IPI00515361;IPI00830298	P97496-1;P97496;Q3UMX0;Q3UPK0;Q3UNN4;P97496-2;D3Z1X8	Baf155;Smarcc1;Srg3	IPI00125662;IPI00830923;IPI00515361;IPI00830298	IPI00125662	Smarcc1	BRG1-associated factor 155;SWI/SNF complex 155 kDa subunit;SWI/SNF complex subunit SMARCC1;SWI/SNF-related matrix-associated actin-dependent regulator of chromatin subfamily C member 1;SWI3-related protein;Putative uncharacterized protein;Putative uncharacterized protein Smarcc1	4	1	1	1	1	1	1	1	1	1	1	1	1	1.1	1.1	1.1	122.89	1104	2.0636e-09	1.1	1.1	1.1	12376000	3821000	4502100	4052900	0	0	0	Topology=o	0	0	0	-0.830978
High_MED(LT)_1st_LysC	549	IPI00125667	P97499;Q3UZN7;Q5XKB2	Tep1;Tp1	IPI00125667	IPI00125667	Tep1	p240;p80 telomerase homolog;Telomerase protein component 1;Telomerase-associated protein 1;Putative uncharacterized protein;Telomerase associated protein 1	1	1	1	1	1	1	1	1	1	1	1	1	1	0.4	0.4	0.4	291.46	2629	0.010424	0.4	0.4	0.4	17906000	2694900	6270300	8940500	0	0	0	Topology=o	0	0	0	-0.183073							#
High_MED(LT)_1st_LysC	550	IPI00125670;IPI00985904;IPI00462457;IPI01008293;IPI00654227	Q924H2;Q3TE00;E9Q7C1;Q6KAM1;Q7TQE1;Q80UN2;A0JLM5;E9Q182;Q3TLG6;F6XGR1	Med15;Pcqap;mCG_131830;mFLJ00386	IPI00125670;IPI00985904;IPI00462457;IPI01008293;IPI00654227	IPI00125670	Med15	Mediator complex subunit 15;Mediator of RNA polymerase II transcription subunit 15;Positive cofactor 2 glutamine/Q-rich-associated protein;Putative uncharacterized protein;MFLJ00386 protein;Positive cofactor 2, multiprotein complex, glutamine/Q-rich-associated protein, isoform CRA_b;Med15 protein	5	1	1	1	1	1	1	1	1	1	1	1	1	1.4	1.4	1.4	87.06	792	0.011475	1.4	1.4	1.4	9080700	3814100	3041400	2225200	0	0	0	Topology=o	0	0	0	-0.666414				#
High_MED(LT)_1st_LysC	551	IPI00125745;IPI00776201;IPI00654008;IPI00776417;IPI00221805	Q924K8-1;Q924K8;A4FTZ3;Q3UII8;Q6ZPV1;Q3TY62;E9Q794;Q3UKM9;Q924K8-2;Q3U3A7	Mta3;mKIAA1266	IPI00125745;IPI00776201;IPI00654008;IPI00776417;IPI00221805	IPI00125745	Mta3	Metastasis-associated protein MTA3;Mta3 protein;Putative uncharacterized protein;MKIAA1266 protein	5	2	1	1	2	1	1	1	0	0	1	0	0	5.1	2.9	2.9	67.076	591	3.9331e-05	5.1	2.2	2.2	0	0	0	0	0	0	0	Topology=o	0	0	0	-0.579357
High_MED(LT)_1st_LysC	552	IPI00125771;IPI00875566;IPI00874965	Q924L1-1;Q924L1;Q924L1-2;Q924L1-3	Letmd1;Mccr	IPI00125771;IPI00875566;IPI00874965	IPI00125771	Letmd1	Cervical cancer receptor;LETM1 domain-containing protein 1;MCC-32	3	2	2	2	2	2	2	2	2	2	2	2	2	5.8	5.8	5.8	41.7	360	0.0011582	5.8	5.8	5.8	178250000	58135000	58889000	61226000	0	0	1	Topology=i139-161o	2	REGION 1-23,137-159	3	-0.205	#	#					#
High_MED(LT)_1st_LysC	553	IPI00125778	Q9WVA4	Kiaa0120;Tagln2	IPI00125778	IPI00125778	Tagln2	SM22-beta;Transgelin-2	1	1	1	1	1	1	1	1	1	1	1	1	1	7	7	7	22.395	199	0.0036753	7	7	7	19487000	7098500	6695900	5692200	0	0	0	Topology=o	0	0	0	-0.637186	#
High_MED(LT)_1st_LysC	554	IPI00125832;IPI00857516;IPI00857357	Q9WVC3;Q924U3;Q924U4;D3Z147	Cav2;mCG_13470	IPI00125832;IPI00857516;IPI00857357	IPI00125832	Cav2	Caveolin-2;Caveolin;Putative uncharacterized protein Cav2	3	2	2	2	2	2	2	2	2	2	2	2	2	26.5	26.5	26.5	18.227	162	1.156e-09	26.5	26.5	26.5	106260000	35404000	34047000	36812000	2	1. 82-102, 2. 104-124	1	Topology=i92-114o	2	REGION 93-115,124-146	5	0.270988	#	#	#	#	#
High_MED(LT)_1st_LysC	555	IPI00125853	Q9WVD5;Q543E2;Q6P8P5	Ornt1;Slc25a15;mCG_6964	IPI00125853	IPI00125853	Slc25a15	Mitochondrial ornithine transporter 1;Solute carrier family 25 member 15;Putative uncharacterized protein;Solute carrier family 25 (Mitochondrial carrier ornithine transporter), member 15, isoform CRA_b;Slc25a15 protein	1	1	1	1	1	1	1	1	1	1	1	1	1	4.3	4.3	4.3	32.823	301	0.0011679	4.3	4.3	4.3	41365000	11476000	16717000	13172000	2	1. 110-130, 2. 210-230	0	Topology=o	0	0	2	0.210631	#	#					#
High_MED(LT)_1st_LysC	556	IPI00125901;IPI00751092;IPI00986678;IPI00990510;IPI00989181	P62301;Q5BLJ7;Q921R2	Rps13;mCG_10205;mCG_11549;mCG_123365	IPI00125901;IPI00751092;IPI00986678;IPI00990510;IPI00989181	IPI00125901	Rps13;Gm12270	40S ribosomal protein S13;MCG10205;MCG11549;MCG123365, isoform CRA_c;Putative uncharacterized protein;Ribosomal protein S13;Rps13 protein	5	3	3	3	3	3	3	3	3	3	3	3	3	22.5	22.5	22.5	17.222	151	5.529e-69	22.5	22.5	22.5	2275600000	712920000	968820000	593870000	0	0	0	Topology=o	0	0	0	-0.454305					#
High_MED(LT)_1st_LysC	557	IPI00125929	Q62425	Ndufa4	IPI00125929	IPI00125929	Ndufa4	Complex I-MLRQ;NADH dehydrogenase [ubiquinone] 1 alpha subcomplex subunit 4;NADH-ubiquinone oxidoreductase MLRQ subunit	1	4	4	4	4	4	4	4	4	4	4	4	4	43.9	43.9	43.9	9.3267	82	1.0394e-16	43.9	43.9	43.9	5447500000	1515600000	1779600000	2152300000	1	1. 15-35	1	Topology=i12-34o	0	0	2	-0.406098	#						#
High_MED(LT)_1st_LysC	558	IPI00125971	P62334;Q14AQ1;Q8QZS9	Psmc6;Sug2;mCG_2025	IPI00125971	IPI00125971	Psmc6	26S protease regulatory subunit 10B;26S proteasome AAA-ATPase subunit RPT4;Proteasome 26S subunit ATPase 6;Proteasome subunit p42;Proteasome (Prosome, macropain) 26S subunit, ATPase, 6;Proteasome (Prosome, macropain) 26S subunit, ATPase, 6, isoform CRA_b;Psmc6 protein	1	3	3	3	3	3	3	3	3	3	3	3	3	10.5	10.5	10.5	44.172	389	2.6714e-09	10.5	10.5	10.5	99619000	21091000	52321000	26207000	0	0	0	Topology=o	0	0	0	-0.436504
High_MED(LT)_1st_LysC	559	IPI00126042;IPI00757464;IPI00990016	Q91V41;Q50HX0;Q50HX2;Q50HX4;A2AL34	Rab14;rab14;mCG_21262;RP23-186B18.6-001;RP23-186B18.6-002	IPI00126042;IPI00757464	IPI00126042	Rab14	Ras-related protein Rab-14;RAB14 protein;Putative uncharacterized protein;Rab14;RAB14, member RAS oncogene family;RAB14, member RAS oncogene family, isoform CRA_b	3	6	6	6	6	6	6	6	6	6	6	6	6	44.7	44.7	44.7	23.897	215	3.4072e-174	44.7	44.7	44.7	6577600000	2087700000	2550100000	1939800000	0	0	0	Topology=o	0	0	0	-0.39907	#		#	#	#	#
High_MED(LT)_1st_LysC	560	IPI00126048;IPI00985689;IPI00986691;IPI00988728;IPI00986064	Q9WVJ2;B2RT97;E9Q5I9;E9Q0U1	Psmd13;mCG_22589	IPI00126048;IPI00985689;IPI00986691	IPI00126048	Psmd13	26S proteasome non-ATPase regulatory subunit 13;26S proteasome regulatory subunit p40.5;26S proteasome regulatory subunit RPN9;26S proteasome regulatory subunit S11;Proteasome (Prosome, macropain) 26S subunit, non-ATPase, 13	5	4	4	4	4	4	3	4	4	3	4	4	3	10.9	10.9	10.9	42.809	376	1.0648e-06	10.9	10.9	8	102410000	34729000	40377000	27308000	0	0	0	Topology=o	0	0	0	-0.139362
High_MED(LT)_1st_LysC	561	IPI00126072	Q62465;Q3TXD3;Q3U331;Q499X4;Q5RKP0	Vat1;Vat-1;mCG_20223;RP23-328K2.5-001	IPI00126072	IPI00126072	Vat1	Synaptic vesicle membrane protein VAT-1 homolog;Putative uncharacterized protein;Vesicle amine transport protein 1 homolog (T californica);Vat1 protein	1	5	5	5	5	5	4	5	5	4	5	5	4	17.2	17.2	17.2	43.096	406	7.1748e-11	17.2	17.2	13.8	328820000	109130000	106840000	112850000	0	0	0	Topology=o	0	0	0	-0.0389163	#	#
High_MED(LT)_1st_LysC	562	IPI00126115;IPI00278561;IPI00653231	Q91V61-1;Q91V61;Q91V61-2;Q3U4F0	Sfxn3	IPI00126115;IPI00278561;IPI00653231	IPI00126115	Sfxn3	Sideroflexin-3;Putative uncharacterized protein	3	1	1	1	1	1	1	1	1	1	1	1	1	4.4	4.4	4.4	35.406	321	2.821e-07	4.4	4.4	4.4	217130000	51022000	75145000	90963000	3	1. 148-168, 2. 174-194, 3. 261-281	2	Topology=i228-250o265-287i	0	0	5	0.0750779	#	#					#
High_MED(LT)_1st_LysC	563	IPI00126133	Q61820;A6H622	Rasl2-9;mCG_131225	IPI00126133	IPI00126133	Rasl2-9-ps	GTP-binding nuclear protein Ran, testis-specific isoform;MCG131225;RAS-like, family 2, locus 9	1	4	1	1	2	2	3	1	0	0	1	0	0	17.6	3.2	3.2	24.452	216	2.7623e-11	8.3	10.2	14.4	0	0	0	0	0	0	0	Topology=o	0	0	0	-0.237963
High_MED(LT)_1st_LysC	564	IPI00126176;IPI00988489	Q9WVM1	Mgcracgap;Racgap1	IPI00126176	IPI00126176	Racgap1	Male germ cell RacGap;Rac GTPase-activating protein 1	2	5	5	5	5	5	5	5	5	5	5	5	5	13.2	13.2	13.2	70.158	628	1.8681e-31	13.2	13.2	13.2	173140000	53388000	53696000	66051000	0	0	0	Topology=o	0	0	0	-0.418471
High_MED(LT)_1st_LysC	565	IPI00126181;IPI01008306;IPI00896072	E9Q394;E9Q474;Q3UZK5;F7CN81;Q924X9;F6VCM8;Q3UEI5	Akap13	IPI00126181;IPI01008306;IPI00896072	IPI00126181	Akap13	Putative uncharacterized protein;Type II cAMP-dependent protein kinase anchoring protein Ht31	3	2	2	2	2	2	2	2	2	2	2	2	2	1	1	1	306	2794	1.6997e-06	1	1	1	26179000	8683300	6954500	10541000	2	1. 164-184, 2. 2112-2132	0	Topology=o	0	0	2	-0.66063
High_MED(LT)_1st_LysC	566	IPI00126191;IPI00113886	P21619-1;P21619;P21619-2;Q3V159	Lmnb2	IPI00126191;IPI00113886	IPI00126191	Lmnb2	Lamin-B2;Putative uncharacterized protein	2	9	8	8	9	9	8	8	8	7	8	8	7	23.7	22	22	67.317	596	3.8637e-60	23.7	23.7	21.6	897240000	312050000	316620000	268570000	0	0	0	Topology=o	0	0	0	-0.827181	#
High_MED(LT)_1st_LysC	567	IPI00126248;IPI00762047;IPI00830265	Q3TED3;Q3UEA1;Q3V117;Q91V92;A2A4H2;Q3UVY4;Q6P063;Q8VDM8;Q99K05	Acly;RP23-392I3.9-005;mCG_20527;RP23-392I3.9-001	IPI00126248;IPI00762047	IPI00126248	Acly	Putative uncharacterized protein;ATP citrate lyase;ATP-citrate (pro-S-)-lyase;ATP-citrate synthase;Citrate cleavage enzyme;ATP citrate lyase, isoform CRA_b;Acly protein	3	7	7	7	6	7	7	6	7	7	6	7	7	8.1	8.1	8.1	120.79	1101	4.8608e-21	7.2	8.1	8.1	210990000	52241000	82527000	76223000	0	0	0	Topology=o	0	0	0	-0.105268							#
High_MED(LT)_1st_LysC	568	IPI00126253;IPI00882182;IPI00880251;IPI00880371	Q924Z4;D3Z0Z2;D3YTM0	Lass2;Trh3	IPI00126253;IPI00882182;IPI00880251	IPI00126253	Lass2	LAG1 longevity assurance homolog 2;Translocating chain-associating membrane protein homolog 3;Putative uncharacterized protein Lass2	4	4	4	4	4	4	4	4	4	4	4	4	4	13.9	13.9	13.9	45.024	380	2.2375e-07	13.9	13.9	13.9	1355800000	365400000	493210000	497140000	7	1. 48-68, 2. 136-156, 3. 179-199, 4. 214-234, 5. 257-277, 6. 279-299, 7. 304-324	6	Topology=o46-68i136-155o175-197i210-232o264-286i299-321o	4	REGION 44-66,207-229,265-287,300-322	17	0.00736842	#	#				#
High_MED(LT)_1st_LysC	569	IPI00126338;IPI00798595	Q61033-1;Q61033;Q61033-2	Lap2;Tmpo	IPI00126338;IPI00798595	IPI00126338	Tmpo	Lamina-associated polypeptide 2, isoforms alpha/zeta;Thymopoietin isoforms alpha/zeta	2	4	1	1	4	4	4	1	1	1	1	1	1	11.3	2.3	2.3	75.167	693	3.1044e-20	11.3	11.3	11.3	30609000	6733200	11558000	12318000	0	0	0	Topology=o	0	0	0	-0.594084	#	#
High_MED(LT)_1st_LysC	570	IPI00126396;IPI00857053	Q61881;Q3U4T8;Q3UDI8;Q3V122;D3Z6N3	Cdc47;Mcm7;Mcmd7;mCG_10694	IPI00126396;IPI00857053	IPI00126396	Mcm7	CDC47 homolog;DNA replication licensing factor MCM7;MCG10694, isoform CRA_a;Putative uncharacterized protein;Putative uncharacterized protein Mcm7	2	3	3	3	2	2	2	2	2	2	2	2	2	5.6	5.6	5.6	81.323	720	1.9544e-21	4.2	3.8	3.8	49114000	20264000	13685000	15164000	1	1. 600-620	0	Topology=o	0	0	1	-0.350139					#
High_MED(LT)_1st_LysC	571	IPI00126499	O35075;A6X962	Dcra;Dscr3;Dscra;mCG_19606;RP23-115D20.1-001	IPI00126499	IPI00126499	Dscr3	Down syndrome critical region protein 3 homolog;Down syndrome critical region protein A homolog;Down syndrome critical region gene 3;Down syndrome critical region gene 3, isoform CRA_c	1	1	1	1	1	1	1	1	1	1	1	1	1	6.4	6.4	6.4	32.97	297	1.5968e-09	6.4	6.4	6.4	11383000	2604500	4722700	4055400	0	0	0	Topology=o	0	0	0	0.0363636	#
High_MED(LT)_1st_LysC	572	IPI00126500;IPI00230580;IPI00230579;IPI00230582;IPI00230581;IPI00470963;IPI01023114;IPI00112570;IPI00919051;IPI00875624;IPI00918909	P13808-1;P13808;Q3UGM4;Q3UKP0;Q7TPS4;P13808-3;P13808-2;O54944;Q99LT5;P13808-5;P13808-4	Ae2;Slc4a2;AE2	IPI00126500;IPI00230580;IPI00230579;IPI00230582;IPI00230581	IPI00126500	Slc4a2	Anion exchange protein 2;Band 3-related protein;Non-erythroid band 3-like protein;Solute carrier family 4 member 2;Putative uncharacterized protein;Solute carrier family 4 (Anion exchanger), member 2;Anion exchanger;Slc4a2 protein	11	4	4	4	4	4	4	4	4	4	4	4	4	4.4	4.4	4.4	136.81	1237	1.2309e-08	4.4	4.4	4.4	181560000	51438000	68658000	61460000	12	1. 705-725, 2. 750-770, 3. 794-814, 4. 817-837, 5. 897-917, 6. 930-950, 7. 983-1003, 8. 1030-1050, 9. 1087-1107, 10. 1111-1131, 11. 1159-1179, 12. 1181-1201	11	Topology=o705-727i748-770o790-812i821-843o897-914i927-946o984-1006i1027-1049o1109-1131i1159-1178o1183-1200i	12	REGION 702-724,732-754,758-780,790-812,821-843,896-914,930-952,989-1011,1031-1053,1097-1119,1156-1178,1184-1206	35	-0.14042	#	#	#
High_MED(LT)_1st_LysC	573	IPI00126634;IPI00988124	Q91VA6;Q5SYH1;F6SQH7	Poldip2;mCG_1592;RP23-399H5.6-001	IPI00126634;IPI00988124	IPI00126634	Poldip2	Polymerase delta-interacting protein 2;Polymerase (DNA-directed), delta interacting protein 2;Polymerase (DNA-directed), delta interacting protein 2, isoform CRA_a	2	1	1	1	0	1	1	0	1	1	0	1	1	3.3	3.3	3.3	41.87	368	0.016264	0	3.3	3.3	9747600	0	9747600	0	0	0	0	Topology=o	0	0	0	-0.525543							#
High_MED(LT)_1st_LysC	574	IPI00126635	Q91VA7	Idh3b;mCG_9915;RP23-20A6.5-001	IPI00126635	IPI00126635	Idh3b	Isocitrate dehydrogenase 3 (NAD+) beta;Tumor-related protein	1	7	7	7	7	7	7	7	7	7	7	7	7	25.8	25.8	25.8	42.194	384	6.7424e-104	25.8	25.8	25.8	1934900000	534780000	736810000	663270000	0	0	0	Topology=o	0	0	0	-0.131771							#
High_MED(LT)_1st_LysC	575	IPI00126660;IPI00894670	P98192;Q3TKG9;Q3UBU1;Q545P6;Q8R390;Q9CT84;Q05DV2	Dhapat;Gnpat;mCG_130941	IPI00126660;IPI00894670	IPI00126660	Gnpat	Acyl-CoA:dihydroxyacetonephosphateacyltransferase;Dihydroxyacetone phosphate acyltransferase;Glycerone-phosphate O-acyltransferase;Putative uncharacterized protein;Glyceronephosphate O-acyltransferase, isoform CRA_a;Glyceronephosphate O-acyltransferase;Gnpat protein	2	6	6	6	6	6	6	6	6	6	6	6	6	13.6	13.6	13.6	76.869	678	3.2147e-38	13.6	13.6	13.6	204320000	81233000	67803000	55286000	0	0	0	Topology=o	0	0	0	0.0635693	#						#
High_MED(LT)_1st_LysC	576	IPI00126716;IPI00918622;IPI00989854;IPI00648352;IPI00988698	Q91VC3;D3YU49;E9PV04;A2AFK7	Ddx48;Eif4a3;Gm5580;RP23-13O17.1-003	IPI00126716;IPI00918622;IPI00989854;IPI00648352;IPI00988698	IPI00126716	Eif4a3	ATP-dependent RNA helicase DDX48;ATP-dependent RNA helicase eIF4A-3;DEAD box protein 48;Eukaryotic initiation factor 4A-III;Eukaryotic translation initiation factor 4A isoform 3;Putative uncharacterized protein Gm5580;Eukaryotic translation initiation factor 4A, isoform 3	5	2	2	2	2	2	2	2	2	2	2	2	2	5.4	5.4	5.4	46.839	411	4.7038e-07	5.4	5.4	5.4	173740000	58271000	51463000	64008000	0	0	0	Topology=o	0	0	0	-0.259367
High_MED(LT)_1st_LysC	577	IPI00126721	Q91VC9	Ghitm	IPI00126721	IPI00126721	Ghitm	Growth hormone-inducible transmembrane protein	1	3	3	3	3	3	3	3	3	3	3	3	3	9	9	9	37.275	346	2.2276e-08	9	9	9	877870000	273310000	309490000	295070000	7	1. 82-102, 2. 128-148, 3. 161-181, 4. 192-212, 5. 217-237, 6. 246-266, 7. 276-296	6	Topology=i82-104o124-146i158-180o200-222i242-261o271-293i	0	0	13	0.38237	#	#					#
High_MED(LT)_1st_LysC	578	IPI00126759	Q80WG5	Lrrc8;Lrrc8a	IPI00126759	IPI00126759	Lrrc8a	Leucine-rich repeat-containing protein 8A	1	3	1	1	2	2	3	0	0	1	0	0	1	3.8	1.2	1.2	94.118	810	0.00020934	2.6	2.6	3.8	0	0	0	0	4	1. 27-47, 2. 124-144, 3. 267-287, 4. 324-344	3	Topology=i26-48o124-146i320-342o	3	REGION 25-47,265-287,318-340	10	-0.118395	#	#
High_MED(LT)_1st_LysC	579	IPI00126796	Q91VE0;A2ARC5;Q3TD48;Q9CV67	Acsvl4;Fatp4;Slc27a4;mCG_18293;RP23-457B12.1-001	IPI00126796	IPI00126796	Slc27a4	Long-chain fatty acid transport protein 4;Solute carrier family 27 member 4;Solute carrier family 27 (Fatty acid transporter), member 4;Putative uncharacterized protein	1	1	1	1	1	1	1	1	1	1	1	1	1	1.6	1.6	1.6	72.318	643	0.0084309	1.6	1.6	1.6	51200000	10563000	19681000	20955000	2	1. 2-22, 2. 25-45	2	Topology=o20-42i139-156o	2	REGION 1-23,26-48	6	-0.0878694	#	#	#			#
High_MED(LT)_1st_LysC	580	IPI00126857	Q8R3K3	Ptcd2	IPI00126857	IPI00126857	Ptcd2	Pentatricopeptide repeat-containing protein 2	1	3	3	3	3	3	3	3	3	3	3	3	3	9.7	9.7	9.7	43.843	381	2.6811e-10	9.7	9.7	9.7	219300000	63189000	74325000	81782000	0	0	0	Topology=o	0	0	0	-0.0603675							#
High_MED(LT)_1st_LysC	581	IPI00126913;IPI01027044;IPI00464208	Q925I1-1;Q925I1;A2AD89;Q3TA78;F8WI53;Q925I1-2	Atad3;Atad3a;Kiaa1273;mCG_142032;RP23-242K15.3-001	IPI00126913;IPI01027044;IPI00464208	IPI00126913	Atad3a	AAA-ATPase TOB3;ATPase family AAA domain-containing protein 3;ATPase family, AAA domain containing 3A;MCG142032;Putative uncharacterized protein	3	13	13	13	13	13	12	13	13	12	13	13	12	36.4	36.4	36.4	66.741	591	1.5614e-156	36.4	36.4	35	5626400000	1916100000	1855100000	1855300000	0	0	0	Topology=o	0	0	0	-0.661083	#						#
High_MED(LT)_1st_LysC	582	IPI00127026;IPI00856161	Q9R099;Q9CY49;D3YZH8	Tbl2	IPI00127026;IPI00856161	IPI00127026	Tbl2	Transducin beta-like protein 2;Putative uncharacterized protein;Putative uncharacterized protein Tbl2	2	4	4	4	4	4	4	4	4	4	4	4	4	11.8	11.8	11.8	49.583	442	9.3838e-13	11.8	11.8	11.8	363550000	124430000	147440000	91680000	1	1. 8-28	1	Topology=i9-31o	1	REGION 9-31	3	-0.431674
High_MED(LT)_1st_LysC	583	IPI00127069	Q925N2;Q3UC14	Sfxn2;mCG_10303	IPI00127069	IPI00127069	Sfxn2	Sideroflexin-2;Putative uncharacterized protein;Sideroflexin 2, isoform CRA_a	1	3	3	3	3	3	2	3	3	2	3	3	2	18.6	18.6	18.6	36.141	322	8.5423e-34	18.6	18.6	11.8	80261000	25166000	34313000	20782000	4	1. 92-112, 2. 148-168, 3. 230-250, 4. 266-286	2	Topology=o224-246i266-288o	4	REGION 146-168,173-195,223-245,263-285	10	0.13354	#	#					#
High_MED(LT)_1st_LysC	584	IPI00127172	Q91VR5;Q3V1Z7;Q8BKG1;Q922B8	Ddx1	IPI00127172	IPI00127172	Ddx1	ATP-dependent RNA helicase DDX1;DEAD box protein 1;Putative uncharacterized protein;DEAD (Asp-Glu-Ala-Asp) box polypeptide 1	1	1	1	1	1	1	1	1	1	1	1	1	1	1.8	1.8	1.8	82.499	740	0.0075068	1.8	1.8	1.8	7391800	2594300	1613600	3184000	0	0	0	Topology=o	0	0	0	-0.402432
High_MED(LT)_1st_LysC	585	IPI00127228	Q91W34-1;Q91W34		IPI00127228	IPI00127228	BC017158	UPF0420 protein C16orf58 homolog	1	1	1	1	1	1	1	1	1	1	1	1	1	3.9	3.9	3.9	50.469	466	0.078975	3.9	3.9	3.9	31391000	10635000	9479800	11277000	2	1. 234-254, 2. 257-277	0	Topology=o	1	REGION 241-263	3	0.0581545	#	#
High_MED(LT)_1st_LysC	586	IPI00127237;IPI00881489	Q9R0A0;B1AS89;Q9QX52	Pex14;mCG_16658;RP23-121D17.1-001	IPI00127237	IPI00127237	Pex14	Peroxin-14;Peroxisomal membrane anchor protein PEX14;Peroxisomal membrane protein PEX14;PTS1 receptor-docking protein;Peroxisomal biogenesis factor 14;Peroxisomal biogenesis factor 14, isoform CRA_b;Peroxisomal membrane anchor protein	2	7	7	7	7	7	7	7	7	7	7	7	7	39.9	39.9	39.9	41.207	376	3.693e-51	39.9	39.9	39.9	1128400000	341740000	384320000	402330000	1	1. 106-126	1	Topology=i109-127o	0	0	2	-0.785106	#	#
High_MED(LT)_1st_LysC	587	IPI00127260;IPI00314069	Q32MW3;Q9R0X4	Acot10;Acate2;Acot9	IPI00127260;IPI00314069	IPI00127260	Acot10	Acyl-coenzyme A thioesterase 10, mitochondrial;Mitochondrial 48 kDa acyl-CoA thioester hydrolase 2;Acyl coenzyme A thioester hydrolase 2;Acyl-CoA thioester hydrolase 9;Acyl-coenzyme A thioesterase 9, mitochondrial;Mitochondrial 48 kDa acyl-CoA thioester hydrolase 1;p48;Protein U8	2	1	1	1	0	1	1	0	1	1	0	1	1	2.3	2.3	2.3	50.552	439	0.0051632	0	2.3	2.3	46202000	0	19814000	26388000	0	0	0	Topology=o	0	0	0	-0.264465							#
High_MED(LT)_1st_LysC	588	IPI00127274;IPI00880580;IPI00880373	B7ZNL8;Q3UQN6;Q69Z76;Q91VU7;F7CG42;Q3ULP8;F7AC41	Pus7;mKIAA1897	IPI00127274;IPI00880580;IPI00880373	IPI00127274	Pus7	Pus7 protein;Putative uncharacterized protein;MKIAA1897 protein;Pseudouridylate synthase 7 homolog (S. cerevisiae)	3	1	1	1	0	0	1	0	0	1	0	0	1	3.6	3.6	3.6	74.792	660	0.036997	0	0	3.6	2709200	0	0	2709200	0	0	0	Topology=o	0	0	0	-0.566061
High_MED(LT)_1st_LysC	589	IPI00127351;IPI00985631	Q501J2;Q91VW0	Fam173a	IPI00127351;IPI00985631	IPI00127351	Fam173a	Protein FAM173A;Fam173a protein	2	2	2	2	1	1	2	1	1	2	1	1	2	13.5	13.5	13.5	24.739	229	2.6942e-06	7	7	13.5	42152000	14310000	6941500	20900000	0	0	1	Topology=i20-42o	0	0	1	0.108297	#	#
High_MED(LT)_1st_LysC	590	IPI00127375;IPI00955716	P22366-1;P22366;Q0PM15;Q0PM16;Q3TIB3;Q3U6W5;Q3U7M4;Q3UDG9;Q8C1X0;P22366-2;E9PVR7	Myd88;mCG_20970	IPI00127375;IPI00955716	IPI00127375	Myd88	Myeloid differentiation primary response protein MyD88;Mutant MyD88-Lkd;Mutant MyD88-Poc;Putative uncharacterized protein;Myeloid differentiation primary response gene 88, isoform CRA_c	2	1	1	1	1	1	1	1	1	1	1	1	1	4.1	4.1	4.1	33.753	296	0.00036681	4.1	4.1	4.1	16236000	4202600	5264100	6769200	0	0	0	Topology=o	0	0	0	-0.242568	#				#
High_MED(LT)_1st_LysC	591	IPI00127408;IPI00761613;IPI00157462;IPI00474660;IPI00649647	Q3TLP8;P63001;Q8BPG5;Q8C4N8;Q9D859;P60764;Q14A12	mCG_23557;Rac1;Rac3;mCG_2150;RP23-84C12.18-001	IPI00127408;IPI00761613;IPI00157462	IPI00127408	Rac1	Putative uncharacterized protein;RAS-related C3 botulinum substrate 1, isoform CRA_a;p21-Rac1;Ras-related C3 botulinum toxin substrate 1;p21-Rac3;Ras-related C3 botulinum toxin substrate 3;RAS-related C3 botulinum substrate 3;RAS-related C3 botulinum substrate 3, isoform CRA_b	5	3	2	2	3	3	3	2	2	2	2	2	2	22.7	17.5	17.5	23.432	211	3.0929e-12	22.7	22.7	22.7	568870000	171100000	228400000	169370000	0	0	0	Topology=o	0	0	0	-0.205687	#		#	#	#
High_MED(LT)_1st_LysC	592	IPI00127447	O35114;Q3TCS7	Scarb2	IPI00127447	IPI00127447	Scarb2	85 kDa lysosomal membrane sialoglycoprotein;Lysosome membrane protein 2;Lysosome membrane protein II;Scavenger receptor class B member 2;Putative uncharacterized protein	1	3	3	3	2	2	3	2	2	3	2	2	3	8.2	8.2	8.2	54.043	478	1.1419e-19	5.9	5.9	8.2	317650000	82745000	139710000	95190000	3	1. 6-26, 2. 132-152, 3. 438-458	2	Topology=i7-29o434-456i	2	REGION 8-30,439-460	7	0.0108787	#	#
High_MED(LT)_1st_LysC	593	IPI00127449	Q91VY9;Q3TCX4;Q3U343	D15Ertd806e;Zfp622;Znf622	IPI00127449	IPI00127449	Zfp622	Zinc finger protein 622;Putative uncharacterized protein	1	2	2	2	2	2	2	2	2	2	2	2	2	5.9	5.9	5.9	53.451	476	3.8575e-11	5.9	5.9	5.9	54139000	13648000	19988000	20503000	0	0	0	Topology=o	0	0	0	-0.657983
High_MED(LT)_1st_LysC	594	IPI00127542;IPI00323176;IPI00127440;IPI00988765;IPI00881871	P52482;Q541Z5;P52483;B1AWL1;Q91W82;D3YXD1	Ubce5;Ubcm3;Ube2e1;mCG_10035;Ubce4;Ubcm2;Ube2e3;mCG_12442;RP23-220K22.2-007;Ube2e2	IPI00127542;IPI00323176;IPI00127440;IPI00988765;IPI00881871	IPI00127542	Ube2e1	UbcM3;Ubiquitin carrier protein E1;Ubiquitin-conjugating enzyme E2 E1;Ubiquitin-protein ligase E1;Ubiquitin carrier protein;UbcM2;Ubiquitin carrier protein E3;Ubiquitin-conjugating enzyme E2 E3;Ubiquitin-conjugating enzyme E2-23 kDa;Ubiquitin-protein ligase E3;Ubiquitin carrier protein E2;Ubiquitin-conjugating enzyme E2 E2;Ubiquitin-protein ligase E2;Putative uncharacterized protein Ube2e2	5	2	2	2	2	2	2	2	2	2	2	2	2	15	15	15	21.333	193	6.3981e-05	15	15	15	51172000	17440000	17121000	16611000	0	0	0	Topology=o	0	0	0	-0.562176
High_MED(LT)_1st_LysC	595	IPI00127551;IPI00665662	E9PWL9;Q3U1P1;Q3U1X9;Q3UU15;P51829;Q6RSD4	Adcy7	IPI00127551;IPI00665662	IPI00127551	Adcy7	Putative uncharacterized protein;Adenylate cyclase 7;Adenylate cyclase type 7;Adenylate cyclase type VII;Adenylyl cyclase 7;ATP pyrophosphate-lyase 7;Adenylyl cyclase type VII	2	3	3	3	3	3	2	3	3	2	3	3	2	4	4	4	127.08	1140	3.0235e-18	4	4	3	61042000	21385000	19415000	20243000	12	1. 34-54, 2. 65-85, 3. 96-116, 4. 122-142, 5. 149-169, 6. 178-198, 7. 596-616, 8. 622-642, 9. 670-690, 10. 718-738, 11. 746-766, 12. 820-840	12	Topology=i34-53o63-85i92-113o123-140i147-169o179-198i594-616o620-642i670-692o719-741i748-770o816-833i	10	REGION 32-54,65-87,94-116,122-143,146-168,176-198,597-619,624-646,669-691,734-756	34	0.107544	#	#	#
High_MED(LT)_1st_LysC	596	IPI00127625;IPI00170370;IPI00651835;IPI00881030	P38060;Q3UMP2	Hmgcl	IPI00127625	IPI00127625	Hmgcl	3-hydroxy-3-methylglutarate-CoA lyase;Hydroxymethylglutaryl-CoA lyase, mitochondrial;Putative uncharacterized protein	4	4	4	4	4	4	4	4	4	4	4	4	4	17.8	17.8	17.8	34.238	325	1.4726e-11	17.8	17.8	17.8	225980000	56940000	87355000	81690000	0	0	0	Topology=o	0	0	0	0.191385	#						#
High_MED(LT)_1st_LysC	597	IPI00127763;IPI00223371;IPI00918886;IPI00223372;IPI00857422	Q8VH51-1;Q8VH51;Q8VH51-2;Q3U313;Q3UXT6;E9Q8F0;Q8VH51-3;Q0VGU9;Q3UZ51;A6QRH4;F7AA45	Caper;Rbm39;Rnpc2;RP23-107C23.3-003;RP23-107C23.3-019	IPI00127763;IPI00223371;IPI00918886;IPI00223372;IPI00857422	IPI00127763	Rbm39	Coactivator of activating protein 1 and estrogen receptors;RNA-binding motif protein 39;RNA-binding protein 39;RNA-binding region-containing protein 2;Transcription coactivator CAPER;Putative uncharacterized protein;RNA binding motif protein 39;Rbm39 protein	5	2	2	2	2	1	2	2	1	2	2	1	2	5.7	5.7	5.7	59.406	530	0.0017331	5.7	2.6	5.7	80498000	33407000	14035000	33056000	0	0	0	Topology=o	0	0	0	-0.653962
High_MED(LT)_1st_LysC	598	IPI00127841;IPI00265371	P51881;B0LAB5;Q545A2	Ant2;Slc25a5;mCG_11560;RP23-286I5.1-001	IPI00127841	IPI00127841	Slc25a5	Adenine nucleotide translocator 2;ADP,ATP carrier protein 2;ADP/ATP translocase 2;Solute carrier family 25 member 5;MCG11560;Putative uncharacterized protein;Solute carrier family 25, member 5	2	11	11	7	11	11	11	11	11	11	7	7	7	33.9	33.9	21.1	32.931	298	1.3141e-68	33.9	33.9	33.9	59499000000	22317000000	20518000000	16664000000	0	0	2	Topology=i112-134o209-231i	0	0	2	0.0194631	#	#					#
High_MED(LT)_1st_LysC	599	IPI00127902;IPI00270064;IPI00761204;IPI00927986;IPI00928433	Q99PU8-3;Q99PU8;Q99PU8-1;Q99PU8-2;D3Z2J3	Dhx30;Helg	IPI00127902;IPI00270064;IPI00761204;IPI00927986	IPI00127902	Dhx30	DEAH box protein 30;Putative ATP-dependent RNA helicase DHX30;Putative uncharacterized protein Dhx30	5	7	7	7	7	7	7	7	7	7	7	7	7	6.8	6.8	6.8	136.49	1223	1.9598e-15	6.8	6.8	6.8	307820000	88900000	121990000	96933000	3	1. 304-324, 2. 554-574, 3. 911-931	0	Topology=o	2	REGION 1-17,914-936	5	-0.301881							#
High_MED(LT)_1st_LysC	600	IPI00127983;IPI00223492;IPI00885547	Q9R0Q3;A2RS53;Q8C1Z9;E9PVS9;Q8BPI2;F6V6T4;Q3THL1;Q3U9H7	Rnp24;Sid394;Tmed2;mCG_17129	IPI00127983;IPI00223492;IPI00885547	IPI00127983	Tmed2;Gm10698	Membrane protein p24A;Sid 394;Transmembrane emp24 domain-containing protein 2;Transmembrane emp24 domain trafficking protein 2;Transmembrane emp24 domain trafficking protein 2, isoform CRA_b;Putative uncharacterized protein	3	5	5	5	5	4	3	5	4	3	5	4	3	32.8	32.8	32.8	22.705	201	1.7035e-120	32.8	26.4	19.9	673870000	212280000	214090000	247510000	2	1. 2-22, 2. 171-191	2	Topology=o4-23i169-191o	2	REGION 3-25,167-189	6	0.00746269	#	#		#
High_MED(LT)_1st_LysC	601	IPI00127989;IPI00985716;IPI00830960	Q9R0Q7;Q3TJG6;E9PXA6;Q9CRH1;D3Z7C6	Ptges3;Sid3177;Tebp	IPI00127989;IPI00985716;IPI00830960	IPI00127989	Ptges3;LOC100048119;Gm9769	Cytosolic prostaglandin E2 synthase;Hsp90 co-chaperone;Progesterone receptor complex p23;Prostaglandin E synthase 3;Sid 3177;Telomerase-binding protein p23;Putative uncharacterized protein;Putative uncharacterized protein Ptges3	3	2	2	2	1	2	2	1	2	2	1	2	2	15.6	15.6	15.6	18.721	160	1.2259e-07	10.6	15.6	15.6	104290000	23386000	47774000	33129000	0	0	0	Topology=o	0	0	0	-1.0475
High_MED(LT)_1st_LysC	602	IPI00128023;IPI00830766	Q91WD5;D3YXT0	Ndufs2	IPI00128023;IPI00830766	IPI00128023	Ndufs2	Complex I-49kD;NADH dehydrogenase [ubiquinone] iron-sulfur protein 2, mitochondrial;NADH-ubiquinone oxidoreductase 49 kDa subunit;Putative uncharacterized protein Ndufs2	2	3	3	3	3	3	3	3	3	3	3	3	3	9.5	9.5	9.5	52.625	463	1.1182e-15	9.5	9.5	9.5	616740000	202050000	197770000	216920000	0	0	0	Topology=o	0	0	0	-0.283369	#						#
High_MED(LT)_1st_LysC	603	IPI00128071;IPI00757596;IPI00663122;IPI00659170	Q9Z1Z0-1;Q9Z1Z0;Q9Z1Z0-2;Q9Z1Z0-4	Uso1;Vdp	IPI00128071;IPI00757596;IPI00663122	IPI00128071	Uso1	General vesicular transport factor p115;Protein USO1 homolog;Transcytosis-associated protein;Vesicle-docking protein	4	11	11	11	10	11	10	10	11	10	10	11	10	17.1	17.1	17.1	106.98	959	1.4789e-77	16.1	17.1	15.6	912350000	239840000	336190000	336310000	0	0	0	Topology=o	0	0	0	-0.357143	#			#	#
High_MED(LT)_1st_LysC	604	IPI00128152;IPI00311780;IPI00123676	P06795;B2RUR3;Q9QX25	Abcb1;Abcb1b;Mdr1;Mdr1b;Pgy1;Pgy1-1;mCG_1177;Abcb1a;mdr1b	IPI00128152	IPI00128152	Abcb1b	ATP-binding cassette sub-family B member 1;Multidrug resistance protein 1;P-glycoprotein 1;ATP-binding cassette, sub-family B (MDR/TAP), member 1B;MCG1177;P-glycoprotein	3	16	16	16	16	16	15	16	16	15	16	16	15	19	19	19	140.99	1276	1.3868e-121	19	19	17	1670500000	538890000	601680000	529880000	12	1. 51-71, 2. 117-137, 3. 191-211, 4. 213-233, 5. 291-311, 6. 327-347, 7. 706-726, 8. 755-775, 9. 838-858, 10. 860-880, 11. 942-962, 12. 966-986	10	Topology=i48-70o115-137i189-211o216-238i294-316o708-730i751-773o850-872i935-957o972-994i	11	REGION 120-142,189-211,214-236,292-314,323-345,709-731,751-773,828-850,859-881,933-955,974-996	33	0.0481191	#	#	#	#			#
High_MED(LT)_1st_LysC	605	IPI00128202;IPI00457995	Q91WK2;Q3THW7;Q3TII2;Q3TIK5;Q5M9L0;Q8BTX5;Q8BMZ8	Eif3h;Eif3s3;mCG_19540	IPI00128202;IPI00457995	IPI00128202	Eif3h	eIF3 p40 subunit;eIF-3-gamma;Eukaryotic translation initiation factor 3 subunit 3;Eukaryotic translation initiation factor 3 subunit H;Putative uncharacterized protein;Eukaryotic translation initiation factor 3, subunit H;MCG19540, isoform CRA_b	2	2	2	2	2	2	2	2	2	2	2	2	2	10.2	10.2	10.2	39.832	352	7.9994e-16	10.2	10.2	10.2	21558000	8047100	6495400	7015900	0	0	0	Topology=o	0	0	0	-0.527841
High_MED(LT)_1st_LysC	606	IPI00128230	Q9R190;Q3TZP3;Q3UDZ8	Mta1l1;Mta2	IPI00128230	IPI00128230	Mta2	Metastasis-associated 1-like 1;Metastasis-associated protein MTA2;Putative uncharacterized protein	1	7	7	6	7	7	6	7	7	6	6	6	5	16.6	16.6	14.7	75.029	668	8.7117e-21	16.6	16.6	13.9	184730000	61905000	73352000	49477000	0	0	0	Topology=o	0	0	0	-0.535629
High_MED(LT)_1st_LysC	607	IPI00128326;IPI00885924;IPI00919157	P30285;Q545C3;Q8BP21;Q9CSQ6;Q9CYR7;Q9D193;E9PZX7;E9Q9E4;Q9JKW8	Cdk4;Crk3;mCG_126446;CDK4	IPI00128326;IPI00885924;IPI00919157	IPI00128326	Cdk4	Cell division protein kinase 4;CRK3;Cyclin-dependent kinase 4;PSK-J3;MCG126446;Putative uncharacterized protein;Cyclin dependent kinase 4	3	1	1	1	1	1	1	1	1	1	1	1	1	4.6	4.6	4.6	33.75	303	0.0010021	4.6	4.6	4.6	13616000	3883400	5082100	4650500	0	0	0	Topology=o	0	0	0	-0.113201	#
High_MED(LT)_1st_LysC	608	IPI00128346	Q91WS0	Cisd1;D10Ertd214e;Zcd1	IPI00128346	IPI00128346	Cisd1	CDGSH iron sulfur domain-containing protein 1;MitoNEET	1	5	5	5	5	5	5	5	5	5	5	5	5	44.4	44.4	44.4	12.097	108	3.9916e-43	44.4	44.4	44.4	3090400000	956250000	1074700000	1059400000	1	1. 11-31	1	Topology=o13-31i	1	REGION 6-28	3	-0.371296	#	#					#
High_MED(LT)_1st_LysC	609	IPI00128377;IPI00265759	Q91WT8-1;Q91WT8;Q91WT8-2;D3YXZ5	Rbm47	IPI00128377;IPI00265759	IPI00128377	Rbm47	RNA-binding motif protein 47;RNA-binding protein 47;Putative uncharacterized protein Rbm47	2	2	2	2	1	1	2	1	1	2	1	1	2	4.9	4.9	4.9	64.061	590	0.0022039	3.2	3.2	4.9	26308000	4562900	4174700	17571000	0	0	0	Topology=o	0	0	0	-0.259492
High_MED(LT)_1st_LysC	610	IPI00128389;IPI00988446	P22437;Q3UZ23;Q543T1;Q3TJN9	Cox1;Cox-1;Ptgs1;mCG_22272;RP23-454A14.3-001	IPI00128389;IPI00988446	IPI00128389	Ptgs1	Cyclooxygenase-1;Prostaglandin G/H synthase 1;Prostaglandin H2 synthase 1;Prostaglandin-endoperoxide synthase 1;Putative uncharacterized protein;Ptgs1 protein	2	3	3	3	3	3	3	3	3	3	3	3	3	8.8	8.8	8.8	69.042	602	7.3648e-09	8.8	8.8	8.8	373820000	131750000	121500000	120570000	3	1. 6-26, 2. 99-119, 3. 289-309	0	Topology=o	1	REGION 7-29	4	-0.198671	#		#	#		#
High_MED(LT)_1st_LysC	611	IPI00128410;IPI00918583	Q91XB0;D3YUE0	Trex1	IPI00128410;IPI00918583	IPI00128410	Trex1	3-5 exonuclease TREX1;Three prime repair exonuclease 1;Putative uncharacterized protein Trex1	2	1	1	1	1	1	1	1	1	1	1	1	1	4.5	4.5	4.5	33.675	314	0.0056438	4.5	4.5	4.5	93374000	25475000	33382000	34516000	1	1. 287-307	1	Topology=o287-309i	0	0	2	-0.20414
High_MED(LT)_1st_LysC	612	IPI00128450;IPI00756325	Q3U7R1-1;Q3U7R1;Q3U7R1-2	Esyt1;Fam62a;Mbc2	IPI00128450;IPI00756325	IPI00128450	Esyt1	Extended synaptotagmin-1;Membrane-bound C2 domain-containing protein	2	6	6	6	5	6	6	5	6	6	5	6	6	7.3	7.3	7.3	121.55	1092	2.8236e-17	6	7.3	7.3	525520000	139740000	206100000	179690000	5	1. 44-64, 2. 66-86, 3. 240-260, 4. 282-302, 5. 538-558	1	Topology=i52-74o	1	REGION 52-74	7	-0.281777	#	#
High_MED(LT)_1st_LysC	613	IPI00128692	Q9R1J0;Q3US15;Q7TPY3;Q8VE30	Nsdhl;mCG_1246;RP23-307G22.4-001	IPI00128692	IPI00128692	Nsdhl	Sterol-4-alpha-carboxylate 3-dehydrogenase, decarboxylating;NAD(P) dependent steroid dehydrogenase-like;Putative uncharacterized protein	1	6	6	6	6	6	6	6	6	6	6	6	6	21	21	21	40.685	362	6.7754e-35	21	21	21	2926100000	747710000	1051300000	1127000000	1	1. 287-307	1	Topology=o285-307i	1	REGION 286-308	3	-0.109116	#	#				#
High_MED(LT)_1st_LysC	614	IPI00128778;IPI00122267;IPI00989512	Q9JK48-2;Q9JK48;Q9JK48-1;Q3TYR7	Kiaa0491;Sh3glb1	IPI00128778;IPI00122267;IPI00989512	IPI00128778	Sh3glb1	Endophilin-B1;SH3 domain-containing GRB2-like protein B1;Endophilin B1 testis variant;Putative uncharacterized protein	3	2	2	2	2	2	2	2	2	2	2	2	2	8	8	8	43.238	386	1.3727e-08	8	8	8	51114000	20470000	11363000	19281000	0	0	0	Topology=o	0	0	0	-0.480052	#			#	#	#	#
High_MED(LT)_1st_LysC	615	IPI00128818;IPI00775838	O35286;Q3TFE5;Q3UKJ6;Q3THD5;Q3UDX4;Q497W9	Ddx15;Deah9;Dhx15;mCG_18794	IPI00128818;IPI00775838	IPI00128818	Dhx15	DEAH box protein 15;Putative pre-mRNA-splicing factor ATP-dependent RNA helicase DHX15;Putative uncharacterized protein;DEAH (Asp-Glu-Ala-His) box polypeptide 15, isoform CRA_a;DEAH (Asp-Glu-Ala-His) box polypeptide 15;DEAH (Asp-Glu-Ala-His) box polypeptide 15, isoform CRA_b	2	2	2	2	2	1	1	2	1	1	2	1	1	4.8	4.8	4.8	91.006	795	0.00013739	4.8	3	3	23527000	17525000	3363500	2638200	0	0	0	Topology=o	0	0	0	-0.519874
High_MED(LT)_1st_LysC	616	IPI00128880;IPI00881788	Q8VI75;Q5U4C5	Imp4a;Ipo4;Ranbp4	IPI00128880;IPI00881788	IPI00128880	Ipo4	Importin-4;Importin-4a;Ran-binding protein 4;Ipo4 protein	2	1	1	1	1	1	1	1	1	1	1	1	1	1.4	1.4	1.4	119.27	1082	2.0688e-53	1.4	1.4	1.4	11793000	4424700	2482700	4885100	0	0	0	Topology=o	0	0	0	0.0437153
High_MED(LT)_1st_LysC	617	IPI00128905	Q91XA2;Q3TIZ8;Q3UZG0;Q4KMM5	Golm1;Golph2	IPI00128905	IPI00128905	Golm1	Golgi membrane protein 1;Golgi membrane protein GP73;Golgi phosphoprotein 2;Putative uncharacterized protein	1	11	11	11	11	11	11	11	11	11	11	11	11	45.5	45.5	45.5	44.31	393	9.6966e-237	45.5	45.5	45.5	3043500000	771780000	1155300000	1116400000	1	1. 15-35	1	Topology=i13-35o	1	REGION 12-34	3	-0.930534	#	#		#
High_MED(LT)_1st_LysC	618	IPI00128918	Q8VI84	Ad24;Fad24;Noc3l	IPI00128918	IPI00128918	Noc3l	Factor for adipocyte differentiation 24;NOC3-like protein;Nucleolar complex protein 3 homolog;Nucleolar complex-associated protein 3-like protein	1	3	3	3	2	2	3	2	2	3	2	2	3	5.1	5.1	5.1	93.21	807	1.0357e-17	3.5	3.7	5.1	47692000	14938000	15908000	16845000	0	0	0	Topology=o	0	0	0	-0.525279
High_MED(LT)_1st_LysC	619	IPI00128941	Q91XB7	Yif1a	IPI00128941	IPI00128941	Yif1a	Protein YIF1A;YIP1-interacting factor homolog A	1	2	2	2	2	1	2	2	1	2	2	1	2	7.5	7.5	7.5	32.134	293	0.0011547	7.5	4.1	7.5	85716000	25616000	2353900	57745000	5	1. 139-159, 2. 175-195, 3. 207-227, 4. 229-249, 5. 269-289	5	Topology=i139-161o176-195i204-226o230-249i270-292o	5	REGION 138-160,169-191,206-227,233-255,270-292	15	0.290444	#	#		#		#
High_MED(LT)_1st_LysC	620	IPI00128982	Q9R1Q7;Q0VEW4;Q58E29	Plp2;RP23-54C14.7-001	IPI00128982	IPI00128982	Plp2	Proteolipid protein 2	1	2	2	2	2	2	2	2	2	2	2	2	2	24.3	24.3	24.3	16.607	152	3.214e-07	24.3	24.3	24.3	1879400000	560620000	734320000	584490000	4	1. 26-46, 2. 52-72, 3. 85-105, 4. 112-132	4	Topology=o25-42i49-71o86-105i112-134o	4	REGION 16-38,50-72,83-105,110-132	12	0.7625	#	#
High_MED(LT)_1st_LysC	621	IPI00128989;IPI00776237;IPI00881645;IPI00880276;IPI00928359	Q9R1Q9;Q3THZ3;Q3TT23;Q3TWN7;Q3UCY7;Q3UWN7;Q571E2;Q8K567;Q3TKX1;B7FAU3	Atp6ap1;Atp6ip1;Atp6s1;mCG_21223;mFLJ00383;RP23-436K3.7-008	IPI00128989;IPI00776237;IPI00881645	IPI00128989	Atp6ap1	Protein C7-1;Vacuolar proton pump subunit S1;V-ATPase Ac45 subunit;V-ATPase S1 accessory protein;V-type proton ATPase subunit S1;Putative uncharacterized protein;ATPase, H+ transporting, lysosomal accessory protein 1, isoform CRA_b;MFLJ00383 protein;Vacuolar H+ ATPase accessory subunit 1;ATPase, H+ transporting, lysosomal accessory protein	5	4	4	4	4	4	4	4	4	4	4	4	4	10.6	10.6	10.6	51.007	463	6.6456e-20	10.6	10.6	10.6	372970000	118180000	118480000	136300000	4	1. 15-35, 2. 158-178, 3. 305-325, 4. 421-441	2	Topology=i13-35o419-441i	2	REGION 17-36,419-441	8	0.211879	#	#
High_MED(LT)_1st_LysC	622	IPI00128991;IPI00974716	Q8BFV2;A0JLQ7;E9QMF9;E9Q1N1;Q8BNM3	Pcid2	IPI00128991;IPI00974716	IPI00128991	Pcid2	CSN12-like protein;PCI domain-containing protein 2;Pcid2 protein;Putative uncharacterized protein	2	1	1	1	1	1	1	1	1	1	1	1	1	4	4	4	46.132	399	2.6022e-09	4	4	4	15101000	6544900	3854100	4702400	2	1. 251-271, 2. 303-323	0	Topology=o	0	0	2	-0.0553885
High_MED(LT)_1st_LysC	623	IPI00129070;IPI00775836;IPI00775801;IPI01008218	Q9R1S3-1;Q9R1S3;Q9R1S3-2;E9QN65;Q9R1S3-3;E9QN66	Pign	IPI00129070;IPI00775836;IPI00775801;IPI01008218	IPI00129070	Pign	GPI ethanolamine phosphate transferase 1;Phosphatidylinositol-glycan biosynthesis class N protein	4	2	2	2	1	2	1	1	2	1	1	2	1	2.1	2.1	2.1	105.04	931	2.05e-06	1.3	2.1	1.3	18813000	3877100	10091000	4844500	16	1. 2-22, 2. 440-460, 3. 481-501, 4. 503-523, 5. 543-563, 6. 565-585, 7. 591-611, 8. 617-637, 9. 650-670, 10. 704-724, 11. 726-746, 12. 784-804, 13. 810-830, 14. 832-852, 15. 859-879, 16. 895-915	14	Topology=i2-24o441-463i483-502o506-523i544-566o590-612i619-638o653-675i687-706o721-743i787-809o824-846i859-878o893-915i	14	REGION 2-24,439-461,481-503,512-534,551-573,590-612,617-639,645-667,701-723,728-750,787-809,821-843,859-881,892-914	44	0.371643	#	#				#
High_MED(LT)_1st_LysC	624	IPI00129102	P06869;Q0VBA8;Q8C6L2	Plau;mCG_16394	IPI00129102	IPI00129102	Plau	Urokinase-type plasminogen activator;Urokinase-type plasminogen activator chain B;Urokinase-type plasminogen activator long chain A;Urokinase-type plasminogen activator short chain A;Plasminogen activator, urokinase;Putative uncharacterized protein	1	1	1	1	1	1	1	1	1	1	1	1	1	3.7	3.7	3.7	48.267	433	0.013001	3.7	3.7	3.7	12795000	1897700	4834800	6062300	0	0	0	Topology=o	0	0	0	-0.486143
High_MED(LT)_1st_LysC	625	IPI00129132;IPI00668938;IPI00677614	P97789-1;P97789;F8VQ87;P97789-2;P97789-3	Dhm2;Exo;Sep1;Xrn1	IPI00129132;IPI00668938;IPI00677614	IPI00129132	Xrn1	5-3 exoribonuclease 1;Protein Dhm2;Strand-exchange protein 1 homolog	3	1	1	1	1	1	1	1	1	1	1	1	1	1.2	1.2	1.2	194.76	1723	0.047678	1.2	1.2	1.2	26328000	9690600	4432100	12205000	0	0	0	Topology=o	0	0	0	-0.536796
High_MED(LT)_1st_LysC	626	IPI00129178	P29758;Q3TG75;Q3UJK5;Q3UKT3	Oat;mCG_22155	IPI00129178	IPI00129178	Oat	Ornithine aminotransferase, mitochondrial;Ornithine--oxo-acid aminotransferase;Ornithine aminotransferase, isoform CRA_b;Putative uncharacterized protein	1	7	7	7	7	7	7	7	7	7	7	7	7	24.6	24.6	24.6	48.354	439	4.1026e-28	24.6	24.6	24.6	1163500000	378540000	395250000	389700000	0	0	0	Topology=o	0	0	0	-0.137585							#
High_MED(LT)_1st_LysC	627	IPI00129252	Q91XL3	Uxs1	IPI00129252	IPI00129252	Uxs1	UDP-glucuronate decarboxylase 1;UDP-glucuronic acid decarboxylase 1	1	2	2	2	2	2	2	2	2	2	2	2	2	7.1	7.1	7.1	47.552	420	1.5318e-07	7.1	7.1	7.1	47161000	16280000	16405000	14476000	1	1. 18-38	1	Topology=i20-38o	0	0	2	-0.38381	#	#		#			#
High_MED(LT)_1st_LysC	628	IPI00129265	Q9Z0M5;Q3TEL5;Q6PDR1	Lip1;Lipa	IPI00129265	IPI00129265	Lipa	Cholesteryl esterase;Lipase A;Lysosomal acid lipase/cholesteryl ester hydrolase;Sterol esterase;Putative uncharacterized protein;Lysosomal acid lipase A	1	2	2	2	2	1	1	2	1	1	2	1	1	5.3	5.3	5.3	45.325	397	0.027282	5.3	2.8	2.5	68340000	21268000	33719000	13352000	2	1. 3-23, 2. 192-212	0	Topology=o	0	0	2	-0.0722922
High_MED(LT)_1st_LysC	629	IPI00129276;IPI00986325	P23116;Q3TKF9;Q3TRH1;Q3UL99;Q6A0B9;Q3UEK3;Q3UM46	Csma;Eif3;Eif3a;Eif3s10;mKIAA0139	IPI00129276;IPI00986325	IPI00129276	Eif3a	Centrosomin;eIF3 p167;eIF3 p180;eIF3 p185;eIF-3-theta;Eukaryotic translation initiation factor 3 subunit 10;Eukaryotic translation initiation factor 3 subunit A;p162;Putative uncharacterized protein;MKIAA0139 protein	2	14	14	14	11	14	13	11	14	13	11	14	13	12.2	12.2	12.2	161.93	1344	5.75e-95	9.7	12.2	11.5	1231800000	351780000	422630000	457380000	0	0	0	Topology=o	0	0	0	-1.45372
High_MED(LT)_1st_LysC	630	IPI00129304	Q8K4Q8	Clp1;Colec12;Srcl	IPI00129304	IPI00129304	Colec12	Collectin placenta protein 1;Collectin-12;Scavenger receptor with C-type lectin	1	3	3	3	3	2	3	3	2	3	3	2	3	5.5	5.5	5.5	81.303	742	2.4312e-09	5.5	3.9	5.5	101270000	41113000	19217000	40945000	1	1. 40-60	1	Topology=i34-56o	1	REGION 38-60	3	-0.708356	#	#
High_MED(LT)_1st_LysC	631	IPI00129350;IPI00221398	Q9Z110-1;Q9Z110;Q3TWN8;Q3UGW8;Q3UZ27;Q9Z110-2;D3Z0B4	Aldh18a1;P5cs;Pycs	IPI00129350;IPI00221398	IPI00129350	Aldh18a1	Aldehyde dehydrogenase family 18 member A1;Delta-1-pyrroline-5-carboxylate synthase;Gamma-glutamyl kinase;Gamma-glutamyl phosphate reductase;Glutamate 5-kinase;Glutamate-5-semialdehyde dehydrogenase;Glutamyl-gamma-semialdehyde dehydrogenase;Putative uncharacterized protein;Putative uncharacterized protein Aldh18a1	2	14	14	14	14	13	13	14	13	13	14	13	13	29.3	29.3	29.3	87.265	795	3.1337e-108	29.3	26.3	26.3	2903100000	864580000	1045900000	992600000	0	0	0	Topology=o	0	0	0	-0.0933333	#						#
High_MED(LT)_1st_LysC	632	IPI00129360;IPI00762547;IPI00222827;IPI00990364;IPI00988017;IPI00990629	B2RR82;Q3TQ85;Q9Z0R6-1;Q9Z0R6;Q9Z0R6-2;E9QNG1;Q80TG5;Q3V3Y8;Q8CD59	Itsn2;Ese2;Sh3d1B;mKIAA1256	IPI00129360;IPI00762547;IPI00222827;IPI00990364;IPI00988017	IPI00129360	Itsn2	Itsn2 protein;Putative uncharacterized protein;EH domain and SH3 domain regulator of endocytosis 2;Intersectin-2;SH3 domain-containing protein 1B;MKIAA1256 protein	6	9	9	8	9	8	7	9	8	7	8	7	6	6.5	6.5	5.9	191.73	1685	7.7976e-28	6.5	5.6	5.2	248210000	82283000	83187000	82740000	3	1. 45-65, 2. 628-648, 3. 1438-1458	0	Topology=o	0	0	3	-0.650682
High_MED(LT)_1st_LysC	633	IPI00129388;IPI00474285;IPI00454106;IPI00454104	Q80U72-3;Q80U72;Q80U72-2;Q80U72-4;F6RIN9;Q80U72-1;Q6P9N3	Kiaa0147;Lap4;Scrib;Scrib1	IPI00129388;IPI00474285;IPI00454106;IPI00454104	IPI00129388	Scrib	Protein LAP4;Protein scribble homolog;Scrib protein	4	1	1	1	1	1	1	1	1	1	1	1	1	1.5	1.5	1.5	179.75	1665	0.024063	1.5	1.5	1.5	23584000	7330400	8805200	7448500	0	0	0	Topology=o	0	0	0	-0.444444	#		#
High_MED(LT)_1st_LysC	634	IPI00129395	Q9Z127;Q3UG45;Q3UQM7	Lat1;Slc7a5	IPI00129395	IPI00129395	Slc7a5	4F2 light chain;Large neutral amino acids transporter small subunit 1;L-type amino acid transporter 1;Solute carrier family 7 member 5;Putative uncharacterized protein	1	2	2	2	2	2	2	2	2	2	2	2	2	6.6	6.6	6.6	55.872	512	3.6984e-92	6.6	6.6	6.6	972900000	255630000	280820000	436440000	12	1. 51-71, 2. 87-107, 3. 138-158, 4. 171-191, 5. 201-221, 6. 245-265, 7. 279-299, 8. 325-345, 9. 375-395, 10. 403-423, 11. 438-458, 12. 463-483	9	Topology=i54-76o86-108i201-220o245-267i279-301o327-349i401-423o438-457i464-483o	13	REGION 53-75,83-105,121-143,146-168,170-192,200-222,242-264,280-302,328-350,374-396,400-422,435-456,462-481	34	0.719727	#	#	#		#
High_MED(LT)_1st_LysC	635	IPI00129399;IPI00459111	Q9Z0S9;F8WJG2;Q62145	Pra;Pra1;Praf1;Rabac1;rab6	IPI00129399;IPI00459111	IPI00129399	Rabac1	PRA1 family protein 1;Prenylated Rab acceptor protein 1;Prenylin;Rab6/rab5-associated protein	2	1	1	1	1	1	1	1	1	1	1	1	1	8.1	8.1	8.1	20.619	185	1.1193e-05	8.1	8.1	8.1	87733000	28316000	27925000	31492000	3	1. 73-93, 2. 95-115, 3. 142-162	2	Topology=i78-112o142-164i	2	REGION 89-111,138-160	7	0.221081	#	#	#	#
High_MED(LT)_1st_LysC	636	IPI00129459	Q8VIK2	Fksg24;Mpv17l2	IPI00129459	IPI00129459	Mpv17l2	Mpv17-like protein 2	1	2	2	2	2	2	2	2	2	2	2	2	2	10	10	10	22.514	200	0.038545	10	10	10	45489000	14341000	15676000	15472000	0	0	0	Topology=o	0	0	0	0.1545	#	#					#
High_MED(LT)_1st_LysC	637	IPI00129472;IPI00987553	P46062;E9Q0Y4;Q3V403;Q811K5;F6Q641;Q3U146;Q3UE96;Q3UV58;Q5DTP8;Q7TMS2	Sipa1;Spa1;Spa-1;mKIAA4074	IPI00129472;IPI00987553	IPI00129472	Sipa1	GTPase-activating protein Spa-1;Signal-induced proliferation-associated protein 1;Putative uncharacterized protein;Sipa1 protein;MKIAA4074 protein	2	1	1	1	1	1	1	1	1	1	1	1	1	1.6	1.6	1.6	112.22	1038	0.012448	1.6	1.6	1.6	7914200	3930300	450070	3533800	0	0	0	Topology=o	0	0	0	-0.421098
High_MED(LT)_1st_LysC	638	IPI00129485;IPI00223490;IPI00762704	P08101-1;P08101;P08101-3;E9Q415;P08101-2;P97918	Fcgr2;Fcgr2b;Ly-17	IPI00129485;IPI00223490;IPI00762704	IPI00129485	Fcgr2b	Fc gamma receptor IIB;IgG Fc receptor II beta;Low affinity immunoglobulin gamma Fc region receptor II;Lymphocyte antigen 17;Fc-gamma receptor (IgG receptor)	3	2	2	1	2	2	2	2	2	2	1	1	1	7.4	7.4	3.8	37.79	340	0.00053821	7.4	7.4	7.4	75251000	21272000	26752000	27227000	2	1. 20-40, 2. 226-246	1	Topology=o224-246i	3	REGION 1-23,26-48,221-243	6	-0.309706	#	#	#
High_MED(LT)_1st_LysC	639	IPI00129504	Q9Z0V7;Q3UAF0;Q3UBR8;Q545H3	Tim17b;Timm17b;RP23-198C2.2-001	IPI00129504	IPI00129504	Timm17b	Mitochondrial import inner membrane translocase subunit Tim17-B;Putative uncharacterized protein;Translocase of inner mitochondrial membrane 17b	1	1	1	1	1	1	1	1	1	1	1	1	1	8.7	8.7	8.7	18.352	172	0.00028275	8.7	8.7	8.7	79964000	22230000	26410000	31325000	2	1. 64-84, 2. 116-136	1	Topology=o111-133i	2	REGION 15-37,117-139	5	0.0133721	#	#					#
High_MED(LT)_1st_LysC	640	IPI00129516	P99028;B1ASG5;Q8BMU6	Uqcrh;mCG_19651;RP23-383D12.5-001	IPI00129516	IPI00129516	Uqcrh	Complex III subunit 6;Complex III subunit VIII;Cytochrome b-c1 complex subunit 6, mitochondrial;Cytochrome c1 non-heme 11 kDa protein;Mitochondrial hinge protein;Ubiquinol-cytochrome c reductase complex 11 kDa protein;Ubiquinol-cytochrome c reductase hinge protein;Putative uncharacterized protein	1	1	1	1	1	1	1	1	1	1	1	1	1	25.8	25.8	25.8	10.435	89	3.9411e-08	25.8	25.8	25.8	274740000	88501000	95563000	90680000	0	0	0	Topology=o	0	0	0	-0.986517	#						#
High_MED(LT)_1st_LysC	641	IPI00129519	Q91XV3	Basp1;Nap22	IPI00129519	IPI00129519	Basp1	22 kDa neuronal tissue-enriched acidic protein;Brain acid soluble protein 1;Neuronal axonal membrane protein NAP-22	1	2	2	2	2	1	2	2	1	2	2	1	2	12.4	12.4	12.4	22.086	226	1.1112e-05	12.4	6.2	12.4	23762000	9765900	2636900	11359000	0	0	0	Topology=o	0	0	0	-1.04779	#		#
High_MED(LT)_1st_LysC	642	IPI00129526;IPI00652998;IPI00830494	P08113;Q3UAD6;Q3UBU0;Q8C2R2;Q8CCY5;Q91V38;Q9CW12;Q3TUD6;F7C312	Grp94;Hsp90b1;Tra1;Tra-1;mCG_8346	IPI00129526;IPI00652998;IPI00830494	IPI00129526	Hsp90b1	94 kDa glucose-regulated protein;Endoplasmic reticulum resident protein 99;Endoplasmin;Heat shock protein 90 kDa beta member 1;Polymorphic tumor rejection antigen 1;Tumor rejection antigen gp96;Heat shock protein 90kDa beta (Grp94), member 1;Putative uncharacterized protein;Heat shock protein 90, beta (Grp94), member 1	3	19	19	18	18	18	19	18	18	19	17	17	18	33	33	30.9	92.475	802	5.0419e-258	32	32.2	33	5362100000	1386100000	2029900000	1946100000	2	1. 3-23, 2. 709-729	0	Topology=o	1	REGION 1-23	3	-0.71995	#		#		#	#
High_MED(LT)_1st_LysC	643	IPI00129535;IPI00758290	Q9Z0W3-1;Q9Z0W3;A2AH38	Gtl1-13;Kiaa0197;Nup160;RP23-8G23.1-001	IPI00129535	IPI00129535	Nup160	160 kDa nucleoporin;Gene trap locus 1-13 protein;Nuclear pore complex protein Nup160;Nucleoporin Nup160;Nucleoporin 160	2	6	6	6	6	6	6	6	6	6	6	6	6	7.1	7.1	7.1	158.23	1402	1.2783e-21	7.1	7.1	7.1	591550000	175110000	207320000	209120000	0	0	0	Topology=o	0	0	0	-0.0509272	#	#
High_MED(LT)_1st_LysC	644	IPI00129577;IPI00776047	Q9Z0X1;B1AU24;Q1L6K5;B1AU25;Q2QKE3	Aif;Aifm1;Pdcd8;mCG_5046;RP23-35N5.1-001;RP23-35N5.1-002	IPI00129577;IPI00776047	IPI00129577	Aifm1	Apoptosis-inducing factor 1, mitochondrial;Programmed cell death protein 8;Apoptosis-inducing factor, mitochondrion-associated 1;Programmed cell death 8;Apoptosis-inducing factor short isoform 2;Apoptosis-inducing factor short isoform 1	2	8	8	8	7	8	8	7	8	8	7	8	8	17.2	17.2	17.2	66.765	612	3.4943e-65	15.4	17.2	17.2	2137600000	474460000	923260000	739880000	4	1. 66-86, 2. 131-151, 3. 301-321, 4. 564-584	0	Topology=o	0	0	4	-0.239706	#				#		#
High_MED(LT)_1st_LysC	645	IPI00129646;IPI00404637;IPI00830857	Q01965;Q4VBG4;Q6NZB6;Q7TMP7;E9PX73;Q8C2D4;E9PV93;Q8C9E4	Ly9;Ly-9	IPI00129646;IPI00404637;IPI00830857	IPI00129646	Ly9	Cell surface molecule Ly-9;Lymphocyte antigen 9;T-lymphocyte surface antigen Ly-9;Ly9;Ly9 protein;Putative uncharacterized protein	3	3	3	3	3	3	3	3	3	3	3	3	3	9	9	9	73.142	654	3.8523e-45	9	9	9	85672000	21753000	29988000	33931000	2	1. 27-47, 2. 454-474	1	Topology=o455-474i	3	REGION 23-44,49-71,455-474	6	-0.497859	#	#
High_MED(LT)_1st_LysC	646	IPI00129792	O35343;F6SJ65;Q3UGH8;Q4FJX1	Kpna4;Qip1;mCG_4359	IPI00129792	IPI00129792	Kpna4	Importin alpha Q1;Importin subunit alpha-4;Karyopherin subunit alpha-4;Putative uncharacterized protein;Karyopherin (Importin) alpha 4;Kpna4 protein	1	3	2	2	3	3	3	2	2	2	2	2	2	9.6	6.7	6.7	57.922	521	2.1999e-19	9.6	9.6	9.6	62322000	16095000	25366000	20860000	0	0	0	Topology=o	0	0	0	-0.171017	#	#
High_MED(LT)_1st_LysC	647	IPI00129803;IPI00938540;IPI00988278	P21958;Q3U543;Q3U6V4;Q5D0F3;Q62428;Q62429;Q78E61;Q3TBA3;Q9QWR3;F6QHF1	Abcb2;Ham1;Ham-1;Tap1;Tap-1	IPI00129803;IPI00938540;IPI00988278	IPI00129803	Tap1	Antigen peptide transporter 1;ATP-binding cassette sub-family B member 2;Histocompatibility antigen modifier 1;Peptide transporter TAP1;Putative uncharacterized protein;Tap1 protein;TAP1-f;TAP1-k;TAP1-g7;Tap-1 protein	3	2	2	2	2	2	2	2	2	2	2	2	2	5.5	5.5	5.5	78.863	724	9.7665e-25	5.5	5.5	5.5	94808000	29787000	33722000	31298000	8	1. 2-22, 2. 41-61, 3. 69-89, 4. 163-183, 5. 200-220, 6. 275-295, 7. 297-317, 8. 385-405	7	Topology=i5-27o37-59i66-88o116-138i163-185o205-227i289-311o	10	REGION 7-29,41-63,70-92,115-137,163-185,196-218,276-298,304-326,391-413,420-442	25	0.300414	#	#				#	#
High_MED(LT)_1st_LysC	648	IPI00129831	O88307;Q3U2X9;Q3UV32;Q8C2R1;Q8CE39	Sorl1	IPI00129831	IPI00129831	Sorl1	Gp250;Low-density lipoprotein receptor relative with 11 ligand-binding repeats;SorLA-1;Sortilin-related receptor;Sorting protein-related receptor containing LDLR class A repeats;Putative uncharacterized protein	1	3	3	3	3	2	3	3	2	3	3	2	3	2.3	2.3	2.3	247.08	2215	1.1245e-33	2.3	1.4	2.3	46456000	16515000	12581000	17360000	2	1. 11-31, 2. 2141-2161	2	Topology=i12-31o2137-2159i	2	REGION 12-34,2138-2160	6	-0.364018	#	#
High_MED(LT)_1st_LysC	649	IPI00129911;IPI00227582;IPI00876020;IPI00755777;IPI00227584;IPI00227583	O35375-1;O35375;O35375-4;Q8QZY7;O35375-3;B1AT45;O35375-2;B1AT42;Q8K2T3;O35375-6;B1AT41;O35375-5;Q3U5I8;Q3URT2;Q8BPZ0	Nrp2;mCG_115000;RP23-149A5.1-002;Pard3b;RP23-149A5.1-006;RP23-149A5.1-001;RP23-149A5.1-005;Als2cr19;RP23-149A5.1-004	IPI00129911;IPI00227582;IPI00876020;IPI00755777;IPI00227584;IPI00227583	IPI00129911	Nrp2	Neuropilin-2;Vascular endothelial cell growth factor 165 receptor 2;MCG115000, isoform CRA_a;Neuropilin 2;Neuropilin-2(A17);MCG115000, isoform CRA_c;Nrp2 protein;MCG115000, isoform CRA_b;Putative uncharacterized protein	6	3	3	3	3	3	3	3	3	3	3	3	3	4.6	4.6	4.6	104.63	931	2.9397e-20	4.6	4.6	4.6	88512000	29058000	27604000	31850000	2	1. 328-348, 2. 859-879	1	Topology=o868-890i	2	REGION 1-19,867-889	5	-0.476584	#	#	#
High_MED(LT)_1st_LysC	650	IPI00129915;IPI00880388;IPI00990549	O35379;A5D6P3;Q8BRD0;Q8C7V6	Abcc1;Abcc1a;Abcc1b;Mdrap;Mrp;mCG_129803	IPI00129915	IPI00129915	Abcc1	ATP-binding cassette sub-family C member 1;Leukotriene C(4) transporter;Multidrug resistance-associated protein 1;ATP-binding cassette, sub-family C (CFTR/MRP), member 1;Putative uncharacterized protein	3	7	7	7	7	7	7	7	7	7	7	7	7	5.5	5.5	5.5	171.18	1528	1.24e-31	5.5	5.5	5.5	320800000	85748000	127600000	107450000	18	1. 37-57, 2. 74-94, 3. 106-126, 4. 133-153, 5. 174-194, 6. 213-233, 7. 315-335, 8. 365-385, 9. 444-464, 10. 466-486, 11. 550-570, 12. 577-597, 13. 960-980, 14. 1013-1033, 15. 1087-1107, 16. 1111-1131, 17. 1196-1216, 18. 1221-1241	16	Topology=o38-57i77-94o104-126i139-161o176-198i322-344o364-386i438-460o464-486i550-572o592-614i965-987o1019-1041i1094-1116o1195-1217i1222-1244o	16	REGION 36-57,74-96,102-124,134-154,173-195,367-389,439-461,466-487,548-570,585-607,964-986,1016-1038,1082-1104,1113-1135,1194-1216,1224-1246	50	0.141034	#	#	#
High_MED(LT)_1st_LysC	651	IPI00129928;IPI00759940	P97807-1;P97807;P97807-2	Fh;Fh1	IPI00129928;IPI00759940	IPI00129928	Fh1	EF-3;Fumarate hydratase, mitochondrial	2	5	5	5	5	5	5	5	5	5	5	5	5	13.8	13.8	13.8	54.356	507	1.1739e-11	13.8	13.8	13.8	202300000	51188000	82997000	68114000	0	0	0	Topology=o	0	0	0	-0.0692308							#
High_MED(LT)_1st_LysC	652	IPI00129959;IPI00469949;IPI00341584;IPI00109135	O35382;Q69ZD1;Q8CA11;Q8CEG7;Q9CXE1;Q8C391;Q8CAQ9;Q9CWI0	Exoc4;Sec8;Sec8l1;mKIAA1699	IPI00129959;IPI00469949;IPI00341584;IPI00109135	IPI00129959	Exoc4	Exocyst complex component 4;Exocyst complex component Sec8;MKIAA1699 protein;Putative uncharacterized protein	4	2	2	2	2	0	2	2	0	2	2	0	2	2.3	2.3	2.3	110.54	975	0.00028946	2.3	0	2.3	2783000	1502600	0	1280500	0	0	0	Topology=o	0	0	0	-0.345333				#
High_MED(LT)_1st_LysC	653	IPI00129964;IPI00474065	O35387;B9EJR4;Q3UXX9;Q8R5I5	Hax1;Hs1bp1;mCG_124547	IPI00129964;IPI00474065	IPI00129964	Hax1	HCLS1-associated protein X-1;HS1-associating protein X-1;HS1-binding protein 1;HCLS1 associated X-1;MCG124547, isoform CRA_a;Putative uncharacterized protein;HAX1XS	2	1	1	1	1	1	1	1	1	1	1	1	1	7.1	7.1	7.1	31.654	280	9.1077e-07	7.1	7.1	7.1	115890000	36820000	53430000	25638000	0	0	0	Topology=o	0	0	0	-1.01071	#					#	#
High_MED(LT)_1st_LysC	654	IPI00129968	P21995;Q3TI59;Q3TSZ8;Q3UFK0	Emb;Gp70	IPI00129968	IPI00129968	Emb	Embigin;Teratocarcinoma glycoprotein Gp-70;Putative uncharacterized protein	1	6	6	6	6	6	6	6	6	6	6	6	6	19.7	19.7	19.7	37.064	330	3.4149e-40	19.7	19.7	19.7	3129200000	928900000	1163700000	1036600000	2	1. 7-27, 2. 267-287	1	Topology=o267-289i	2	REGION 4-25,260-282	5	-0.341212	#	#
High_MED(LT)_1st_LysC	655	IPI00130016;IPI00277026;IPI00986384;IPI00990150	P97822-1;P97822;Q3TX26;P97822-2;E9PZF5;E9Q5H2	Anp32e;Cpd1	IPI00130016;IPI00277026;IPI00986384;IPI00990150	IPI00130016	Anp32e	Acidic leucine-rich nuclear phosphoprotein 32 family member E;Cerebellar postnatal development protein 1;LANP-like protein;Putative uncharacterized protein	4	1	1	1	0	1	1	0	1	1	0	1	1	6.9	6.9	6.9	29.622	260	7.7787e-06	0	6.9	6.9	5771500	0	2633400	3138100	0	0	0	Topology=o	0	0	0	-1.11038
High_MED(LT)_1st_LysC	656	IPI00130095;IPI00654422	P97855;Q571F9;Q5NCU1;Q3UR88	G3bp;G3bp1;mKIAA4115;mCG_11503;RP23-336J1.4-001	IPI00130095;IPI00654422	IPI00130095	G3bp1	ATP-dependent DNA helicase VIII;GAP SH3 domain-binding protein 1;HDH-VIII;Ras GTPase-activating protein-binding protein 1;MKIAA4115 protein;MCG11503;Ras-GTPase-activating protein SH3-domain binding protein 1;Putative uncharacterized protein	2	3	3	3	3	3	3	3	3	3	3	3	3	12	12	12	51.828	465	4.9062e-17	12	12	12	220360000	67479000	78215000	74668000	0	0	0	Topology=o	0	0	0	-0.840215	#		#		#
High_MED(LT)_1st_LysC	657	IPI00130114	Q91YD3;Q3TAP6	Dcp1a;Mitc1;Smif	IPI00130114	IPI00130114	Dcp1a	MAD homolog 4-interacting transcription coactivator 1;mRNA-decapping enzyme 1A;Smad4-interacting transcriptional co-activator;Transcription factor SMIF;Putative uncharacterized protein	1	4	4	4	4	4	4	4	4	4	4	4	4	9.6	9.6	9.6	65.218	602	1.8306e-10	9.6	9.6	9.6	176390000	59687000	66184000	50519000	0	0	0	Topology=o	0	0	0	-0.389701
High_MED(LT)_1st_LysC	658	IPI00130115;IPI00331284;IPI00985940;IPI00970578;IPI00970617;IPI00970557	O88384;Q3TUP8;Q91XH6;Q9Z2P7;E9Q5B1	Vti1b;Vti1l1;mCG_5809	IPI00130115;IPI00331284;IPI00985940	IPI00130115	Vti1b	Vesicle transport through interaction with t-SNAREs homolog 1B;Vesicle transport v-SNARE protein Vti1-like 1;Vti1-rp1;Putative uncharacterized protein;Vesicle transport through interaction with t-SNAREs 1B homolog;Vesicle transport through interaction with t-SNAREs 1B homolog, isoform CRA_c;GES30	6	3	3	3	3	3	3	3	3	3	3	3	3	19.4	19.4	19.4	26.713	232	1.4805e-23	19.4	19.4	19.4	894060000	257930000	233090000	403040000	1	1. 202-222	1	Topology=i207-229o	1	REGION 205-227	3	-0.615948	#	#		#
High_MED(LT)_1st_LysC	659	IPI00130118	P61027;Q3U621;Q4FJL0	Rab10;mCG_7949	IPI00130118	IPI00130118	Rab10	Ras-related protein Rab-10;Putative uncharacterized protein;Rab10;Rab10 protein;RAB10, member RAS oncogene family	1	6	5	5	6	6	6	5	5	5	5	5	5	44	38.5	38.5	22.541	200	2.5926e-24	44	44	44	2075100000	697300000	614950000	762820000	0	0	0	Topology=o	0	0	0	-0.33	#		#	#
High_MED(LT)_1st_LysC	660	IPI00130147;IPI00754017;IPI00308402;IPI00757982	Q64012-1;Q64012;A2AU62;Q64012-2;Q3TGD3;Q3U3F6;A2AU61	Merc;Raly;C130057N11Rik;RP23-480H10.2-004;mCG_3684;RP23-480H10.2-001;RP23-480H10.2-006	IPI00130147;IPI00754017;IPI00308402;IPI00757982	IPI00130147	Raly	hnRNP associated with lethal yellow protein;Maternally-expressed hnRNP C-related protein;RNA-binding protein Raly;HnRNP-associated with lethal yellow;Putative uncharacterized protein;HnRNP-associated with lethal yellow, isoform CRA_f	4	1	1	1	1	1	1	1	1	1	1	1	1	5.8	5.8	5.8	33.188	312	2.7911e-13	5.8	5.8	5.8	74793000	35126000	22633000	17034000	0	0	0	Topology=o	0	0	0	-0.610256
High_MED(LT)_1st_LysC	661	IPI00130158;IPI00673797;IPI00970106;IPI00970487;IPI00970551	Q91YE6;E9QKZ2;Q4G0B8;Q69ZP1;F6TLX3	Imp9;Ipo9;Ranbp9;mKIAA1192	IPI00130158;IPI00673797;IPI00970106	IPI00130158	Ipo9	Importin-9;Importin-9a;Importin-9b;Ran-binding protein 9;Importin 9;MKIAA1192 protein	5	3	3	3	3	3	3	3	3	3	3	3	3	4.3	4.3	4.3	116.05	1041	1.734e-09	4.3	4.3	4.3	137600000	45463000	40850000	51292000	0	0	0	Topology=o	0	0	0	0.0112392
High_MED(LT)_1st_LysC	662	IPI00130173	Q9Z1F9;A2BH28	Sae2;Uba2;Uble1b;mCG_116515;RP23-349I9.1-001	IPI00130173	IPI00130173	Uba2	Anthracycline-associated resistance ARX;SUMO-activating enzyme subunit 2;Ubiquitin-like 1-activating enzyme E1B;Ubiquitin-like 1 (Sentrin) activating enzyme E1B;Ubiquitin-like modifier activating enzyme 2	1	1	1	1	1	1	0	1	1	0	1	1	0	2.8	2.8	2.8	70.568	638	4.3203e-11	2.8	2.8	0	9440700	5851400	3589300	0	2	1. 14-34, 2. 384-404	0	Topology=o	0	0	2	-0.429154
High_MED(LT)_1st_LysC	663	IPI00130186	Q9Z1G3;Q3TG21;Q9D9Z4	Atp6c;Atp6c1;Atp6v1c1;Vatc	IPI00130186	IPI00130186	Atp6v1c1	Vacuolar proton pump subunit C 1;V-type proton ATPase subunit C 1;Putative uncharacterized protein	1	7	7	7	7	7	7	7	7	7	7	7	7	20.7	20.7	20.7	43.887	382	2.5523e-29	20.7	20.7	20.7	515830000	133570000	182500000	199760000	0	0	0	Topology=o	0	0	0	-0.297382	#		#
High_MED(LT)_1st_LysC	664	IPI00130187;IPI00828950;IPI00228525;IPI00986992;IPI00475306;IPI00828539;IPI00652687	Q9Z1G4-1;Q9Z1G4;Q9Z1G4-2;A2A5A0;Q3TXT5;Q6NXX6;Q9Z1G4-3;A2A5A2;Q3TY98	Atp6n1;Atp6v0a1;mCG_20226;RP23-278K23.1-001;RP23-278K23.1-003	IPI00130187;IPI00828950;IPI00228525;IPI00986992	IPI00130187	Atp6v0a1	Clathrin-coated vesicle/synaptic vesicle proton pump 116 kDa subunit;Vacuolar adenosine triphosphatase subunit Ac116;Vacuolar proton pump subunit 1;Vacuolar proton translocating ATPase 116 kDa subunit a isoform 1;V-type proton ATPase 116 kDa subunit a isoform 1;ATPase, H+ transporting, lysosomal V0 subunit a isoform 1;ATPase, H+ transporting, lysosomal V0 subunit A1, isoform CRA_j;Putative unchar…	7	11	11	11	11	11	10	11	11	10	11	11	10	18.7	18.7	18.7	96.466	839	3.7399e-103	18.7	18.7	17.8	3818300000	1178700000	1319000000	1320500000	9	1. 398-418, 2. 420-440, 3. 451-471, 4. 545-565, 5. 584-604, 6. 641-661, 7. 740-760, 8. 765-785, 9. 787-807	6	Topology=o407-429i450-472o548-570i577-599o643-665i773-795o	9	REGION 407-429,451-473,504-526,546-568,578-600,645-667,727-749,758-780,788-810	24	0.016329	#	#
High_MED(LT)_1st_LysC	665	IPI00130218;IPI00458374	Q6P9P6;O35060	Kif11	IPI00130218	IPI00130218	Kif11	Kinesin-like protein KIF11;Kinesin-related motor protein Eg5;Motor domain of KIF11	2	9	9	9	8	9	9	8	9	9	8	9	9	11.5	11.5	11.5	118.03	1052	5.4004e-18	10.6	11.5	11.5	343860000	102350000	121090000	120420000	0	0	0	Topology=o	0	0	0	-0.530038
High_MED(LT)_1st_LysC	666	IPI00130227;IPI00649863;IPI00551118	Q91YJ5;Q5M6W7;E9Q054;F6RR02;Q5M6W5	Mtif2;RP23-92B18.1-003;RP23-92B18.1-006	IPI00130227;IPI00649863;IPI00551118	IPI00130227	Mtif2	Translation initiation factor IF-2, mitochondrial;Mitochondrial translational initiation factor 2	3	2	2	2	1	2	1	1	2	1	1	2	1	4.3	4.3	4.3	81.288	727	1.5155e-11	2.5	4.3	2.5	15597000	2906300	8404100	4287000	0	0	0	Topology=o	0	0	0	-0.371939							#
High_MED(LT)_1st_LysC	667	IPI00130240	P30412;Q3UC73	Cypc;Ppic;mCG_8356	IPI00130240	IPI00130240	Ppic	Cyclophilin C;Peptidyl-prolyl cis-trans isomerase C;Rotamase C;Peptidyl-prolyl cis-trans isomerase	1	1	1	1	1	1	1	1	1	1	1	1	1	6.1	6.1	6.1	22.794	212	8.0707e-06	6.1	6.1	6.1	55418000	18831000	15947000	20641000	1	1. 4-24	0	Topology=o	0	0	1	0.0188679
High_MED(LT)_1st_LysC	668	IPI00130246;IPI00944058	Q91YK2;Q6ZQH4	Rrp1b;mKIAA0179	IPI00130246;IPI00944058	IPI00130246	Rrp1b	Ribosomal RNA processing protein 1 homolog B;RRP1-like protein B;MKIAA0179 protein	2	4	4	4	4	4	4	4	4	4	4	4	4	8.1	8.1	8.1	80.581	724	7.2961e-12	8.1	8.1	8.1	117690000	37984000	33329000	46375000	0	0	0	Topology=o	0	0	0	-0.685912					#
High_MED(LT)_1st_LysC	669	IPI00130271;IPI00953736;IPI00720028;IPI00720113	Q9Z1M0;A2VCP3;Q3TBP1;Q3ULZ7;Q3UM93;Q8CHP3;Q8CHP4;C8YIX4;F8WI93;Q3UN00	P2rx7;P2x7	IPI00130271;IPI00953736;IPI00720028;IPI00720113	IPI00130271	P2rx7	ATP receptor;P2X purinoceptor 7;P2Z receptor;Purinergic receptor;P2X purinoceptor	4	5	5	5	4	5	5	4	5	5	4	5	5	12.8	12.8	12.8	68.388	595	3.9858e-22	10.1	12.8	12.8	421960000	135210000	143650000	143110000	3	1. 28-48, 2. 308-328, 3. 335-355	0	Topology=o	2	REGION 28-50,333-355	5	-0.417143	#	#	#
High_MED(LT)_1st_LysC	670	IPI00130280;IPI00857439	Q03265;D3Z6F5	Atp5a1;mCG_18273	IPI00130280;IPI00857439	IPI00130280	Atp5a1	ATP synthase subunit alpha, mitochondrial;ATP synthase, H+ transporting, mitochondrial F1 complex, alpha subunit, isoform 1, isoform CRA_e;Putative uncharacterized protein Atp5a1	2	7	7	7	7	7	7	7	7	7	7	7	7	19.5	19.5	19.5	59.752	553	2.4837e-172	19.5	19.5	19.5	7996200000	2820800000	2673700000	2501700000	0	0	0	Topology=o	0	0	0	-0.100181	#		#				#
High_MED(LT)_1st_LysC	671	IPI00130304	Q91YN9	Bag2	IPI00130304	IPI00130304	Bag2	BAG family molecular chaperone regulator 2;Bcl-2-associated athanogene 2	1	2	2	2	2	2	2	2	2	2	2	2	2	11	11	11	23.473	210	5.1041e-07	11	11	11	62202000	19073000	24850000	18280000	0	0	0	Topology=o	0	0	0	-0.538571
High_MED(LT)_1st_LysC	672	IPI00130339;IPI01026980;IPI01027187	Q9Z1Q2	Bat5;Ng26	IPI00130339;IPI01026980;IPI01027187	IPI00130339	Bat5	HLA-B-associated transcript 5;Protein BAT5	3	1	1	1	1	1	0	1	1	0	1	1	0	4.1	4.1	4.1	63.085	558	0.042137	4.1	4.1	0	56168000	31968000	24200000	0	3	1. 63-83, 2. 96-116, 3. 348-368	2	Topology=o60-82i95-117o	2	REGION 54-76,98-120	7	-0.201613	#	#
High_MED(LT)_1st_LysC	673	IPI00130343;IPI00874321;IPI00223443;IPI00759886;IPI00223444;IPI00759870	Q3U6P5;Q9Z204-1;Q9Z204;Q9Z204-2;Q9Z204-5;Q9Z204-3;Q9Z0Y3;Q9Z204-4;Q9Z0Y4	Hnrnpc;Hnrpc	IPI00130343;IPI00874321;IPI00223443;IPI00759886;IPI00223444;IPI00759870	IPI00130343	Hnrnpc	Putative uncharacterized protein;Heterogeneous nuclear ribonucleoproteins C1/C2;Heterogeneous ribonucleoprotein C1/C2	6	3	3	3	2	1	3	2	1	3	2	1	3	9.6	9.6	9.6	36.905	334	2.6229e-09	5.7	3	9.6	98131000	25987000	21045000	51099000	0	0	0	Topology=o	0	0	0	-0.770359
High_MED(LT)_1st_LysC	674	IPI00130344	Q9Z1Q5;Q3TIP8;Q542F1	Clic1;mCG_15935	IPI00130344	IPI00130344	Clic1	Chloride intracellular channel protein 1;Nuclear chloride ion channel 27;Putative uncharacterized protein;Chloride intracellular channel 1, isoform CRA_c	1	5	5	5	5	5	5	5	5	5	5	5	5	34.9	34.9	34.9	27.013	241	1.4293e-38	34.9	34.9	34.9	387950000	120750000	113810000	153390000	0	0	0	Topology=o	0	0	0	-0.305394	#	#	#
High_MED(LT)_1st_LysC	675	IPI00130353;IPI01027022	Q9Z1Q9;Q3TII4;Q790I0;Q3U3D3;Q7TPT7	Bat6;G7a;Vars;Vars2	IPI00130353;IPI01027022	IPI00130353	Vars	Protein G7a;Valine--tRNA ligase;Valyl-tRNA synthetase;Putative uncharacterized protein;Valyl-tRNA-synthetase G7a/Bat6	2	4	4	4	4	4	4	4	4	4	4	4	4	4.4	4.4	4.4	140.21	1263	2.294e-11	4.4	4.4	4.4	433070000	106570000	166570000	159940000	3	1. 156-176, 2. 823-843, 3. 1151-1171	0	Topology=o	0	0	3	-0.295724							#
High_MED(LT)_1st_LysC	676	IPI00130383	Q9Z1R4;B2RS43	D17h6s53e;D17H6S53E;mCG_52240	IPI00130383	IPI00130383	D17H6S53E	Uncharacterized protein C6orf47 homolog;DNA segment, Chr 17, human D6S53E	1	1	1	1	1	1	1	1	1	1	1	1	1	6.5	6.5	6.5	32.014	293	4.6662e-06	6.5	6.5	6.5	120070000	31443000	46293000	42339000	3	1. 181-201, 2. 215-235, 3. 237-257	0	Topology=o	3	REGION 184-206,217-239,244-265	6	-0.389078
High_MED(LT)_1st_LysC	677	IPI00130409;IPI00229813;IPI00923005	Q91YR7-1;Q91YR7;Q3ULJ7;Q542P0;Q91YR7-2	Prpf6;mCG_21541;RP23-138J20.4-001	IPI00130409;IPI00229813	IPI00130409	Prpf6	Pre-mRNA-processing factor 6;PRP6 homolog;U5 snRNP-associated 102 kDa protein;Putative uncharacterized protein;PRP6 pre-mRNA splicing factor 6 homolog (Yeast)	3	7	7	7	7	7	7	7	7	7	7	7	7	11.4	11.4	11.4	106.72	941	1.8559e-48	11.4	11.4	11.4	490930000	152130000	153960000	184850000	0	0	0	Topology=o	0	0	0	-0.616047
High_MED(LT)_1st_LysC	678	IPI00130436;IPI00988571;IPI00990648	Q9DCA5;Q8CEX3;F6WEP7	Brix;Brix1;Bxdc2	IPI00130436;IPI00988571	IPI00130436	Brix1	Brix domain-containing protein 2;Ribosome biogenesis protein BRX1 homolog;Putative uncharacterized protein	3	4	4	4	2	3	4	2	3	4	2	3	4	18.1	18.1	18.1	41.241	353	1.1761e-07	8.5	15	18.1	127790000	34323000	41343000	52120000	0	0	0	Topology=o	0	0	0	-0.724646
High_MED(LT)_1st_LysC	679	IPI00130444;IPI01008173	Q9Z1T1;Q3TQ07;Q3TQ33;Q3UPG0;E9PV25	Ap3b1	IPI00130444;IPI01008173	IPI00130444	Ap3b1	Adapter-related protein complex 3 subunit beta-1;Adaptor protein complex AP-3 subunit beta-1;AP-3 complex subunit beta-1;Beta-3A-adaptin;Clathrin assembly protein complex 3 beta-1 large chain;Putative uncharacterized protein	2	1	1	1	1	1	1	1	1	1	1	1	1	0.8	0.8	0.8	122.74	1105	0.042186	0.8	0.8	0.8	12433000	3799700	4671600	3962000	0	0	0	Topology=o	0	0	0	-0.427602	#			#
High_MED(LT)_1st_LysC	680	IPI00130460;IPI00928416;IPI00928387;IPI00928252;IPI00927972;IPI00928014	Q91YT0;D3YUM1;D3Z1U9	Ndufv1	IPI00130460;IPI00928416;IPI00928387	IPI00130460	Ndufv1	Complex I-51kD;NADH dehydrogenase [ubiquinone] flavoprotein 1, mitochondrial;NADH-ubiquinone oxidoreductase 51 kDa subunit;Putative uncharacterized protein Ndufv1	6	7	7	7	7	7	7	7	7	7	7	7	7	24.6	24.6	24.6	50.834	464	2.0177e-48	24.6	24.6	24.6	615930000	202930000	204490000	208510000	0	0	0	Topology=o	0	0	0	-0.253448	#						#
High_MED(LT)_1st_LysC	681	IPI00130483;IPI01027281;IPI00759885;IPI00136596;IPI00759871;IPI00759892;IPI00759906;IPI00760097	Q9QYS9-7;Q9QYS9;F8WHX7;Q9QYS9-1;Q9QYS9-2;Q9QYS9-6;Q9QYS9-3;Q3UQQ1;Q9QYS9-8;Q9QYS9-4	Qk;Qk1;Qka1;Qki	IPI00130483;IPI01027281;IPI00759885;IPI00136596;IPI00759871;IPI00759892;IPI00759906;IPI00760097	IPI00130483	Qk	Protein quaking;Putative uncharacterized protein	8	1	1	1	1	1	1	1	1	1	1	1	1	3.8	3.8	3.8	38.07	344	0.0061863	3.8	3.8	3.8	62889000	15527000	21759000	25604000	0	0	0	Topology=o	0	0	0	-0.384884
High_MED(LT)_1st_LysC	682	IPI00130489	Q6PHN9;Q3U0T9	Rab35;mCG_20711	IPI00130489	IPI00130489	Rab35	Ras-related protein Rab-35;Putative uncharacterized protein;Rab35;RAB35, member RAS oncogene family	1	5	4	4	5	5	5	4	4	4	4	4	4	32.3	26.9	26.9	23.025	201	4.2912e-19	32.3	32.3	32.3	583040000	217800000	203130000	162110000	0	0	0	Topology=o	0	0	0	-0.472637	#		#				#
High_MED(LT)_1st_LysC	683	IPI00130491;IPI00988914;IPI00882014	P23298;Q3U1I0;Q3UKY1;E9Q0I5;D3YWQ8	Pkch;Prkch	IPI00130491;IPI00988914;IPI00882014	IPI00130491	Prkch	nPKC-eta;PKC-L;Protein kinase C eta type;Putative uncharacterized protein;Putative uncharacterized protein Prkch	3	5	5	5	2	5	5	2	5	5	2	5	5	10.1	10.1	10.1	77.918	683	1.4533e-07	3.8	10.1	10.1	70183000	11820000	27814000	30548000	0	0	0	Topology=o	0	0	0	-0.283602	#
High_MED(LT)_1st_LysC	684	IPI00130535	P53395;Q6LC11;Q7TND9	Dbt	IPI00130535	IPI00130535	Dbt	Branched-chain alpha-keto acid dehydrogenase complex component E2;Dihydrolipoamide acetyltransferase component of branched-chain alpha-keto acid dehydrogenase complex;Dihydrolipoamide branched chain transacylase;Dihydrolipoyllysine-residue (2-methylpropanoyl)transferase;Lipoamide acyltransferase component of branched-chain alpha-keto acid dehydrogenase complex, mitochondrial;Branched-chain alpha-…	1	7	7	7	7	7	7	7	7	7	7	7	7	18.7	18.7	18.7	53.246	482	1.2863e-19	18.7	18.7	18.7	277690000	84664000	95950000	97071000	0	0	0	Topology=o	0	0	0	-0.145851							#
High_MED(LT)_1st_LysC	685	IPI00130552;IPI00930801;IPI00828860	Q9Z1W5;Q9CVM7;Q6TAW2-1;Q6TAW2;Q6TAW2-2	D3Ucla1;Ramp4;Serp1;Serp2	IPI00130552;IPI00930801;IPI00828860	IPI00130552	Serp1	Ribosome-attached membrane protein 4;Stress-associated endoplasmic reticulum protein 1;Putative uncharacterized protein;Ribosome-associated membrane protein RAMP4-2;Stress-associated endoplasmic reticulum protein 2	3	1	1	1	1	1	1	1	1	1	1	1	1	15.2	15.2	15.2	7.3737	66	0.018493	15.2	15.2	15.2	750440	475250	275190	0	1	1. 38-58	1	Topology=i37-59o	1	REGION 40-62	3	0.0030303	#	#				#
High_MED(LT)_1st_LysC	686	IPI00130573	O89001	Cpd	IPI00130573	IPI00130573	Cpd	Carboxypeptidase D;gp180;Metallocarboxypeptidase D	1	7	7	7	6	7	7	6	7	7	6	7	7	7.8	7.8	7.8	152.4	1377	2.6475e-11	6.9	7.8	7.8	337700000	97806000	116900000	122990000	2	1. 16-36, 2. 1303-1323	1	Topology=o1297-1319i	2	REGION 17-39,1300-1322	5	-0.398039	#	#		#
High_MED(LT)_1st_LysC	687	IPI00130591;IPI00555078;IPI00403996;IPI00776384	Q9Z1X4-3;Q9Z1X4;Q9Z1X4-1;Q9Z1X4-2;F6UW33;Q3UD30;Q45VK6;Q45VK5	Ilf3	IPI00130591;IPI00555078;IPI00403996;IPI00776384	IPI00130591	Ilf3	Interleukin enhancer-binding factor 3;Putative uncharacterized protein;Nuclear factor 90	4	3	3	3	1	2	3	1	2	3	1	2	3	5	5	5	97.765	911	5.9906e-07	2.2	3.8	5	75077000	15270000	27042000	32765000	0	0	0	Topology=o	0	0	0	-0.744237
High_MED(LT)_1st_LysC	688	IPI00130621;IPI00989577	E9PYG6;Q3TTA2;Q3V090;Q91YX7	Rasa1	IPI00130621;IPI00989577	IPI00130621	Rasa1	Putative uncharacterized protein;RAS p21 protein activator 1	2	4	4	4	2	2	3	2	2	3	2	2	3	5.2	5.2	5.2	115.43	1038	3.9354e-12	2.2	2.9	3.4	35407000	12111000	4941100	18354000	1	1. 881-901	0	Topology=o	0	0	1	-0.271869	#		#
High_MED(LT)_1st_LysC	689	IPI00130624;IPI00894920;IPI00895299;IPI00895109	O35405;Q9CW68;D3YY25;D3Z179;D6RCG9	Pld3;Sam9	IPI00130624;IPI00894920;IPI00895299;IPI00895109	IPI00130624	Pld3	Choline phosphatase 3;Phosphatidylcholine-hydrolyzing phospholipase D3;Phospholipase D3;Schwannoma-associated protein 9;Putative uncharacterized protein;Putative uncharacterized protein Pld3	4	1	1	1	1	1	1	1	1	1	1	1	1	3.9	3.9	3.9	54.388	488	6.8474e-14	3.9	3.9	3.9	13803000	4260800	5476400	4066200	1	1. 38-58	1	Topology=i38-60o	1	REGION 37-59	3	-0.154098	#	#				#
High_MED(LT)_1st_LysC	690	IPI00130671	Q6WG34;Q9D1F9;Q9Z295	Slc37a4;mCG_10718	IPI00130671	IPI00130671	Slc37a4	Glucose 6-phosphate transporter;Putative uncharacterized protein;Solute carrier family 37 (Glucose-6-phosphate transporter), member 4;Solute carrier family 37 (Glycerol-6-phosphate transporter), member 4;Putative glycogen storage disease type 1b protein	1	1	1	1	1	1	1	1	1	1	1	1	1	4.2	4.2	4.2	46.064	429	7.3648e-10	4.2	4.2	4.2	13237000	4215700	4490400	4531400	9	1. 6-26, 2. 74-94, 3. 96-116, 4. 167-187, 5. 224-244, 6. 302-322, 7. 329-349, 8. 367-387, 9. 395-415	11	Topology=i7-26o49-71i78-100o134-156i169-188o220-239i260-282o302-322i329-351o366-388i395-417o	8	REGION 3-25,84-106,159-181,220-242,260-282,330-352,364-386,394-416	28	0.534499		#
High_MED(LT)_1st_LysC	691	IPI00130733;IPI00403712;IPI00918852;IPI00919285;IPI00919031;IPI00919119	O35435;F6RI88;Q8BMJ0;E9Q1V3;Q3UET5	Dhodh	IPI00130733;IPI00403712;IPI00918852	IPI00130733	Dhodh	Dihydroorotate dehydrogenase, mitochondrial;Dihydroorotate oxidase;Putative uncharacterized protein	6	3	3	3	3	3	3	3	3	3	3	3	3	11.1	11.1	11.1	42.699	395	4.8297e-23	11.1	11.1	11.1	929270000	260440000	312530000	356300000	2	1. 10-30, 2. 54-74	1	Topology=i13-32o	0	0	3	-0.127848	#	#					#
High_MED(LT)_1st_LysC	692	IPI00130758	O89051;Q3TVJ0;Q3UCT9;Q9CVA8;Q9D1Q3;Q9JME4	Itm2b	IPI00130758	IPI00130758	Itm2b	Integral membrane protein 2B;Protein E25B;Putative uncharacterized protein;E25B protein	1	3	3	3	3	2	3	3	2	3	3	2	3	21.8	21.8	21.8	30.26	266	5.4189e-15	21.8	15	21.8	65206000	24931000	15588000	24687000	1	1. 51-71	1	Topology=i52-74o	1	REGION 53-75	3	-0.0830827	#	#	#	#
High_MED(LT)_1st_LysC	693	IPI00130840;IPI00881516;IPI00987375	O89079;Q9D1J2;D3Z315;E9Q6I5	Cope;Cope1	IPI00130840;IPI00881516;IPI00987375	IPI00130840	Cope	Coatomer subunit epsilon;Epsilon-coat protein;Putative uncharacterized protein;Putative uncharacterized protein Cope	3	1	1	1	0	1	1	0	1	1	0	1	1	7.1	7.1	7.1	34.567	308	1.8859e-12	0	7.1	7.1	5548300	0	2355100	3193200	0	0	0	Topology=o	0	0	0	-0.357468	#			#
High_MED(LT)_1st_LysC	694	IPI00130948	Q6A028	Kiaa0640;Swap70	IPI00130948	IPI00130948	Swap70	Switch-associated protein 70	1	6	6	6	5	6	4	5	6	4	5	6	4	13	13	13	68.995	585	3.746e-09	10.8	13	8.7	150910000	34267000	75247000	41399000	0	0	0	Topology=o	0	0	0	-0.837094	#		#
High_MED(LT)_1st_LysC	695	IPI00130963	Q9Z2A7;Q54AA6	Dgat;Dgat1	IPI00130963	IPI00130963	Dgat1	Diacylglycerol O-acyltransferase 1;Diglyceride acyltransferase;Diacylglycerol acyltransferase	1	1	1	1	1	1	1	1	1	1	1	1	1	6.8	6.8	6.8	56.789	498	0.042016	6.8	6.8	6.8	88370000	29696000	27080000	31595000	9	1. 94-114, 2. 137-157, 3. 174-194, 4. 201-221, 5. 288-308, 6. 333-353, 7. 412-432, 8. 434-454, 9. 466-486	8	Topology=o137-159i172-194o198-220i293-312o342-364i412-434o439-456i463-485o	6	REGION 93-115,118-139,141-160,171-193,199-221,337-359	23	0.158233	#	#				#
High_MED(LT)_1st_LysC	696	IPI00130988;IPI00857851	O88455;Q3UIQ5;Q4FJX5;D3Z7G1	Dhcr7	IPI00130988;IPI00857851	IPI00130988	Dhcr7	7-dehydrocholesterol reductase;Sterol Delta(7)-reductase;Putative uncharacterized protein;Dhcr7 protein;Putative uncharacterized protein Dhcr7	2	2	2	2	2	2	2	2	2	2	2	2	2	5.7	5.7	5.7	53.918	471	0.00041311	5.7	5.7	5.7	351360000	69421000	144450000	137480000	8	1. 30-50, 2. 90-110, 3. 144-164, 4. 173-193, 5. 233-253, 6. 262-282, 7. 328-348, 8. 423-443	6	Topology=o33-55i147-169o174-196i298-320o325-347i410-432o	8	REGION 32-54,92-114,144-166,176-198,261-283,301-323,326-348,412-434	22	0.23758	#	#				#
High_MED(LT)_1st_LysC	697	IPI00131021	Q8R3H7	Hs2st;Hs2st1	IPI00131021	IPI00131021	Hs2st1	Heparan sulfate 2-O-sulfotransferase 1	1	4	4	4	4	4	4	4	4	4	4	4	4	15.7	15.7	15.7	41.813	356	1.2921e-60	15.7	15.7	15.7	341040000	98186000	124500000	118360000	1	1. 11-31	0	Topology=o	1	REGION 10-32	2	-0.45618	#	#		#
High_MED(LT)_1st_LysC	698	IPI00131061;IPI00990021;IPI00974911;IPI00991072	Q9Z2D3;Q3TBE9;E9Q5V3;Q3U2S1;D3YYP5;E9Q308	Dfna5;Dfna5h;mCG_119909	IPI00131061;IPI00990021;IPI00974911;IPI00991072	IPI00131061	Dfna5	Non-syndromic hearing impairment protein 5 homolog;Deafness, autosomal dominant 5 (Human);Deafness, autosomal dominant 5 homolog (Human);Putative uncharacterized protein;Putative uncharacterized protein ENSMUSP00000098952	4	1	1	1	0	0	1	0	0	1	0	0	1	2	2	2	56.63	512	7.5291e-05	0	0	2	704260	0	0	704260	0	0	0	Topology=o	0	0	0	-0.0484375
High_MED(LT)_1st_LysC	699	IPI00131138;IPI00875567;IPI00664643;IPI00886056;IPI00664670;IPI00753917;IPI00663627;IPI00387373	Q8BTM8-1;Q8BTM8;B9EKP5;B7FAU9;Q6KAM8;B7FAV1;Q3U7N9;Q4FZG4;Q9JJ37	Fln;Fln1;Flna;mCG_21234;RP23-436K3.1-002;mFLJ00343;RP23-436K3.1-013	IPI00131138;IPI00875567;IPI00664643	IPI00131138	Flna	Actin-binding protein 280;Alpha-filamin;Endothelial actin-binding protein;Filamin-1;Filamin-A;Non-muscle filamin;Filamin, alpha;MCG21234, isoform CRA_b;MFLJ00343 protein;Putative uncharacterized protein;Flna protein;Filamin	8	5	5	5	4	5	4	4	5	4	4	5	4	3	3	3	281.22	2647	4.2167e-12	2.5	3	2.6	138410000	31867000	60749000	45796000	1	1. 136-156	0	Topology=o	0	0	1	-0.318096	#		#	#
High_MED(LT)_1st_LysC	700	IPI00131143;IPI00462647	Q9Z2G6-1;Q9Z2G6;Q3TT70;Q5DTL8	Sel1h;Sel1l;mKIAA4137	IPI00131143	IPI00131143	Sel1l	Protein sel-1 homolog 1;Suppressor of lin-12-like protein 1;Putative uncharacterized protein;MKIAA4137 protein	2	5	5	3	5	5	5	5	5	5	3	3	3	13.9	13.9	7.6	88.339	790	3.2744e-54	13.9	13.9	13.9	495750000	153140000	170540000	172070000	4	1. 5-25, 2. 275-295, 3. 697-717, 4. 737-757	0	Topology=o	3	REGION 6-22,697-719,737-758	7	-0.406329	#	#				#
High_MED(LT)_1st_LysC	701	IPI00131177;REV__IPI01008216;REV__IPI00762350;REV__IPI00986723	Q9Z2I0	Letm1	IPI00131177	IPI00131177	Letm1	LETM1 and EF-hand domain-containing protein 1, mitochondrial;Leucine zipper-EF-hand-containing transmembrane protein 1	4	18	18	18	18	18	17	18	18	17	18	18	17	40.7	40.7	40.7	82.988	738	2.0649e-278	40.7	40.7	38.5	5128500000	1619100000	1909900000	1599500000	1	1. 204-224	1	Topology=i205-227o	1	REGION 205-227	3	-0.421816	#	#					#
High_MED(LT)_1st_LysC	702	IPI00131259;IPI00224486;IPI00989544;IPI00120051	P16110;Q3V471;Q8C253;F6TS28	Lgals3;mCG_6908	IPI00131259;IPI00224486;IPI00989544	IPI00131259	Lgals3	35 kDa lectin;Carbohydrate-binding protein 35;Galactose-specific lectin 3;Galectin-3;IgE-binding protein;L-34 galactoside-binding lectin;Laminin-binding protein;Lectin L-29;Mac-2 antigen;Putative uncharacterized protein;Lectin, galactose binding, soluble 3;Lectin, galactose binding, soluble 3, isoform CRA_a;Lectin, galactose binding, soluble 3, isoform CRA_d	4	3	3	3	3	3	3	3	3	3	3	3	3	15.2	15.2	15.2	27.515	264	1.0607e-07	15.2	15.2	15.2	1580700000	453610000	563800000	563320000	0	0	0	Topology=o	0	0	0	-0.445455	#
High_MED(LT)_1st_LysC	703	IPI00131308	P0C6B7	Igsf6	IPI00131308	IPI00131308	Igsf6	Immunoglobulin superfamily member 6	1	2	2	2	2	2	2	2	2	2	2	2	2	18.6	18.6	18.6	26.354	237	2.0333e-09	18.6	18.6	18.6	192060000	62597000	61186000	68276000	2	1. 14-34, 2. 156-176	2	Topology=i13-35o154-176i	2	REGION 14-36,153-175	6	-0.180169	#	#
High_MED(LT)_1st_LysC	704	IPI00131357;IPI00972920;IPI00990390	Q497E1;Q9CWI9;Q9CZI5;P62267;Q9CSN9	Rps23	IPI00131357;IPI00972920;IPI00990390	IPI00131357	Rps23	Ribosomal protein S23;Putative uncharacterized protein;40S ribosomal protein S23	3	2	2	2	2	2	2	2	2	2	2	2	2	28.3	28.3	28.3	16.017	145	6.0672e-23	28.3	28.3	28.3	259880000	65616000	115870000	78387000	0	0	0	Topology=o	0	0	0	-0.508966
High_MED(LT)_1st_LysC	705	IPI00131407;IPI00122562	Q9Z2U1;Q3TUI9;Q3TUX3;Q3UPK6;D3YX79	Psma5;mCG_4051;RP23-27B23.2-001;Gm8394	IPI00131407;IPI00122562	IPI00131407	Psma5	Macropain zeta chain;Multicatalytic endopeptidase complex zeta chain;Proteasome subunit alpha type-5;Proteasome zeta chain;Proteasome subunit alpha type;Putative uncharacterized protein Gm8394	2	3	3	3	1	1	3	1	1	3	1	1	3	18.3	18.3	18.3	26.411	241	0.00043716	3.3	9.1	18.3	57513000	18357000	12075000	27081000	0	0	0	Topology=o	0	0	0	-0.106639
High_MED(LT)_1st_LysC	706	IPI00131424;IPI00649655	P52825;Q3UDA8;Q3UN55;Q9CU20;A2A8E8	Cpt2;Cpt-2;RP23-40G2.4-004	IPI00131424;IPI00649655	IPI00131424	Cpt2	Carnitine O-palmitoyltransferase 2, mitochondrial;Carnitine palmitoyltransferase II;Putative uncharacterized protein;Carnitine palmitoyltransferase 2	2	2	2	2	2	1	1	2	1	1	2	1	1	7.8	7.8	7.8	73.98	658	2.6498e-06	7.8	3.8	4	26212000	10723000	11383000	4106200	0	0	0	Topology=o	0	0	0	-0.280395	#						#
High_MED(LT)_1st_LysC	707	IPI00131464;IPI00760067;IPI00649496	P15535-1;P15535;Q3U478;P15535-2;Q3TJS1;B1AXY5;Q05CE5;Q6LDL0	B4galt1;Ggtb;Ggtb2;mCG_9808;RP23-135L5.6-001;RP23-135L5.6-002	IPI00131464;IPI00760067;IPI00649496	IPI00131464	B4galt1	Beta-1,4-galactosyltransferase 1;Beta-N-acetylglucosaminyl-glycolipid beta-1,4-galactosyltransferase;Beta-N-acetylglucosaminylglycopeptide beta-1,4-galactosyltransferase;Lactose synthase A protein;N-acetyllactosamine synthase;Nal synthase;Processed beta-1,4-galactosyltransferase 1;UDP-Gal:beta-GlcNAc beta-1,4-galactosyltransferase 1;UDP-galactose:beta-N-acetylglucosamine beta-1,4-galactosyltransf…	3	2	2	2	2	2	1	2	2	1	2	2	1	7.3	7.3	7.3	44.411	399	2.5964e-14	7.3	7.3	2.8	124340000	55260000	50845000	18232000	2	1. 22-42, 2. 136-156	1	Topology=i21-43o	1	REGION 21-43	4	-0.298997	#	#	#	#
High_MED(LT)_1st_LysC	708	IPI00131577;IPI00652020	P14901;Q3U5H8;Q3U5U6;E9Q8W7;Q3TVV4	Hmox1	IPI00131577;IPI00652020	IPI00131577	Hmox1	Heme oxygenase 1;P32 protein;Putative uncharacterized protein	2	3	3	3	3	3	3	3	3	3	3	3	3	19	19	19	32.928	289	7.6334e-55	19	19	19	749020000	226440000	257650000	264940000	1	1. 268-288	1	Topology=o266-288i	1	REGION 267-289	3	-0.422145	#		#		#	#
High_MED(LT)_1st_LysC	709	IPI00131584	Q9Z2Z6;Q7TPW6	Cac;Slc25a20	IPI00131584	IPI00131584	Slc25a20	Carnitine/acylcarnitine translocase;Mitochondrial carnitine/acylcarnitine carrier protein;Solute carrier family 25 member 20;Solute carrier family 25 (Mitochondrial carnitine/acylcarnitine translocase), member 20	1	4	4	4	3	4	4	3	4	4	3	4	4	19.9	19.9	19.9	33.026	301	9.1054e-27	15.9	19.9	19.9	255660000	82922000	95191000	77546000	5	1. 14-34, 2. 75-95, 3. 108-128, 4. 207-227, 5. 274-294	3	Topology=i13-31o74-96i108-130o	4	REGION 10-32,75-96,210-232,272-294	12	0.10897	#	#					#
High_MED(LT)_1st_LysC	710	IPI00131606;IPI00881795	P52875;B2RUD1;D3YV67	Tmem165;Tparl	IPI00131606;IPI00881795	IPI00131606	Tmem165	TPA-regulated locus protein;Transmembrane protein 165;Transmembrane protein PFT27;Transmembrane protein TPARL;Putative uncharacterized protein Tmem165	2	2	2	2	1	1	2	1	1	2	1	1	2	11.1	11.1	11.1	34.79	323	1.9296e-46	5.6	5.6	11.1	377130000	90967000	73253000	212910000	7	1. 13-33, 2. 89-109, 3. 127-147, 4. 156-176, 5. 228-248, 6. 271-291, 7. 298-318	7	Topology=i16-33o85-107i127-149o153-172i228-250o265-287i294-316o	6	REGION 16-37,94-116,129-151,158-180,228-250,297-318	20	0.308669	#	#
High_MED(LT)_1st_LysC	711	IPI00131608;IPI00623501	Q149L6-1;Q149L6;Q149L6-2	Dnajb14	IPI00131608;IPI00623501	IPI00131608	Dnajb14	DnaJ homolog subfamily B member 14	2	1	1	1	1	1	1	1	1	1	1	1	1	3.7	3.7	3.7	42.325	379	0.0014251	3.7	3.7	3.7	33464000	9782600	11432000	12249000	1	1. 249-269	0	Topology=o	1	REGION 249-271	2	-0.766755	#	#
High_MED(LT)_1st_LysC	712	IPI00131609;IPI00515213;IPI00515589	P39098-1;P39098;A2A724;P39098-2;A2A723;Q5SUY8	Man1a2;Man1b;mCG_7793;RP23-356K2.4-001;RP23-356K2.4-006;DN-262D11.2-005	IPI00131609;IPI00515213;IPI00515589	IPI00131609	Man1a2	Mannosidase alpha class 1A member 2;Mannosyl-oligosaccharide 1,2-alpha-mannosidase IB;Processing alpha-1,2-mannosidase IB;Mannosidase, alpha, class 1A, member 2	3	4	4	4	4	4	4	4	4	4	4	4	4	12.9	12.9	12.9	72.871	641	5.769e-18	12.9	12.9	12.9	647800000	92760000	284810000	270230000	2	1. 37-57, 2. 263-283	1	Topology=i37-56o	1	REGION 35-57	4	-0.382995	#	#		#
High_MED(LT)_1st_LysC	713	IPI00131701;IPI00230141	Q9QUJ7-1;Q9QUJ7;Q8BW44;Q9QUJ7-2;Q91YN3	Acs4;Acsl4;Facl4;mCG_117963;RP23-161L11.10-002	IPI00131701;IPI00230141	IPI00131701	Acsl4	Long-chain acyl-CoA synthetase 4;Long-chain-fatty-acid--CoA ligase 4;Putative uncharacterized protein;Acyl-CoA synthetase long-chain family member 4;Acyl-CoA synthetase long-chain family member 4, isoform CRA_c	2	9	7	7	8	9	9	6	7	7	6	7	7	17.3	13.5	13.5	79.076	711	8.0561e-92	14.5	17.3	17.3	467830000	111880000	150960000	204980000	1	1. 15-35	1	Topology=i12-34o	1	REGION 8-30	3	-0.170886	#	#				#	#
High_MED(LT)_1st_LysC	714	IPI00131726	Q9QUK3;Q542J5;Q8BNW2	Cln8;mCG_14825	IPI00131726	IPI00131726	Cln8	Protein CLN8;Ceroid-lipofuscinosis, neuronal 8, isoform CRA_a;Putative uncharacterized protein	1	1	1	1	1	1	1	1	1	1	1	1	1	6.2	6.2	6.2	33.108	288	1.2593e-09	6.2	6.2	6.2	150500000	39827000	35350000	75328000	6	1. 25-45, 2. 66-86, 3. 127-147, 4. 159-179, 5. 195-215, 6. 230-250	7	Topology=o20-42i63-85o105-127i134-153o158-180i200-222o227-249i	5	REGION 24-46,130-152,159-181,204-226,229-251	18	0.314583	#	#				#
High_MED(LT)_1st_LysC	715	IPI00131771;IPI00622837;IPI00928242	Q9CPQ1;D3Z6E1	Cox6c	IPI00131771;IPI00622837;IPI00928242	IPI00131771	Cox6c	Cytochrome c oxidase polypeptide VIc;Cytochrome c oxidase subunit 6C;Putative uncharacterized protein Cox6c	3	4	4	4	4	4	4	4	4	4	4	4	4	50	50	50	8.4689	76	8.3052e-15	50	50	50	1793900000	503960000	661040000	628860000	1	1. 20-40	1	Topology=o20-42i	1	REGION 21-41	3	-0.136842	#	#					#
High_MED(LT)_1st_LysC	716	IPI00131810;IPI00918528	O88532;B2RUG7;F6QJP7	Zfr;mCG_7210	IPI00131810;IPI00918528	IPI00131810	Zfr	Zinc finger RNA-binding protein;Zinc finger RNA binding protein	2	1	1	1	0	1	1	0	1	1	0	1	1	1.6	1.6	1.6	116.86	1074	1.207e-47	0	1.6	1.6	15233000	0	8344700	6888600	0	0	0	Topology=o	0	0	0	-0.564618
High_MED(LT)_1st_LysC	717	IPI00131811	Q11204;Q3UY67;Q8BSA0;Q8BSE9;Q91WH6	Siat4b;Siat5;St3gal2	IPI00131811	IPI00131811	St3gal2	CMP-N-acetylneuraminate-beta-galactosamide-alpha-2,3-sialyltransferase 2;Gal-beta-1,3-GalNAc-alpha-2,3-sialyltransferase;Gal-NAc6S;Sialyltransferase 4B;ST3Gal II;ST3GalA.2;Putative uncharacterized protein;ST3 beta-galactoside alpha-2,3-sialyltransferase 2	1	1	1	1	1	1	1	1	1	1	1	1	1	5.1	5.1	5.1	40.129	350	1.8432e-05	5.1	5.1	5.1	11311000	4537400	3155200	3618200	3	1. 7-27, 2. 221-241, 3. 274-294	1	Topology=i7-29o	1	REGION 5-27	5	-0.306286	#	#		#
High_MED(LT)_1st_LysC	718	IPI00131843;IPI00970738;IPI00886293;IPI00986400	Q3TC33-1;Q3TC33;E0CYX9;E0CYP1;Q3TC33-2	Ccdc127	IPI00131843;IPI00970738;IPI00886293;IPI00986400	IPI00131843	Ccdc127	Coiled-coil domain-containing protein 127	4	1	1	1	1	1	1	1	1	1	1	1	1	3.8	3.8	3.8	30.509	260	5.2987e-08	3.8	3.8	3.8	51478000	14551000	18759000	18168000	1	1. 25-45	0	Topology=o	0	0	1	-0.729231
High_MED(LT)_1st_LysC	719	IPI00131870;IPI00991009;IPI00885307	O88543;Q3TEA5;Q3UQL2	Cops3;Csn3	IPI00131870	IPI00131870	Cops3	COP9 signalosome complex subunit 3;JAB1-containing signalosome subunit 3;Putative uncharacterized protein	3	4	4	4	3	3	3	3	3	3	3	3	3	14.9	14.9	14.9	47.832	423	9.2157e-14	9.2	9.2	11.3	64169000	18807000	21849000	23513000	0	0	0	Topology=o	0	0	0	-0.193381
High_MED(LT)_1st_LysC	720	IPI00131881;IPI01008520;IPI00918072	O35598;B3SRB2;E9PYF2;E9Q162;Q6NZC0	Adam10;Kuz;Madm;ADAM10	IPI00131881;IPI01008520	IPI00131881	Adam10	Disintegrin and metalloproteinase domain-containing protein 10;Kuzbanian protein homolog;Mammalian disintegrin-metalloprotease;A disintegrin and metallopeptidase domain 10;Adam10 protein	3	10	10	10	9	10	10	9	10	10	9	10	10	23.1	23.1	23.1	83.967	749	3.9456e-31	21.4	23.1	23.1	616970000	157100000	237420000	222440000	2	1. 2-22, 2. 671-691	1	Topology=o675-697i	2	REGION 1-23,680-702	5	-0.576769	#	#	#	#
High_MED(LT)_1st_LysC	721	IPI00131896;IPI00229653;IPI00461229;IPI00830199;IPI00988527	Q9D023;Q8CHH6;Q3V1C1;Q6PAR8;Q925J5;E9PY67;Q8BWJ0;Q8BWL4;Q925J4;E9Q7J2	Brp44;mKIAA0236;Zfp142;Znf142	IPI00131896;IPI00229653;IPI00461229;IPI00830199;IPI00988527	IPI00131896	Brp44	Brain protein 44;MKIAA0236 protein;Putative uncharacterized protein;Zfp142 protein;Zinc finger 142	5	2	2	2	2	2	2	2	2	2	2	2	2	18.9	18.9	18.9	14.286	127	0.0001153	18.9	18.9	18.9	740940000	214450000	275870000	250610000	0	0	0	Topology=o	0	0	0	0.124409							#
High_MED(LT)_1st_LysC	722	IPI00131898	Q9QUN7;Q811T5;Q8K3D9	Tlr2	IPI00131898	IPI00131898	Tlr2	Toll-like receptor 2	1	6	6	6	5	5	6	5	5	6	5	5	6	9.9	9.9	9.9	89.448	784	2.9791e-40	8.4	8.4	9.9	767850000	199000000	266010000	302840000	2	1. 4-24, 2. 598-618	1	Topology=o588-610i	2	REGION 1-19,589-611	5	-0.0229592	#	#	#
High_MED(LT)_1st_LysC	723	IPI00131909	Q9CPS7	Pno1	IPI00131909	IPI00131909	Pno1	RNA-binding protein PNO1	1	3	3	3	3	3	3	3	3	3	3	3	3	22.2	22.2	22.2	27.453	248	5.3715e-14	22.2	22.2	22.2	352730000	85094000	112800000	154830000	0	0	0	Topology=o	0	0	0	-0.403226
High_MED(LT)_1st_LysC	724	IPI00132039;IPI00807902;IPI00750596;IPI00754142;IPI00894752	Q791V5;A2AFW7;Q05C68;Q3UA17;Q9D050;A2AFW6	Mtch2;mCG_13498;RP23-147D3.1-001;RP23-147D3.1-002;RP23-147D3.1-003	IPI00132039;IPI00807902;IPI00750596;IPI00754142	IPI00132039	Mtch2	Mitochondrial carrier homolog 2;MCG13498, isoform CRA_d;Mitochondrial carrier homolog 2 (C. elegans);Mtch2 protein;Putative uncharacterized protein	5	5	5	5	5	5	5	5	5	5	5	5	5	23.1	23.1	23.1	33.499	303	9.2238e-90	23.1	23.1	23.1	2601600000	791300000	912700000	897650000	0	0	0	Topology=o	3	REGION 7-29,177-199,225-247	3	0.250825	#	#					#
High_MED(LT)_1st_LysC	725	IPI00132042	Q9D051	Pdhb	IPI00132042	IPI00132042	Pdhb	Pyruvate dehydrogenase E1 component subunit beta, mitochondrial	1	3	3	3	3	3	2	3	3	2	3	3	2	9.7	9.7	9.7	38.937	359	5.7324e-12	9.7	9.7	5.3	214820000	64868000	85192000	64760000	0	0	0	Topology=o	0	0	0	0.056546							#
High_MED(LT)_1st_LysC	726	IPI00132047	Q9CPV3	D10Ertd322e;Mrpl42;Mrps32	IPI00132047	IPI00132047	Mrpl42	28S ribosomal protein S32, mitochondrial;39S ribosomal protein L31, mitochondrial;39S ribosomal protein L42, mitochondrial	1	1	1	1	1	1	1	1	1	1	1	1	1	9.2	9.2	9.2	16.493	142	1.2244e-09	9.2	9.2	9.2	57708000	17047000	20186000	20475000	0	0	0	Topology=o	0	0	0	-0.816901							#
High_MED(LT)_1st_LysC	727	IPI00132050;IPI00110825;IPI00662861	Q9CQ54;Q9D846	Ndufc2	IPI00132050;IPI00110825;IPI00662861	IPI00132050	Ndufc2;LOC675851	Complex I-B14.5b;NADH dehydrogenase [ubiquinone] 1 subunit C2;NADH-ubiquinone oxidoreductase subunit B14.5b;Putative uncharacterized protein	3	4	4	4	4	4	4	4	4	4	4	4	4	35.8	35.8	35.8	14.164	120	7.4031e-21	35.8	35.8	35.8	2036300000	675840000	751610000	608850000	1	1. 58-78	1	Topology=o57-76i	1	REGION 53-74	3	-0.388333	#	#					#
High_MED(LT)_1st_LysC	728	IPI00132057	Q9CPV7-1;Q9CPV7	Zdhhc6	IPI00132057	IPI00132057	Zdhhc6	H4 homolog;Probable palmitoyltransferase ZDHHC6;Zinc finger DHHC domain-containing protein 6	1	1	1	1	1	1	1	1	1	1	1	1	1	3.6	3.6	3.6	47.527	413	1.4835e-16	3.6	3.6	3.6	22618000	6849100	7913400	7855600	4	1. 19-39, 2. 144-164, 3. 194-214, 4. 216-236	4	Topology=i19-41o51-73i146-168o204-226i	4	REGION 22-44,52-74,145-167,204-226	12	-0.107748	#	#
High_MED(LT)_1st_LysC	729	IPI00132076;IPI00759876;IPI00858230	O88587-1;O88587;O88587-2;Q91XH4	Comt;Comt1	IPI00132076;IPI00759876	IPI00132076	Comt1	Catechol O-methyltransferase;Catechol-O-methyltransferase 1;Putative uncharacterized protein	3	6	6	6	5	6	6	5	6	6	5	6	6	27.9	27.9	27.9	29.496	265	7.5091e-44	24.2	27.9	27.9	868240000	312620000	294830000	260790000	1	1. 2-22	1	Topology=i2-24o	1	REGION 7-29	3	0.107925	#	#	#				#
High_MED(LT)_1st_LysC	730	IPI00132080;IPI00928268;IPI00928301;IPI00928518	Q9CQ60;Q8CBG6;F6X8L5;D3Z4X1	Pgls;mCG_10369	IPI00132080;IPI00928268;IPI00928301;IPI00928518	IPI00132080	Pgls	6-phosphogluconolactonase;Putative uncharacterized protein;6-phosphogluconolactonase, isoform CRA_b;Putative uncharacterized protein Pgls	4	1	1	1	1	1	1	1	1	1	1	1	1	10.5	10.5	10.5	27.254	257	1.707e-08	10.5	10.5	10.5	17726000	6715300	5057000	5953900	0	0	0	Topology=o	0	0	0	0.148638
High_MED(LT)_1st_LysC	731	IPI00132089;IPI00989777	E9Q0H7;Q3TCS0;Q8C6A3;Q9QUR6;Q3TQ97;Q543B9	Prep;Pep;mCG_17869	IPI00132089;IPI00989777	IPI00132089	Prep	Putative uncharacterized protein;Post-proline cleaving enzyme;Prolyl endopeptidase	2	2	2	2	1	2	0	1	2	0	1	2	0	3.4	3.4	3.4	82.798	731	4.4227e-12	2.3	3.4	0	3740900	1739500	2001400	0	0	0	0	Topology=o	0	0	0	-0.349111					#		#
High_MED(LT)_1st_LysC	732	IPI00132142	Q9CPX6	Apg3l;Atg3	IPI00132142	IPI00132142	Atg3	APG3-like;Autophagy-related protein 3	1	1	1	1	1	1	0	1	1	0	1	1	0	4.1	4.1	4.1	35.796	314	0.0011217	4.1	4.1	0	17116000	9196400	7919600	0	0	0	0	Topology=o	0	0	0	-0.498408					#
High_MED(LT)_1st_LysC	733	IPI00132169	P62077	Ddp2;Tim8b;Timm8b	IPI00132169	IPI00132169	Timm8b	Deafness dystonia protein 2 homolog;Mitochondrial import inner membrane translocase subunit Tim8 B	1	1	1	1	1	1	1	1	1	1	1	1	1	25.3	25.3	25.3	9.2864	83	9.2102e-23	25.3	25.3	25.3	59272000	16112000	23669000	19491000	0	0	0	Topology=o	0	0	0	-0.366265	#						#
High_MED(LT)_1st_LysC	734	IPI00132170	Q9CPY1	Mrp64;Mrpl51	IPI00132170	IPI00132170	Mrpl51	39S ribosomal protein L51, mitochondrial;bMRP-64	1	2	2	2	2	1	1	2	1	1	2	1	1	26.6	26.6	26.6	15.103	128	4.9508e-12	26.6	12.5	12.5	230980000	84664000	74600000	71714000	0	0	0	Topology=o	0	0	0	-0.491406							#
High_MED(LT)_1st_LysC	735	IPI00132189;IPI00458893	Q9CQ88;Q9D8C2	Sas;Tspan31;Tm4sf13;Tspan13	IPI00132189;IPI00458893	IPI00132189	Tspan31	Sarcoma-amplified sequence homolog;Tetraspanin-31;Tetraspanin-13;Transmembrane 4 superfamily member 13	2	1	1	1	1	1	1	1	1	1	1	1	1	4.8	4.8	4.8	22.694	210	0.016758	4.8	4.8	4.8	64248000	17488000	22641000	24119000	4	1. 13-33, 2. 45-65, 3. 74-94, 4. 172-192	4	Topology=i12-34o44-66i73-92o174-193i	3	REGION 12-34,42-64,76-98	11	0.728095	#	#
High_MED(LT)_1st_LysC	736	IPI00132208;IPI00649208;IPI00649780;IPI00650074	P63037;Q3TK61;Q5NTY0;B1AXY1;B1AXY0;B1AXX9	Dnaj2;Dnaja1;Hsj2;Hspf4;mCG_9817;RP23-135L5.1-001;RP23-135L5.1-004;RP23-135L5.1-009;RP23-135L5.1-006	IPI00132208;IPI00649208;IPI00649780;IPI00650074	IPI00132208	Dnaja1	DnaJ homolog subfamily A member 1;DnaJ protein homolog 2;Heat shock 40 kDa protein 4;Heat shock protein J2;Putative uncharacterized protein;DnaJ (Hsp40) homolog, subfamily A, member 1;MCG9817, isoform CRA_a	4	2	2	2	2	2	2	2	2	2	2	2	2	9.6	9.6	9.6	44.868	397	2.698e-22	9.6	9.6	9.6	81007000	29082000	25285000	26640000	0	0	0	Topology=o	0	0	0	-0.728715	#
High_MED(LT)_1st_LysC	737	IPI00132216	Q9CQ91	Ndufa3	IPI00132216	IPI00132216	Ndufa3	Complex I-B9;NADH dehydrogenase [ubiquinone] 1 alpha subcomplex subunit 3;NADH-ubiquinone oxidoreductase B9 subunit	1	1	1	1	1	1	1	1	1	1	1	1	1	41.7	41.7	41.7	9.3308	84	1.553e-06	41.7	41.7	41.7	626180000	202060000	224920000	199200000	0	0	1	Topology=i13-35o	1	REGION 9-31	2	-0.0190476	#	#					#
High_MED(LT)_1st_LysC	738	IPI00132218	Q78XF5	Ostc	IPI00132218	IPI00132218	Ostc	Oligosaccharyltransferase complex subunit OSTC	1	1	1	1	1	1	1	1	1	1	1	1	1	12.1	12.1	12.1	16.815	149	5.7926e-31	12.1	12.1	12.1	625630000	175120000	211830000	238680000	3	1. 30-50, 2. 84-104, 3. 118-138	3	Topology=i32-54o82-104i117-139o	2	REGION 32-54,115-137	8	0.632886	#	#
High_MED(LT)_1st_LysC	739	IPI00132250	P60229;Q3UIG0;Q6LCK2;Q9CT23	Eif3e;Eif3s6;Int6;mCG_16052;Int-6	IPI00132250	IPI00132250	Eif3e	eIF-3 p48;Eukaryotic translation initiation factor 3 subunit 6;Eukaryotic translation initiation factor 3 subunit E;Mammary tumor-associated protein INT-6;MMTV integration site 6;Viral integration site protein INT-6;MCG16052, isoform CRA_a;Putative uncharacterized protein;Int-6 protein	1	5	5	5	4	5	5	4	5	5	4	5	5	16.9	16.9	16.9	52.22	445	3.719e-31	12.4	16.9	16.9	626960000	147900000	248540000	230520000	0	0	0	Topology=o	0	0	0	-0.326966
High_MED(LT)_1st_LysC	740	IPI00132276;IPI00880852;IPI00229703	P63024;A2A895;B0QZN5;O35619;P63044;F6Q6A5;Q8CHR4	Syb3;Vamp3;mCG_1306;RP23-455G15.3-001;RP23-26L6.8-002;Vamp2;mVAMP-2;Syb2;mCG_11237;RP23-26L6.8-001	IPI00132276;IPI00880852;IPI00229703	IPI00132276	Vamp3	Cellubrevin;Synaptobrevin-3;Vesicle-associated membrane protein 3;Vesicle-associated membrane 2;Vesicle associated membrane protein 2;Synaptobrevin-2;Vesicle-associated membrane protein 2	3	2	2	2	2	2	2	2	2	2	2	2	2	60.2	60.2	60.2	11.48	103	5.3099e-16	60.2	60.2	60.2	948190000	346980000	287940000	313270000	1	1. 82-102	1	Topology=i83-102o	1	REGION 82-103	3	-0.0330097	#	#	#
High_MED(LT)_1st_LysC	741	IPI00132289;IPI00226699;IPI00121207;IPI00875703;IPI00404538	Q64281-1;Q64281;Q64281-2	Gp49b;Lilrb4	IPI00132289;IPI00226699	IPI00132289	Lilrb4	Leukocyte immunoglobulin-like receptor subfamily B member 4;Mast cell surface glycoprotein Gp49B	5	4	4	4	4	4	4	4	4	4	4	4	4	21.8	21.8	21.8	37.544	335	1.9155e-19	21.8	21.8	21.8	233730000	63777000	89698000	80255000	2	1. 2-22, 2. 244-264	1	Topology=o239-261i	3	REGION 1-23,31-53,239-261	6	-0.251642	#	#
High_MED(LT)_1st_LysC	742	IPI00132314;IPI00654387;IPI00857292	Q02819;Q8BRD3;D3Z7D7;Q3TCI1	Nuc;Nucb;Nucb1	IPI00132314;IPI00654387	IPI00132314	Nucb1	CALNUC;Nucleobindin-1;Putative uncharacterized protein;Putative uncharacterized protein Nucb1	3	8	8	8	6	7	8	6	7	8	6	7	8	26.1	26.1	26.1	53.408	459	4.3498e-30	20.5	24	26.1	657870000	188830000	164920000	304110000	1	1. 11-31	0	Topology=o	0	0	1	-1.02527	#			#
High_MED(LT)_1st_LysC	743	IPI00132339;IPI00918210;IPI00918285;IPI00404770	Q9CQA9;Q9CX79;D3YXL1;D3Z2W9;Q8C373	2310079N02Rik	IPI00132339;IPI00918210;IPI00918285;IPI00404770	IPI00132339	2310079N02Rik	Nucleoside triphosphate phosphohydrolase;Nucleoside-triphosphatase C1orf57 homolog;Putative uncharacterized protein;Putative uncharacterized protein 2310079N02Rik	4	2	2	2	2	1	1	2	1	1	2	1	1	18.4	18.4	18.4	20.667	190	2.3051e-05	18.4	5.3	5.3	44164000	21545000	11166000	11453000	0	0	0	Topology=o	0	0	0	-0.0547368
High_MED(LT)_1st_LysC	744	IPI00132347;IPI00555000;IPI00988208;IPI00988111	Q9CQB4;Q9D855	mCG_67985;Uqcrb	IPI00132347;IPI00555000;IPI00988208;IPI00988111	IPI00132347	Uqcrb	MCG67985;Putative uncharacterized protein;Ubiquinol-cytochrome c reductase binding protein;Complex III subunit 7;Complex III subunit VII;Cytochrome b-c1 complex subunit 7;Ubiquinol-cytochrome c reductase complex 14 kDa protein	4	6	6	6	6	6	6	6	6	6	6	6	6	70.3	70.3	70.3	13.561	111	7.3131e-18	70.3	70.3	70.3	6471300000	2043200000	2362300000	2065800000	0	0	0	Topology=o	0	0	0	-1.04865	#						#
High_MED(LT)_1st_LysC	745	IPI00132350;IPI00880514	Q9CQB5;D3Z3X4	Cdgsh2;Cisd2;Noxp70;Zcd2;1500009M05Rik;mCG_22363	IPI00132350;IPI00880514	IPI00132350	Cisd2	CDGSH iron sulfur domain-containing protein 2;MitoNEET-related 1 protein;Nervous system over-expressed protein 70;Putative uncharacterized protein Cisd2;RIKEN cDNA 1500009M05, isoform CRA_b	2	5	5	5	5	5	5	5	5	5	5	5	5	40	40	40	15.242	135	1.6169e-24	40	40	40	1682600000	460110000	647420000	575070000	1	1. 36-56	1	Topology=o38-60i	1	REGION 39-61	3	-0.062963	#	#				#	#
High_MED(LT)_1st_LysC	746	IPI00132388	Q9CQC6;Q9CVI6	Bzw1	IPI00132388	IPI00132388	Bzw1	Basic leucine zipper and W2 domain-containing protein 1;Putative uncharacterized protein	1	2	2	2	2	0	1	2	0	1	2	0	1	4.1	4.1	4.1	48.043	419	0.05041	4.1	0	2.6	12916000	8650700	0	4265700	0	0	0	Topology=o	0	0	0	-0.389499
High_MED(LT)_1st_LysC	747	IPI00132390;IPI00400230	Q9CQC7;Q4VAE8;Q9DBH2	Ndufb4	IPI00132390;IPI00400230	IPI00132390	Ndufb4;Gm3873;Gm3244	Complex I-B15;NADH dehydrogenase [ubiquinone] 1 beta subcomplex subunit 4;NADH-ubiquinone oxidoreductase B15 subunit;Ndufb4 protein;Putative uncharacterized protein	2	1	1	1	1	1	1	1	1	1	1	1	1	8.5	8.5	8.5	15.081	129	0.01371	8.5	8.5	8.5	277070000	105600000	123410000	48058000	1	1. 85-105	1	Topology=o88-105i	1	REGION 85-106	3	-0.674419	#	#					#
High_MED(LT)_1st_LysC	748	IPI00132394	Q9CQC8-1;Q9CQC8;A2RT57	Spg21;mCG_16438	IPI00132394	IPI00132394	Spg21	Acid cluster protein 33;Maspardin;Spastic paraplegia 21 autosomal recessive Mast syndrome protein homolog;Spastic paraplegia 21 homolog (Human);Spastic paraplegia 21 homolog (Human), isoform CRA_b	1	1	1	1	1	1	1	1	1	1	1	1	1	5.8	5.8	5.8	34.952	308	3.3449e-10	5.8	5.8	5.8	12661000	4498700	3177700	4984400	0	0	0	Topology=o	0	0	0	-0.0840909					#
High_MED(LT)_1st_LysC	749	IPI00132397	Q9CQC9;Q0VGU0;Q3U281	Sar1b;Sara1b;Sara2;mCG_6993;RP23-79E13.9-001	IPI00132397	IPI00132397	Sar1b	GTP-binding protein SAR1b;SAR1 gene homolog B (S. cerevisiae);Putative uncharacterized protein	1	3	1	1	3	3	3	1	1	1	1	1	1	21.2	11.6	11.6	22.382	198	6.2542e-63	21.2	21.2	21.2	286500000	81586000	107810000	97104000	0	0	0	Topology=o	0	0	0	-0.0762626	#			#		#
High_MED(LT)_1st_LysC	750	IPI00132410;IPI00648335	Q9CQD1;Q3UCX7;Q4VAA1	Rab5a;mCG_14751;Rab5A	IPI00132410	IPI00132410	Rab5a	Ras-related protein Rab-5A;Putative uncharacterized protein;Rab5A;Rab5a protein;RAB5A, member RAS oncogene family	2	5	4	4	5	5	5	4	4	4	4	4	4	39.1	34	34	23.598	215	1.3938e-30	39.1	39.1	39.1	218470000	77863000	70321000	70288000	0	0	0	Topology=o	0	0	0	-0.404651	#		#
High_MED(LT)_1st_LysC	751	IPI00132412	Q3TBW2;A2A714	Mrpl10;mCG_13232;RP23-428N4.6-001	IPI00132412	IPI00132412	Mrpl10	39S ribosomal protein L10, mitochondrial;Mitochondrial ribosomal protein L10;Mitochondrial ribosomal protein L10, isoform CRA_b	1	1	1	1	1	1	1	1	1	1	1	1	1	10.3	10.3	10.3	29.395	262	0.0039782	10.3	10.3	10.3	135640000	42397000	48881000	44360000	0	0	0	Topology=o	0	0	0	-0.170229							#
High_MED(LT)_1st_LysC	752	IPI00132415	Q9D0D4;Q3UK38	Dimt1;Dimt1l	IPI00132415	IPI00132415	Dimt1	18S rRNA dimethylase;DIM1 dimethyladenosine transferase 1-like;Probable dimethyladenosine transferase;S-adenosylmethionine-6-N,N-adenosyl(rRNA) dimethyltransferase;Putative uncharacterized protein	1	1	1	1	1	1	1	1	1	1	1	1	1	4.2	4.2	4.2	35.274	313	0.0060991	4.2	4.2	4.2	24923000	5392500	10252000	9278400	0	0	0	Topology=o	0	0	0	-0.180511
High_MED(LT)_1st_LysC	753	IPI00132419;IPI00944057;IPI00122687;IPI00652295	Q3UQ84;E9Q7H6;Q922A3;Q3TP97	Tars2;Tarsl1	IPI00132419;IPI00944057;IPI00122687;IPI00652295	IPI00132419	Tars2	Threonine--tRNA ligase;Threonyl-tRNA synthetase, mitochondrial;Threonyl-tRNA synthetase-like 1;Tars2 protein;Putative uncharacterized protein	4	2	2	2	2	2	2	2	2	2	2	2	2	5.3	5.3	5.3	81.699	723	1.8999e-20	5.3	5.3	5.3	32984000	9610200	12474000	10900000	0	0	0	Topology=o	0	0	0	-0.319779							#
High_MED(LT)_1st_LysC	754	IPI00132443;IPI00480357;IPI00919164;IPI00918137;IPI00918041;IPI00918045	Q9D0E1-1;Q9D0E1;B8JK30;Q3TL61;Q9D0E1-2;E9Q0P7;Q3THB3;Q3TQ66;Q3TW40;Q3UCL9;Q570Z0;B8JK32;B8JK33	Hnrnpm;Hnrpm;mCG_22515;RP24-225N8.1-001;RP24-225N8.1-002;mKIAA4193;RP24-225N8.1-003;RP24-225N8.1-004	IPI00132443;IPI00480357;IPI00919164;IPI00918137	IPI00132443	Hnrnpm	Heterogeneous nuclear ribonucleoprotein M;Heterogeneous nuclear ribonucleoprotein M, isoform CRA_c;Putative uncharacterized protein;MKIAA4193 protein	6	11	11	10	11	11	11	11	11	11	10	10	10	27	27	25.1	77.648	729	1.5889e-92	27	27	27	3518200000	1059600000	1316700000	1141900000	0	0	0	Topology=o	0	0	0	-0.341427
High_MED(LT)_1st_LysC	755	IPI00132448;IPI00880225;IPI00880947;IPI00881213	Q9CQE3	Mrps17;Rpms17	IPI00132448	IPI00132448	Mrps17	28S ribosomal protein S17, mitochondrial	4	3	3	3	2	3	3	2	3	3	2	3	3	32.5	32.5	32.5	13.382	120	3.2382e-13	25.8	32.5	32.5	294110000	70920000	116470000	106730000	0	0	0	Topology=o	0	0	0	0.0325	#						#
High_MED(LT)_1st_LysC	756	IPI00132454;IPI00626555;IPI00857090;IPI00831208	Q9CQE7-2;Q9CQE7;Q9CQE7-1;A3KGK1;B7ZCP0;F6UIS1;A3KGK2;F6RK81	Ergic3;Erv46;Sdbcag84;mCG_5225;RP23-220D12.2-001;RP23-220D12.2-009;RP23-220D12.2-006	IPI00132454;IPI00626555;IPI00857090;IPI00831208	IPI00132454	Ergic3	Endoplasmic reticulum-Golgi intermediate compartment protein 3;Serologically defined breast cancer antigen NY-BR-84 homolog;ERGIC and golgi 3;ERGIC and golgi 3, isoform CRA_d	4	7	7	7	7	7	7	7	7	7	7	7	7	28.2	28.2	28.2	44.401	394	2.0635e-18	28.2	28.2	28.2	495100000	142610000	184300000	168190000	2	1. 24-44, 2. 355-375	2	Topology=o20-42i351-373o	1	REGION 24-46	5	-0.245939	#	#		#		#
High_MED(LT)_1st_LysC	757	IPI00132460;IPI00880492;IPI00118166;IPI00874521;IPI00649136;IPI00474008	P61255;Q3U7N1;Q4FZH2;B1ARA3;D3Z3Q9;B1ARA5	Rpl26;mCG_50660;mCG_6351;RP23-396M19.1-001;RP23-396M19.1-003;Gm4805;mCG_50296;RP23-396M19.1-002	IPI00132460;IPI00880492;IPI00118166;IPI00874521;IPI00649136	IPI00132460	Rpl26	60S ribosomal protein L26;Silica-induced gene 20 protein;Putative uncharacterized protein;MCG50660, isoform CRA_a;MCG50660, isoform CRA_b;MCG6351;Ribosomal protein L26;MCG50296;Putative uncharacterized protein Gm4805	6	4	4	4	4	4	3	4	4	3	4	4	3	29.7	29.7	29.7	17.258	145	6.2865e-15	29.7	29.7	24.1	807240000	209460000	335480000	262310000	0	0	0	Topology=o	0	0	0	-1.1069
High_MED(LT)_1st_LysC	758	IPI00132474;IPI00475101	P09055;Q8BUD1	Itgb1	IPI00132474	IPI00132474	Itgb1	Fibronectin receptor subunit beta;Integrin beta-1;VLA-4 subunit beta;Putative uncharacterized protein	2	10	10	10	10	10	10	10	10	10	10	10	10	18	18	18	88.231	798	2.4245e-133	18	18	18	4271100000	1548300000	1352500000	1370400000	3	1. 3-23, 2. 252-272, 3. 738-758	1	Topology=o729-751i	2	REGION 1-23,731-753	6	-0.369674	#	#	#
High_MED(LT)_1st_LysC	759	IPI00132475;IPI00885729	Q9D0F3;Q3U944	Ergic53;Lman1	IPI00132475	IPI00132475	Lman1	ER-Golgi intermediate compartment 53 kDa protein;Lectin mannose-binding 1;p58;Protein ERGIC-53;Putative uncharacterized protein	2	6	6	6	5	5	6	5	5	6	5	5	6	21	21	21	61.273	547	9.818e-163	18.5	18.5	21	3744200000	1189200000	1424300000	1130600000	3	1. 8-28, 2. 485-505, 3. 516-536	2	Topology=o483-505i517-539o	2	REGION 483-505,518-540	7	-0.428519	#	#		#		#
High_MED(LT)_1st_LysC	760	IPI00132481;IPI00776017;IPI00857984	Q9D0F6;Q3UDK3;Q5HZI8;Q8CFZ9;D3Z1Y6	Rfc5;mCG_8761	IPI00132481;IPI00776017;IPI00857984	IPI00132481	Rfc5	Activator 1 36 kDa subunit;Activator 1 subunit 5;Replication factor C 36 kDa subunit;Replication factor C subunit 5;Putative uncharacterized protein;MCG8761;Replication factor C (Activator 1) 5;Rfc5 protein;Putative uncharacterized protein Rfc5	3	2	2	2	2	2	2	2	2	2	2	2	2	10.3	10.3	10.3	38.096	339	9.7617e-06	10.3	10.3	10.3	54363000	19063000	10347000	24952000	0	0	0	Topology=o	0	0	0	-0.0696165
High_MED(LT)_1st_LysC	761	IPI00132487	Q9CQF8	Mrp63	IPI00132487	IPI00132487	Mrp63	mMRP63;Ribosomal protein 63, mitochondrial	1	1	1	1	1	1	1	1	1	1	1	1	1	14.7	14.7	14.7	11.952	102	0.019316	14.7	14.7	14.7	67856000	19138000	25709000	23010000	0	0	0	Topology=o	0	0	0	-0.623529							#
High_MED(LT)_1st_LysC	762	IPI00132493;IPI00651831	P45700;Q544T7;D3Z799;Q3UFM4	Man1a;Man1a1;mCG_50876	IPI00132493;IPI00651831	IPI00132493	Man1a	Man(9)-alpha-mannosidase;Mannosidase alpha class 1A member 1;Mannosyl-oligosaccharide 1,2-alpha-mannosidase IA;Processing alpha-1,2-mannosidase IA;Mannosidase 1, alpha, isoform CRA_a;Putative uncharacterized protein;Putative uncharacterized protein Man1a	2	4	4	4	4	4	3	4	4	3	4	4	3	9.3	9.3	9.3	73.275	655	2.0515e-09	9.3	9.3	6.3	108220000	43628000	39355000	25235000	1	1. 42-62	2	Topology=o5-27i44-66o	2	REGION 4-26,50-72	5	-0.297252	#	#		#
High_MED(LT)_1st_LysC	763	IPI00132504	Q9D0G0	Mrps30	IPI00132504	IPI00132504	Mrps30	28S ribosomal protein S30, mitochondrial	1	5	5	5	4	5	5	4	5	5	4	5	5	19.9	19.9	19.9	49.939	442	2.703e-73	17	19.9	19.9	301440000	91474000	109520000	100440000	0	0	0	Topology=o	0	0	0	-0.336425							#
High_MED(LT)_1st_LysC	764	IPI00132529;IPI00556820;IPI00556819	Q8VDL4-1;Q8VDL4;Q3TJ10;Q3UDS7;Q8VDL4-3	Adpgk	IPI00132529;IPI00556820	IPI00132529	Adpgk	ADP-dependent glucokinase;Putative uncharacterized protein	3	3	3	3	3	3	3	3	3	3	3	3	3	11.9	11.9	11.9	53.902	496	7.0123e-07	11.9	11.9	11.9	273470000	81815000	105280000	86378000	1	1. 3-23	0	Topology=o	1	REGION 3-25	2	0.0739919
High_MED(LT)_1st_LysC	765	IPI00132531;IPI00882364;IPI00881846;IPI00882043;IPI00881750	Q9CQH3;Q8BU20;D3Z6W9;D3YX99;F6Y6V5;D3Z568	Ndufb5;mCG_5158	IPI00132531;IPI00882364;IPI00881846;IPI00882043;IPI00881750	IPI00132531	Ndufb5	Complex I-SGDH;NADH dehydrogenase [ubiquinone] 1 beta subcomplex subunit 5, mitochondrial;NADH-ubiquinone oxidoreductase SGDH subunit;Putative uncharacterized protein;Putative uncharacterized protein Ndufb5;NADH dehydrogenase (Ubiquinone) 1 beta subcomplex, 5, isoform CRA_e	5	1	1	1	1	1	1	1	1	1	1	1	1	5.8	5.8	5.8	21.71	189	0.00025823	5.8	5.8	5.8	471990000	154970000	155730000	161290000	1	1. 73-93	1	Topology=i73-95o	1	REGION 72-94	3	-0.294709	#	#					#
High_MED(LT)_1st_LysC	766	IPI00132575	Q9CQI6;Q544F6	Clp;Cotl1	IPI00132575	IPI00132575	Cotl1	Coactosin-like protein;Cotl1 protein;Putative uncharacterized protein	1	2	2	2	2	2	2	2	2	2	2	2	2	14.1	14.1	14.1	15.944	142	1.8773e-23	14.1	14.1	14.1	291470000	70795000	124350000	96318000	0	0	0	Topology=o	0	0	0	-0.40493
High_MED(LT)_1st_LysC	767	IPI00132578;IPI00848436;IPI00990959;IPI00649024;IPI00461025	Q9D0I8;A2AMU9;A2AMV1;Q9QYY3	Mrt4;Mrto4;RP23-247I1.8-001;2610012O22Rik;mCG_122343;RP23-247I1.8-002;mg684	IPI00132578;IPI00848436;IPI00990959;IPI00649024;IPI00461025	IPI00132578	Mrto4	mRNA turnover protein 4 homolog;MRT4, mRNA turnover 4, homolog (S. cerevisiae);Mrto4 protein;RIKEN cDNA 2610012O22, isoform CRA_a;Muscle protein 684	5	2	2	2	2	2	2	2	2	2	2	2	2	9.2	9.2	9.2	27.545	239	1.8487e-15	9.2	9.2	9.2	41871000	16798000	12569000	12504000	0	0	0	Topology=o	0	0	0	-0.679079
High_MED(LT)_1st_LysC	768	IPI00132600;IPI00742278;IPI00986419	O35604;Q7TMD4;Q3U2B2;Q8BLK0	Npc1	IPI00132600;IPI00742278;IPI00986419	IPI00132600	Npc1	Niemann-Pick C1 protein;Niemann Pick type C1;Putative uncharacterized protein	3	3	3	3	3	3	3	3	3	3	3	3	3	2	2	2	142.89	1278	4.9861e-12	2	2	2	141990000	47131000	43440000	51420000	15	1. 8-28, 2. 258-278, 3. 280-300, 4. 352-372, 5. 621-641, 6. 656-676, 7. 683-703, 8. 744-764, 9. 768-788, 10. 834-854, 11. 1099-1119, 12. 1121-1141, 13. 1143-1163, 14. 1198-1218, 15. 1228-1248	12	Topology=o270-292i354-376o622-644i657-679o684-706i727-749o764-786i1078-1095o1099-1118i1125-1147o1194-1216i1229-1251o	13	REGION 3-25,269-291,353-375,531-550,623-645,653-675,685-707,757-779,1094-1116,1121-1143,1148-1170,1193-1215,1227-1249	40	0.184194	#	#	#	#		#
High_MED(LT)_1st_LysC	769	IPI00132608	Q9CQJ1	Higd2a	IPI00132608	IPI00132608	Higd2a	HIG1 domain family member 2A	1	2	2	2	2	2	2	2	2	2	2	2	2	33	33	33	11.368	106	8.3566e-17	33	33	33	144870000	43436000	48284000	53146000	2	1. 47-67, 2. 82-102	2	Topology=o48-70i83-102o	2	REGION 46-68,84-105	6	-0.0150943	#	#					#
High_MED(LT)_1st_LysC	770	IPI00132623	Q9CQJ8;Q9EPK3	Ndufb9;B22	IPI00132623	IPI00132623	Ndufb9	Complex I-B22;NADH dehydrogenase [ubiquinone] 1 beta subcomplex subunit 9;NADH-ubiquinone oxidoreductase B22 subunit;B22 subunit of NADH-ubiquinone oxidoreductase	1	4	4	4	4	3	4	4	3	4	4	3	4	26.8	26.8	26.8	21.984	179	1.4445e-13	26.8	21.8	26.8	1192900000	510410000	274990000	407520000	0	0	0	Topology=o	0	0	0	-1.04749	#						#
High_MED(LT)_1st_LysC	771	IPI00132653;IPI00858156	Q9D0K2;Q3U9P7;Q3UK61;A1E285;Q3UJQ9;Q9CRF4	Oxct;Oxct1;Scot;Oxct2a	IPI00132653;IPI00858156	IPI00132653	Oxct1	3-oxoacid-CoA transferase 1;Somatic-type succinyl-CoA:3-oxoacid CoA-transferase;Succinyl-CoA:3-ketoacid-coenzyme A transferase 1, mitochondrial;Putative uncharacterized protein;Succinyl-CoA:3-ketoacid CoA transferase	2	5	5	5	5	5	5	5	5	5	5	5	5	15.4	15.4	15.4	55.988	520	2.8818e-21	15.4	15.4	15.4	1527600000	439050000	561540000	527010000	0	0	0	Topology=o	0	0	0	-0.105769							#
High_MED(LT)_1st_LysC	772	IPI00132685	O35623;Q8BNZ1	Bet1	IPI00132685	IPI00132685	Bet1	BET1 homolog;Golgi vesicular membrane-trafficking protein p18;Putative uncharacterized protein	1	2	2	2	2	2	2	2	2	2	2	2	2	24.6	24.6	24.6	13.274	118	2.3925e-23	24.6	24.6	24.6	105110000	37589000	32715000	34810000	1	1. 96-116	1	Topology=i96-115o	1	REGION 95-116	3	-0.185593	#	#		#		#
High_MED(LT)_1st_LysC	773	IPI00132692;IPI00551412;IPI00990019;IPI01026656;IPI01027115	P61327;Q9CQL1	Magoh;Magoh-rs1	IPI00132692;IPI00551412;IPI00990019;IPI01026656;IPI01027115	IPI00132692	Magoh-rs1	Protein mago nashi homolog;Protein mago nashi homolog 1-related	5	1	1	1	1	1	1	1	1	1	1	1	1	7.4	7.4	7.4	17.31	148	0.011968	7.4	7.4	7.4	26419000	8573000	9882600	7963600	0	0	0	Topology=o	1	REGION 123-144	1	-0.42973
High_MED(LT)_1st_LysC	774	IPI00132696;IPI00788370	Q9D0L4-1;Q9D0L4;Q9D0L4-2	Adck1	IPI00132696;IPI00788370	IPI00132696	Adck1	Uncharacterized aarF domain-containing protein kinase 1	2	4	4	4	4	3	4	4	3	4	4	3	4	13.9	13.9	13.9	59.735	525	1.9505e-11	13.9	9.9	13.9	177000000	55544000	58248000	63204000	3	1. 5-25, 2. 367-387, 3. 502-522	0	Topology=o	0	0	3	-0.121714							#
High_MED(LT)_1st_LysC	775	IPI00132728;IPI00845772	Q9D0M3-1;Q9D0M3;Q9D0M3-2	Cyc1	IPI00132728;IPI00845772	IPI00132728	Cyc1	Complex III subunit 4;Complex III subunit IV;Cytochrome b-c1 complex subunit 4;Cytochrome c1, heme protein, mitochondrial;Ubiquinol-cytochrome-c reductase complex cytochrome c1 subunit	2	3	3	3	3	3	3	3	3	3	3	3	3	15.1	15.1	15.1	35.327	325	4.2425e-16	15.1	15.1	15.1	2382200000	762610000	734000000	885610000	2	1. 59-79, 2. 286-306	1	Topology=i59-81o	0	0	3	-0.247077	#	#					#
High_MED(LT)_1st_LysC	776	IPI00132762;IPI00987441;REV__IPI00465884;REV__IPI00118766	Q9CQN1;Q3TK29;Q3TSG8;Q3UPJ8;Q922R9;Q922Z3;F6YP65	Hsp75;Trap1	IPI00132762;IPI00987441	IPI00132762	Trap1	Heat shock protein 75 kDa, mitochondrial;TNFR-associated protein 1;Tumor necrosis factor type 1 receptor-associated protein;Putative uncharacterized protein;Trap1 protein	4	16	16	16	14	15	15	14	15	15	14	15	15	37.5	37.5	37.5	80.208	706	1.6412e-144	33.7	34.7	36.5	2651400000	805690000	931440000	914250000	0	0	0	Topology=o	0	0	0	-0.313739							#
High_MED(LT)_1st_LysC	777	IPI00132768	Q9CQN6;Q8C297	Tmem14c;mCG_11001	IPI00132768	IPI00132768	Tmem14c	Transmembrane protein 14C;Putative uncharacterized protein;Transmembrane protein 14C, isoform CRA_b	1	1	1	1	1	1	1	1	1	1	1	1	1	9.6	9.6	9.6	11.642	114	4.0699e-07	9.6	9.6	9.6	261190000	89912000	85905000	85373000	4	1. 13-33, 2. 36-56, 3. 62-82, 4. 90-110	4	Topology=i13-30o34-56i63-82o87-109i	0	0	8	0.62193	#	#					#
High_MED(LT)_1st_LysC	778	IPI00132799;IPI00775783	Q8R5L1;O35658	C1qbp;DN-393H17.2-001;mCG_21176;RP23-83I13.1-001;Gc1qbp	IPI00132799;IPI00775783	IPI00132799	C1qbp	Complement component 1, q subcomponent binding protein;Complement component 1, q subcomponent binding protein, isoform CRA_b;p32-RACK;Complement component 1 Q subcomponent-binding protein, mitochondrial;GC1q-R protein;Glycoprotein gC1qBP	2	4	4	4	4	4	4	4	4	4	4	4	4	26.2	26.2	26.2	31.025	279	7.0573e-126	26.2	26.2	26.2	2630600000	823920000	1010700000	796040000	0	0	0	Topology=o	0	0	0	-0.448387	#						#
High_MED(LT)_1st_LysC	779	IPI00132895	Q9D0Q7;A2A9T8	Mrpl45;mCG_13230;RP23-157O10.1-001	IPI00132895	IPI00132895	Mrpl45	39S ribosomal protein L45, mitochondrial;Mitochondrial ribosomal protein L45	1	3	3	3	3	3	3	3	3	3	3	3	3	10.8	10.8	10.8	35.41	306	1.0002e-61	10.8	10.8	10.8	187870000	32365000	83826000	71677000	0	0	0	Topology=o	0	0	0	-0.533007	#						#
High_MED(LT)_1st_LysC	780	IPI00132923;IPI00313559	O88630;Q80UU0;Q91VU9	Gosr1;Gs28;mCG_140721;RP23-343C18.3-001	IPI00132923;IPI00313559	IPI00132923	Gosr1	28 kDa cis-Golgi SNARE p28;28 kDa Golgi SNARE protein;Golgi SNAP receptor complex member 1;Golgi SNAP receptor complex member 1, isoform CRA_b;Putative uncharacterized protein	2	2	2	2	2	2	2	2	2	2	2	2	2	10	10	10	28.429	250	5.2324e-13	10	10	10	237730000	75976000	68886000	92869000	1	1. 229-249	1	Topology=i230-249o	1	REGION 229-250	3	-0.542	#	#		#
High_MED(LT)_1st_LysC	781	IPI00132942	O35685;A2A9F5	Nudc;mCG_20813;RP23-137L22.6-001	IPI00132942	IPI00132942	Nudc	Nuclear distribution protein C homolog;Nuclear migration protein nudC;Silica-induced gene 92 protein;MCG20813;Nuclear distribution gene C homolog (Aspergillus)	1	2	2	2	1	2	2	1	2	2	1	2	2	6.6	6.6	6.6	38.358	332	1.229e-07	3.6	6.6	6.6	44627000	8844200	18184000	17599000	0	0	0	Topology=o	0	0	0	-1.06145				#
High_MED(LT)_1st_LysC	782	IPI00132955	Q9CR13		IPI00132955	IPI00132955	1110001J03Rik	UPF0562 protein C7orf55 homolog	1	1	1	1	0	1	1	0	1	1	0	1	1	20.4	20.4	20.4	12.694	113	3.0855e-08	0	20.4	20.4	14337000	0	7518100	6819400	0	0	0	Topology=o	0	0	0	-0.444248							#
High_MED(LT)_1st_LysC	783	IPI00132958	Q9CQR4;Q4VA32	Acot13;Them2;mCG_3144	IPI00132958	IPI00132958	Acot13	Acyl-coenzyme A thioesterase 13;Thioesterase superfamily member 2;Putative uncharacterized protein;Thioesterase superfamily member 2, isoform CRA_a	1	1	1	1	1	1	1	1	1	1	1	1	1	7.1	7.1	7.1	15.183	140	6.2406e-06	7.1	7.1	7.1	50194000	13326000	18032000	18836000	0	0	0	Topology=o	0	0	0	0.00928571							#
High_MED(LT)_1st_LysC	784	IPI00132966;IPI00986579	Q9CR16;Q3UB60;Q8BMX6;E9Q5D3	Ppid	IPI00132966;IPI00986579	IPI00132966	Ppid	40 kDa peptidyl-prolyl cis-trans isomerase;Cyclophilin-40;Peptidyl-prolyl cis-trans isomerase D;Rotamase D;Putative uncharacterized protein	2	2	2	2	2	1	1	2	1	1	2	1	1	5.7	5.7	5.7	40.742	370	9.5782e-05	5.7	3	3	542740000	168920000	190800000	183010000	0	0	0	Topology=o	0	0	0	-0.432703
High_MED(LT)_1st_LysC	785	IPI00132969	Q9CQR7	Pen2;Psenen	IPI00132969	IPI00132969	Psenen	Gamma-secretase subunit PEN-2;Presenilin enhancer protein 2	1	1	1	1	1	1	1	1	1	1	1	1	1	10.9	10.9	10.9	11.999	101	1.0877e-06	10.9	10.9	10.9	576370000	143510000	213020000	219840000	2	1. 18-38, 2. 58-78	2	Topology=i19-41o56-78i	2	REGION 18-40,58-79	6	0.389109	#	#		#		#
High_MED(LT)_1st_LysC	786	IPI00133006;IPI00987889;IPI00918301;IPI00918079	Q9CR21;Q3TJG2;Q569N0;F8WJ64;F6ZFT1	Ndufab1;mCG_3067	IPI00133006;IPI00987889;IPI00918301;IPI00918079	IPI00133006	Ndufab1	Acyl carrier protein, mitochondrial;CI-SDAP;NADH-ubiquinone oxidoreductase 9.6 kDa subunit;Acyl carrier protein	4	2	2	2	2	1	1	2	1	1	2	1	1	14.7	14.7	14.7	17.37	156	1.2921e-10	14.7	9	9	107330000	45701000	42858000	18771000	0	0	0	Topology=o	0	0	0	0.0173077	#						#
High_MED(LT)_1st_LysC	787	IPI00133030	Q9CQS8;A2AJM8	Sec61b;mCG_7378;RP23-457P12.4-001	IPI00133030	IPI00133030	Sec61b	Protein transport protein Sec61 subunit beta;MCG7378;Sec61 beta subunit	1	1	1	1	1	1	1	1	1	1	1	1	1	19.8	19.8	19.8	9.9583	96	2.8167e-13	19.8	19.8	19.8	4000600000	1259400000	1534100000	1207100000	1	1. 69-89	1	Topology=o68-90i	1	REGION 67-89	3	-0.113542	#	#				#
High_MED(LT)_1st_LysC	788	IPI00133074	Q9D136;B1AXK9	1110031I02Rik;mCG_12376;RP23-349B15.2;RP23-349B15.2-001	IPI00133074	IPI00133074	1110031I02Rik	PKHD domain-containing transmembrane protein C17orf101 homolog;Novel protein;Putative uncharacterized protein	1	2	2	2	2	2	2	2	2	2	2	2	2	14	14	14	35.384	315	2.2872e-10	14	14	14	163990000	56706000	58299000	48989000	2	1. 38-58, 2. 183-203	1	Topology=i39-61o	1	REGION 38-60	4	-0.351111	#	#
High_MED(LT)_1st_LysC	789	IPI00133085	Q9CQT9;A2AVZ1	1110008F13Rik;mCG_5237;RP24-482A24.5;RP24-482A24.5-001	IPI00133085	IPI00133085	1110008F13Rik	Uncharacterized protein C20orf24 homolog;Novel transcript;RIKEN cDNA 1110008F13	1	1	1	1	1	1	1	1	1	1	1	1	1	10.9	10.9	10.9	14.825	129	0.0056113	10.9	10.9	10.9	64254000	23296000	21167000	19791000	3	1. 44-64, 2. 66-86, 3. 108-128	3	Topology=o45-63i70-92o107-126i	3	REGION 42-64,69-91,107-129	9	0.297674							#
High_MED(LT)_1st_LysC	790	IPI00133119	Q9CQU3;B1AUE6	Rer1;mCG_3927;RP23-298E4.2-001	IPI00133119	IPI00133119	Rer1	Protein RER1;RER1 retention in endoplasmic reticulum 1 homolog (S. cerevisiae);RER1 retention in endoplasmic reticulum 1 homolog (S. cerevisiae), isoform CRA_b	1	3	3	3	3	3	3	3	3	3	3	3	3	20.9	20.9	20.9	22.988	196	1.1376e-22	20.9	20.9	20.9	666580000	225340000	192160000	249080000	4	1. 41-61, 2. 63-83, 3. 121-141, 4. 143-163	3	Topology=o39-61i63-85o140-162i	3	REGION 39-61,65-87,134-156	10	0.0846939	#	#		#
High_MED(LT)_1st_LysC	791	IPI00133132;IPI00830290;IPI00310105;IPI00923067;IPI00830616	Q9QVP9;Q8C2G0;Q3UDE9;E9Q2A6;Q8C6R5;Q8C9L4	Fak2;Ptk2b;Pyk2;Raftk	IPI00133132;IPI00830290;IPI00310105;IPI00923067	IPI00133132	Ptk2b	Calcium-dependent tyrosine kinase;Cell adhesion kinase beta;Focal adhesion kinase 2;Proline-rich tyrosine kinase 2;Protein-tyrosine kinase 2-beta;Related adhesion focal tyrosine kinase;Putative uncharacterized protein	5	4	4	4	4	4	4	4	4	4	4	4	4	6.6	6.6	6.6	115.82	1009	6.5576e-29	6.6	6.6	6.6	92292000	34648000	30061000	27583000	0	0	0	Topology=o	0	0	0	-0.456194	#		#
High_MED(LT)_1st_LysC	792	IPI00133140	Q9CR48	Dram2;Tmem77	IPI00133140	IPI00133140	Dram2	DNA damage-regulated autophagy modulator protein 2;Transmembrane protein 77	1	1	1	1	0	1	1	0	1	1	0	1	1	3	3	3	30.227	267	0.055674	0	3	3	35230000	0	19472000	15758000	6	1. 13-33, 2. 53-73, 3. 93-113, 4. 117-137, 5. 160-180, 6. 208-228	6	Topology=i7-29o54-73i94-113o117-139i160-182o202-224i	5	REGION 11-33,49-71,91-113,118-140,156-178	17	0.524345	#	#
High_MED(LT)_1st_LysC	793	IPI00133167	Q9CQV1	Magmas;Tim16;Timm16	IPI00133167	IPI00133167	Gm9803;Magmas	Mitochondria-associated granulocyte macrophage CSF-signaling molecule;Mitochondrial import inner membrane translocase subunit Tim16	1	3	3	3	3	3	3	3	3	3	3	3	3	28.8	28.8	28.8	13.784	125	5.516e-07	28.8	28.8	28.8	525920000	209150000	151980000	164780000	0	0	0	Topology=o	1	REGION 2-24	1	-0.5136	#						#
High_MED(LT)_1st_LysC	794	IPI00133212	Q9CR60	Golt1b	IPI00133212	IPI00133212	Golt1b	Golgi transport 1 homolog B;Vesicle transport protein GOT1B	1	1	1	1	1	1	1	1	1	1	1	1	1	6.5	6.5	6.5	15.421	138	0.074778	6.5	6.5	6.5	42776000	14297000	14509000	13970000	4	1. 10-30, 2. 32-52, 3. 69-89, 4. 94-114	3	Topology=i13-30o34-56i69-91o	3	REGION 22-44,71-93,102-124	10	1.09928	#	#		#		#
High_MED(LT)_1st_LysC	795	IPI00133215	Q9CR61	Ndufb7	IPI00133215	IPI00133215	Ndufb7	Complex I-B18;NADH dehydrogenase [ubiquinone] 1 beta subcomplex subunit 7;NADH-ubiquinone oxidoreductase B18 subunit	1	3	3	3	3	3	3	3	3	3	3	3	3	35.8	35.8	35.8	16.331	137	1.4099e-38	35.8	35.8	35.8	2240700000	613710000	942780000	684170000	0	0	0	Topology=o	0	0	0	-0.89708	#						#
High_MED(LT)_1st_LysC	796	IPI00133218	Q9CQW2;Q9DAB3	Arl10c;Arl8b;Gie1	IPI00133218	IPI00133218	Arl8b	ADP-ribosylation factor-like protein 10C;ADP-ribosylation factor-like protein 8B;Novel small G protein indispensable for equal chromosome segregation 1;Putative uncharacterized protein	1	4	2	2	4	4	4	2	2	2	2	2	2	30.6	12.9	12.9	21.539	186	1.1988e-16	30.6	30.6	30.6	2138000000	722120000	427460000	988380000	0	0	0	Topology=o	0	0	0	-0.272043	#
High_MED(LT)_1st_LysC	797	IPI00133234;IPI00607961	Q9CR67;Q9CV90;Q9CWD1	Db83;Tmem33	IPI00133234;IPI00607961	IPI00133234	Tmem33	Protein DB83;Transmembrane protein 33;Putative uncharacterized protein	2	1	1	1	1	1	1	1	1	1	1	1	1	4	4	4	28.031	247	8.7001e-16	4	4	4	681380000	161450000	292370000	227570000	4	1. 32-52, 2. 106-126, 3. 156-176, 4. 226-246	3	Topology=o27-49i96-118o170-192i	3	REGION 31-53,99-121,158-180	10	0.407692	#	#
High_MED(LT)_1st_LysC	798	IPI00133240	Q9CR68	Uqcrfs1	IPI00133240	IPI00133240	Uqcrfs1	Complex III subunit 5;Complex III subunit IX;Cytochrome b-c1 complex subunit 11;Cytochrome b-c1 complex subunit 5;Cytochrome b-c1 complex subunit Rieske, mitochondrial;Rieske iron-sulfur protein;Ubiquinol-cytochrome c reductase 8 kDa protein;Ubiquinol-cytochrome c reductase iron-sulfur subunit	1	4	4	4	4	3	4	4	3	4	4	3	4	26.3	26.3	26.3	29.367	274	1.0341e-13	26.3	23.4	26.3	4420400000	1491700000	1263300000	1665300000	0	0	0	Topology=o	0	0	0	-0.0682482	#	#					#
High_MED(LT)_1st_LysC	799	IPI00133249;IPI00970368	Q64310;Q3U7E6;Q545Q2;E0CXD9	Surf4;Surf-4;mCG_11365;RP23-414L19.7-001	IPI00133249;IPI00970368	IPI00133249	Surf4	Surfeit locus protein 4;Putative uncharacterized protein;Surfeit gene 4;Surfeit gene 4, isoform CRA_a	2	2	2	2	2	2	2	2	2	2	2	2	2	13.4	13.4	13.4	30.381	269	1.8579e-09	13.4	13.4	13.4	3678700000	992320000	1382300000	1304100000	7	1. 58-78, 2. 92-112, 3. 114-134, 4. 157-177, 5. 179-199, 6. 203-223, 7. 235-255	5	Topology=o63-85i92-114o177-199i206-225o240-262i	5	REGION 64-86,94-116,166-188,202-224,239-260	17	0.573978	#	#		#		#
High_MED(LT)_1st_LysC	800	IPI00133270	O88696;Q3UGW4;Q8CF81	Clpp	IPI00133270	IPI00133270	Clpp	Endopeptidase Clp;Putative ATP-dependent Clp protease proteolytic subunit, mitochondrial;ATP-dependent Clp protease proteolytic subunit	1	1	1	1	1	1	1	1	1	1	1	1	1	6.6	6.6	6.6	29.8	272	0.0039011	6.6	6.6	6.6	342120000	129090000	148150000	64874000	0	0	0	Topology=o	0	0	0	-0.0761029							#
High_MED(LT)_1st_LysC	801	IPI00133292;IPI00881323;IPI00881723	Q9CQX5;E0CY63;E0CY66	Cldnd1;D11Moh34	IPI00133292;IPI00881323;IPI00881723	IPI00133292	Cldnd1	Claudin domain-containing protein 1	3	1	1	1	0	1	1	0	1	1	0	1	1	5.5	5.5	5.5	28.572	253	0.0007594	0	5.5	5.5	7167100	0	2456100	4711000	4	1. 5-25, 2. 141-161, 3. 178-198, 4. 216-236	4	Topology=i5-27o141-163i175-197o212-234i	4	REGION 7-29,139-161,175-197,213-235	12	0.206324	#	#
High_MED(LT)_1st_LysC	802	IPI00133342;IPI00762803	Q9CPQ8;Q9CQY3;Q9D037	Atp5l	IPI00133342	IPI00133342	Atp5l;Gm10221	ATP synthase subunit g, mitochondrial;Putative uncharacterized protein	2	3	3	3	3	3	3	3	3	3	3	3	3	31	31	31	14.161	129	2.5164e-12	31	31	31	4282800000	1590300000	1526300000	1166200000	0	0	0	Topology=o	1	REGION 72-94	1	0.203101	#						#
High_MED(LT)_1st_LysC	803	IPI00133350;IPI00894692;IPI00894954	Q9CQY6;D3Z4C9;D3Z4D6	2900010M23Rik	IPI00133350;IPI00894692;IPI00894954	IPI00133350	2900010M23Rik	Uncharacterized protein C6orf125 homolog;Putative uncharacterized protein 2900010M23Rik	3	3	3	3	3	3	3	3	3	3	3	3	3	33.1	33.1	33.1	16.32	136	1.2491e-15	33.1	33.1	33.1	129840000	43698000	41317000	44827000	0	0	0	Topology=o	0	0	0	-1.04265							#
High_MED(LT)_1st_LysC	804	IPI00133363	Q9CQY9	Ndufc1	IPI00133363	IPI00133363	Ndufc1	Complex I-KFYI;NADH dehydrogenase [ubiquinone] 1 subunit C1, mitochondrial;NADH-ubiquinone oxidoreductase KFYI subunit	1	1	1	1	1	1	1	1	1	1	1	1	1	13.2	13.2	13.2	8.6249	76	0.0066193	13.2	13.2	13.2	330390000	78231000	133910000	118250000	1	1. 40-60	1	Topology=o40-59i	1	REGION 40-62	3	-0.0342105	#	#					#
High_MED(LT)_1st_LysC	805	IPI00133374;IPI00474373;IPI00928073;IPI00928041	Q64337-1;Q64337;Q64337-2;D3YZJ1	A170;Sqstm1;STAP	IPI00133374;IPI00474373;IPI00928073	IPI00133374	Sqstm1	Sequestosome-1;STONE14;Ubiquitin-binding protein p62;Putative uncharacterized protein Sqstm1	4	3	3	3	2	3	2	2	3	2	2	3	2	14.9	14.9	14.9	48.162	442	1.1303e-26	7.9	14.9	7.9	75779000	20732000	30723000	24323000	0	0	0	Topology=o	0	0	0	-0.645928
High_MED(LT)_1st_LysC	806	IPI00133399	Q9CQZ5	Ndufa6	IPI00133399	IPI00133399	Ndufa6	Complex I-B14;NADH dehydrogenase [ubiquinone] 1 alpha subcomplex subunit 6;NADH-ubiquinone oxidoreductase B14 subunit	1	4	4	4	3	3	4	3	3	4	3	3	4	42	42	42	15.283	131	1.5882e-44	35.9	35.9	42	420120000	99335000	136270000	184510000	0	0	0	Topology=o	0	0	0	-0.520611	#						#
High_MED(LT)_1st_LysC	807	IPI00133403	Q9CQZ6;Q9D6H6	Ndufb3	IPI00133403	IPI00133403	Ndufb3	Complex I-B12;NADH dehydrogenase [ubiquinone] 1 beta subcomplex subunit 3;NADH-ubiquinone oxidoreductase B12 subunit;Putative uncharacterized protein	1	2	2	2	2	2	2	2	2	2	2	2	2	20.2	20.2	20.2	11.692	104	1.4616e-06	20.2	20.2	20.2	1306900000	443270000	433160000	430490000	1	1. 74-94	0	Topology=o	0	0	1	-0.638462	#	#					#
High_MED(LT)_1st_LysC	808	IPI00133411	Q9CR98	Fam136a	IPI00133411	IPI00133411	Fam136a	Protein FAM136A	1	1	1	1	1	1	1	1	1	1	1	1	1	12.3	12.3	12.3	15.674	138	7.859e-19	12.3	12.3	12.3	19775000	8723900	5667900	5383000	0	0	0	Topology=o	0	0	0	-0.519565							#
High_MED(LT)_1st_LysC	809	IPI00133416	Q64343;Q0VDW9	Abc8;Abcg1;Wht1;mCG_14574	IPI00133416	IPI00133416	Abcg1	ATP-binding cassette sub-family G member 1;ATP-binding cassette transporter 8;White protein homolog;ATP-binding cassette, sub-family G (WHITE), member 1;ATP-binding cassette, sub-family G (WHITE), member 1, isoform CRA_b	1	2	2	2	2	2	2	2	2	2	2	2	2	4.5	4.5	4.5	74.032	666	9.2937e-11	4.5	4.5	4.5	70382000	23926000	25109000	21347000	6	1. 410-430, 2. 445-465, 3. 493-513, 4. 519-539, 5. 554-574, 6. 636-656	7	Topology=o410-432i445-467o491-513i520-542o552-574i587-604o636-658i	6	REGION 415-436,447-469,493-515,521-543,553-575,638-659	19	0.215315	#	#	#
High_MED(LT)_1st_LysC	810	IPI00133428	P62192;Q542I9	Psmc1;mCG_122657	IPI00133428	IPI00133428	Psmc1	26S protease regulatory subunit 4;26S proteasome AAA-ATPase subunit RPT2;Proteasome 26S subunit ATPase 1;MCG122657;Putative uncharacterized protein	1	3	3	3	2	3	3	2	3	3	2	3	3	13	13	13	49.184	440	3.0492e-90	8.4	13	13	70940000	21820000	24665000	24456000	0	0	0	Topology=o	0	0	0	-0.5425
High_MED(LT)_1st_LysC	811	IPI00133440;IPI00126917;IPI00649084;IPI00876224	P67778;Q3V2K0;Q5SQG5	Phb;1700071K01Rik;mCG_48927;RP23-17C2.2-002	IPI00133440;IPI00126917;IPI00649084	IPI00133440	Phb	B-cell receptor-associated protein 32;Prohibitin;MCG48927;Putative uncharacterized protein;RIKEN cDNA 1700071K01 gene	4	6	6	6	6	6	6	6	6	6	6	6	6	35.3	35.3	35.3	29.82	272	1.1657e-48	35.3	35.3	35.3	6726000000	2088000000	2488900000	2149100000	0	0	0	Topology=o	0	0	0	0.00919118	#						#
High_MED(LT)_1st_LysC	812	IPI00133474	Q0VDQ9	Fez;Fezf1	IPI00133474	IPI00133474	Fezf1	Fez family zinc finger protein 1	1	1	1	1	1	1	1	1	1	1	1	1	1	1.7	1.7	1.7	52.006	475	0.081131	1.7	1.7	1.7	30983000	5155500	13088000	12739000	0	0	0	Topology=o	0	0	0	-0.441053
High_MED(LT)_1st_LysC	813	IPI00133522;IPI00986399;IPI00461969	P09103;Q3TF72;Q3TGS0;Q3THC3;Q3TIM0;Q3TIQ5;Q3TT76;Q3TWE3;Q3U738;Q3UA23;Q3UBY9;Q3UDR2;Q3UJA8;Q3URP6	P4hb;Pdia1	IPI00133522	IPI00133522	P4hb	Cellular thyroid hormone-binding protein;Endoplasmic reticulum resident protein 59;p55;Prolyl 4-hydroxylase subunit beta;Protein disulfide-isomerase;Putative uncharacterized protein	3	16	16	16	16	16	16	16	16	16	16	16	16	40.1	40.1	40.1	57.058	509	4.075e-52	40.1	40.1	40.1	2052900000	574680000	758090000	720110000	0	0	0	Topology=o	1	REGION 1-23	1	-0.373477	#		#			#
High_MED(LT)_1st_LysC	814	IPI00133526;IPI00886060;IPI00830317	Q9CRA4;D3Z458	Sc4mol	IPI00133526;IPI00886060	IPI00133526	Sc4mol	C-4 methylsterol oxidase;Methylsterol monooxygenase;Putative uncharacterized protein Sc4mol	3	3	3	3	3	3	3	3	3	3	3	3	3	12.6	12.6	12.6	34.772	293	3.7863e-38	12.6	12.6	12.6	1821500000	526140000	610740000	684610000	4	1. 59-79, 2. 100-120, 3. 135-155, 4. 193-213	3	Topology=o55-77i101-123o194-216i	4	REGION 5-27,52-74,101-123,196-218	11	-0.0146758	#	#				#
High_MED(LT)_1st_LysC	815	IPI00133553	P16332;Q3UFU2;Q8BMR7;Q8VED0;Q9CSI4	Mut	IPI00133553	IPI00133553	Mut	Methylmalonyl-CoA isomerase;Methylmalonyl-CoA mutase, mitochondrial;Putative uncharacterized protein;Mut protein	1	5	5	5	3	5	5	3	5	5	3	5	5	9	9	9	82.843	748	6.9816e-10	5.7	9	9	174120000	40571000	70828000	62722000	0	0	0	Topology=o	0	0	0	-0.23369							#
High_MED(LT)_1st_LysC	816	IPI00133562;IPI00751223;IPI00757033;IPI00754739;IPI00990830	Q9CRB9;D3Z0L4;E9Q4H4;F6QFL0;Q91VG6;Q9D9P1	Chchd3	IPI00133562;IPI00751223;IPI00757033;IPI00754739	IPI00133562	Chchd3	Coiled-coil-helix-coiled-coil-helix domain-containing protein 3, mitochondrial;Putative uncharacterized protein Chchd3;Chchd3 protein;Putative uncharacterized protein	5	5	5	5	5	5	5	5	5	5	5	5	5	32.2	32.2	32.2	26.334	227	6.743e-28	32.2	32.2	32.2	3953900000	1158400000	1476400000	1319100000	0	0	0	Topology=o	0	0	0	-1.0304	#						#
High_MED(LT)_1st_LysC	817	IPI00133608;IPI00407938;IPI00856842	Q9CRD0-1;Q9CRD0	Asrij;Ociad1	IPI00133608	IPI00133608	Ociad1	OCIA domain-containing protein 1	3	5	5	5	5	5	5	5	5	5	5	5	5	39.7	39.7	39.7	27.61	247	1.3607e-37	39.7	39.7	39.7	1168400000	339440000	404930000	424010000	0	0	0	Topology=o	0	0	0	-0.721457							#
High_MED(LT)_1st_LysC	818	IPI00133612	Q9CRD2;Q6A0D1	Kiaa0103;Ttc35;mCG_16050;mKIAA0103	IPI00133612	IPI00133612	Ttc35	Tetratricopeptide repeat protein 35;MKIAA0103 protein;RIKEN cDNA 4921531G14	1	1	1	1	1	1	1	1	1	1	1	1	1	5.1	5.1	5.1	34.934	297	0.0048278	5.1	5.1	5.1	82325000	21659000	25316000	35350000	0	0	0	Topology=o	0	0	0	-0.717845						#	#
High_MED(LT)_1st_LysC	819	IPI00133700;IPI00312172;IPI00985947	P46467;Q3TN07;Q3U8P5;Q8VEJ9;Q3TDX2;Q9CTW3;E9QB03;Q8BM73	Skd1;Vps4b;mCG_8991;Vps4a	IPI00133700;IPI00312172;IPI00985947	IPI00133700	Vps4b	Suppressor of K(+) transport growth defect 1;Vacuolar protein sorting-associated protein 4B;Putative uncharacterized protein;Vacuolar protein sorting 4b (Yeast);Vacuolar protein sorting-associated protein 4A	3	2	2	2	2	2	2	2	2	2	2	2	2	4.1	4.1	4.1	49.419	444	0.0073241	4.1	4.1	4.1	50205000	13011000	19299000	17894000	0	0	0	Topology=o	0	0	0	-0.524324	#				#
High_MED(LT)_1st_LysC	820	IPI00133706	Q9D1G1;Q0PD66;Q3V3C2	Rab1b;mCG_8376;Rab1B	IPI00133706	IPI00133706	Rab1b	Ras-related protein Rab-1B;Rab1B;RAB1B, member RAS oncogene family, isoform CRA_c;Putative uncharacterized protein	1	7	3	3	6	7	7	2	3	3	2	3	3	47.3	24.4	24.4	22.187	201	8.045e-67	38.8	47.3	47.3	3913400000	1173600000	1068400000	1671400000	0	0	0	Topology=o	0	0	0	-0.308955	#			#			#
High_MED(LT)_1st_LysC	821	IPI00133744;IPI00648625	Q9D1H6;A2AJX2;A2AJX3	Hrpap20;Ndufaf4;1110007M04Rik;mCG_8960;RP23-372J10.1;RP23-372J10.1-001;RP23-372J10.1-003	IPI00133744;IPI00648625	IPI00133744	Ndufaf4	Hormone-regulated proliferation-associated protein of 20 kDa homolog;NADH dehydrogenase [ubiquinone] 1 alpha subcomplex assembly factor 4;Novel protein (Possible ortholog of Rat hormone-regulated proliferation-associated 20 kDa protein (HRPAP20));RIKEN cDNA 1110007M04, isoform CRA_c	2	3	3	3	3	3	3	3	3	3	3	3	3	22.5	22.5	22.5	20.082	173	3.7477e-05	22.5	22.5	22.5	107720000	37964000	36783000	32969000	0	0	0	Topology=o	0	0	0	-0.717919	#						#
High_MED(LT)_1st_LysC	822	IPI00133750	Q9D1H8	Mrpl53	IPI00133750	IPI00133750	Mrpl53	39S ribosomal protein L53, mitochondrial	1	1	1	1	1	1	1	1	1	1	1	1	1	13.6	13.6	13.6	12.737	118	3.3239e-05	13.6	13.6	13.6	165620000	35134000	67277000	63206000	0	0	0	Topology=o	0	0	0	-0.105085							#
High_MED(LT)_1st_LysC	823	IPI00133778	Q9D1I6	Mrpl14	IPI00133778	IPI00133778	Mrpl14	39S ribosomal protein L14, mitochondrial	1	1	1	1	1	1	1	1	1	1	1	1	1	6.2	6.2	6.2	15.874	145	0.0014404	6.2	6.2	6.2	11941000	5547500	3904100	2489800	0	0	0	Topology=o	0	0	0	-0.206207							#
High_MED(LT)_1st_LysC	824	IPI00133839	Q9QWF0;Q3UXB7	Caip150;Chaf1a	IPI00133839	IPI00133839	Chaf1a	Chromatin assembly factor 1 subunit A;Chromatin assembly factor I p150 subunit;Putative uncharacterized protein	1	1	1	1	1	1	1	1	1	1	1	1	1	1.4	1.4	1.4	101.93	911	0.0011054	1.4	1.4	1.4	12492000	4819200	4114800	3558000	0	0	0	Topology=o	0	0	0	-0.82404
High_MED(LT)_1st_LysC	825	IPI00133903;IPI00880839	P38647;Q3TW93;Q3UVN1;Q3V015;Q7TSZ0	Grp75;Hsp74;Hspa9;Hspa9a;mCG_123914	IPI00133903;IPI00880839	IPI00133903	Hspa9	75 kDa glucose-regulated protein;Heat shock 70 kDa protein 9;Mortalin;p66 MOT;Peptide-binding protein 74;Stress-70 protein, mitochondrial;Putative uncharacterized protein;Heat shock protein 9;Heat shock protein 9A	2	23	23	23	22	23	23	22	23	23	22	23	23	58.5	58.5	58.5	73.527	679	1.2386e-260	54.9	58.5	58.5	12098000000	3841400000	3985800000	4271200000	0	0	0	Topology=o	0	0	0	-0.391163							#
High_MED(LT)_1st_LysC	826	IPI00133920	Q9D1M0	Sec13;Sec13l1	IPI00133920	IPI00133920	Sec13	Protein SEC13 homolog;SEC13-like protein 1;SEC13-related protein	1	3	3	3	3	3	3	3	3	3	3	3	3	11.5	11.5	11.5	35.565	322	2.5073e-19	11.5	11.5	11.5	135600000	40374000	45635000	49588000	0	0	0	Topology=o	0	0	0	-0.376398	#					#
High_MED(LT)_1st_LysC	827	IPI00133931	Q9D1M7	Fkbp11	IPI00133931	IPI00133931	Fkbp11	19 kDa FK506-binding protein;FK506-binding protein 11;Peptidyl-prolyl cis-trans isomerase FKBP11;Rotamase	1	2	2	2	2	2	2	2	2	2	2	2	2	15.4	15.4	15.4	22.137	201	1.1987e-52	15.4	15.4	15.4	550830000	163000000	226880000	160950000	2	1. 5-25, 2. 157-177	1	Topology=o155-177i	2	REGION 4-25,153-175	5	0.0258706	#	#
High_MED(LT)_1st_LysC	828	IPI00134011;IPI00988316	Q9D1P0;Q7TMH5;F7CXG9	Mrpl13	IPI00134011;IPI00988316	IPI00134011	Mrpl13	39S ribosomal protein L13, mitochondrial;Mrpl13 protein	2	1	1	1	1	0	1	1	0	1	1	0	1	5.1	5.1	5.1	20.677	178	6.6996e-06	5.1	0	5.1	14081000	8831300	0	5249900	0	0	0	Topology=o	0	0	0	-0.547191							#
High_MED(LT)_1st_LysC	829	IPI00134058	Q9D1Q6;B1AY76;Q3URM4	Erp44;Kiaa0573;Txndc4;RP23-479K11.1-001	IPI00134058	IPI00134058	Erp44	Endoplasmic reticulum resident protein 44;Thioredoxin domain-containing protein 4;Thioredoxin domain containing 4 (Endoplasmic reticulum);Putative uncharacterized protein	1	5	5	5	4	5	4	4	5	4	4	5	4	20.7	20.7	20.7	46.852	406	3.1758e-10	18.2	20.7	18.2	229510000	62283000	87866000	79356000	1	1. 9-29	0	Topology=o	0	0	1	-0.426601	#					#
High_MED(LT)_1st_LysC	830	IPI00134095	E9PYU6;O88738;Q3UYZ6;Q69ZM5;Q8BNX0;Q8BR72;Q8BRV7;Q8C737;Q8CBU9	Birc6;mKIAA1289	IPI00134095	IPI00134095	Birc6	Ubiquitin-conjugating enzyme;Putative uncharacterized protein;MKIAA1289 protein	1	1	1	1	1	1	1	1	1	1	1	1	1	0.2	0.2	0.2	529.41	4854	0.052733	0.2	0.2	0.2	12593000	4543400	4602300	3447500	11	1. 1412-1432, 2. 2059-2079, 3. 2148-2168, 4. 2330-2350, 5. 2686-2706, 6. 2709-2729, 7. 2993-3013, 8. 3706-3726, 9. 4067-4087, 10. 4230-4250, 11. 4391-4411	0	Topology=o	2	REGION 11-33,2331-2353	13	-0.127627
High_MED(LT)_1st_LysC	831	IPI00134103	Q9D1R1	Tmem126b	IPI00134103	IPI00134103	Tmem126b	Transmembrane protein 126B	1	2	2	2	2	2	2	2	2	2	2	2	2	11.3	11.3	11.3	25.444	230	5.0942e-19	11.3	11.3	11.3	149750000	39879000	53552000	56317000	3	1. 106-126, 2. 141-161, 3. 186-206	4	Topology=i70-92o107-126i139-161o196-218i	0	0	7	0.0565217	#	#
High_MED(LT)_1st_LysC	832	IPI00134112;IPI00133965	Q9D1N9-2;Q9D1N9;A8Y5G2;Q9D1N9-1;A8Y5G1	D9Wsu149;Mrpl21;mCG_3895;RP23-179N14.1-002;RP23-179N14.1-001	IPI00134112;IPI00133965	IPI00134112	Mrpl21	39S ribosomal protein L21, mitochondrial;MCG3895, isoform CRA_b;Mitochondrial ribosomal protein L21;MCG3895, isoform CRA_a	2	2	2	2	2	2	2	2	2	2	2	2	2	19.4	19.4	19.4	24.03	216	2.9116e-08	19.4	19.4	19.4	264190000	81692000	93530000	88967000	0	0	0	Topology=o	0	0	0	-0.20463							#
High_MED(LT)_1st_LysC	833	IPI00134131;IPI00648476	P32020-1;P32020;P32020-2	Scp2;Scp-2	IPI00134131;IPI00648476	IPI00134131	Scp2	Non-specific lipid-transfer protein;Propanoyl-CoA C-acyltransferase;SCP-chi;SCPX;Sterol carrier protein 2;Sterol carrier protein X	2	2	2	2	1	2	2	1	2	2	1	2	2	3.5	3.5	3.5	59.125	547	0.018566	2	3.5	3.5	41540000	14752000	13571000	13216000	0	0	0	Topology=o	0	0	0	-0.234735							#
High_MED(LT)_1st_LysC	834	IPI00134188;IPI00229014;IPI00608051	Q04207-1;Q04207;A4L9Q2;Q3U3Q8;Q548Y4;Q8BTL4;Q04207-2;Q4U113	Nfkb3;Rela;mCG_11759	IPI00134188;IPI00229014;IPI00608051	IPI00134188	Rela	Nuclear factor NF-kappa-B p65 subunit;Nuclear factor of kappa light polypeptide gene enhancer in B-cells 3;Transcription factor p65;RELA protein;Putative uncharacterized protein;Nuclear transcription factor RelA;V-rel reticuloendotheliosis viral oncogene homolog A (Avian);NF-kB RelA splice variant 1	3	2	2	2	2	2	2	2	2	2	2	2	2	6	6	6	60.211	549	0.0098399	6	6	6	46247000	17369000	13500000	15377000	0	0	0	Topology=o	0	0	0	-0.483242					#
High_MED(LT)_1st_LysC	835	IPI00134300;IPI01023117;IPI00874426;IPI00758127;IPI00885227	P32067;Q3TG93;Q564E6;Q8BTU4;F8WHY1;Q9CYB9;A2AV01;F6SXM5	Ssb;Ss-b;mCG_12976;RP23-273G23.1-001;RP23-273G23.1-005	IPI00134300;IPI01023117;IPI00874426	IPI00134300	Ssb	La autoantigen homolog;La ribonucleoprotein;Lupus La protein homolog;Putative uncharacterized protein;Sjogren syndrome antigen B;Sjogren syndrome antigen B, isoform CRA_a;Ssb protein	5	4	4	4	4	4	4	4	4	4	4	4	4	11.3	11.3	11.3	47.756	415	1.7288e-52	11.3	11.3	11.3	213580000	65404000	79803000	68376000	0	0	0	Topology=o	0	0	0	-1.02241
High_MED(LT)_1st_LysC	836	IPI00134378;IPI00990139	D3YZZ5;E9Q7G1	Tmed7	IPI00134378;IPI00990139	IPI00134378	Tmed7	Putative uncharacterized protein Tmed7	2	2	2	2	2	2	2	2	2	2	2	2	2	11.2	11.2	11.2	25.2	224	1.0129e-06	11.2	11.2	11.2	1002100000	346950000	313040000	342070000	2	1. 13-33, 2. 188-208	1	Topology=i186-208o	1	REGION 191-213	4	-0.253125	#	#
High_MED(LT)_1st_LysC	837	IPI00134398	Q8BU14;Q05DA2;Q8BK88;Q8CIK3;Q9CRY0	Sec62;Tloc1	IPI00134398	IPI00134398	Sec62	Translocation protein 1;Translocation protein SEC62;Sec62 protein;Putative uncharacterized protein	1	4	4	4	3	4	4	3	4	4	3	4	4	14.1	14.1	14.1	45.58	398	2.6179e-15	8.8	14.1	14.1	183370000	37057000	78350000	67967000	3	1. 196-216, 2. 223-243, 3. 245-265	2	Topology=i196-218o233-255i	2	REGION 190-212,230-252	7	-1.00151	#	#				#
High_MED(LT)_1st_LysC	838	IPI00134420	Q9CRY7;B2KGQ6	Gde4;Gdpd1;mCG_4234;RP23-352L3.1-001	IPI00134420	IPI00134420	Gdpd1	Glycerophosphodiester phosphodiesterase 4;Glycerophosphodiester phosphodiesterase domain-containing protein 1;Glycerophosphodiester phosphodiesterase domain containing 1	1	6	6	6	6	5	5	6	5	5	6	5	5	24.5	24.5	24.5	35.866	314	4.2207e-60	24.5	22	22	596710000	186260000	210040000	200420000	2	1. 4-24, 2. 199-219	2	Topology=o5-24i200-222o	1	REGION 5-27	5	-0.0378981	#	#
High_MED(LT)_1st_LysC	839	IPI00134452	Q9D1Z3	Fam173b	IPI00134452	IPI00134452	Fam173b	Protein FAM173B	1	1	1	1	1	1	1	1	1	1	1	1	1	10.9	10.9	10.9	27.397	247	0.00030587	10.9	10.9	10.9	27638000	9558400	7778400	10301000	1	1. 29-49	1	Topology=i33-55o	1	REGION 32-54	3	-0.227935	#	#
High_MED(LT)_1st_LysC	840	IPI00134484	P62075	Tim13a;Timm13;Timm13a	IPI00134484	IPI00134484	Timm13	Mitochondrial import inner membrane translocase subunit Tim13	1	3	3	3	3	3	3	3	3	3	3	3	3	47.4	47.4	47.4	10.458	95	2.543e-27	47.4	47.4	47.4	311180000	91990000	107850000	111340000	0	0	0	Topology=o	0	0	0	-0.526316	#						#
High_MED(LT)_1st_LysC	841	IPI00134572;IPI00309285;IPI01027736	P53702;Q6P5G5;Q8BP79	Cchl;Hccs;RP23-37L2.1-001	IPI00134572;IPI00309285	IPI00134572	Hccs	Cytochrome c-type heme lyase;Holocytochrome c-type synthase;Hccs protein;Holocytochrome c synthetase;Putative uncharacterized protein	3	4	4	4	4	4	4	4	4	4	4	4	4	34.9	34.9	34.9	31.007	272	1.4584e-26	34.9	34.9	34.9	648930000	227210000	251120000	170600000	0	0	0	Topology=o	0	0	0	-0.838971	#						#
High_MED(LT)_1st_LysC	842	IPI00134599;IPI00856866	P62908;O89068;Q3UCL7;Q3UK56;Q5YLW3;Q9CZP6;Q9D0A2	Rps3;mCG_7040	IPI00134599	IPI00134599	Rps3	40S ribosomal protein S3;Ribosomal protein S3;Putative uncharacterized protein;Ribosomal protein S3, isoform CRA_g	2	8	8	8	8	8	8	8	8	8	8	8	8	38.3	38.3	38.3	26.674	243	8.1324e-56	38.3	38.3	38.3	9527400000	3178700000	3647200000	2701600000	0	0	0	Topology=o	0	0	0	-0.153086					#
High_MED(LT)_1st_LysC	843	IPI00134621;IPI00127109	P62827;Q3ULW0;Q14AA6	Ran;Rasl2-8;1700009N14Rik;mCG_49183;RP23-143B14.1;RP23-143B14.1-001	IPI00134621;IPI00127109	IPI00134621	Ran;LOC100045999	GTPase Ran;GTP-binding nuclear protein Ran;Ras-like protein TC4;Ras-related nuclear protein;Putative uncharacterized protein;MCG49183;Novel Ras protein (1700009N14Rik);RIKEN cDNA 1700009N14 gene	2	5	5	2	3	4	5	3	4	5	2	2	2	24.1	24.1	9.7	24.423	216	2.1419e-17	14.8	19.9	24.1	2951700000	1018300000	939730000	993670000	0	0	0	Topology=o	0	0	0	-0.265741
High_MED(LT)_1st_LysC	844	IPI00134809;IPI00845858	Q9D2G2-1;Q9D2G2	Dlst	IPI00134809	IPI00134809	Dlst	2-oxoglutarate dehydrogenase complex component E2;Dihydrolipoamide succinyltransferase component of 2-oxoglutarate dehydrogenase complex;Dihydrolipoyllysine-residue succinyltransferase component of 2-oxoglutarate dehydrogenase complex, mitochondrial;E2K	2	7	7	7	7	7	7	7	7	7	7	7	7	27.8	27.8	27.8	48.994	454	3.9189e-104	27.8	27.8	27.8	2093500000	584260000	744530000	764680000	0	0	0	Topology=o	0	0	0	-0.170925	#		#				#
[truncated: 26,678 more rows]
[truncated: 4 more columns]

## Sheet: Supplementary table S3
Table S3. Total protein list identified in biological set 2. Complete list of protein groups identified in biological set 2 is shown. Leading proteins in the corresponding protein groups are also listed. List includes IPI accession number, Uniprot accession number, gene symbol, and protein name of each identified protein group. Search results from the Maxquant program-Andromeda engine are also sh…
[truncated: 26,471 more rows]
[truncated: 4 more columns]
