# Supplementary material for: Characterization of the membrane proteome and N-glycoproteome in BV-2 mouse microglia by liquid chromatography-tandem mass spectrometry
Source: BMC Genomics. 2014 Feb 4;15:95. doi: 10.1186/1471-2164-15-95 (PMC3938046; doi:10.1186/1471-2164-15-95)
Supplement: Additional file 6: Table S6 — N-glycoproteome by CMC at FDR < 1%. Table S7. N-glycosylated peptides containing N!P-[S/T/rarely C] motif by CMC. [file 1471-2164-15-95-S6.xlsx]

## Sheet: Supplementary table S6
Table S6. N-glycoproteome by CMC at FDR < 1%. All identified N-glycopeptides by CMC at an FDR < 1% are listed. Search results derived from Sequest - TPP are provided. In addition, sequence analysis was performed to examine N!P-[S/T/rarely C] motif.
exp.	index	peptide probability	ions	peptide	protein	Protein group (IPI)	Protein group (Uniprot)	Leading protein (IPI)	Leading protein (Uniprot)	Leading protein (Gene symbol)	Protein name	calc_neutral_pep_mass	index	assumed charge	precursor_neutral_mass	MZratio	pI	retention_time_sec	xcorr	deltacn	deltacnstar	spscore	sprank	num_tol_term	num_missed_cleavages	massdiff	fval	pI_zscore	RT	RT_score	peptide	modified peptide	N-Glycosites			Sequence windows			NxSTC motif information
																																	glycosite 1	glycosite 2	glycosite 3	sequence windows 1	sequence windows 2	sequence windows 3	seq1_1st	seq1_2nd	seq1_3rd	seq2_1st	seq2_2nd	seq2_3rd	seq3_1st	seq3_2nd	seq3_3rd
CMC_Bio1_tech1	1	0.9624	18/28	K.TPEKN[117.09]DTAAAGQGER.N	IPI:IPI00120245.2,IPI:IPI00752080.1	IPI00120245;IPI00752080	P43406;A2AKI5;Q3U4C8;Q80Y67	IPI00120245	P43406	Gene_Symbol=Itgav	Integrin alpha-V	1547.57	14117	2	1547.31	774.795	4.68	596.3	2.741	0.33	0	772.2	1	2	1	-0.2695	3.6737	-0.27	357.9	0.86	K.TPEKN#DTAAAGQGER.N	KTPEKN#DTAAAGQGERN	869			ADTEINPLRIKTPEKNDTAAAGQGERNHLIT			N	D	T
CMC_Bio1_tech1	2	0.997	31/56	K.TPEKN[117.09]DTAAAGQGER.N	IPI:IPI00120245.2,IPI:IPI00752080.1	IPI00120245;IPI00752080	P43406;A2AKI5;Q3U4C8;Q80Y67	IPI00120245	P43406	Gene_Symbol=Itgav	Integrin alpha-V	1547.57	6584	3	1548.1	516.866	4.68	604.6	4.471	0.258	0	1480.1	1	2	1	0.5233	5.1345	-0.27	357.9	0.87	K.TPEKN#DTAAAGQGER.N	KTPEKN#DTAAAGQGERN	869			ADTEINPLRIKTPEKNDTAAAGQGERNHLIT			N	D	T
CMC_Bio1_tech1	3	1	15/20	R.PGTN[117.09]ASSVPHR.H	IPI:IPI00117986.4	IPI00117986	Q99MR3	IPI00117986	Q99MR3	Gene_Symbol=Slc12a9	Solute carrier family 12 member 9	1125.19	6000	2	1125.21	563.6	10.18	671.2	3.36	0.446	0	477	1	1	0	0.02	5.4117	4.07	566.84	0.49	R.PGTN#ASSVPHR.H	RPGTN#ASSVPHRH	228			AVGPRNIPLAPRPGTNASSVPHRHGHFTGFN			N	A	S
CMC_Bio1_tech1	4	1	29/60	K.SYC[160.19]KNGVN[117.09]GTGENGRK.C	IPI:IPI00132474.3	IPI00132474	P09055;Q8BUD1	IPI00132474	P09055;Q8BUD1	Gene_Symbol=Itgb1	Integrin beta-1	1743.85	12158	3	1742.89	582.29	9.19	671.7	3.378	0.44	0.254	1610	1	2	1	-0.9604	6.3406	3.29	-188.27	1.98	K.SYC[160.19]KNGVN#GTGENGRK.C	KSYCKNGVN#GTGENGRKC	406			DGVTINYKSYCKNGVNGTGENGRKCSNISIG			N	G	T
CMC_Bio1_tech1	5	0.9162	18/56	K.QINC[160.19]QHRPGMEN[117.09]HTR.D	IPI:IPI00108718.1,IPI:IPI00275680.4,IPI:IPI00338423.2,IPI:IPI00654266.1	IPI00108718;IPI00275680;IPI00338423;IPI00654266	Q8R4V1-2;Q8R4V1-1;Q3TBS2;Q3TD05;Q3TD63;Q8R4V1-3;A7E2R9;Q3TC65	IPI00108718	Q8R4V1-2	Gene_Symbol=Nfam1	Isoform 2 of NFAT activation molecule 1	1881.06	14297	3	1881.37	628.027	8.27	673.2	2.391	0.225	0	354.7	2	2	0	0.3098	2.8625	2.56	200.43	1.22	K.QINC[160.19]QHRPGMEN#HTR.D	KQINCQHRPGMEN#HTRD	65			RWEKQINCQHRPGMENHTRDCMVKLSQANTS			N	H	T
CMC_Bio1_tech1	6	0.9977	21/56	R.INHAN[117.09]HTGSNHTYLK.T	IPI:IPI00123867.8,IPI:IPI00853982.1,IPI:IPI00956811.1,IPI:IPI00956990.2	IPI00123867;IPI00853982;IPI00956811;IPI00956990	Q9WU40-1;Q9WU40-2;D3YU56	IPI00123867	Q9WU40-1	Gene_Symbol=Lemd3	Isoform 1 of Inner nuclear membrane protein Man1	1709.81	68	3	1708.72	570.945	8.61	698.1	2.778	0.356	0.085	272.7	2	2	0	-1.0941	4.7591	2.83	124.92	1.38	R.INHAN#HTGSNHTYLK.T	RINHAN#HTGSNHTYLKT	439			ATAAAAPGTLRINHANHTGSNHTYLKTAYGK			N	H	T
CMC_Bio1_tech1	7	1	30/64	R.IKTPEKN[117.09]DTAAAGQGER.N	IPI:IPI00120245.2,IPI:IPI00752080.1	IPI00120245;IPI00752080	P43406;A2AKI5;Q3U4C8;Q80Y67	IPI00120245	P43406	Gene_Symbol=Itgav	Integrin alpha-V	1788.91	8485	3	1789.33	597.309	6.18	711.4	4.736	0.476	0	1120.3	1	2	2	0.4221	7.6125	0.92	53.33	1.53	R.IKTPEKN#DTAAAGQGER.N	RIKTPEKN#DTAAAGQGERN	869			ADTEINPLRIKTPEKNDTAAAGQGERNHLIT			N	D	T
CMC_Bio1_tech1	8	0.9909	14/24	K.QTGDVTC[160.19]N[117.09]C[160.19]TDGR.V	IPI:IPI00119063.2	IPI00119063	Q91ZX7;Q3U454;Q811K6;Q8C4T5	IPI00119063	Q91ZX7;Q3U454;Q811K6;Q8C4T5	Gene_Symbol=Lrp1	Prolow-density lipoprotein receptor-related protein 1	1486.54	6757	2	1488.23	744.275	4.21	721.7	2.468	0.185	0	395.8	1	2	0	1.689	2.4344	-0.64	855.46	-0.05	K.QTGDVTC[160.19]N#C[160.19]TDGR.V	KQTGDVTCN#CTDGRV	4365			QGACVVNKQTGDVTCNCTDGRVAPSCLTCID			N	C	T
CMC_Bio1_tech1	9	0.9899	21/32	R.IKTPEKN[117.09]DTAAAGQGER.N	IPI:IPI00120245.2,IPI:IPI00752080.1	IPI00120245;IPI00752080	P43406;A2AKI5;Q3U4C8;Q80Y67	IPI00120245	P43406	Gene_Symbol=Itgav	Integrin alpha-V	1788.91	13728	2	1788.59	895.46	6.18	728.3	4.264	0.333	0	1100.2	1	2	2	-0.3207	4.9039	0.92	53.33	1.54	R.IKTPEKN#DTAAAGQGER.N	RIKTPEKN#DTAAAGQGERN	869			ADTEINPLRIKTPEKNDTAAAGQGERNHLIT			N	D	T
CMC_Bio1_tech1	10	0.9989	15/22	K.APEDSN[117.09]TTVTEK.P	IPI:IPI00322698.7	IPI00322698	Q9WTR1	IPI00322698	Q9WTR1	Gene_Symbol=Trpv2	Transient receptor potential cation channel subfamily V member 2	1294.31	6629	2	1293.57	648.164	4.14	748.6	2.407	0.426	0	448.8	1	1	0	-0.7474	4.1895	-0.7	962.04	-0.24	K.APEDSN#TTVTEK.P	KAPEDSN#TTVTEKP	567			SLSREARSPKAPEDSNTTVTEKPTLGQEEEP			N	T	T
CMC_Bio1_tech1	11	1	18/24	R.VETGEN[117.09]C[160.19]TSPAPK.E	IPI:IPI00117630.4,IPI:IPI00230018.2,IPI:IPI00230019.2,IPI:IPI00230020.4,IPI:IPI00230021.5,IPI:IPI00230023.2,IPI:IPI00469221.6,IPI:IPI00474081.4,IPI:IPI01008339.1,IPI:IPI01008553.1,IPI:IPI01008614.1,IPI:IPI01023288.1	IPI00117630;IPI00230018;IPI00230019;IPI00230020;IPI00230021;IPI00230023;IPI00469221;IPI00474081;IPI01008339;IPI01008553;IPI01008614;IPI01023288	P11881-7;P11881-3;P11881-4	IPI00117630	P11881-7	Gene_Symbol=Itpr1	Isoform 7 of Inositol 1,4,5-trisphosphate receptor type 1	1392.48	9467	2	1392.35	697.249	4.53	780.1	4.166	0.432	0	592.6	1	2	0	-0.1374	5.7361	-0.39	810.58	0.08	R.VETGEN#C[160.19]TSPAPK.E	RVETGEN#CTSPAPKE	2463			NDFLYSDVCRVETGENCTSPAPKEELLPAEE			N	C	T
CMC_Bio1_tech1	12	0.9999	18/20	K.AIVASENN[117.09]M[147.19]SR.T	IPI:IPI00120674.2,IPI:IPI00415773.1,IPI:IPI00761784.2,IPI:IPI00876475.2,IPI:IPI00886282.1,IPI:IPI00989894.1	IPI00120674;IPI00415773;IPI00761784;IPI00876475;IPI00886282;IPI00989894	Q3U1U4;Q3UJ88;P05555-2	IPI00120674	Q3U1U4;Q3UJ88	Gene_Symbol=Itgam	Uncharacterized protein	1210.3	7881	2	1210.47	606.159	6.05	791.1	2.86	0.373	0.025	1004	1	2	0	0.161	4.3928	0.81	978.98	-0.25	K.AIVASENN#M[147.19]SR.T	KAIVASENN#MSRT	907			FGNKLLLKAIVASENNMSRTHKTKFQLELPV			N	M	S
CMC_Bio1_tech1	13	0.9784	15/20	R.VSSHLNSN[117.09]SVR.F	IPI:IPI00318748.1,IPI:IPI01027735.1	IPI00318748;IPI01027735	Q9EQU3;F8VPN5;Q4L0K3;Q4L0K4	IPI00318748	Q9EQU3	Gene_Symbol=Tlr9	Toll-like receptor 9	1202.27	4364	2	1202.41	602.141	9.73	803.1	2.376	0.251	0.058	480.6	1	2	0	0.1372	2.9423	3.71	787.61	0.13	R.VSSHLNSN#SVR.F	RVSSHLNSN#SVRF	599			AHNDIHTRVSSHLNSNSVRFLDFSGNGMGRM			N	S	V
CMC_Bio1_tech1	14	0.9998	14/18	R.GDHGAN[117.09]FSC[160.19]R.T	IPI:IPI00122973.1,IPI:IPI00230702.1	IPI00122973;IPI00230702	P13597-1;Q3TB10;Q3TB21;Q3THH5;Q3U7Q9;Q3U7T2;Q3U8M7;Q3UAU5;Q3UDC5;Q3UDJ5;Q3UE52;Q4FK06;Q922B3;P13597-2	IPI00122973	P13597-1;Q3TB10;Q3TB21;Q3THH5;Q3U7Q9;Q3U7T2;Q3U8M7;Q3UAU5;Q3UDC5;Q3UDJ5;Q3UE52;Q4FK06;Q922B3	Gene_Symbol=Icam1	Isoform 1 of Intercellular adhesion molecule 1	1123.15	3301	2	1123.09	562.582	6.74	807.2	3.002	0.308	0	495.4	1	2	0	-0.0642	4.1683	1.35	639.65	0.43	R.GDHGAN#FSC[160.19]R.T	RGDHGAN#FSCRT	185			EITFTVLASRGDHGANFSCRTELDLRPQGLA			N	F	S
CMC_Bio1_tech1	15	0.9998	17/20	R.VLN[117.09]STGHDVAR.C	IPI:IPI00124987.2,IPI:IPI00849146.2,IPI:IPI00884511.1,IPI:IPI00884516.1	IPI00124987;IPI00849146;IPI00884511;IPI00884516	Q00941;B2RWT6A9P558	IPI00124987	Q00941;B2RWT6	Gene_Symbol=Csf2ra	Granulocyte-macrophage colony-stimulating factor receptor subunit alpha	1171.25	6240	2	1172.51	586.634	6.71	807.3	3.439	0.306	0	1250	1	2	0	1.2513	4.4573	1.34	758.5	0.19	R.VLN#STGHDVAR.C	RVLN#STGHDVARC	165			GPAAPADVRYSLRVLNSTGHDVARCMADPGD			N	S	T
CMC_Bio1_tech1	16	1	20/24	R.LEN[117.09]C[160.19]TSDDDTEC[160.19]R.T	IPI:IPI00406609.2,IPI:IPI00469426.7,IPI:IPI00986905.1	IPI00406609;IPI00469426;IPI00986905	A2AWF9;Q64455;E9QNI4;A2AWF8;E9QAB0;Q61373	IPI00406609	A2AWF9	Gene_Symbol=Ptprj	receptor-type tyrosine-protein phosphatase eta isoform 2	1617.62	12169	2	1616.87	809.817	3.77	815.8	4.546	0.567	0	1955.7	1	2	0	-0.755	6.973	-0.99	822.81	0.07	R.LEN#C[160.19]TSDDDTEC[160.19]R.T	RLEN#CTSDDDTECRT	687			LGVRSDSWDNMTRLENCTSDDDTECRTEVAY			N	C	T
CMC_Bio1_tech1	17	0.9855	14/18	R.NIGN[117.09]TSEGPR.C	IPI:IPI00221706.1	IPI00221706	Q8BGT0	IPI00221706	Q8BGT0	Gene_Symbol=Ostm1	Osteopetrosis-associated transmembrane protein 1	1047.07	1821	2	1048.51	524.542	6	833.4	1.842	0.25	0	491.1	1	2	0	1.4356	2.2276	0.77	869.24	-0.01	R.NIGN#TSEGPR.C	RNIGN#TSEGPRC	139			QQVAIKMDNISRNIGNTSEGPRCGGSLLTAD			N	T	S
CMC_Bio1_tech1	18	0.9946	13/18	R.NIGN[117.09]TSEGPR.C	IPI:IPI00221706.1	IPI00221706	Q8BGT0	IPI00221706	Q8BGT0	Gene_Symbol=Ostm1	Osteopetrosis-associated transmembrane protein 1	1047.07	7249	2	1046.31	524.542	6	834	2.088	0.264	0	383.4	1	2	0	-0.7644	2.7192	0.77	869.24	-0.01	R.NIGN#TSEGPR.C	RNIGN#TSEGPRC	139			QQVAIKMDNISRNIGNTSEGPRCGGSLLTAD			N	T	S
CMC_Bio1_tech1	19	0.9991	13/20	R.DN[117.09]HTSC[160.19]AEC[160.19]LK.F	IPI:IPI00320605.3,IPI:IPI00776045.2	IPI00320605;IPI00776045	P11835;Q542I8	IPI00320605	P11835	Gene_Symbol=Itgb2	Integrin beta-2	1337.43	12442	2	1337.39	669.722	5.32	839.8	2.764	0.256	0	291	1	2	0	-0.0451	3.434	0.24	457.1	0.81	R.DN#HTSC[160.19]AEC[160.19]LK.F	RDN#HTSCAECLKF	626			PMCEDCPSCGSHCRDNHTSCAECLKFDKGPF			N	H	T
CMC_Bio1_tech1	20	0.926	12/18	R.KPNN[117.09]LSDTVK.E	IPI:IPI00108849.1	IPI00108849	P54751;Q3UU61;Q544T4;Q9JL30	IPI00108849	P54751;Q3UU61;Q544T4;Q9JL30	Gene_Symbol=St3gal1	CMP-N-acetylneuraminate-beta-galactosamide-alpha-2,3-sialyltransferase 1	1118.23	7240	2	1118.47	560.123	8.59	887.2	2.176	0.114	0.098	375.5	1	2	0	0.2343	1.7498	2.82	699.22	0.36	R.KPNN#LSDTVK.E	RKPNN#LSDTVKE	109			TYRWWLRLQRERKPNNLSDTVKELFRLVPGN			N	L	S
CMC_Bio1_tech1	21	0.9994	16/18	R.GSPAN[117.09]VTEAR.L	IPI:IPI00119129.1,IPI:IPI00409902.3,IPI:IPI00480402.1,IPI:IPI00808422.1,IPI:IPI00989134.1	IPI00119129;IPI00409902;IPI00480402;IPI00808422;IPI00989134	Q9DAX2-1;Q9DAX2-2;Q5U4G4	IPI00119129	Q9DAX2-1	Gene_Symbol=Ppap2c	Isoform 1 of Lipid phosphate phosphohydrolase 2	1004.04	4666	2	1004.19	503.03	6	889.4	2.58	0.285	0	497.7	1	2	0	0.1405	3.5297	0.77	922.52	-0.08	R.GSPAN#VTEAR.L	RGSPAN#VTEARL	155			CSGYVQLEVCRGSPANVTEARLSFYSGHSSF			N	V	T
CMC_Bio1_tech1	22	0.9925	14/18	K.NPN[117.09]GTDPIQK.Y	IPI:IPI00265095.7,IPI:IPI00468236.3	IPI00265095;IPI00468236	Q6P9J9-2;Q6P9J9-1	IPI00265095	Q6P9J9-2	Gene_Symbol=Ano6	Isoform 2 of Anoctamin-6	1086.15	6157	2	1086.99	544.08	5.84	889.5	2.502	0.198	0	591.3	2	2	0	0.8394	2.6599	0.64	1001.34	-0.24	K.NPN#GTDPIQK.Y	KNPN#GTDPIQKY	67			LSVFIVFSTTLPKNPNGTDPIQKYLTPQMAT			N	G	T
CMC_Bio1_tech1	23	0.9963	14/18	K.NPN[117.09]GTDPIQK.Y	IPI:IPI00265095.7,IPI:IPI00468236.3	IPI00265095;IPI00468236	Q6P9J9-2;Q6P9J9-1	IPI00265095	Q6P9J9-2	Gene_Symbol=Ano6	Isoform 2 of Anoctamin-6	1086.15	631	2	1084.31	544.08	5.84	893.8	2.482	0.276	0.183	647.3	1	2	0	-1.8406	3.3436	0.64	1001.34	-0.23	K.NPN#GTDPIQK.Y	KNPN#GTDPIQKY	67			LSVFIVFSTTLPKNPNGTDPIQKYLTPQMAT			N	G	T
CMC_Bio1_tech1	24	1	21/26	K.N[117.09]GTHSYQEDNVEGR.R	IPI:IPI00226278.1,IPI:IPI00626100.1,IPI:IPI00986767.2,IPI:IPI01016259.1	IPI00226278;IPI00626100;IPI00986767;IPI01016259	P23336-2;P23336-1;Q3TXW0;P23336-3;Q9DBU1	IPI00226278	P23336-2	Gene_Symbol=Ggta1	Isoform 2 of N-acetyllactosaminide alpha-1,3-galactosyltransferase	1608.57	7852	2	1608.67	805.294	4.65	895.9	3.81	0.488	0	1425.6	1	2	0	0.0917	5.8059	-0.29	402.43	0.95	K.N#GTHSYQEDNVEGR.R	KN#GTHSYQEDNVEGRR	48			ENRWQKDWWFPSWFKNGTHSYQEDNVEGRRE			N	G	T
CMC_Bio1_tech1	25	1	21/32	R.ASDAN[117.09]C[160.19]SGEDAAPPEER.N	IPI:IPI00222915.3,IPI:IPI00881836.1	IPI00222915;IPI00881836	Q80XL7-2;Q80XL7-1	IPI00222915	Q80XL7-2	Gene_Symbol=Mppe1	Isoform 2 of Metallophosphoesterase 1	1778.76	3366	2	1779.27	890.387	3.83	901	3.905	0.376	0	847.5	1	2	0	0.5067	4.9781	-0.94	945.68	-0.12	R.ASDAN#C[160.19]SGEDAAPPEER.N	RASDAN#CSGEDAAPPEERN	260			PVLLQHYPLYRASDANCSGEDAAPPEERNVP			N	C	S
CMC_Bio1_tech1	26	0.9838	11/24	K.QTGDVTC[160.19]N[117.09]C[160.19]TDGR.V	IPI:IPI00119063.2	IPI00119063	Q91ZX7;Q3U454;Q811K6;Q8C4T5	IPI00119063	Q91ZX7;Q3U454;Q811K6;Q8C4T5	Gene_Symbol=Lrp1	Prolow-density lipoprotein receptor-related protein 1	1486.54	3105	2	1486.57	744.275	4.21	915.9	2.082	0.155	0	164	3	2	0	0.029	1.5107	-0.64	855.46	0.07	K.QTGDVTC[160.19]N#C[160.19]TDGR.V	KQTGDVTCN#CTDGRV	4365			QGACVVNKQTGDVTCNCTDGRVAPSCLTCID			N	C	T
CMC_Bio1_tech1	27	0.9919	13/24	R.VETGEN[117.09]C[160.19]TSPAPK.E	IPI:IPI00117630.4,IPI:IPI00230018.2,IPI:IPI00230019.2,IPI:IPI00230020.4,IPI:IPI00230021.5,IPI:IPI00230023.2,IPI:IPI00469221.6,IPI:IPI00474081.4,IPI:IPI01008339.1,IPI:IPI01008553.1,IPI:IPI01008614.1,IPI:IPI01023288.1	IPI00117630;IPI00230018;IPI00230019;IPI00230020;IPI00230021;IPI00230023;IPI00469221;IPI00474081;IPI01008339;IPI01008553;IPI01008614;IPI01023288	P11881-7;P11881-3;P11881-4	IPI00117630	P11881-7	Gene_Symbol=Itpr1	Isoform 7 of Inositol 1,4,5-trisphosphate receptor type 1	1392.48	6350	2	1391.13	697.249	4.53	920.9	2.626	0.198	0	125.7	13	2	0	-1.3574	2.1962	-0.39	810.58	0.16	R.VETGEN#C[160.19]TSPAPK.E	RVETGEN#CTSPAPKE	2463			NDFLYSDVCRVETGENCTSPAPKEELLPAEE			N	C	T
CMC_Bio1_tech1	28	0.997	24/96	K.ETSLHSPSN[117.09]TSASHSQGGGPPTSGM[147.19].-	IPI:IPI00114256.2,IPI:IPI00380812.1	IPI00114256;IPI00380812	O09117-1;Q3U4T9;O09117-2;Q3TVX7	IPI00114256	O09117-1;Q3U4T9	Gene_Symbol=Sypl	Isoform 1 of Synaptophysin-like protein 1	2430.47	645	3	2428.72	811.164	5.99	936.4	2.583	0.34	0.038	364.7	2	2	0	-1.751	4.0594	0.76	401.88	0.97	K.ETSLHSPSN#TSASHSQGGGPPTSGM[147.19].-	KETSLHSPSN#TSASHSQGGGPPTSGM	245			NAWFVYKETSLHSPSNTSASHSQGGGPPTSG			N	T	S
CMC_Bio1_tech1	29	1	18/30	K.LTSC[160.19]ATN[117.09]ASM[147.19]C[160.19]GDEAR.C	IPI:IPI00119063.2	IPI00119063	Q91ZX7;Q3U454;Q811K6;Q8C4T5	IPI00119063	Q91ZX7;Q3U454;Q811K6;Q8C4T5	Gene_Symbol=Lrp1	Prolow-density lipoprotein receptor-related protein 1	1762.89	8688	2	1763.07	882.45	4.37	937	3.822	0.498	0	691.6	1	2	0	0.1793	5.812	-0.51	928.88	-0.07	K.LTSC[160.19]ATN#ASM[147.19]C[160.19]GDEAR.C	KLTSCATN#ASMCGDEARC	3789			EEDCSIDPKLTSCATNASMCGDEARCVRTEK			N	A	S
CMC_Bio1_tech1	30	0.9872	16/18	K.WQN[117.09]DTGPSDK.S	IPI:IPI00222305.4	IPI00222305	Q80WQ6	IPI00222305	Q80WQ6	Gene_Symbol=Rhbdf2	Inactive rhomboid protein 2	1150.15	13201	2	1149.61	576.08	4.21	942.5	2.586	0.098	0	586.2	1	2	0	-0.54	2.1686	-0.64	1062.07	-0.33	K.WQN#DTGPSDK.S	KWQN#DTGPSDKS	500			KKDCSETLATFVKWQNDTGPSDKSDLSQKQP			N	D	T
CMC_Bio1_tech1	31	1	18/22	R.KC[160.19]N[117.09]ATMDTVC[160.19]DK.F	IPI:IPI00265742.1	IPI00265742	P83626;A7MCW7;Q2NL41;Q3U3N2	IPI00265742	P83626;A7MCW7;Q2NL41;Q3U3N2	Gene_Symbol=Tnfrsf26	Tumor necrosis factor receptor superfamily member 26	1445.63	4162	2	1446.43	723.824	5.95	942.7	4.405	0.469	0	996.3	1	2	0	0.7915	6.2726	0.73	519.29	0.75	R.KC[160.19]N#ATMDTVC[160.19]DK.F	RKCN#ATMDTVCDKF	136			HTCSSCPDGRVVRKCNATMDTVCDKFDSEPG			N	A	T
CMC_Bio1_tech1	32	0.9862	15/22	K.VGGTSDVEVN[117.09]EK.K	IPI:IPI00308885.6,IPI:IPI00845678.1	IPI00308885;IPI00845678	P63038-1;P63038-2	IPI00308885	P63038-1	Gene_Symbol=Hspd1	Isoform 1 of 60 kDa heat shock protein, mitochondrial	1236.28	4584	2	1236.41	619.145	4.14	959.3	2.427	0.168	0	422.8	1	2	0	0.1289	2.3259	-0.7	1058.22	-0.31	K.VGGTSDVEVN#EK.K	KVGGTSDVEVN#EKK	415			GVAVLKVGGTSDVEVNEKKDRVTDALNATRA			N	E	K
CMC_Bio1_tech1	33	0.9876	11/18	K.ATVN[117.09]DSGEYR.C	IPI:IPI00129485.3,IPI:IPI00133707.1,IPI:IPI00223490.2,IPI:IPI00762704.3,IPI:IPI00896625.1,IPI:IPI00989659.1,IPI:IPI00989948.1	IPI00129485;IPI00133707;IPI00223490;IPI00762704;IPI00896625;IPI00989659;IPI00989948	P08101-1;P08508;Q5D5I8;Q5D5J5;P08101-3;E9Q415	IPI00129485	P08101-1	Gene_Symbol=Fcgr2b	low affinity immunoglobulin gamma Fc region receptor II-b isoform 1	1114.11	426	2	1113.17	558.064	4.37	964.1	2.087	0.251	0	257.7	14	2	0	-0.9476	2.0974	-0.51	1021	-0.23	K.ATVN#DSGEYR.C	KATVN#DSGEYRC	102			IRSQVQASYTFKATVNDSGEYRCQMEQTRLS			N	D	S
CMC_Bio1_tech1	34	0.9531	10/14	K.YN[117.09]VTDTPK.S	IPI:IPI00322418.3	IPI00322418	Q8K385	IPI00322418	Q8K385	Gene_Symbol=Frrs1	Ferric-chelate reductase 1	939.998	4311	2	941.165	471.006	5.83	976.7	1.894	0.126	0	276.1	1	2	0	1.1678	1.5663	0.64	875.27	0.06	K.YN#VTDTPK.S	KYN#VTDTPKS	353			IFRHSQQPLITYEKYNVTDTPKSVGGSRSSP			N	V	T
CMC_Bio1_tech1	35	0.9999	25/56	R.N[117.09]ETHSIC[160.19]SAC[160.19]DESC[160.19]K.T	IPI:IPI00111286.1	IPI00111286	Q9CYA0	IPI00111286	Q9CYA0	Gene_Symbol=Creld2	Cysteine-rich with EGF-like domain protein 2	1800.9	2404	3	1800.58	601.306	4.65	980.2	3.995	0.278	0	838.4	1	2	0	-0.3172	5.0438	-0.29	312.6	1.18	R.N#ETHSIC[160.19]SAC[160.19]DESC[160.19]K.T	RN#ETHSICSACDESCKT	188			PLCIDCTDGFFSLQRNETHSICSACDESCKT			N	E	T
CMC_Bio1_tech1	36	0.9995	33/76	R.KGTEN[117.09]GVNGTVTSN[117.09]GADSPR.N	IPI:IPI00125907.3	IPI00125907	Q91V04;Q3TPI4;Q3UAT2;Q3ULV0;Q3UQ93;Q4FK14;Q9CVJ6	IPI00125907	Q91V04;Q3TPI4;Q3UAT2;Q3ULV0;Q3UQ93;Q4FK14;Q9CVJ6	Gene_Symbol=Tram1	Translocating chain-associated membrane protein 1	1966.99	5958	3	1965.79	656.672	6.07	990.7	4.101	0.279	0.041	1324.9	2	2	0	-1.2063	4.7068	0.83	431.55	0.95	R.KGTEN#GVNGTVTSN#GADSPR.N	RKGTEN#GVNGTVTSN#GADSPRN	352	361		KPAVTKGRSSRKGTENGVNGTVTSNGADSPR	SRKGTENGVNGTVTSNGADSPRNRKEKSS__		N	G	V	N	G	A
CMC_Bio1_tech1	37	0.9999	15/20	K.AMSSN[117.09]ETAAYK.I	IPI:IPI00316469.4	IPI00316469	Q3TDQ1;Q8BGU3	IPI00316469	Q3TDQ1;Q8BGU3	Gene_Symbol=Stt3b	Dolichyl-diphosphooligosaccharide--protein glycosyltransferase subunit STT3B	1175.26	13739	2	1175.17	588.637	6.05	996.8	3.01	0.395	0	414.9	1	2	0	-0.0944	4.7076	0.81	1073.99	-0.32	K.AMSSN#ETAAYK.I	KAMSSN#ETAAYKI	638			WNNSHIALVGKAMSSNETAAYKIMRSLDVDY			N	E	T
CMC_Bio1_tech1	38	1	19/24	K.VC[160.19]DPNSDVC[160.19]N[117.09]TTR.S	IPI:IPI00665580.1,IPI:IPI00850873.1	IPI00665580;IPI00850873	Q5XF89-1;Q5XF89-2	IPI00665580	Q5XF89-1	Gene_Symbol=Atp13a3	Isoform 1 of Probable cation-transporting ATPase 13A3	1540.63	1557	2	1539.63	771.321	4.21	1007.7	3.502	0.503	0.365	1526.2	1	2	0	-1.0018	5.76	-0.64	833.14	0.17	K.VC[160.19]DPNSDVC[160.19]N#TTR.S	KVCDPNSDVCN#TTRS	1038			WVKQYKVCDPNSDVCNTTRSACWNSSHLYNG			N	T	T
CMC_Bio1_tech1	39	0.9986	16/18	K.TDAELN[117.09]ETAR.P	IPI:IPI00408895.2	IPI00408895	Q62313;Q4FJY3	IPI00408895	Q62313;Q4FJY3	Gene_Symbol=Tgoln1	Trans-Golgi network integral membrane protein 1	1122.13	2012	2	1122.25	562.074	4.14	1022.7	3.176	0.296	0	950.2	1	1	0	0.1119	4.2554	-0.7	1272.98	-0.69	K.TDAELN#ETAR.P	KTDAELN#ETARP	110			LGDSRRQPEKTDAELNETARPLSPVNPKLEK			N	E	T
CMC_Bio1_tech1	40	1	23/26	K.C[160.19]HEGN[117.09]GTFEC[160.19]GAC[160.19]R.C	IPI:IPI00132474.3	IPI00132474	P09055;Q8BUD1	IPI00132474	P09055;Q8BUD1	Gene_Symbol=Itgb1	Integrin beta-1	1657.76	8634	2	1657.39	829.887	5.4	1029.5	4.202	0.583	0	1501.1	1	2	0	-0.3737	6.7744	0.3	328.73	1.17	K.C[160.19]HEGN#GTFEC[160.19]GAC[160.19]R.C	KCHEGN#GTFECGACRC	481			CQSHGIPASPKCHEGNGTFECGACRCNEGRV			N	G	T
CMC_Bio1_tech1	41	0.9611	11/14	K.AN[117.09]ATIEVK.A	IPI:IPI00123831.2,IPI:IPI00662285.1,IPI:IPI00757771.1	IPI00123831;IPI00662285;IPI00757771	P97300-1;P97300-3;P97300-2	IPI00123831	P97300-1	Gene_Symbol=Nptn	Isoform 1 of Neuroplastin	847.945	1184	2	846.685	424.98	6.05	1082.9	2.318	0.15	0	274.8	16	2	0	-1.2595	1.8678	0.81	1046.77	-0.21	K.AN#ATIEVK.A	KAN#ATIEVKA	112			GEYHCVYHFVSAPKANATIEVKAAPDITGHK			N	A	T
CMC_Bio1_tech1	42	0.9976	11/16	K.SC[160.19]N[117.09]ISVTEK.S	IPI:IPI00129968.2	IPI00129968	P21995;Q3TI59;Q3TSZ8;Q3UFK0	IPI00129968	P21995;Q3TI59;Q3TSZ8;Q3UFK0	Gene_Symbol=Emb	Embigin	1040.14	1831	2	1040.15	521.077	5.72	1083	2.31	0.23	0	607	1	2	0	0.0067	2.8788	0.55	984.56	-0.09	K.SC[160.19]N#ISVTEK.S	KSCN#ISVTEKS	62			EEMMAKYSNLSLKSCNISVTEKSNVSVEENV			N	I	S
CMC_Bio1_tech1	43	1	24/30	K.IHVAGGTHSVN[117.09]QTVN[117.09]K.T	IPI:IPI00406609.2,IPI:IPI00469426.7,IPI:IPI00986905.1	IPI00406609;IPI00469426;IPI00986905	A2AWF9;Q64455;E9QNI4;A2AWF8;E9QAB0;Q61373	IPI00406609	A2AWF9	Gene_Symbol=Ptprj	receptor-type tyrosine-protein phosphatase eta isoform 2	1667.8	7430	2	1669.47	834.908	8.76	1090.1	4.399	0.454	0	2161.8	1	2	0	1.6641	5.8745	2.95	380.51	1.11	K.IHVAGGTHSVN#QTVN#K.T	KIHVAGGTHSVN#QTVN#KT	332	336		SIVYKIHVAGGTHSVNQTVNKTEAIILGLSS	KIHVAGGTHSVNQTVNKTEAIILGLSSSTLY		N	Q	T	N	K	T
CMC_Bio1_tech1	44	0.9874	14/16	K.QN[117.09]TTWQAGR.N	IPI:IPI00113517.1	IPI00113517	P10605;Q3TC17;Q3TVS6;Q6LAF6	IPI00113517	P10605;Q3TC17;Q3TVS6;Q6LAF6	Gene_Symbol=Ctsb	Cathepsin B	1064.1	7478	2	1063.71	533.058	9.75	1090.7	2.168	0.278	0	366.2	2	2	0	-0.3967	2.888	3.73	1018.29	-0.15	K.QN#TTWQAGR.N	KQN#TTWQAGRN	38			FHPLSDDLINYINKQNTTWQAGRNFYNVDIS			N	T	T
CMC_Bio1_tech1	45	1	20/22	R.M[147.19]GQN[117.09]VSLSC[160.19]STK.N	IPI:IPI00380918.5,IPI:IPI00661188.1,IPI:IPI00922968.1,IPI:IPI00988740.1	IPI00380918;IPI00661188;IPI00922968;IPI00988740	Q3TB92-1;B1ARB4;Q3TB92-2;B7ZP19	IPI00380918	Q3TB92-1;B1ARB4	Gene_Symbol=Gm885	Isoform 1 of Allergin-1	1330.48	14709	2	1330.19	666.245	7.98	1108.5	4.164	0.46	0	1604.1	1	2	0	-0.2898	6.0421	2.33	863.43	0.16	R.M[147.19]GQN#VSLSC[160.19]STK.N	RMGQN#VSLSCSTKN	68			SPNLNSSMNVVRMGQNVSLSCSTKNTSVDIT			N	V	S
CMC_Bio1_tech1	46	0.94	13/18	K.DN[117.09]QTLSHSLK.M	IPI:IPI00111742.1,IPI:IPI00454037.2,IPI:IPI00551131.1,IPI:IPI00928446.1	IPI00111742;IPI00454037;IPI00551131;IPI00928446	Q9CYN8;Q9CQ56-1;Q05CJ0;Q5I940;Q9CQ56-2	IPI00111742	Q9CYN8	Gene_Symbol=Use1	Putative uncharacterized protein	1145.21	8138	2	1145.27	573.614	6.74	1122.1	2.513	0.042	0	378.3	5	2	0	0.052	1.3497	1.36	883.06	0.13	K.DN#QTLSHSLK.M	KDN#QTLSHSLKM	84			LKTNTLAAQSVIKKDNQTLSHSLKMADQNLE			N	Q	T
CMC_Bio1_tech1	47	0.9656	12/16	R.QN[117.09]VTNQLEK.W	IPI:IPI00467883.4	IPI00467883	Q6NSU3-1	IPI00467883	Q6NSU3-1	Gene_Symbol=Glt8d1	Isoform 1 of Glycosyltransferase 8 domain-containing protein 1	1076.15	7382	2	1076.43	539.083	6	1139.7	2.468	0.074	0	249.7	6	2	0	0.2743	1.5937	0.77	966.85	-0.02	R.QN#VTNQLEK.W	RQN#VTNQLEKW	257			NPGVFVANLTEWKRQNVTNQLEKWMKLNVEE			N	V	T
CMC_Bio1_tech1	48	0.9992	11/14	K.N[117.09]YTADYDK.A	IPI:IPI00221540.1,IPI:IPI00331524.7,IPI:IPI00989450.1,IPI:IPI00991047.1	IPI00221540;IPI00331524;IPI00989450;IPI00991047	Q8BFZ9Q91X78	IPI00221540	Q8BFZ9	Gene_Symbol=Erlin2	Erlin-2	991.986	10720	2	992.065	497	4.21	1149.9	1.652	0.402	0	227.6	2	2	0	0.0791	2.9893	-0.64	867.58	0.18	K.N#YTADYDK.A	KN#YTADYDKA	106			VVNFLVPNAVYDIVKNYTADYDKALIFNKIH			N	Y	T
CMC_Bio1_tech1	49	0.9997	13/16	K.SC[160.19]N[117.09]ISVTEK.S	IPI:IPI00129968.2	IPI00129968	P21995;Q3TI59;Q3TSZ8;Q3UFK0	IPI00129968	P21995;Q3TI59;Q3TSZ8;Q3UFK0	Gene_Symbol=Emb	Embigin	1040.14	3962	2	1040.63	521.077	5.72	1181.1	2.7	0.307	0	797.7	1	2	0	0.4867	3.9442	0.55	984.56	-0.03	K.SC[160.19]N#ISVTEK.S	KSCN#ISVTEKS	62			EEMMAKYSNLSLKSCNISVTEKSNVSVEENV			N	I	S
CMC_Bio1_tech1	50	0.9999	15/16	R.YEQLQN[117.09]ETR.Q	IPI:IPI00154056.1,IPI:IPI00653175.2	IPI00154056;IPI00653175	P24638;A2AGR5;Q3U4F3;B7ZCF4;E9Q9I3;Q3UZN1	IPI00154056	P24638;A2AGR5;Q3U4F3	Gene_Symbol=Acp2	Lysosomal acid phosphatase	1183.22	930	2	1184.99	592.616	4.53	1211.2	3.685	0.339	0	1372	1	2	0	1.7669	5.1791	-0.39	1252.39	-0.54	R.YEQLQN#ETR.Q	RYEQLQN#ETRQ	167			LKFPLGPCPRYEQLQNETRQTPEYQNRSIQN			N	E	T
CMC_Bio1_tech1	51	1	19/34	K.MDN[117.09]VTDGM[147.19]ETSHQTYDNK.L	IPI:IPI00129304.8	IPI00129304	Q8K4Q8	IPI00129304	Q8K4Q8	Gene_Symbol=Colec12	Collectin-12	2105.17	15268	2	2105.39	1053.59	4.22	1217.2	3.934	0.422	0.119	612.8	1	2	0	0.2178	5.3349	-0.63	955.69	0.05	K.MDN#VTDGM[147.19]ETSHQTYDNK.L	KMDN#VTDGMETSHQTYDNKL	67			ITVAILGYKVVEKMDNVTDGMETSHQTYDNK			N	V	T
CMC_Bio1_tech1	52	1	15/24	R.ENC[160.19]GN[117.09]QSADPLM[147.19]K.E	IPI:IPI00134013.4	IPI00134013	Q6PEM8	IPI00134013	Q6PEM8	Gene_Symbol=Slc46a1	Proton-coupled folate transporter	1482.58	12700	2	1482.71	742.299	4.37	1220.2	3.401	0.347	0.294	615.8	1	2	0	0.122	4.535	-0.51	801.13	0.35	R.ENC[160.19]GN#QSADPLM[147.19]K.E	RENCGN#QSADPLMKE	68			TELGYNGTRHRENCGNQSADPLMKEVETLTS			N	Q	S
CMC_Bio1_tech1	53	0.9985	15/20	K.ASSN[117.09]ESLVANR.L	IPI:IPI00320399.7,IPI:IPI00464348.2,IPI:IPI00466738.5	IPI00320399;IPI00464348;IPI00466738	Q61029-1;Q3U7B3;Q3U955;Q3UR33;F6QXX3;Q78WP6;Q61029-3;Q3TNH0	IPI00320399	Q61029-1;Q3U7B3;Q3U955;Q3UR33	Gene_Symbol=Tmpo	Isoform Beta of Lamina-associated polypeptide 2, isoforms beta/delta/epsilon/gamma	1150.19	7174	2	1149.57	576.102	6.05	1229.2	3.098	0.252	0	1148.9	1	2	0	-0.6246	3.748	0.81	1256.83	-0.54	K.ASSN#ESLVANR.L	KASSN#ESLVANRL	289			ISESTPIAETIKASSNESLVANRLTGNFKHA			N	E	S
CMC_Bio1_tech1	54	1	26/76	K.VGNVEC[160.19]GEGHFC[160.19]HDN[117.09]QTC[160.19]C[160.19]K.D	IPI:IPI00124640.4	IPI00124640	P28798;Q3TVQ3;Q3TW77;Q3TWT4;Q3TX66;Q3U5Q6;Q3U8W3;Q3U9K2;Q3U9N4;Q3UAJ3;Q3UC19;Q3UD85;Q3UDD6;Q544Y8;Q9D2V3	IPI00124640	P28798;Q3TVQ3;Q3TW77;Q3TWT4;Q3TX66;Q3U5Q6;Q3U8W3;Q3U9K2;Q3U9N4;Q3UAJ3;Q3UC19;Q3UD85;Q3UDD6;Q544Y8;Q9D2V3	Gene_Symbol=Grn	granulins	2411.59	4363	3	2411.38	804.869	5.27	1231.1	4.146	0.414	0	563.3	1	2	0	-0.2081	6.3992	0.2	433.77	1.09	K.VGNVEC[160.19]GEGHFC[160.19]HDN#QTC[160.19]C[160.19]K.D	KVGNVECGEGHFCHDN#QTCCKD	539			KVGNVECGEGHFCHDNQTCCKDSAGVWACCP			N	Q	T
CMC_Bio1_tech1	55	1	18/22	K.ASSGWGN[117.09]ATAGK.C	IPI:IPI00177177.1,IPI:IPI00473307.1	IPI00177177;IPI00473307	Q8K078-1;A2ACT3;Q8K078-2	IPI00177177	Q8K078-1;A2ACT3	Gene_Symbol=Slco4a1	Isoform 1 of Solute carrier organic anion transporter family member 4A1	1109.14	6321	2	1107.21	555.577	8.8	1238.8	3.446	0.437	0	892.9	1	2	0	-1.9342	5.32	2.98	1055.82	-0.14	K.ASSGWGN#ATAGK.C	KASSGWGN#ATAGKC	566			RGCSCILEKASSGWGNATAGKCASTCQSKPF			N	A	T
CMC_Bio1_tech1	56	1	23/38	K.VGNVEC[160.19]GEGHFC[160.19]HDN[117.09]QTC[160.19]C[160.19]K.D	IPI:IPI00124640.4	IPI00124640	P28798;Q3TVQ3;Q3TW77;Q3TWT4;Q3TX66;Q3U5Q6;Q3U8W3;Q3U9K2;Q3U9N4;Q3UAJ3;Q3UC19;Q3UD85;Q3UDD6;Q544Y8;Q9D2V3	IPI00124640	P28798;Q3TVQ3;Q3TW77;Q3TWT4;Q3TX66;Q3U5Q6;Q3U8W3;Q3U9K2;Q3U9N4;Q3UAJ3;Q3UC19;Q3UD85;Q3UDD6;Q544Y8;Q9D2V3	Gene_Symbol=Grn	granulins	2411.59	4028	2	2410.59	1206.8	5.27	1244.5	5.081	0.586	0.544	1369.2	1	2	0	-1.0009	7.2344	0.2	433.77	1.09	K.VGNVEC[160.19]GEGHFC[160.19]HDN#QTC[160.19]C[160.19]K.D	KVGNVECGEGHFCHDN#QTCCKD	539			KVGNVECGEGHFCHDNQTCCKDSAGVWACCP			N	Q	T
CMC_Bio1_tech1	57	0.9916	14/22	R.N[117.09]C[160.19]TEPGEQLSSR.Q	IPI:IPI00625328.2	IPI00625328	Q9CQ01;Q5FWA0;Q9CVC3	IPI00625328	Q9CQ01;Q5FWA0;Q9CVC3	Gene_Symbol=Rnaset2a;Rnaset2b	Ribonuclease T2	1380.43	8913	2	1381.21	691.223	4.53	1252.1	2.587	0.131	0	403.5	1	2	0	0.7732	2.242	-0.39	655.93	0.66	R.N#C[160.19]TEPGEQLSSR.Q	RN#CTEPGEQLSSRQ	216			GQIELCFTKEDLHLRNCTEPGEQLSSRQEAW			N	C	T
CMC_Bio1_tech1	58	0.984	18/20	K.STESLQAN[117.09]VQR.L	IPI:IPI00134097.1,IPI:IPI00224505.7,IPI:IPI00653474.1,IPI:IPI00890196.2,IPI:IPI00988790.1	IPI00134097;IPI00224505;IPI00653474;IPI00890196;IPI00988790	D3YX54;P47963;Q5RKP3	IPI00134097	D3YX54	Gene_Symbol=Rpl13-ps3	60S ribosomal protein L13	1235.29	12587	2	1235.23	618.655	5.72	1252.2	3.094	0.126	0	1411.5	1	2	0	-0.0695	2.8222	0.55	1255.24	-0.52	K.STESLQAN#VQR.L	KSTESLQAN#VQRL	113			VDPRRRNKSTESLQANVQRLKEYRSKLILFP			N	V	Q
CMC_Bio1_tech1	59	0.98	13/16	R.YEQLQN[117.09]ETR.Q	IPI:IPI00154056.1,IPI:IPI00653175.2	IPI00154056;IPI00653175	P24638;A2AGR5;Q3U4F3;B7ZCF4;E9Q9I3;Q3UZN1	IPI00154056	P24638;A2AGR5;Q3U4F3	Gene_Symbol=Acp2	Lysosomal acid phosphatase	1183.22	6167	2	1182.43	592.616	4.53	1260.1	2.081	0.184	0	500.3	1	2	0	-0.7931	2.2063	-0.39	1252.39	-0.51	R.YEQLQN#ETR.Q	RYEQLQN#ETRQ	167			LKFPLGPCPRYEQLQNETRQTPEYQNRSIQN			N	E	T
CMC_Bio1_tech1	60	1	20/28	K.VLTNQESPYQN[117.09]HTGR.F	IPI:IPI00125310.1,IPI:IPI00828449.1	IPI00125310;IPI00828449	P98086;Q3TXB1;Q3UBX7;Q9DCM6	IPI00125310	P98086	Gene_Symbol=C1qa	Complement C1q subcomponent subunit A	1746.83	12348	2	1746.49	874.421	6.72	1268.8	4.163	0.406	0	931.7	1	2	0	-0.3423	5.3725	1.34	830.05	0.33	K.VLTNQESPYQN#HTGR.F	KVLTNQESPYQN#HTGRF	146			VIFDKVLTNQESPYQNHTGRFICAVPGFYYF			N	H	T
CMC_Bio1_tech1	61	0.9997	18/22	K.ASSGWGN[117.09]ATAGK.C	IPI:IPI00177177.1,IPI:IPI00473307.1	IPI00177177;IPI00473307	Q8K078-1;A2ACT3;Q8K078-2	IPI00177177	Q8K078-1;A2ACT3	Gene_Symbol=Slco4a1	Isoform 1 of Solute carrier organic anion transporter family member 4A1	1109.14	14042	2	1110.95	555.577	8.8	1274	3.155	0.438	0	1008.4	1	2	0	1.8058	5.0692	2.98	1055.82	-0.12	K.ASSGWGN#ATAGK.C	KASSGWGN#ATAGKC	566			RGCSCILEKASSGWGNATAGKCASTCQSKPF			N	A	T
CMC_Bio1_tech1	62	0.9999	14/18	R.N[117.09]ATLVNEADK.L	IPI:IPI00319509.5,IPI:IPI00988334.1	IPI00319509;IPI00988334	P97449;Q3UP74;Q3TB69	IPI00319509	P97449;Q3UP74	Gene_Symbol=Anpep	Aminopeptidase N	1077.14	3971	2	1077.25	539.575	4.37	1287	2.771	0.362	0	511.7	1	2	0	0.1096	4.3148	-0.51	1092.26	-0.18	R.N#ATLVNEADK.L	RN#ATLVNEADKL	817			FGGEEEWNFAWEQFRNATLVNEADKLRSALA			N	A	T
CMC_Bio1_tech1	63	0.9189	13/22	K.YIINGSHAN[117.09]ETR.L	IPI:IPI00129968.2	IPI00129968	P21995;Q3TI59;Q3TSZ8;Q3UFK0	IPI00129968	P21995;Q3TI59;Q3TSZ8;Q3UFK0	Gene_Symbol=Emb	Embigin	1377.45	8451	2	1378.83	689.734	6.75	1287.1	2.149	0.179	0	94	22	2	0	1.3723	1.4353	1.36	971.03	0.06	K.YIINGSHAN#ETR.L	KYIINGSHAN#ETRL	221			DAHSNEKYIINGSHANETRLKIKHLLEEDGG			N	E	T
CMC_Bio1_tech1	64	0.972	11/16	K.C[160.19]IN[117.09]QSIC[160.19]EK.C	IPI:IPI00224752.8	IPI00224752	Q9WU60;B9EIU3;Q3TRR6;Q8CHF0	IPI00224752	Q9WU60;B9EIU3;Q3TRR6;Q8CHF0	Gene_Symbol=Atrn	Attractin	1154.31	13181	2	1153.33	578.161	5.99	1294.3	1.838	0.202	0	386.7	2	2	0	-0.9828	1.8006	0.76	883	0.24	K.C[160.19]IN#QSIC[160.19]EK.C	KCIN#QSICEKC	1072			IHCPACQCNGHSKCINQSICEKCEDLTTGKH			N	Q	S
CMC_Bio1_tech1	65	0.9994	13/24	K.N[117.09]STTTDQN[117.09]FTSAK.I	IPI:IPI00124830.3,IPI:IPI00403079.4	IPI00124830;IPI00403079	Q61735-2;Q61735-1;D3Z187;E5Q371;Q3U967	IPI00124830	Q61735-2	Gene_Symbol=Cd47	Isoform 2 of Leukocyte surface antigen CD47	1420.41	10485	2	1419.29	711.214	5.84	1298.8	2.392	0.388	0.296	242.8	2	2	0	-1.1289	3.6925	0.64	809.8	0.38	K.N#STTTDQN#FTSAK.I	KN#STTTDQN#FTSAKI	73	80		WKLNKSYIFIYDGNKNSTTTDQNFTSAKISV	IFIYDGNKNSTTTDQNFTSAKISVSDLINGI		N	S	T	N	F	T
CMC_Bio1_tech1	66	1	17/22	K.DLQDLHKDTEN[117.09]R.T	IPI:IPI00129304.8	IPI00129304	Q8K4Q8	IPI00129304	Q8K4Q8	Gene_Symbol=Colec12	Collectin-12	1486.53	9386	2	1487.39	744.275	4.66	1299	3.88	0.491	0	1017.1	1	2	1	0.8507	6.0623	-0.29	709.65	0.58	K.DLQDLHKDTEN#R.T	KDLQDLHKDTEN#RT	323			EQSLKDLQDLHKDTENRTAVKFSQLEERFQV			N	R	T
CMC_Bio1_tech1	67	1	24/76	K.VGNVEC[160.19]GEGHFC[160.19]HDN[117.09]QTC[160.19]C[160.19]K.D	IPI:IPI00124640.4	IPI00124640	P28798;Q3TVQ3;Q3TW77;Q3TWT4;Q3TX66;Q3U5Q6;Q3U8W3;Q3U9K2;Q3U9N4;Q3UAJ3;Q3UC19;Q3UD85;Q3UDD6;Q544Y8;Q9D2V3	IPI00124640	P28798;Q3TVQ3;Q3TW77;Q3TWT4;Q3TX66;Q3U5Q6;Q3U8W3;Q3U9K2;Q3U9N4;Q3UAJ3;Q3UC19;Q3UD85;Q3UDD6;Q544Y8;Q9D2V3	Gene_Symbol=Grn	granulins	2411.59	9210	3	2409.88	804.869	5.27	1322.5	3.337	0.427	0	452.5	1	2	0	-1.7081	5.9792	0.2	433.77	1.14	K.VGNVEC[160.19]GEGHFC[160.19]HDN#QTC[160.19]C[160.19]K.D	KVGNVECGEGHFCHDN#QTCCKD	539			KVGNVECGEGHFCHDNQTCCKDSAGVWACCP			N	Q	T
CMC_Bio1_tech1	68	0.9814	13/22	K.ASSGWGN[117.09]ATAGK.C	IPI:IPI00177177.1,IPI:IPI00473307.1	IPI00177177;IPI00473307	Q8K078-1;A2ACT3;Q8K078-2	IPI00177177	Q8K078-1;A2ACT3	Gene_Symbol=Slco4a1	Isoform 1 of Solute carrier organic anion transporter family member 4A1	1109.14	261	2	1108.91	555.577	8.8	1329.5	1.972	0.284	0	352.7	1	2	0	-0.2342	2.5671	2.98	1055.82	-0.08	K.ASSGWGN#ATAGK.C	KASSGWGN#ATAGKC	566			RGCSCILEKASSGWGNATAGKCASTCQSKPF			N	A	T
CMC_Bio1_tech1	69	1	20/26	K.EC[160.19]LGN[117.09]C[160.19]SEPDDPTK.C	IPI:IPI00128358.1,IPI:IPI01026785.1	IPI00128358;IPI01026785	P15208;F8VPU4;Q3TPM5;Q3V313	IPI00128358	P15208	Gene_Symbol=Insr	Insulin receptor	1624.7	4922	2	1624.37	813.356	3.92	1335.6	4.273	0.407	0	1449	1	2	0	-0.3323	5.5334	-0.87	1050.09	-0.07	K.EC[160.19]LGN#C[160.19]SEPDDPTK.C	KECLGN#CSEPDDPTKC	242			GCTAEGLCCHKECLGNCSEPDDPTKCVACRN			N	C	S
CMC_Bio1_tech1	70	0.9974	15/22	K.YIIN[117.09]GSHANETR.L	IPI:IPI00129968.2	IPI00129968	P21995;Q3TI59;Q3TSZ8;Q3UFK0	IPI00129968	P21995;Q3TI59;Q3TSZ8;Q3UFK0	Gene_Symbol=Emb	Embigin	1377.45	7601	2	1376.59	689.734	6.75	1336	2.612	0.248	0	764.5	1	2	0	-0.8677	3.1262	1.36	968.3	0.09	K.YIIN#GSHANETR.L	KYIIN#GSHANETRL	216			AQVPIDAHSNEKYIINGSHANETRLKIKHLL			N	G	S
CMC_Bio1_tech1	71	0.9999	14/16	R.LN[117.09]ITC[160.19]ESSK.K	IPI:IPI00468236.3	IPI00468236	Q6P9J9-1	IPI00468236	Q6P9J9-1	Gene_Symbol=Ano6	Isoform 1 of Anoctamin-6	1054.17	13923	2	1054.15	528.09	5.99	1337.2	2.642	0.412	0	1145.6	1	2	0	-0.02	4.6426	0.77	1013.94	0	R.LN#ITC[160.19]ESSK.K	RLN#ITCESSKK	362			LMCPQCDRLCPFWRLNITCESSKKLCIFDSF			N	I	T
CMC_Bio1_tech1	72	0.9996	14/20	K.AIVASEN[117.09]N[117.09]MSR.T	IPI:IPI00120674.2,IPI:IPI00415773.1,IPI:IPI00761784.2,IPI:IPI00876475.2,IPI:IPI00886282.1,IPI:IPI00989894.1	IPI00120674;IPI00415773;IPI00761784;IPI00876475;IPI00886282;IPI00989894	Q3U1U4;Q3UJ88;P05555-2	IPI00120674	Q3U1U4;Q3UJ88	Gene_Symbol=Itgam	Uncharacterized protein	1197.3	11415	2	1197.37	599.656	6.05	1339.4	2.903	0.36	0	712.5	1	2	0	0.0677	4.3426	0.81	1411.81	-0.78	K.AIVASEN#N#MSR.T	KAIVASEN#N#MSRT	906	907		SFGNKLLLKAIVASENNMSRTHKTKFQLELP	FGNKLLLKAIVASENNMSRTHKTKFQLELPV		N	N	M	N	M	S
CMC_Bio1_tech1	73	0.9999	16/20	R.ESGIQN[117.09]VSTC[160.19]R.F	IPI:IPI00116921.1,IPI:IPI00856595.1,IPI:IPI00857130.1,IPI:IPI01008227.1	IPI00116921;IPI00856595;IPI00857130;IPI01008227	Q61009;Q3TZ42;Q4FK30;D3Z2V4;F7C5U2	IPI00116921	Q61009;Q3TZ42;Q4FK30	Gene_Symbol=Scarb1	Scavenger receptor class B member 1	1253.33	7559	2	1251.37	627.674	6.09	1341.5	2.46	0.532	0.456	819.3	1	2	0	-1.9681	5.103	0.84	993.47	0.05	R.ESGIQN#VSTC[160.19]R.F	RESGIQN#VSTCRF	330			PPNEGFCPCRESGIQNVSTCRFGAPLFLSHP			N	V	S
CMC_Bio1_tech1	74	0.9487	14/22	K.NPNN[117.09]NTIHPNLR.S	IPI:IPI00319509.5,IPI:IPI00988334.1	IPI00319509;IPI00988334	P97449;Q3UP74;Q3TB69	IPI00319509	P97449;Q3UP74	Gene_Symbol=Anpep	Aminopeptidase N	1406.5	10060	2	1406.53	704.256	9.76	1344.2	2.171	0.172	0.039	412.9	1	2	0	0.0277	2.029	3.74	971.39	0.09	K.NPNN#NTIHPNLR.S	KNPNN#NTIHPNLRS	784			DLVVELYSQWMKNPNNNTIHPNLRSTVYCNA			N	N	T
CMC_Bio1_tech1	75	1	22/30	K.TN[117.09]LSHSGIYHC[160.19]SGTGR.H	IPI:IPI00111856.1,IPI:IPI00623759.4,IPI:IPI00988804.1	IPI00111856;IPI00623759;IPI00988804	P26151;F7B048;E9Q4Y7	IPI00111856	P26151	Gene_Symbol=Fcgr1	High affinity immunoglobulin gamma Fc receptor I	1749.85	7615	2	1750.47	875.935	7.95	1349.9	3.986	0.411	0	1370.5	1	2	0	0.6105	5.2903	2.31	643.33	0.74	K.TN#LSHSGIYHC[160.19]SGTGR.H	KTN#LSHSGIYHCSGTGRH	168			SFQFSSDSEVAILKTNLSHSGIYHCSGTGRH			N	L	S
CMC_Bio1_tech1	76	0.942	15/16	K.NMVLQN[117.09]GTK.V	IPI:IPI00127447.3	IPI00127447	O35114;Q3TCS7	IPI00127447	O35114;Q3TCS7	Gene_Symbol=Scarb2	Lysosome membrane protein 2	1007.16	3834	2	1005.43	504.585	8.75	1376.1	2.204	0.286	0	1141.5	1	2	0	-1.73	3.1374	2.94	1401.25	-0.74	K.NMVLQN#GTK.V	KNMVLQN#GTKV	45			QKAVDQTIEKNMVLQNGTKVFNSWEKPPLPV			N	G	T
CMC_Bio1_tech1	77	0.9647	14/20	R.ESGIQN[117.09]VSTC[160.19]R.F	IPI:IPI00116921.1,IPI:IPI00856595.1,IPI:IPI00857130.1,IPI:IPI01008227.1	IPI00116921;IPI00856595;IPI00857130;IPI01008227	Q61009;Q3TZ42;Q4FK30;D3Z2V4;F7C5U2	IPI00116921	Q61009;Q3TZ42;Q4FK30	Gene_Symbol=Scarb1	Scavenger receptor class B member 1	1253.33	8960	2	1255.33	627.674	6.09	1376.5	2.277	0.145	0	654.2	1	2	0	1.9919	2.0387	0.84	993.47	0.07	R.ESGIQN#VSTC[160.19]R.F	RESGIQN#VSTCRF	330			PPNEGFCPCRESGIQNVSTCRFGAPLFLSHP			N	V	S
CMC_Bio1_tech1	78	0.9998	20/28	R.AEPPLN[117.09]ASAGDQEEK.V	IPI:IPI00123342.4	IPI00123342	Q9JKR6;Q8VCI2	IPI00123342	Q9JKR6;Q8VCI2	Gene_Symbol=Hyou1	Hypoxia up-regulated protein 1	1558.59	2501	2	1558.65	780.304	4	1383.2	2.186	0.467	0	214.8	1	2	0	0.0509	4.0575	-0.8	1284.74	-0.5	R.AEPPLN#ASAGDQEEK.V	RAEPPLN#ASAGDQEEKV	931			PRPKDKNGTRAEPPLNASAGDQEEKVIPPAG			N	A	S
CMC_Bio1_tech1	79	0.9745	12/16	K.VLEHYN[117.09]YTK.E	IPI:IPI00128628.3	IPI00128628	P52592;Q3U5W6	IPI00128628	P52592;Q3U5W6	Gene_Symbol=S1pr2	Sphingosine 1-phosphate receptor 2	1169.28	8217	2	1170.51	585.646	6.72	1383.4	2.126	0.197	0	574.7	2	2	0	1.2288	2.2323	1.34	1162.47	-0.26	K.VLEHYN#YTK.E	KVLEHYN#YTKE	19			LYSEYLNPEKVLEHYNYTKETLDMQETTSRK			N	Y	T
CMC_Bio1_tech1	80	1	21/36	K.EN[117.09]GTDAVQEEEESPAEGSK.D	IPI:IPI00123342.4	IPI00123342	Q9JKR6;Q8VCI2	IPI00123342	Q9JKR6;Q8VCI2	Gene_Symbol=Hyou1	Hypoxia up-regulated protein 1	2008.95	10843	2	2009.45	1005.48	3.77	1387.2	5.491	0.511	0	991.5	1	2	0	0.4944	6.8979	-0.99	860.94	0.33	K.EN#GTDAVQEEEESPAEGSK.D	KEN#GTDAVQEEEESPAEGSKD	596			ISSLFGGGTSSDAKENGTDAVQEEEESPAEG			N	G	T
CMC_Bio1_tech1	81	0.9784	13/18	R.N[117.09]C[160.19]SLEDDSVR.S	IPI:IPI00850663.1,IPI:IPI00856861.1	IPI00850663;IPI00856861	Q3UHH8-1;D3Z6W7	IPI00850663	Q3UHH8-1	Gene_Symbol=Gxylt1	Isoform 1 of Glucoside xylosyltransferase 1	1197.22	12888	2	1197.25	599.619	4.03	1429.7	2.179	0.071	0	509.5	2	2	0	0.0218	1.3015	-0.78	860.53	0.36	R.N#C[160.19]SLEDDSVR.S	RN#CSLEDDSVRS	351			DDKQPAFRAVYEALRNCSLEDDSVRSLLKPL			N	C	S
CMC_Bio1_tech1	82	0.9995	16/32	R.HPSDN[117.09]NTNLVTPAVGHK.V	IPI:IPI00322952.3,IPI:IPI00556863.3	IPI00322952;IPI00556863	P20934;Q3TBB7;Q6DKP1	IPI00322952	P20934	Gene_Symbol=Evi2a	Protein EVI2A	1803.92	14027	2	1804.53	902.968	6.92	1432.5	2.87	0.362	0.133	296.8	1	2	0	0.603	4.0336	1.5	761.49	0.56	R.HPSDN#NTNLVTPAVGHK.V	RHPSDN#NTNLVTPAVGHKV	55			SGSSNQNGSSRHPSDNNTNLVTPAVGHKVSA			N	N	T
CMC_Bio1_tech1	83	0.9913	14/20	R.ESGIQN[117.09]VSTC[160.19]R.F	IPI:IPI00116921.1,IPI:IPI00856595.1,IPI:IPI00857130.1,IPI:IPI01008227.1	IPI00116921;IPI00856595;IPI00857130;IPI01008227	Q61009;Q3TZ42;Q4FK30;D3Z2V4;F7C5U2	IPI00116921	Q61009;Q3TZ42;Q4FK30	Gene_Symbol=Scarb1	Scavenger receptor class B member 1	1253.33	11575	2	1252.59	627.674	6.09	1435.5	2.184	0.219	0	606.1	1	2	0	-0.7481	2.4547	0.84	993.47	0.1	R.ESGIQN#VSTC[160.19]R.F	RESGIQN#VSTCRF	330			PPNEGFCPCRESGIQNVSTCRFGAPLFLSHP			N	V	S
CMC_Bio1_tech1	84	0.9595	15/26	R.LSSEMNTSTVN[117.09]SAR.E	IPI:IPI00230394.5	IPI00230394	P14733;Q8C553	IPI00230394	P14733;Q8C553	Gene_Symbol=Lmnb1	Lamin-B1	1499.6	7821	2	1501.37	750.805	6	1442.7	2.438	0.196	0.008	466.1	1	2	0	1.7702	2.4234	0.77	1289.74	-0.48	R.LSSEMNTSTVN#SAR.E	RLSSEMNTSTVN#SARE	288			LENARLSSEMNTSTVNSAREELMESRMRIES			N	S	A
CMC_Bio1_tech1	85	0.9999	17/22	K.YIIN[117.09]GSHAN[117.09]ETR.L	IPI:IPI00129968.2	IPI00129968	P21995;Q3TI59;Q3TSZ8;Q3UFK0	IPI00129968	P21995;Q3TI59;Q3TSZ8;Q3UFK0	Gene_Symbol=Emb	Embigin	1380.44	8385	2	1381.33	691.228	6.75	1445.3	3.429	0.331	0	1246.3	1	2	0	0.8841	4.5299	1.36	1038.51	0.02	K.YIIN#GSHAN#ETR.L	KYIIN#GSHAN#ETRL	216	221		AQVPIDAHSNEKYIINGSHANETRLKIKHLL	DAHSNEKYIINGSHANETRLKIKHLLEEDGG		N	G	S	N	E	T
CMC_Bio1_tech1	86	0.9894	10/14	R.GN[117.09]C[160.19]TFYEK.V	IPI:IPI00312757.7,IPI:IPI00752386.1	IPI00312757;IPI00752386	Q3TD49-1;Q8BXJ5;Q3TD49-2	IPI00312757	Q3TD49-1;Q8BXJ5	Gene_Symbol=3110056O03Rik	Isoform 1 of Signal peptide peptidase-like 2B	1021.09	14273	2	1022.19	511.554	5.99	1461	2.135	0.207	0	303.8	2	2	0	1.0914	2.4228	0.77	1123.58	-0.14	R.GN#C[160.19]TFYEK.V	RGN#CTFYEKV	91			PAEDFTNQIALVARGNCTFYEKVRLAQGSGA			N	C	T
CMC_Bio1_tech1	87	0.9814	15/22	K.NPNN[117.09]NTIHPNLR.S	IPI:IPI00319509.5,IPI:IPI00988334.1	IPI00319509;IPI00988334	P97449;Q3UP74;Q3TB69	IPI00319509	P97449;Q3UP74	Gene_Symbol=Anpep	Aminopeptidase N	1406.5	14990	2	1407.49	704.256	9.76	1468.1	2.745	0.187	0.056	437	2	2	0	0.9877	2.6873	3.74	971.39	0.16	K.NPNN#NTIHPNLR.S	KNPNN#NTIHPNLRS	784			DLVVELYSQWMKNPNNNTIHPNLRSTVYCNA			N	N	T
CMC_Bio1_tech1	88	0.9959	13/18	K.GATN[117.09]NTC[160.19]IIR.T	IPI:IPI00342158.4,IPI:IPI00856220.1	IPI00342158;IPI00856220	Q9QY81;Q8C5C6	IPI00342158	Q9QY81	Gene_Symbol=Nup210	Nuclear pore membrane glycoprotein 210	1122.25	11384	2	1122.13	562.13	8.25	1469.4	3.331	0.199	0.173	235	9	2	0	-0.1208	3.2563	2.55	1153.89	-0.2	K.GATN#NTC[160.19]IIR.T	KGATN#NTCIIRT	1441			ATNRDDFVQIGKGATNNTCIIRTVSVGLTLL			N	N	T
CMC_Bio1_tech1	89	0.9816	13/22	K.NPNN[117.09]N[117.09]TIHPNLR.S	IPI:IPI00319509.5,IPI:IPI00988334.1	IPI00319509;IPI00988334	P97449;Q3UP74;Q3TB69	IPI00319509	P97449;Q3UP74	Gene_Symbol=Anpep	Aminopeptidase N	1409.49	6272	2	1410.59	705.75	9.76	1480.2	2.591	0.251	0.157	242	6	2	0	1.0995	2.768	3.74	1041.6	0.03	K.NPNN#N#TIHPNLR.S	KNPNN#N#TIHPNLRS	784	785		DLVVELYSQWMKNPNNNTIHPNLRSTVYCNA	LVVELYSQWMKNPNNNTIHPNLRSTVYCNAI		N	N	T	N	T	I
CMC_Bio1_tech1	90	0.9996	18/22	R.MGQN[117.09]VSLSC[160.19]STK.N	IPI:IPI00380918.5,IPI:IPI00661188.1,IPI:IPI00922968.1,IPI:IPI00988740.1	IPI00380918;IPI00661188;IPI00922968;IPI00988740	Q3TB92-1;B1ARB4;Q3TB92-2;B7ZP19	IPI00380918	Q3TB92-1;B1ARB4	Gene_Symbol=Gm885	Isoform 1 of Allergin-1	1314.48	5850	2	1315.37	658.247	7.98	1481.3	3.412	0.383	0	1034.1	1	2	0	0.8851	4.8959	2.33	1352.02	-0.58	R.MGQN#VSLSC[160.19]STK.N	RMGQN#VSLSCSTKN	68			SPNLNSSMNVVRMGQNVSLSCSTKNTSVDIT			N	V	S
CMC_Bio1_tech1	91	0.9945	17/20	K.ALQATVGN[117.09]SYK.C	IPI:IPI00469218.1	IPI00469218	P11438;Q3TA96;Q3TX84;Q8VH34;Q922T9;Q9DC13	IPI00469218	P11438;Q3TA96;Q3TX84;Q8VH34;Q922T9;Q9DC13	Gene_Symbol=Lamp1	Putative uncharacterized protein	1154.26	5886	2	1155.01	578.139	8.63	1485.8	3.129	0.289	0	758.4	1	2	0	0.742	4.0487	2.85	1259.06	-0.39	K.ALQATVGN#SYK.C	KALQATVGN#SYKC	324			SISNHSLKALQATVGNSYKCNTEEHIFVSKM			N	S	Y
CMC_Bio1_tech1	92	1	19/22	R.MGQN[117.09]VSLSC[160.19]STK.N	IPI:IPI00380918.5,IPI:IPI00661188.1,IPI:IPI00922968.1,IPI:IPI00988740.1	IPI00380918;IPI00661188;IPI00922968;IPI00988740	Q3TB92-1;B1ARB4;Q3TB92-2;B7ZP19	IPI00380918	Q3TB92-1;B1ARB4	Gene_Symbol=Gm885	Isoform 1 of Allergin-1	1314.48	9154	2	1312.51	658.247	7.98	1486.1	3.448	0.447	0.393	1055.1	1	2	0	-1.9749	5.3949	2.33	1352.02	-0.58	R.MGQN#VSLSC[160.19]STK.N	RMGQN#VSLSCSTKN	68			SPNLNSSMNVVRMGQNVSLSCSTKNTSVDIT			N	V	S
CMC_Bio1_tech1	93	0.9978	28/88	R.PC[160.19]QC[160.19]EHQC[160.19]SC[160.19]DPQTGN[117.09]C[160.19]SISQVR.Q	IPI:IPI00222272.2,IPI:IPI00880971.1	IPI00222272;IPI00880971	Q8BJ48;Q3TDF9;Q3TWM3;Q3U273;D3Z6C9	IPI00222272	Q8BJ48;Q3TDF9;Q3TWM3;Q3U273	Gene_Symbol=Nagpa	N-acetylglucosamine-1-phosphodiester alpha-N-acetylglucosaminidase	2812.04	8254	3	2813.35	938.354	5.33	1491.3	4.295	0.281	0	1198.4	1	1	0	1.3085	4.8679	0.24	683.02	0.75	R.PC[160.19]QC[160.19]EHQC[160.19]SC[160.19]DPQTGN#C[160.19]SISQVR.Q	RPCQCEHQCSCDPQTGN#CSISQVRQ	421			PCQCEHQCSCDPQTGNCSISQVRQCLQPTEA			N	C	S
CMC_Bio1_tech1	94	0.9994	15/42	K.AC[160.19]NN[117.09]SAC[160.19]DWDGGDC[160.19]SGNTAGNR.F	IPI:IPI00622361.2,IPI:IPI00742414.1,IPI:IPI00974733.1	IPI00622361;IPI00742414;IPI00974733	Q69ZN6-2;Q69ZN6-1;Q6P9R5	IPI00622361	Q69ZN6-2	Gene_Symbol=Gnptab	Isoform 2 of N-acetylglucosamine-1-phosphotransferase subunits alpha/beta	2362.36	7949	2	2363.19	1182.19	3.93	1532.2	2.884	0.291	0.009	173.6	3	2	0	0.8228	3.3088	-0.86	876.47	0.39	K.AC[160.19]NN#SAC[160.19]DWDGGDC[160.19]SGNTAGNR.F	KACNN#SACDWDGGDCSGNTAGNRF	412			PGSWIKDGYCDKACNNSACDWDGGDCSGNTA			N	S	A
CMC_Bio1_tech1	95	0.9924	12/12	K.KLN[117.09]YTLK.G	IPI:IPI00319509.5	IPI00319509	P97449;Q3UP74	IPI00319509	P97449;Q3UP74	Gene_Symbol=Anpep	Aminopeptidase N	882.048	6917	2	880.445	442.031	9.7	1537.9	2.987	0.178	0	393	2	2	0	-1.6022	3.5227	3.69	921.42	0.3	K.KLN#YTLK.G	KKLN#YTLKG	128			CNQTTDVIIIHSKKLNYTLKGNHRVVLRTLD			N	Y	T
CMC_Bio1_tech1	96	1	20/42	K.AC[160.19]NN[117.09]SAC[160.19]DWDGGDC[160.19]SGNTAGNR.F	IPI:IPI00622361.2,IPI:IPI00742414.1,IPI:IPI00974733.1	IPI00622361;IPI00742414;IPI00974733	Q69ZN6-2;Q69ZN6-1;Q6P9R5	IPI00622361	Q69ZN6-2	Gene_Symbol=Gnptab	Isoform 2 of N-acetylglucosamine-1-phosphotransferase subunits alpha/beta	2362.36	4679	2	2361.07	1182.19	3.93	1538.3	3.201	0.402	0.008	208.8	1	2	0	-1.2972	4.6247	-0.86	876.47	0.39	K.AC[160.19]NN#SAC[160.19]DWDGGDC[160.19]SGNTAGNR.F	KACNN#SACDWDGGDCSGNTAGNRF	412			PGSWIKDGYCDKACNNSACDWDGGDCSGNTA			N	S	A
CMC_Bio1_tech1	97	0.9272	12/18	K.LVTQTIPC[160.19]N[117.09]K.T	IPI:IPI00307966.3	IPI00307966	P56528;Q3UCS6;Q4FJL8;Q76N18	IPI00307966	P56528;Q3UCS6;Q4FJL8;Q76N18	Gene_Symbol=Cd38	ADP-ribosyl cyclase 1	1176.38	8897	2	1177.35	589.196	8.22	1544.1	2.179	0.235	0	298.9	2	2	0	0.9685	2.5015	2.53	1183.12	-0.21	K.LVTQTIPC[160.19]N#K.T	KLVTQTIPCN#KT	124			DYAPLVKLVTQTIPCNKTLFWSKSKHLAHQY			N	K	T
CMC_Bio1_tech1	98	1	17/28	K.KDTC[160.19]AQEC[160.19]SHFN[117.09]LTK.V	IPI:IPI00132474.3,IPI:IPI00475101.4	IPI00132474;IPI00475101	P09055;Q8BUD1;F6R105;F8WH76;Q60993;Q61126	IPI00132474	P09055;Q8BUD1	Gene_Symbol=Itgb1	Integrin beta-1	1842.01	12772	2	1841.49	922.013	6.73	1548.1	4.177	0.392	0	532.4	1	2	0	-0.5268	5.2792	1.35	791.04	0.57	K.KDTC[160.19]AQEC[160.19]SHFN#LTK.V	KKDTCAQECSHFN#LTKV	669			KGEKKDTCAQECSHFNLTKVESREKLPQPVQ			N	L	T
CMC_Bio1_tech1	99	0.996	14/22	K.YIIN[117.09]GSHAN[117.09]ETR.L	IPI:IPI00129968.2	IPI00129968	P21995;Q3TI59;Q3TSZ8;Q3UFK0	IPI00129968	P21995;Q3TI59;Q3TSZ8;Q3UFK0	Gene_Symbol=Emb	Embigin	1380.44	3170	2	1380.87	691.228	6.75	1549	2.445	0.224	0	491.2	1	2	0	0.4241	2.7573	1.36	1038.51	0.08	K.YIIN#GSHAN#ETR.L	KYIIN#GSHAN#ETRL	216	221		AQVPIDAHSNEKYIINGSHANETRLKIKHLL	DAHSNEKYIINGSHANETRLKIKHLLEEDGG		N	G	S	N	E	T
CMC_Bio1_tech1	100	0.9997	11/14	K.LN[117.09]LTTDPK.F	IPI:IPI00122399.1,IPI:IPI00986262.1,IPI:IPI00990160.1	IPI00122399;IPI00986262;IPI00990160	Q61543;Q53WR6;Q8BQH1;E9PWD8;F8WHM5	IPI00122399	Q61543;Q53WR6;Q8BQH1	Gene_Symbol=Glg1	Golgi apparatus protein 1	904.008	10333	2	903.645	453.012	5.84	1552.1	2.99	0.29	0	825.1	5	2	0	-0.363	3.9775	0.64	1194.72	-0.23	K.LN#LTTDPK.F	KLN#LTTDPKF	161			EISSDCNHLLWNYKLNLTTDPKFESVAREVC			N	L	T
CMC_Bio1_tech1	101	0.9999	16/18	K.DN[117.09]ATDSVPLR.T	IPI:IPI00119063.2	IPI00119063	Q91ZX7;Q3U454;Q811K6;Q8C4T5	IPI00119063	Q91ZX7;Q3U454;Q811K6;Q8C4T5	Gene_Symbol=Lrp1	Prolow-density lipoprotein receptor-related protein 1	1090.13	9100	2	1091.25	546.075	4.21	1553.6	3.263	0.33	0	1051.9	1	2	0	1.1108	4.588	-0.64	1213.6	-0.26	K.DN#ATDSVPLR.T	KDN#ATDSVPLRT	2128			DRTHANGSIKRGCKDNATDSVPLRTGIGVQL			N	A	T
CMC_Bio1_tech1	102	0.9996	14/18	K.DN[117.09]ATDSVPLR.T	IPI:IPI00119063.2	IPI00119063	Q91ZX7;Q3U454;Q811K6;Q8C4T5	IPI00119063	Q91ZX7;Q3U454;Q811K6;Q8C4T5	Gene_Symbol=Lrp1	Prolow-density lipoprotein receptor-related protein 1	1090.13	6854	2	1089.11	546.075	4.21	1556.6	2.639	0.3	0	600.2	1	2	0	-1.0292	3.7096	-0.64	1213.6	-0.26	K.DN#ATDSVPLR.T	KDN#ATDSVPLRT	2128			DRTHANGSIKRGCKDNATDSVPLRTGIGVQL			N	A	T
CMC_Bio1_tech1	103	0.9766	12/16	R.PVSLN[117.09]M[147.19]TVK.G	IPI:IPI00114641.3,IPI:IPI00930882.1	IPI00114641;IPI00930882	P10852;Q3TIP1;Q3U144;Q60849;Q3TN39;Q8BTJ9	IPI00114641	P10852;Q3TIP1;Q3U144;Q60849	Gene_Symbol=Slc3a2	4F2 cell-surface antigen heavy chain	1007.19	3126	2	1007.41	504.603	9.18	1568.4	2.569	0.319	0	564.6	1	1	0	0.2146	3.872	3.28	1384.58	-0.59	R.PVSLN#M[147.19]TVK.G	RPVSLN#MTVKG	399			WNESSIFHIPRPVSLNMTVKGQNEDPGSLLT			N	M	T
CMC_Bio1_tech1	104	0.9986	19/30	R.EASN[117.09]HSSGAGLVQINK.S	IPI:IPI00108844.1,IPI:IPI00828820.1	IPI00108844;IPI00828820	P24668;Q3UF03;Q3UKQ5;A2NWD6	IPI00108844	P24668;Q3UF03;Q3UKQ5	Gene_Symbol=M6pr	Cation-dependent mannose-6-phosphate receptor	1614.71	2368	2	1615.69	808.361	6.85	1595.6	2.744	0.316	0	339.9	1	2	0	0.9778	3.5743	1.44	1201.19	-0.21	R.EASN#HSSGAGLVQINK.S	REASN#HSSGAGLVQINKS	84			SDTYSYIFRVCREASNHSSGAGLVQINKSND			N	H	S
CMC_Bio1_tech1	105	0.9997	12/24	R.ENC[160.19]GN[117.09]QSADPLMK.E	IPI:IPI00134013.4	IPI00134013	Q6PEM8	IPI00134013	Q6PEM8	Gene_Symbol=Slc46a1	Proton-coupled folate transporter	1466.59	1982	2	1467.33	734.302	4.37	1616.7	2.893	0.375	0.299	376.1	5	2	0	0.7369	3.9578	-0.51	1226.74	-0.25	R.ENC[160.19]GN#QSADPLMK.E	RENCGN#QSADPLMKE	68			TELGYNGTRHRENCGNQSADPLMKEVETLTS			N	Q	S
CMC_Bio1_tech1	106	0.9965	14/22	K.YIIN[117.09]GSHAN[117.09]ETR.L	IPI:IPI00129968.2	IPI00129968	P21995;Q3TI59;Q3TSZ8;Q3UFK0	IPI00129968	P21995;Q3TI59;Q3TSZ8;Q3UFK0	Gene_Symbol=Emb	Embigin	1380.44	1340	2	1381.39	691.228	6.75	1636.7	2.519	0.235	0	567.2	1	2	0	0.9441	2.925	1.36	1038.51	0.13	K.YIIN#GSHAN#ETR.L	KYIIN#GSHAN#ETRL	216	221		AQVPIDAHSNEKYIINGSHANETRLKIKHLL	DAHSNEKYIINGSHANETRLKIKHLLEEDGG		N	G	S	N	E	T
CMC_Bio1_tech1	107	1	17/28	K.KDTC[160.19]AQEC[160.19]SHFN[117.09]LTK.V	IPI:IPI00132474.3,IPI:IPI00475101.4	IPI00132474;IPI00475101	P09055;Q8BUD1;F6R105;F8WH76;Q60993;Q61126	IPI00132474	P09055;Q8BUD1	Gene_Symbol=Itgb1	Integrin beta-1	1842.01	8540	2	1842.25	922.013	6.73	1637.2	3.878	0.389	0	406.9	1	2	0	0.2332	5.0542	1.35	791.04	0.62	K.KDTC[160.19]AQEC[160.19]SHFN#LTK.V	KKDTCAQECSHFN#LTKV	669			KGEKKDTCAQECSHFNLTKVESREKLPQPVQ			N	L	T
CMC_Bio1_tech1	108	0.9762	9/14	K.LN[117.09]LTTDPK.F	IPI:IPI00122399.1,IPI:IPI00986262.1,IPI:IPI00990160.1	IPI00122399;IPI00986262;IPI00990160	Q61543;Q53WR6;Q8BQH1;E9PWD8;F8WHM5	IPI00122399	Q61543;Q53WR6;Q8BQH1	Gene_Symbol=Glg1	Golgi apparatus protein 1	904.008	6849	2	903.305	453.012	5.84	1638.6	2.417	0.176	0	277.7	27	2	0	-0.703	2.0942	0.64	1194.72	-0.18	K.LN#LTTDPK.F	KLN#LTTDPKF	161			EISSDCNHLLWNYKLNLTTDPKFESVAREVC			N	L	T
CMC_Bio1_tech1	109	0.9795	11/14	K.HN[117.09]MTYFC[160.19]K.T	IPI:IPI00108003.2,IPI:IPI00875061.1	IPI00108003;IPI00875061	P09581;Q0P635;Q3U1X4;Q3U1Y3;Q3U210;Q3U3W0;Q3U4N8;Q3UKC6;Q6NXV8;Q3TAZ7;Q548R0	IPI00108003	P09581;Q0P635;Q3U1X4;Q3U1Y3;Q3U210;Q3U3W0;Q3U4N8;Q3UKC6;Q6NXV8	Gene_Symbol=Csf1r	Macrophage colony-stimulating factor 1 receptor	1103.26	11651	2	1104.89	552.64	8.21	1651.6	2.067	0.265	0	599.4	1	2	0	1.6205	2.8765	2.51	953.43	0.31	K.HN#MTYFC[160.19]K.T	KHN#MTYFCKT	478			KVIIQSQLPIGTLKHNMTYFCKTHNSVGNSS			N	M	T
CMC_Bio1_tech1	110	0.9989	14/22	K.YIIN[117.09]GSHAN[117.09]ETR.L	IPI:IPI00129968.2	IPI00129968	P21995;Q3TI59;Q3TSZ8;Q3UFK0	IPI00129968	P21995;Q3TI59;Q3TSZ8;Q3UFK0	Gene_Symbol=Emb	Embigin	1380.44	14863	2	1379.17	691.228	6.75	1654.8	2.707	0.292	0.253	982.9	1	2	0	-1.2759	3.5527	1.36	1038.51	0.14	K.YIIN#GSHAN#ETR.L	KYIIN#GSHAN#ETRL	216	221		AQVPIDAHSNEKYIINGSHANETRLKIKHLL	DAHSNEKYIINGSHANETRLKIKHLLEEDGG		N	G	S	N	E	T
CMC_Bio1_tech1	111	0.933	12/14	R.NN[117.09]QSLFTK.V	IPI:IPI00129070.2,IPI:IPI00775801.1,IPI:IPI00775836.2,IPI:IPI01008218.1	IPI00129070;IPI00775801;IPI00775836;IPI01008218	Q9R1S3-1;Q9R1S3-3;Q9R1S3-2;E9QN65	IPI00129070	Q9R1S3-1	Gene_Symbol=Pign	Isoform 1 of GPI ethanolamine phosphate transferase 1	954.028	7591	2	953.765	478.021	8.75	1722.2	1.954	0.21	0.169	351.3	2	2	0	-0.2621	2.1476	2.94	1320.03	-0.37	R.NN#QSLFTK.V	RNN#QSLFTKV	192			WVFDKVKDFFDAARNNQSLFTKVNEEKVVFF			N	Q	S
CMC_Bio1_tech1	112	0.9973	13/28	K.KDTC[160.19]AQEC[160.19]SHFN[117.09]LTK.V	IPI:IPI00132474.3,IPI:IPI00475101.4	IPI00132474;IPI00475101	P09055;Q8BUD1;F6R105;F8WH76;Q60993;Q61126	IPI00132474	P09055;Q8BUD1	Gene_Symbol=Itgb1	Integrin beta-1	1842.01	15216	2	1840.77	922.013	6.73	1722.7	2.917	0.263	0	239.1	2	2	0	-1.2468	3.2157	1.35	791.04	0.67	K.KDTC[160.19]AQEC[160.19]SHFN#LTK.V	KKDTCAQECSHFN#LTKV	669			KGEKKDTCAQECSHFNLTKVESREKLPQPVQ			N	L	T
CMC_Bio1_tech1	113	1	30/84	R.KEN[117.09]SSEIC[160.19]SN[117.09]NGEC[160.19]VC[160.19]GQC[160.19]VC[160.19]R.K	IPI:IPI00132474.3,IPI:IPI00475101.4	IPI00132474;IPI00475101	P09055;Q8BUD1;F6R105;F8WH76;Q60993;Q61126	IPI00132474	P09055;Q8BUD1	Gene_Symbol=Itgb1	Integrin beta-1	2653.87	241	3	2654.08	885.629	4.79	1760.2	4.727	0.437	0.005	1508.8	2	2	0	0.2117	6.7649	-0.19	599.86	1.07	R.KEN#SSEIC[160.19]SN#NGEC[160.19]VC[160.19]GQC[160.19]VC[160.19]R.K	RKEN#SSEICSN#NGECVCGQCVCRK	520	527		DEVNSEDMDAYCRKENSSEICSNNGECVCGQ	MDAYCRKENSSEICSNNGECVCGQCVCRKRD		N	S	S	N	N	G
CMC_Bio1_tech1	114	0.9463	13/14	K.NGN[117.09]ATLLR.T	IPI:IPI00109996.1,IPI:IPI00110805.1,IPI:IPI00117041.1,IPI:IPI00126303.33,IPI:IPI00463120.1,IPI:IPI00473869.1,IPI:IPI00474477.1,IPI:IPI00474787.1,IPI:IPI00474872.1,IPI:IPI00624138.3,IPI:IPI00656170.1,IPI:IPI00785414.1,IPI:IPI00845774.1,IPI:IPI00874741.1,IPI:IPI00918405.2,IPI:IPI00968983.1,IPI:IPI00974711.2,IPI:IPI00985828.1,IPI:IPI00986141.1,IPI:IPI00987853.1,IPI:IPI00991089.1,IPI:IPI01019178.1,IP…	IPI00109996;IPI00110805;IPI00117041;IPI00126303;IPI00463120;IPI00473869;IPI00474477;IPI00474787;IPI00474872;IPI00624138;IPI00656170;IPI00785414;IPI00845774;IPI00874741;IPI00918405;IPI00968983;IPI00974711;IPI00985828;IPI00986141;IPI00987853;IPI00991089;IPI01019178;IPI01019260;IPI01026608;IPI01026878	P01897;P01900;P03991;Q7TN03	IPI00109996	P01897	Gene_Symbol=H2-L	H-2 class I histocompatibility antigen, L-D alpha chain	860.947	11572	2	860.145	431.481	9.75	1761.6	2.234	0.171	0	755.5	1	2	0	-0.8015	2.4493	3.73	1271.52	-0.26	K.NGN#ATLLR.T	KNGN#ATLLRT	200			EGECVEWLHRYLKNGNATLLRTDSPKAHVTH			N	A	T
CMC_Bio1_tech1	115	0.9992	15/22	K.YIIN[117.09]GSHAN[117.09]ETR.L	IPI:IPI00129968.2	IPI00129968	P21995;Q3TI59;Q3TSZ8;Q3UFK0	IPI00129968	P21995;Q3TI59;Q3TSZ8;Q3UFK0	Gene_Symbol=Emb	Embigin	1380.44	2027	2	1379.15	691.228	6.75	1763.2	2.728	0.312	0	592.9	1	2	0	-1.2959	3.7217	1.36	1038.51	0.21	K.YIIN#GSHAN#ETR.L	KYIIN#GSHAN#ETRL	216	221		AQVPIDAHSNEKYIINGSHANETRLKIKHLL	DAHSNEKYIINGSHANETRLKIKHLLEEDGG		N	G	S	N	E	T
CMC_Bio1_tech1	116	0.9694	11/14	R.YFAN[117.09]C[160.19]TVR.D	IPI:IPI00133184.1,IPI:IPI00222321.1	IPI00133184;IPI00222321	Q8BJ83-2;Q8BJ83-1	IPI00133184	Q8BJ83-2	Gene_Symbol=Tm2d3	Isoform 2 of TM2 domain-containing protein 3	1033.15	11689	2	1033.17	517.583	8.22	1768.1	1.839	0.264	0	513	1	2	0	0.0143	2.4772	2.53	1363.57	-0.43	R.YFAN#C[160.19]TVR.D	RYFAN#CTVRD	140			TTCMTVACPRQRYFANCTVRDHIHCLGNRTF			N	C	T
CMC_Bio1_tech1	117	0.9272	14/36	K.TSDTGEEEAITN[117.09]STEAN[117.09]GK.Y	IPI:IPI00113869.1,IPI:IPI00408495.1,IPI:IPI00462199.1	IPI00113869;IPI00408495;IPI00462199	P18572-2;O55108;P18572-1;O55107	IPI00113869	P18572-2;O55108	Gene_Symbol=Bsg	Isoform 2 of Basigin	1959.91	57	2	1959.69	980.961	3.91	1770.7	1.77	0.102	0	177.6	2	2	0	-0.2221	0.6716	-0.88	1086.04	0.12	K.TSDTGEEEAITN#STEAN#GK.Y	KTSDTGEEEAITN#STEAN#GKY	154	159		FWFKTSDTGEEEAITNSTEANGKYVVVSTPE	SDTGEEEAITNSTEANGKYVVVSTPEKSQLT		N	S	T	N	G	K
CMC_Bio1_tech1	118	0.9951	14/36	R.LDVSQN[117.09]VSSDTDQSC[160.19]ESTK.A	IPI:IPI00120769.3,IPI:IPI00416751.4,IPI:IPI00986043.1,IPI:IPI00986081.1,IPI:IPI00986709.2,IPI:IPI00986978.1,IPI:IPI00987354.1,IPI:IPI00988012.1,IPI:IPI00988285.1,IPI:IPI00989615.1,IPI:IPI00989989.1,IPI:IPI00991078.1	IPI00120769;IPI00416751;IPI00986043;IPI00986081;IPI00986709;IPI00986978;IPI00987354;IPI00988012;IPI00988285;IPI00989615;IPI00989989;IPI00991078	Q9JIM1-1;A8VP81;Q3UJY1;Q9JIM1-2;Q3TCZ2;E9PWY7	IPI00120769	Q9JIM1-1;A8VP81;Q3UJY1	Gene_Symbol=Slc29a1	Isoform 1 of Equilibrative nucleoside transporter 1	2103.13	4754	2	2104.17	1052.57	3.84	1819.4	2.554	0.187	0	252.1	1	2	0	1.0346	2.4342	-0.93	1262.63	-0.2	R.LDVSQN#VSSDTDQSC[160.19]ESTK.A	RLDVSQN#VSSDTDQSCESTKA	48			MTATKYFTNRLDVSQNVSSDTDQSCESTKAL			N	V	S
CMC_Bio1_tech1	119	0.9975	14/18	R.NN[117.09]SNNFDLNR.N	IPI:IPI00130573.2	IPI00130573	O89001	IPI00130573	O89001	Gene_Symbol=Cpd	Carboxypeptidase D	1210.2	7779	2	1211.03	606.109	5.84	1825.3	2.281	0.28	0.002	385.6	1	2	0	0.8214	3.1107	0.64	1223.05	-0.12	R.NN#SNNFDLNR.N	RNN#SNNFDLNRN	626			EKSQEGDSISVVGRNNSNNFDLNRNFPDQFV			N	S	N
CMC_Bio1_tech1	120	0.9963	13/24	R.N[117.09]GTVAVVEPEC[160.19]EK.S	IPI:IPI00229554.5,IPI:IPI00989434.1,IPI:IPI00989768.1	IPI00229554;IPI00989434;IPI00989768	Q8BJI1;Q05BS7	IPI00229554	Q8BJI1;Q05BS7	Gene_Symbol=Slc6a17	Sodium-dependent neutral amino acid transporter SLC6A17	1434.56	12212	2	1435.25	718.289	4.25	1828.8	2.754	0.175	0	488.9	3	2	0	0.6825	2.4555	-0.61	1089.92	0.14	R.N#GTVAVVEPEC[160.19]EK.S	RN#GTVAVVEPECEKS	186			SFQYPLPWSECPVIRNGTVAVVEPECEKSSA			N	G	T
CMC_Bio1_tech1	121	1	20/22	R.FSAAASC[160.19]SN[117.09]ITR.L	IPI:IPI00318748.1,IPI:IPI01027735.1	IPI00318748;IPI01027735	Q9EQU3;F8VPN5;Q4L0K3;Q4L0K4	IPI00318748	Q9EQU3	Gene_Symbol=Tlr9	Toll-like receptor 9	1287.39	12459	2	1286.45	644.704	8.25	1841.6	4.047	0.517	0	1373.5	1	2	0	-0.9477	6.3758	2.55	1359.18	-0.38	R.FSAAASC[160.19]SN#ITR.L	RFSAAASCSN#ITRL	64			FLKSVPRFSAAASCSNITRLSLISNRIHHLH			N	I	T
CMC_Bio1_tech1	122	1	22/32	K.VTQQSPTSM[147.19]NQVN[117.09]LTC[160.19]R.A	IPI:IPI00129158.1,IPI:IPI00221791.5,IPI:IPI00775779.11,IPI:IPI00876489.1	IPI00129158;IPI00221791;IPI00775779;IPI00876489	P97797-1;P97797-2;E0CYM8	IPI00129158	P97797-1	Gene_Symbol=Sirpa	Isoform 1 of Tyrosine-protein phosphatase non-receptor type substrate 1	1983.18	6107	2	1982.89	992.596	8.22	1856.5	4.617	0.567	0.192	1595.2	1	2	0	-0.2926	6.8336	2.52	1090.71	0.16	K.VTQQSPTSM[147.19]NQVN#LTC[160.19]R.A	KVTQQSPTSMNQVN#LTCRA	271			TVKVTQQSPTSMNQVNLTCRAERFYPEDLQL			N	L	T
CMC_Bio1_tech1	123	0.9907	12/24	R.EM[147.19]N[117.09]C[160.19]SETISQIQK.D	IPI:IPI00404128.2,IPI:IPI00459134.2,IPI:IPI00776248.1	IPI00404128;IPI00459134;IPI00776248	Q9JHP7-2;Q9JHP7-1;Q9JHP7-3	IPI00404128	Q9JHP7-2	Gene_Symbol=Kdelc1	Isoform 2 of KDEL motif-containing protein 1	1586.73	12814	2	1585.51	794.373	4.53	1866.7	2.149	0.2	0	279.5	1	2	0	-1.2261	2.149	-0.39	1145.8	0.05	R.EM[147.19]N#C[160.19]SETISQIQK.D	REMN#CSETISQIQKD	152			CDCPLEDSAAWLREMNCSETISQIQKDLAHF			N	C	S
CMC_Bio1_tech1	124	1	21/32	K.VTQQSPTSM[147.19]N[117.09]QVN[117.09]LTC[160.19]R.A	IPI:IPI00129158.1,IPI:IPI00221791.5,IPI:IPI00775779.11,IPI:IPI00876489.1	IPI00129158;IPI00221791;IPI00775779;IPI00876489	P97797-1;P97797-2;E0CYM8	IPI00129158	P97797-1	Gene_Symbol=Sirpa	Isoform 1 of Tyrosine-protein phosphatase non-receptor type substrate 1	1986.17	9076	2	1987.35	994.09	8.22	1881	4.272	0.509	0	1444.4	1	2	0	1.1792	6.1968	2.52	1160.92	0.03	K.VTQQSPTSM[147.19]N#QVN#LTC[160.19]R.A	KVTQQSPTSMN#QVN#LTCRA	268	271		VSPTVKVTQQSPTSMNQVNLTCRAERFYPED	TVKVTQQSPTSMNQVNLTCRAERFYPEDLQL		N	Q	V	N	L	T
CMC_Bio1_tech1	125	0.9902	27/64	K.VTQQSPTSM[147.19]NQVN[117.09]LTC[160.19]R.A	IPI:IPI00129158.1,IPI:IPI00221791.5,IPI:IPI00775779.11,IPI:IPI00876489.1	IPI00129158;IPI00221791;IPI00775779;IPI00876489	P97797-1;P97797-2;E0CYM8	IPI00129158	P97797-1	Gene_Symbol=Sirpa	Isoform 1 of Tyrosine-protein phosphatase non-receptor type substrate 1	1983.18	3796	3	1982.44	662.067	8.22	1896.1	3.565	0.194	0	1120.2	1	2	0	-0.7398	3.6645	2.52	1090.71	0.18	K.VTQQSPTSM[147.19]NQVN#LTC[160.19]R.A	KVTQQSPTSMNQVN#LTCRA	271			TVKVTQQSPTSMNQVNLTCRAERFYPEDLQL			N	L	T
CMC_Bio1_tech1	126	0.9761	12/24	R.FN[117.09]STLGPSEEQEK.N	IPI:IPI00115516.1,IPI:IPI00653575.1	IPI00115516;IPI00653575	Q99K41;Q3U254;Q3USG5;E9Q9L8;Q3UUU0	IPI00115516	Q99K41;Q3U254;Q3USG5	Gene_Symbol=Emilin1	EMILIN-1	1468.51	11504	2	1467.53	735.264	4.25	1904.4	2.131	0.141	0	247.9	1	2	0	-0.9875	1.6933	-0.61	1287.39	-0.2	R.FN#STLGPSEEQEK.N	RFN#STLGPSEEQEKN	416			YTSLASRLSRLEDRFNSTLGPSEEQEKNWPG			N	S	T
CMC_Bio1_tech1	127	0.9999	17/36	K.TSDTGEEEAITN[117.09]STEANGK.Y	IPI:IPI00113869.1,IPI:IPI00408495.1,IPI:IPI00462199.1	IPI00113869;IPI00408495;IPI00462199	P18572-2;O55108;P18572-1;O55107	IPI00113869	P18572-2;O55108	Gene_Symbol=Bsg	Isoform 2 of Basigin	1956.92	8564	2	1957.31	979.467	3.91	1906.4	3.144	0.309	0	519.8	1	2	0	0.3861	3.8951	-0.88	1081.16	0.21	K.TSDTGEEEAITN#STEANGK.Y	KTSDTGEEEAITN#STEANGKY	154			FWFKTSDTGEEEAITNSTEANGKYVVVSTPE			N	S	T
CMC_Bio1_tech1	128	0.9998	14/20	R.QVSTLIN[117.09]NTDK.C	IPI:IPI00396840.3,IPI:IPI00648026.3,IPI:IPI00762055.1,IPI:IPI00762815.1	IPI00396840;IPI00648026;IPI00762055;IPI00762815	Q4PZA2-1;B1AXF8;Q4PZA2-3;Q3TUZ3;Q4PZA2-2	IPI00396840	Q4PZA2-1;B1AXF8	Gene_Symbol=Ece1	Isoform B of Endothelin-converting enzyme 1	1235.33	2327	2	1235.27	618.675	5.84	1926.3	2.712	0.438	0.167	279.1	1	2	0	-0.0694	4.7086	0.64	1582.25	-0.77	R.QVSTLIN#NTDK.C	RQVSTLIN#NTDKC	382			VVYDKEYLRQVSTLINNTDKCLLNNYMMWNL			N	N	T
CMC_Bio1_tech1	129	0.9802	14/22	R.FSAAASC[160.19]SN[117.09]ITR.L	IPI:IPI00318748.1,IPI:IPI01027735.1	IPI00318748;IPI01027735	Q9EQU3;F8VPN5;Q4L0K3;Q4L0K4	IPI00318748	Q9EQU3	Gene_Symbol=Tlr9	Toll-like receptor 9	1287.39	9657	2	1287.53	644.704	8.25	1934.8	2.158	0.254	0	560.5	1	2	0	0.1323	2.6114	2.55	1359.18	-0.33	R.FSAAASC[160.19]SN#ITR.L	RFSAAASCSN#ITRL	64			FLKSVPRFSAAASCSNITRLSLISNRIHHLH			N	I	T
CMC_Bio1_tech1	130	1	38/84	R.KEN[117.09]SSEIC[160.19]SNN[117.09]GEC[160.19]VC[160.19]GQC[160.19]VC[160.19]R.K	IPI:IPI00132474.3,IPI:IPI00475101.4	IPI00132474;IPI00475101	P09055;Q8BUD1;F6R105;F8WH76;Q60993;Q61126	IPI00132474	P09055;Q8BUD1	Gene_Symbol=Itgb1	Integrin beta-1	2653.87	263	3	2653.6	885.629	4.79	1940.5	6.797	0.417	0.078	2468.2	1	2	0	-0.2683	7.6093	-0.19	599.86	1.18	R.KEN#SSEIC[160.19]SNN#GEC[160.19]VC[160.19]GQC[160.19]VC[160.19]R.K	RKEN#SSEICSNN#GECVCGQCVCRK	520	528		DEVNSEDMDAYCRKENSSEICSNNGECVCGQ	DAYCRKENSSEICSNNGECVCGQCVCRKRDN		N	S	S	N	G	E
CMC_Bio1_tech1	131	0.9997	13/18	R.N[117.09]STVEYSLSK.L	IPI:IPI00129831.4	IPI00129831	O88307;Q3U2X9;Q3UV32;Q8C2R1;Q8CE39	IPI00129831	O88307;Q3U2X9;Q3UV32;Q8C2R1;Q8CE39	Gene_Symbol=Sorl1	Sortilin-related receptor	1130.2	1167	2	1130.33	566.105	6	1943.6	2.285	0.375	0	490.8	1	2	0	0.1299	3.8113	0.77	1165.6	0.06	R.N#STVEYSLSK.L	RN#STVEYSLSKL	1987			DLIRKTDRSYKVRSRNSTVEYSLSKLEPGGK			N	S	T
CMC_Bio1_tech1	132	0.9938	13/22	K.YIIN[117.09]GSHAN[117.09]ETR.L	IPI:IPI00129968.2	IPI00129968	P21995;Q3TI59;Q3TSZ8;Q3UFK0	IPI00129968	P21995;Q3TI59;Q3TSZ8;Q3UFK0	Gene_Symbol=Emb	Embigin	1380.44	7296	2	1378.83	691.228	6.75	1944	2.492	0.257	0	495.7	1	2	0	-1.6159	3.0544	1.36	1038.51	0.31	K.YIIN#GSHAN#ETR.L	KYIIN#GSHAN#ETRL	216	221		AQVPIDAHSNEKYIINGSHANETRLKIKHLL	DAHSNEKYIINGSHANETRLKIKHLLEEDGG		N	G	S	N	E	T
CMC_Bio1_tech1	133	0.9363	12/22	K.TVVVDN[117.09]ETVATR.L	IPI:IPI00115231.2,IPI:IPI00889900.2	IPI00115231;IPI00889900	Q9JIS8;Q3TJG5;Q3TJM8;Q3TLV0;Q3TWV2;Q3TWZ6;Q3U689;Q3U9N0;Q3UDQ8;Q6NXV2;F8WIJ0;Q3TPD4;Q9QY65;Q9QY75	IPI00115231	Q9JIS8;Q3TJG5;Q3TJM8;Q3TLV0;Q3TWV2;Q3TWZ6;Q3U689;Q3U9N0;Q3UDQ8;Q6NXV2	Gene_Symbol=Slc12a4	Putative uncharacterized protein	1306.41	10103	2	1305.33	654.214	4.37	1945.5	1.97	0.206	0	284.7	7	2	0	-1.0877	1.6062	-0.52	1506.39	-0.61	K.TVVVDN#ETVATR.L	KTVVVDN#ETVATRL	333			SRDQFDICAKTVVVDNETVATRLWTFFCHSP			N	E	T
CMC_Bio1_tech1	134	0.9993	17/32	K.VTQQSPTSM[147.19]N[117.09]QVN[117.09]LTC[160.19]R.A	IPI:IPI00129158.1,IPI:IPI00221791.5,IPI:IPI00775779.11,IPI:IPI00876489.1	IPI00129158;IPI00221791;IPI00775779;IPI00876489	P97797-1;P97797-2;E0CYM8	IPI00129158	P97797-1	Gene_Symbol=Sirpa	Isoform 1 of Tyrosine-protein phosphatase non-receptor type substrate 1	1986.17	15660	2	1984.43	994.09	8.22	1953.8	3.715	0.35	0.011	895.4	2	2	0	-1.7408	4.5135	2.52	1160.92	0.08	K.VTQQSPTSM[147.19]N#QVN#LTC[160.19]R.A	KVTQQSPTSMN#QVN#LTCRA	268	271		VSPTVKVTQQSPTSMNQVNLTCRAERFYPED	TVKVTQQSPTSMNQVNLTCRAERFYPEDLQL		N	Q	V	N	L	T
CMC_Bio1_tech1	135	1	22/42	R.KEN[117.09]SSEIC[160.19]SNN[117.09]GEC[160.19]VC[160.19]GQC[160.19]VC[160.19]R.K	IPI:IPI00132474.3,IPI:IPI00475101.4	IPI00132474;IPI00475101	P09055;Q8BUD1;F6R105;F8WH76;Q60993;Q61126	IPI00132474	P09055;Q8BUD1	Gene_Symbol=Itgb1	Integrin beta-1	2653.87	1835	2	2652.35	1327.94	4.79	1956.6	4.501	0.439	0.067	762.5	1	2	0	-1.5211	5.8274	-0.19	599.86	1.19	R.KEN#SSEIC[160.19]SNN#GEC[160.19]VC[160.19]GQC[160.19]VC[160.19]R.K	RKEN#SSEICSNN#GECVCGQCVCRK	520	528		DEVNSEDMDAYCRKENSSEICSNNGECVCGQ	DAYCRKENSSEICSNNGECVCGQCVCRKRDN		N	S	S	N	G	E
CMC_Bio1_tech1	136	0.9205	16/28	R.NQDEAPQSGMN[117.09]GLPK.H	IPI:IPI00461575.2,IPI:IPI00761985.1	IPI00461575;IPI00761985	Q99M08	IPI00461575	Q99M08	Gene_Symbol=1810037I17Rik	Uncharacterized protein C4orf3 homolog	1588.69	8225	2	1587.83	795.352	4.37	1958.3	2.644	0.092	0	702.7	1	2	0	-0.865	1.8337	-0.51	1420.89	-0.43	R.NQDEAPQSGMN#GLPK.H	RNQDEAPQSGMN#GLPKH	36			EAGRRNQDEAPQSGMNGLPKHSYWLDLWLFI			N	G	L
CMC_Bio1_tech1	137	0.9947	11/24	K.THNSVGN[117.09]SSQYFR.A	IPI:IPI00108003.2,IPI:IPI00875061.1	IPI00108003;IPI00875061	P09581;Q0P635;Q3U1X4;Q3U1Y3;Q3U210;Q3U3W0;Q3U4N8;Q3UKC6;Q6NXV8;Q3TAZ7;Q548R0	IPI00108003	P09581;Q0P635;Q3U1X4;Q3U1Y3;Q3U210;Q3U3W0;Q3U4N8;Q3UKC6;Q6NXV8	Gene_Symbol=Csf1r	Macrophage colony-stimulating factor 1 receptor	1499.54	3860	2	1499.21	750.775	8.44	1967.3	2.421	0.34	0	227.7	9	2	0	-0.3298	3.0764	2.7	937.31	0.53	K.THNSVGN#SSQYFR.A	KTHNSVGN#SSQYFRA	491			KHNMTYFCKTHNSVGNSSQYFRAVSLGQSKQ			N	S	S
CMC_Bio1_tech1	138	0.9895	12/58	R.GVGTPEPTNSAEEPEHAAN[117.09]GSASPAPTQSS.-	IPI:IPI00126092.6,IPI:IPI00128856.2,IPI:IPI00323053.6,IPI:IPI00461132.4,IPI:IPI00828647.1,IPI:IPI00876155.3	IPI00126092;IPI00128856;IPI00323053;IPI00461132;IPI00828647;IPI00876155	P06800-2;E9QPY3;P06800-3;Q05C79;Q3U382;Q8C6Q7;F8WHG6;Q64730	IPI00126092	P06800-2;E9QPY3	Gene_Symbol=Ptprc	Isoform 2 of Receptor-type tyrosine-protein phosphatase C	2880.89	9381	2	2880.05	1441.45	4.09	1971.2	1.895	0.257	0	181	3	2	0	-0.8494	1.9117	-0.74	1116.89	0.17	R.GVGTPEPTNSAEEPEHAAN#GSASPAPTQSS.-	RGVGTPEPTNSAEEPEHAAN#GSASPAPTQSS	1237			TPEPTNSAEEPEHAANGSASPAPTQSS____			N	G	S
CMC_Bio1_tech1	139	1	24/36	K.TSDTGEEEAITN[117.09]STEAN[117.09]GK.Y	IPI:IPI00113869.1,IPI:IPI00408495.1,IPI:IPI00462199.1	IPI00113869;IPI00408495;IPI00462199	P18572-2;O55108;P18572-1;O55107	IPI00113869	P18572-2;O55108	Gene_Symbol=Bsg	Isoform 2 of Basigin	1959.91	6260	2	1960.47	980.961	3.91	1976	5.927	0.512	0	1705	1	2	0	0.5579	7.1141	-0.88	1086.04	0.24	K.TSDTGEEEAITN#STEAN#GK.Y	KTSDTGEEEAITN#STEAN#GKY	154	159		FWFKTSDTGEEEAITNSTEANGKYVVVSTPE	SDTGEEEAITNSTEANGKYVVVSTPEKSQLT		N	S	T	N	G	K
CMC_Bio1_tech1	140	0.9948	16/32	K.VTQQSPTSM[147.19]NQVN[117.09]LTC[160.19]R.A	IPI:IPI00129158.1,IPI:IPI00221791.5,IPI:IPI00775779.11,IPI:IPI00876489.1	IPI00129158;IPI00221791;IPI00775779;IPI00876489	P97797-1;P97797-2;E0CYM8	IPI00129158	P97797-1	Gene_Symbol=Sirpa	Isoform 1 of Tyrosine-protein phosphatase non-receptor type substrate 1	1983.18	5686	2	1981.29	992.596	8.22	1980.5	2.753	0.306	0.176	380.4	1	2	0	-1.8926	3.51	2.52	1090.71	0.23	K.VTQQSPTSM[147.19]NQVN#LTC[160.19]R.A	KVTQQSPTSMNQVN#LTCRA	271			TVKVTQQSPTSMNQVNLTCRAERFYPEDLQL			N	L	T
CMC_Bio1_tech1	141	1	40/84	R.KEN[117.09]SSEIC[160.19]SNNGEC[160.19]VC[160.19]GQC[160.19]VC[160.19]R.K	IPI:IPI00132474.3,IPI:IPI00475101.4	IPI00132474;IPI00475101	P09055;Q8BUD1;F6R105;F8WH76;Q60993;Q61126	IPI00132474	P09055;Q8BUD1	Gene_Symbol=Itgb1	Integrin beta-1	2650.88	6382	3	2649.04	884.633	4.79	1982.5	5.598	0.503	0.003	2673.1	1	2	0	-1.8401	8.083	-0.19	529.02	1.34	R.KEN#SSEIC[160.19]SNNGEC[160.19]VC[160.19]GQC[160.19]VC[160.19]R.K	RKEN#SSEICSNNGECVCGQCVCRK	520			DEVNSEDMDAYCRKENSSEICSNNGECVCGQ			N	S	S
CMC_Bio1_tech1	142	0.9995	23/48	K.THNSVGN[117.09]SSQYFR.A	IPI:IPI00108003.2,IPI:IPI00875061.1	IPI00108003;IPI00875061	P09581;Q0P635;Q3U1X4;Q3U1Y3;Q3U210;Q3U3W0;Q3U4N8;Q3UKC6;Q6NXV8;Q3TAZ7;Q548R0	IPI00108003	P09581;Q0P635;Q3U1X4;Q3U1Y3;Q3U210;Q3U3W0;Q3U4N8;Q3UKC6;Q6NXV8	Gene_Symbol=Csf1r	Macrophage colony-stimulating factor 1 receptor	1499.54	9850	3	1499.23	500.852	8.44	1989.2	3.75	0.271	0.187	501	1	2	0	-0.307	4.9323	2.7	937.31	0.54	K.THNSVGN#SSQYFR.A	KTHNSVGN#SSQYFRA	491			KHNMTYFCKTHNSVGNSSQYFRAVSLGQSKQ			N	S	S
CMC_Bio1_tech1	143	1	23/36	K.TSDTGEEEAITN[117.09]STEAN[117.09]GK.Y	IPI:IPI00113869.1,IPI:IPI00408495.1,IPI:IPI00462199.1	IPI00113869;IPI00408495;IPI00462199	P18572-2;O55108;P18572-1;O55107	IPI00113869	P18572-2;O55108	Gene_Symbol=Bsg	Isoform 2 of Basigin	1959.91	6959	2	1958.45	980.961	3.91	1998.2	4.834	0.474	0.113	1417.4	2	2	0	-1.4621	6.1407	-0.88	1086.04	0.25	K.TSDTGEEEAITN#STEAN#GK.Y	KTSDTGEEEAITN#STEAN#GKY	154	159		FWFKTSDTGEEEAITNSTEANGKYVVVSTPE	SDTGEEEAITNSTEANGKYVVVSTPEKSQLT		N	S	T	N	G	K
CMC_Bio1_tech1	144	1	26/36	K.TSDTGEEEAITN[117.09]STEANGK.Y	IPI:IPI00113869.1,IPI:IPI00408495.1,IPI:IPI00462199.1	IPI00113869;IPI00408495;IPI00462199	P18572-2;O55108;P18572-1;O55107	IPI00113869	P18572-2;O55108	Gene_Symbol=Bsg	Isoform 2 of Basigin	1956.92	1993	2	1955.29	979.467	3.91	2000.2	5.021	0.556	0.186	2093.8	1	2	0	-1.6339	6.9824	-0.88	1081.16	0.26	K.TSDTGEEEAITN#STEANGK.Y	KTSDTGEEEAITN#STEANGKY	154			FWFKTSDTGEEEAITNSTEANGKYVVVSTPE			N	S	T
CMC_Bio1_tech1	145	0.9908	18/36	R.ITN[117.09]GQPQQTTGAASGGYIK.R	IPI:IPI00113798.2,IPI:IPI00622270.1,IPI:IPI00894927.1	IPI00113798;IPI00622270;IPI00894927	Q9D3L3;O09044;A2AKH4;B0R030	IPI00113798	Q9D3L3	Gene_Symbol=Snap23	synaptosomal-associated protein 23 isoform a	1895.03	12760	2	1893.17	948.522	8.59	2001.2	2.808	0.339	0.151	485.7	1	2	0	-1.8632	3.8056	2.82	993.38	0.43	R.ITN#GQPQQTTGAASGGYIK.R	RITN#GQPQQTTGAASGGYIKR	135			NSPSNVVSKQPSRITNGQPQQTTGAASGGYI			N	G	Q
CMC_Bio1_tech1	146	0.9993	14/24	R.DIILHSTGHN[117.09]ISR.V	IPI:IPI00223987.1	IPI00223987	Q8C129;Q3TTA8;Q6NY09;Q8BZ14	IPI00223987	Q8C129;Q3TTA8;Q6NY09;Q8BZ14	Gene_Symbol=Lnpep	Leucyl-cystinyl aminopeptidase	1465.61	1851	2	1465.53	733.81	6.92	2003.8	3.143	0.277	0	515.2	1	2	0	-0.0796	3.7976	1.5	1364.38	-0.3	R.DIILHSTGHN#ISR.V	RDIILHSTGHN#ISRV	215			ALQDTRDIILHSTGHNISRVTFMSAVSSQEK			N	I	S
CMC_Bio1_tech1	147	0.9991	17/24	R.SDEFN[117.09]C[160.19]SSGM[147.19]C[160.19]IR.S	IPI:IPI00129831.4	IPI00129831	O88307;Q3U2X9;Q3UV32;Q8C2R1;Q8CE39	IPI00129831	O88307;Q3U2X9;Q3UV32;Q8C2R1;Q8CE39	Gene_Symbol=Sorl1	Sortilin-related receptor	1581.7	13118	2	1580.81	791.855	4.37	2021.3	2.867	0.257	0	799.1	1	2	0	-0.8897	3.3889	-0.52	1371.93	-0.3	R.SDEFN#C[160.19]SSGM[147.19]C[160.19]IR.S	RSDEFN#CSSGMCIRS	1164			DESHCEMHQCRSDEFNCSSGMCIRSSWVCDG			N	C	S
CMC_Bio1_tech1	148	1	38/84	R.KEN[117.09]SSEIC[160.19]SNN[117.09]GEC[160.19]VC[160.19]GQC[160.19]VC[160.19]R.K	IPI:IPI00132474.3,IPI:IPI00475101.4	IPI00132474;IPI00475101	P09055;Q8BUD1;F6R105;F8WH76;Q60993;Q61126	IPI00132474	P09055;Q8BUD1	Gene_Symbol=Itgb1	Integrin beta-1	2653.87	14958	3	2654.17	885.629	4.79	2033.5	5.709	0.417	0.057	1596.3	1	2	0	0.3017	7.1645	-0.19	599.86	1.23	R.KEN#SSEIC[160.19]SNN#GEC[160.19]VC[160.19]GQC[160.19]VC[160.19]R.K	RKEN#SSEICSNN#GECVCGQCVCRK	520	528		DEVNSEDMDAYCRKENSSEICSNNGECVCGQ	DAYCRKENSSEICSNNGECVCGQCVCRKRDN		N	S	S	N	G	E
CMC_Bio1_tech1	149	1	23/48	R.DIILHSTGHN[117.09]ISR.V	IPI:IPI00223987.1	IPI00223987	Q8C129;Q3TTA8;Q6NY09;Q8BZ14	IPI00223987	Q8C129;Q3TTA8;Q6NY09;Q8BZ14	Gene_Symbol=Lnpep	Leucyl-cystinyl aminopeptidase	1465.61	14886	3	1466.11	489.542	6.92	2034.7	3.347	0.44	0	608.5	1	2	0	0.5032	6.5041	1.5	1364.38	-0.28	R.DIILHSTGHN#ISR.V	RDIILHSTGHN#ISRV	215			ALQDTRDIILHSTGHNISRVTFMSAVSSQEK			N	I	S
CMC_Bio1_tech1	150	1	17/24	K.ALSPN[117.09]STISSAPK.D	IPI:IPI00380009.2,IPI:IPI00460291.2,IPI:IPI00969334.1	IPI00380009;IPI00460291;IPI00969334	Q8BJS4-3;Q8BJS4-1;Q8BJS4-2;Q4QQM3	IPI00380009	Q8BJS4-3	Gene_Symbol=Sun2	Isoform 3 of SUN domain-containing protein 2	1275.4	3363	2	1275.21	638.707	8.8	2044.5	3.671	0.43	0	531	1	2	0	-0.1936	5.3604	2.98	1387.31	-0.32	K.ALSPN#STISSAPK.D	KALSPN#STISSAPKD	618			PTAVTLEHVPKALSPNSTISSAPKDFAIFGF			N	S	T
CMC_Bio1_tech1	151	0.9998	17/22	K.NLGFN[117.09]C[160.19]TTSQGK.L	IPI:IPI00224294.2	IPI00224294	Q8BRK9-1;Q197W7;Q7TPQ0	IPI00224294	Q8BRK9-1;Q197W7;Q7TPQ0	Gene_Symbol=Man2a2	Isoform 1 of Alpha-mannosidase 2x	1329.43	8379	2	1329.21	665.722	8.22	2046.7	3.149	0.375	0	841	1	2	0	-0.2246	4.6026	2.53	1294.13	-0.13	K.NLGFN#C[160.19]TTSQGK.L	KNLGFN#CTTSQGKL	1095			RKGFDCGLEAKNLGFNCTTSQGKLALGSLFH			N	C	T
CMC_Bio1_tech1	152	0.9904	17/24	K.THNSVGN[117.09]SSQYFR.A	IPI:IPI00108003.2,IPI:IPI00875061.1	IPI00108003;IPI00875061	P09581;Q0P635;Q3U1X4;Q3U1Y3;Q3U210;Q3U3W0;Q3U4N8;Q3UKC6;Q6NXV8;Q3TAZ7;Q548R0	IPI00108003	P09581;Q0P635;Q3U1X4;Q3U1Y3;Q3U210;Q3U3W0;Q3U4N8;Q3UKC6;Q6NXV8	Gene_Symbol=Csf1r	Macrophage colony-stimulating factor 1 receptor	1499.54	13113	2	1501.49	750.775	8.44	2059.5	2.739	0.261	0	1100.7	1	2	0	1.9502	3.2878	2.7	937.31	0.58	K.THNSVGN#SSQYFR.A	KTHNSVGN#SSQYFRA	491			KHNMTYFCKTHNSVGNSSQYFRAVSLGQSKQ			N	S	S
CMC_Bio1_tech1	153	0.9988	17/22	K.EN[117.09]ATN[117.09]VTFTGDK.I	IPI:IPI00279051.3,IPI:IPI00625262.4,IPI:IPI00626341.2,IPI:IPI00877284.1	IPI00279051;IPI00625262;IPI00626341;IPI00877284	Q8BXN9-3;A2AQJ7;Q8BXN9-2;A2AQJ6;Q8BXN9-1;A2AQJ5	IPI00279051	Q8BXN9-3;A2AQJ7	Gene_Symbol=Tmem87a	Uncharacterized protein	1302.32	6993	2	1302.47	652.168	4.37	2076.2	2.756	0.192	0	1029.7	1	2	0	0.1429	2.8735	-0.51	1253.56	-0.03	K.EN#ATN#VTFTGDK.I	KEN#ATN#VTFTGDKI	161	164		THRLPLLGEKQEAKENATNVTFTGDKIAMHE	LPLLGEKQEAKENATNVTFTGDKIAMHEPLQ		N	A	T	N	V	T
CMC_Bio1_tech1	154	0.9994	15/22	K.EN[117.09]ATN[117.09]VTFTGDK.I	IPI:IPI00279051.3,IPI:IPI00625262.4,IPI:IPI00626341.2,IPI:IPI00877284.1	IPI00279051;IPI00625262;IPI00626341;IPI00877284	Q8BXN9-3;A2AQJ7;Q8BXN9-2;A2AQJ6;Q8BXN9-1;A2AQJ5	IPI00279051	Q8BXN9-3;A2AQJ7	Gene_Symbol=Tmem87a	Uncharacterized protein	1302.32	5760	2	1300.35	652.168	4.37	2076.4	2.909	0.291	0.004	674.3	1	2	0	-1.9771	3.756	-0.51	1253.56	-0.03	K.EN#ATN#VTFTGDK.I	KEN#ATN#VTFTGDKI	161	164		THRLPLLGEKQEAKENATNVTFTGDKIAMHE	LPLLGEKQEAKENATNVTFTGDKIAMHEPLQ		N	A	T	N	V	T
CMC_Bio1_tech1	155	1	21/24	K.TGDGSN[117.09]VTSN[117.09]FTK.D	IPI:IPI00406609.2,IPI:IPI00469426.7,IPI:IPI00986905.1	IPI00406609;IPI00469426;IPI00986905	A2AWF9;Q64455;E9QNI4;A2AWF8;E9QAB0;Q61373	IPI00406609	A2AWF9	Gene_Symbol=Ptprj	receptor-type tyrosine-protein phosphatase eta isoform 2	1333.34	15670	2	1333.33	667.676	5.5	2082.6	4.094	0.553	0	1520.6	1	2	0	-0.0112	6.5717	0.38	1216.73	0.04	K.TGDGSN#VTSN#FTK.D	KTGDGSN#VTSN#FTKD	591	595		SYAYSVLILKTGDGSNVTSNFTKDPSILIPE	SVLILKTGDGSNVTSNFTKDPSILIPELIPG		N	V	T	N	F	T
CMC_Bio1_tech1	156	1	24/36	K.TSDTGEEEAITN[117.09]STEANGK.Y	IPI:IPI00113869.1,IPI:IPI00408495.1,IPI:IPI00462199.1	IPI00113869;IPI00408495;IPI00462199	P18572-2;O55108;P18572-1;O55107	IPI00113869	P18572-2;O55108	Gene_Symbol=Bsg	Isoform 2 of Basigin	1956.92	12296	2	1958.55	979.467	3.91	2089.1	5.814	0.45	0.353	1503.8	1	2	0	1.6261	6.6078	-0.88	1081.16	0.31	K.TSDTGEEEAITN#STEANGK.Y	KTSDTGEEEAITN#STEANGKY	154			FWFKTSDTGEEEAITNSTEANGKYVVVSTPE			N	S	T
CMC_Bio1_tech1	157	1	27/36	K.TSDTGEEEAITN[117.09]STEANGK.Y	IPI:IPI00113869.1,IPI:IPI00408495.1,IPI:IPI00462199.1	IPI00113869;IPI00408495;IPI00462199	P18572-2;O55108;P18572-1;O55107	IPI00113869	P18572-2;O55108	Gene_Symbol=Bsg	Isoform 2 of Basigin	1956.92	12703	2	1956.03	979.467	3.91	2091.2	6.941	0.625	0.361	2071.2	1	2	0	-0.8939	8.3727	-0.88	1081.16	0.31	K.TSDTGEEEAITN#STEANGK.Y	KTSDTGEEEAITN#STEANGKY	154			FWFKTSDTGEEEAITNSTEANGKYVVVSTPE			N	S	T
CMC_Bio1_tech1	158	0.9991	22/48	K.THNSVGN[117.09]SSQYFR.A	IPI:IPI00108003.2,IPI:IPI00875061.1	IPI00108003;IPI00875061	P09581;Q0P635;Q3U1X4;Q3U1Y3;Q3U210;Q3U3W0;Q3U4N8;Q3UKC6;Q6NXV8;Q3TAZ7;Q548R0	IPI00108003	P09581;Q0P635;Q3U1X4;Q3U1Y3;Q3U210;Q3U3W0;Q3U4N8;Q3UKC6;Q6NXV8	Gene_Symbol=Csf1r	Macrophage colony-stimulating factor 1 receptor	1499.54	13661	3	1501.06	500.852	8.44	2093.4	3.622	0.296	0	446.6	1	2	0	1.523	5.1125	2.7	937.31	0.6	K.THNSVGN#SSQYFR.A	KTHNSVGN#SSQYFRA	491			KHNMTYFCKTHNSVGNSSQYFRAVSLGQSKQ			N	S	S
CMC_Bio1_tech1	159	0.9859	18/26	R.LN[117.09]GTDPIVAADSKR.G	IPI:IPI00119063.2	IPI00119063	Q91ZX7;Q3U454;Q811K6;Q8C4T5	IPI00119063	Q91ZX7;Q3U454;Q811K6;Q8C4T5	Gene_Symbol=Lrp1	Prolow-density lipoprotein receptor-related protein 1	1459.6	4564	2	1459.67	730.805	5.96	2101.7	2.708	0.096	0	984.9	1	2	0	0.0699	1.9848	0.74	998.78	0.48	R.LN#GTDPIVAADSKR.G	RLN#GTDPIVAADSKRG	4076			YWADAKLSVIGSIRLNGTDPIVAADSKRGLS			N	G	T
CMC_Bio1_tech1	160	0.9996	20/26	R.LN[117.09]GTDPIVAADSKR.G	IPI:IPI00119063.2	IPI00119063	Q91ZX7;Q3U454;Q811K6;Q8C4T5	IPI00119063	Q91ZX7;Q3U454;Q811K6;Q8C4T5	Gene_Symbol=Lrp1	Prolow-density lipoprotein receptor-related protein 1	1459.6	11922	2	1457.63	730.805	5.96	2102	2.975	0.372	0.173	1241.1	1	2	0	-1.9701	4.2667	0.74	998.78	0.48	R.LN#GTDPIVAADSKR.G	RLN#GTDPIVAADSKRG	4076			YWADAKLSVIGSIRLNGTDPIVAADSKRGLS			N	G	T
CMC_Bio1_tech1	161	0.9936	19/48	K.THNSVGN[117.09]SSQYFR.A	IPI:IPI00108003.2,IPI:IPI00875061.1	IPI00108003;IPI00875061	P09581;Q0P635;Q3U1X4;Q3U1Y3;Q3U210;Q3U3W0;Q3U4N8;Q3UKC6;Q6NXV8;Q3TAZ7;Q548R0	IPI00108003	P09581;Q0P635;Q3U1X4;Q3U1Y3;Q3U210;Q3U3W0;Q3U4N8;Q3UKC6;Q6NXV8	Gene_Symbol=Csf1r	Macrophage colony-stimulating factor 1 receptor	1499.54	3977	3	1497.73	500.852	8.44	2102.3	2.663	0.285	0	349.7	1	2	0	-1.807	4.0916	2.7	937.31	0.6	K.THNSVGN#SSQYFR.A	KTHNSVGN#SSQYFRA	491			KHNMTYFCKTHNSVGNSSQYFRAVSLGQSKQ			N	S	S
CMC_Bio1_tech1	162	1	21/36	R.LDVSQN[117.09]VSSDTDQSC[160.19]ESTK.A	IPI:IPI00120769.3,IPI:IPI00416751.4,IPI:IPI00986043.1,IPI:IPI00986081.1,IPI:IPI00986709.2,IPI:IPI00986978.1,IPI:IPI00987354.1,IPI:IPI00988012.1,IPI:IPI00988285.1,IPI:IPI00989615.1,IPI:IPI00989989.1,IPI:IPI00991078.1	IPI00120769;IPI00416751;IPI00986043;IPI00986081;IPI00986709;IPI00986978;IPI00987354;IPI00988012;IPI00988285;IPI00989615;IPI00989989;IPI00991078	Q9JIM1-1;A8VP81;Q3UJY1;Q9JIM1-2;Q3TCZ2;E9PWY7	IPI00120769	Q9JIM1-1;A8VP81;Q3UJY1	Gene_Symbol=Slc29a1	Isoform 1 of Equilibrative nucleoside transporter 1	2103.13	4384	2	2104.49	1052.57	3.84	2117.6	5.634	0.466	0	925.7	1	2	0	1.3546	6.6389	-0.93	1262.63	-0.03	R.LDVSQN#VSSDTDQSC[160.19]ESTK.A	RLDVSQN#VSSDTDQSCESTKA	48			MTATKYFTNRLDVSQNVSSDTDQSCESTKAL			N	V	S
CMC_Bio1_tech1	163	1	17/22	K.LC[160.19]DYENHFN[117.09]TSK.G	IPI:IPI00125851.1,IPI:IPI00757830.1	IPI00125851;IPI00757830	Q9WVD4;Q8C6W8;B1ATV0;Q3UL16;Q8CI67	IPI00125851	Q9WVD4;Q8C6W8	Gene_Symbol=Clcn5	H(+)/Cl(-) exchange transporter 5	1530.61	8613	2	1529.69	766.312	5.32	2117.9	4.233	0.501	0.232	1157.9	1	2	0	-0.9238	6.3902	0.24	1109.84	0.27	K.LC[160.19]DYENHFN#TSK.G	KLCDYENHFN#TSKG	408			GLLDSSKLCDYENHFNTSKGGELPDRPAGVG			N	T	S
CMC_Bio1_tech1	164	0.9998	19/30	R.LNSAPVEGYSEHVGN[117.09]K.T	IPI:IPI00349830.4,IPI:IPI00655172.2	IPI00349830;IPI00655172	O88829-1;O88829-2;Q91YF4;Q91YF5	IPI00349830	O88829-1	Gene_Symbol=St3gal5	Isoform 1 of Lactosylceramide alpha-2,3-sialyltransferase	1703.8	5587	2	1703.63	852.907	5.4	2129.7	3.426	0.354	0	614.7	1	2	0	-0.1742	4.4593	0.3	1010.05	0.48	R.LNSAPVEGYSEHVGN#K.T	RLNSAPVEGYSEHVGN#KT	235			RLNSAPVEGYSEHVGNKTTIRMTYPEGAPLS			N	K	T
CMC_Bio1_tech1	165	0.9612	17/44	K.LC[160.19]DYEN[117.09]HFN[117.09]TSK.G	IPI:IPI00125851.1,IPI:IPI00757830.1	IPI00125851;IPI00757830	Q9WVD4;Q8C6W8;B1ATV0;Q3UL16;Q8CI67	IPI00125851	Q9WVD4;Q8C6W8	Gene_Symbol=Clcn5	H(+)/Cl(-) exchange transporter 5	1533.6	2826	3	1532.98	512.206	5.32	2137.5	2.813	0.166	0	271	9	2	0	-0.6193	2.5237	0.24	1178.5	0.15	K.LC[160.19]DYEN#HFN#TSK.G	KLCDYEN#HFN#TSKG	405	408		NDCGLLDSSKLCDYENHFNTSKGGELPDRPA	GLLDSSKLCDYENHFNTSKGGELPDRPAGVG		N	H	F	N	T	S
CMC_Bio1_tech1	166	0.9655	12/24	K.THNSVGN[117.09]SSQYFR.A	IPI:IPI00108003.2,IPI:IPI00875061.1	IPI00108003;IPI00875061	P09581;Q0P635;Q3U1X4;Q3U1Y3;Q3U210;Q3U3W0;Q3U4N8;Q3UKC6;Q6NXV8;Q3TAZ7;Q548R0	IPI00108003	P09581;Q0P635;Q3U1X4;Q3U1Y3;Q3U210;Q3U3W0;Q3U4N8;Q3UKC6;Q6NXV8	Gene_Symbol=Csf1r	Macrophage colony-stimulating factor 1 receptor	1499.54	699	2	1498.89	750.775	8.44	2141.3	2.195	0.277	0	214.8	6	2	0	-0.6498	2.4163	2.7	937.31	0.63	K.THNSVGN#SSQYFR.A	KTHNSVGN#SSQYFRA	491			KHNMTYFCKTHNSVGNSSQYFRAVSLGQSKQ			N	S	S
CMC_Bio1_tech1	167	0.9501	13/22	K.NLGFN[117.09]C[160.19]TTSQGK.L	IPI:IPI00224294.2	IPI00224294	Q8BRK9-1;Q197W7;Q7TPQ0	IPI00224294	Q8BRK9-1;Q197W7;Q7TPQ0	Gene_Symbol=Man2a2	Isoform 1 of Alpha-mannosidase 2x	1329.43	3746	2	1329.41	665.722	8.22	2142.9	1.86	0.219	0	356.5	1	2	0	-0.0246	1.9204	2.53	1294.13	-0.08	K.NLGFN#C[160.19]TTSQGK.L	KNLGFN#CTTSQGKL	1095			RKGFDCGLEAKNLGFNCTTSQGKLALGSLFH			N	C	T
CMC_Bio1_tech1	168	0.9942	15/30	R.ASGNYATVISHN[117.09]PETK.K	IPI:IPI00137787.3	IPI00137787	P62918;Q3THC7;Q3UJS0;Q9Z237	IPI00137787	P62918;Q3THC7;Q3UJS0;Q9Z237	Gene_Symbol=Rpl8	60S ribosomal protein L8	1691.79	9717	2	1692.77	846.902	6.79	2145.5	2.779	0.256	0	592	1	2	0	0.9765	3.1699	1.4	1157.84	0.19	R.ASGNYATVISHN#PETK.K	RASGNYATVISHN#PETKK	140			KLARASGNYATVISHNPETKKTRVKLPSGSK			N	P	E
CMC_Bio1_tech1	169	0.9862	18/60	R.ASGNYATVISHN[117.09]PETK.K	IPI:IPI00137787.3	IPI00137787	P62918;Q3THC7;Q3UJS0;Q9Z237	IPI00137787	P62918;Q3THC7;Q3UJS0;Q9Z237	Gene_Symbol=Rpl8	60S ribosomal protein L8	1691.79	10314	3	1692.07	564.937	6.79	2146.3	2.268	0.291	0.134	193.4	4	2	0	0.2793	3.2758	1.4	1157.84	0.2	R.ASGNYATVISHN#PETK.K	RASGNYATVISHN#PETKK	140			KLARASGNYATVISHNPETKKTRVKLPSGSK			N	P	E
CMC_Bio1_tech1	170	1	29/80	K.SGNSIM[147.19]VEVATGPSN[117.09]SSTHEK.L	IPI:IPI00312757.7,IPI:IPI00752386.1	IPI00312757;IPI00752386	Q3TD49-1;Q8BXJ5;Q3TD49-2	IPI00312757	Q3TD49-1;Q8BXJ5	Gene_Symbol=3110056O03Rik	Isoform 1 of Signal peptide peptidase-like 2B	2151.26	15219	3	2150.17	718.094	5.38	2146.8	3.479	0.466	0	683.5	1	2	0	-1.0909	6.4889	0.28	1081.26	0.35	K.SGNSIM[147.19]VEVATGPSN#SSTHEK.L	KSGNSIMVEVATGPSN#SSTHEKL	379			KSGNSIMVEVATGPSNSSTHEKLPMVLKVPR			N	S	S
CMC_Bio1_tech1	171	0.9999	25/84	R.KEN[117.09]SSEIC[160.19]SNN[117.09]GEC[160.19]VC[160.19]GQC[160.19]VC[160.19]R.K	IPI:IPI00132474.3,IPI:IPI00475101.4	IPI00132474;IPI00475101	P09055;Q8BUD1;F6R105;F8WH76;Q60993;Q61126	IPI00132474	P09055;Q8BUD1	Gene_Symbol=Itgb1	Integrin beta-1	2653.87	9445	3	2655.25	885.629	4.79	2147.2	3.894	0.347	0.101	606.6	1	2	0	1.3817	5.4003	-0.19	599.86	1.3	R.KEN#SSEIC[160.19]SNN#GEC[160.19]VC[160.19]GQC[160.19]VC[160.19]R.K	RKEN#SSEICSNN#GECVCGQCVCRK	520	528		DEVNSEDMDAYCRKENSSEICSNNGECVCGQ	DAYCRKENSSEICSNNGECVCGQCVCRKRDN		N	S	S	N	G	E
CMC_Bio1_tech1	172	0.9939	26/72	R.LDVSQN[117.09]VSSDTDQSC[160.19]ESTK.A	IPI:IPI00120769.3,IPI:IPI00416751.4,IPI:IPI00986043.1,IPI:IPI00986081.1,IPI:IPI00986709.2,IPI:IPI00986978.1,IPI:IPI00987354.1,IPI:IPI00988012.1,IPI:IPI00988285.1,IPI:IPI00989615.1,IPI:IPI00989989.1,IPI:IPI00991078.1	IPI00120769;IPI00416751;IPI00986043;IPI00986081;IPI00986709;IPI00986978;IPI00987354;IPI00988012;IPI00988285;IPI00989615;IPI00989989;IPI00991078	Q9JIM1-1;A8VP81;Q3UJY1;Q9JIM1-2;Q3TCZ2;E9PWY7	IPI00120769	Q9JIM1-1;A8VP81;Q3UJY1	Gene_Symbol=Slc29a1	Isoform 1 of Equilibrative nucleoside transporter 1	2103.13	3895	3	2101.27	702.051	3.84	2149.9	3.234	0.182	0	370.2	1	2	0	-1.8626	3.1768	-0.93	1262.63	-0.01	R.LDVSQN#VSSDTDQSC[160.19]ESTK.A	RLDVSQN#VSSDTDQSCESTKA	48			MTATKYFTNRLDVSQNVSSDTDQSCESTKAL			N	V	S
CMC_Bio1_tech1	173	0.9768	34/92	-.MGVASMITC[160.19]SIDGN[117.09]ILN[117.09]MGYVLAR.E	IPI:IPI00648428.2	IPI00648428	Q14DK1;F7AXE2	IPI00648428	Q14DK1;F7AXE2	Gene_Symbol=C030017K20Rik	Uncharacterized protein C1orf222 homolog	2593.06	1892	3	2591.2	865.36	5.59	2154.3	4.354	0.271	0	1522.9	1	2	0	-1.8597	4.7527	0.44	4249.85	-2	-.MGVASMITC[160.19]SIDGN#ILN#MGYVLAR.E	MGVASMITCSIDGN#ILN#MGYVLARE	14	17		__MGVASMITCSIDGNILNMGYVLARESVST	GVASMITCSIDGNILNMGYVLARESVSTNFK		N	I	L	N	M	G
CMC_Bio1_tech1	174	1	21/34	K.MDN[117.09]VTDGMETSHQTYDNK.L	IPI:IPI00129304.8	IPI00129304	Q8K4Q8	IPI00129304	Q8K4Q8	Gene_Symbol=Colec12	Collectin-12	2089.17	13966	2	2088.55	1045.59	4.22	2165.1	4.974	0.534	0	1310	1	2	0	-0.6273	6.7958	-0.63	1287.86	-0.05	K.MDN#VTDGMETSHQTYDNK.L	KMDN#VTDGMETSHQTYDNKL	67			ITVAILGYKVVEKMDNVTDGMETSHQTYDNK			N	V	T
CMC_Bio1_tech1	175	0.9999	14/24	K.TGDGSN[117.09]VTSN[117.09]FTK.D	IPI:IPI00406609.2,IPI:IPI00469426.7,IPI:IPI00986905.1	IPI00406609;IPI00469426;IPI00986905	A2AWF9;Q64455;E9QNI4;A2AWF8;E9QAB0;Q61373	IPI00406609	A2AWF9	Gene_Symbol=Ptprj	receptor-type tyrosine-protein phosphatase eta isoform 2	1333.34	12574	2	1333.17	667.676	5.5	2173.6	2.996	0.432	0	463.8	2	2	0	-0.1712	4.6571	0.38	1216.73	0.1	K.TGDGSN#VTSN#FTK.D	KTGDGSN#VTSN#FTKD	591	595		SYAYSVLILKTGDGSNVTSNFTKDPSILIPE	SVLILKTGDGSNVTSNFTKDPSILIPELIPG		N	V	T	N	F	T
CMC_Bio1_tech1	176	1	25/36	K.TSDTGEEEAITN[117.09]STEANGK.Y	IPI:IPI00113869.1,IPI:IPI00408495.1,IPI:IPI00462199.1	IPI00113869;IPI00408495;IPI00462199	P18572-2;O55108;P18572-1;O55107	IPI00113869	P18572-2;O55108	Gene_Symbol=Bsg	Isoform 2 of Basigin	1956.92	8691	2	1957.47	979.467	3.91	2182.4	5.064	0.512	0.345	1578.4	1	2	0	0.5461	6.6838	-0.88	1081.16	0.37	K.TSDTGEEEAITN#STEANGK.Y	KTSDTGEEEAITN#STEANGKY	154			FWFKTSDTGEEEAITNSTEANGKYVVVSTPE			N	S	T
CMC_Bio1_tech1	177	0.9983	12/16	K.DN[117.09]TTC[160.19]YEFK.K	IPI:IPI00119063.2	IPI00119063	Q91ZX7;Q3U454;Q811K6;Q8C4T5	IPI00119063	Q91ZX7;Q3U454;Q811K6;Q8C4T5	Gene_Symbol=Lrp1	Prolow-density lipoprotein receptor-related protein 1	1180.23	221	2	1180.39	591.125	4.37	2190.1	2.437	0.176	0	361.7	1	2	0	0.1508	2.6559	-0.51	1226.48	0.09	K.DN#TTC[160.19]YEFK.K	KDN#TTCYEFKK	1576			TVSCACPHLMKLHKDNTTCYEFKKFLLYARQ			N	T	T
CMC_Bio1_tech1	178	0.9693	26/84	R.KEN[117.09]SSEIC[160.19]SNN[117.09]GEC[160.19]VC[160.19]GQC[160.19]VC[160.19]R.K	IPI:IPI00132474.3,IPI:IPI00475101.4	IPI00132474;IPI00475101	P09055;Q8BUD1;F6R105;F8WH76;Q60993;Q61126	IPI00132474	P09055;Q8BUD1	Gene_Symbol=Itgb1	Integrin beta-1	2653.87	13608	3	2652.1	885.629	4.79	2214.6	3.474	0.164	0.04	745.4	1	2	0	-1.7683	3.0481	-0.19	599.86	1.34	R.KEN#SSEIC[160.19]SNN#GEC[160.19]VC[160.19]GQC[160.19]VC[160.19]R.K	RKEN#SSEICSNN#GECVCGQCVCRK	520	528		DEVNSEDMDAYCRKENSSEICSNNGECVCGQ	DAYCRKENSSEICSNNGECVCGQCVCRKRDN		N	S	S	N	G	E
CMC_Bio1_tech1	179	0.9995	19/30	K.TYC[160.19]ANEPLSN[117.09]C[160.19]SQVNR.T	IPI:IPI00127770.3	IPI00127770	Q9R0L9	IPI00127770	Q9R0L9	Gene_Symbol=Cd164	Sialomucin core protein 24	1916.05	7519	2	1917.65	959.033	5.66	2243.3	3.479	0.324	0.23	624.5	1	2	0	1.5942	4.2817	0.5	1388.14	-0.2	K.TYC[160.19]ANEPLSN#C[160.19]SQVNR.T	KTYCANEPLSN#CSQVNRT	98			CQEANKTYCANEPLSNCSQVNRTDLCSVIPP			N	C	S
CMC_Bio1_tech1	180	1	32/80	K.EN[117.09]SSEIC[160.19]SNN[117.09]GEC[160.19]VC[160.19]GQC[160.19]VC[160.19]R.K	IPI:IPI00132474.3,IPI:IPI00475101.4	IPI00132474;IPI00475101	P09055;Q8BUD1;F6R105;F8WH76;Q60993;Q61126	IPI00132474	P09055;Q8BUD1	Gene_Symbol=Itgb1	Integrin beta-1	2525.69	6570	3	2525.68	842.905	4.25	2249.4	3.706	0.365	0.098	1113.7	1	2	0	-0.0154	5.5143	-0.61	994.36	0.58	K.EN#SSEIC[160.19]SNN#GEC[160.19]VC[160.19]GQC[160.19]VC[160.19]R.K	KEN#SSEICSNN#GECVCGQCVCRK	520	528		DEVNSEDMDAYCRKENSSEICSNNGECVCGQ	DAYCRKENSSEICSNNGECVCGQCVCRKRDN		N	S	S	N	G	E
CMC_Bio1_tech1	181	0.9848	24/52	K.SFQQQM[147.19]QNYLKDN[117.09]K.T	IPI:IPI00224728.1,IPI:IPI00986380.1	IPI00224728;IPI00986380	P41731;Q3UC80;Q549D0;Q8BT06	IPI00224728	P41731;Q3UC80;Q549D0;Q8BT06	Gene_Symbol=Cd63	Putative uncharacterized protein	1790.94	11769	3	1790.86	597.987	8.22	2261.6	2.801	0.36	0.18	648.4	1	2	1	-0.0812	5.0241	2.52	1054.71	0.47	K.SFQQQM[147.19]QNYLKDN#K.T	KSFQQQMQNYLKDN#KT	141			FNKSFQQQMQNYLKDNKTATILDKLQKENNC			N	K	T
CMC_Bio1_tech1	182	0.9608	14/20	R.FQN[117.09]FSM[147.19]ATDQR.L	IPI:IPI00124283.4,IPI:IPI00128178.2,IPI:IPI00990896.1	IPI00124283;IPI00128178;IPI00990896	P30204-2;Q3U2C3;Q8CED7;P30204-1;Q3U3E5;F6VKK0	IPI00124283	P30204-2;Q3U2C3;Q8CED7	Gene_Symbol=Msr1	Isoform II of Macrophage scavenger receptor types I and II	1363.44	5157	2	1362.57	682.728	5.84	2265.8	2.713	0.07	0	259.8	1	2	0	-0.8768	2.017	0.64	1500.84	-0.41	R.FQN#FSM[147.19]ATDQR.L	RFQN#FSMATDQRL	147			ISNSKADLIDTERFQNFSMATDQRLNDILLQ			N	F	S
CMC_Bio1_tech1	183	1	21/40	K.EN[117.09]SSEIC[160.19]SNN[117.09]GEC[160.19]VC[160.19]GQC[160.19]VC[160.19]R.K	IPI:IPI00132474.3,IPI:IPI00475101.4	IPI00132474;IPI00475101	P09055;Q8BUD1;F6R105;F8WH76;Q60993;Q61126	IPI00132474	P09055;Q8BUD1	Gene_Symbol=Itgb1	Integrin beta-1	2525.69	11710	2	2524.23	1263.85	4.25	2269.2	4.252	0.383	0.109	1379.3	1	2	0	-1.4682	5.2621	-0.61	994.36	0.59	K.EN#SSEIC[160.19]SNN#GEC[160.19]VC[160.19]GQC[160.19]VC[160.19]R.K	KEN#SSEICSNN#GECVCGQCVCRK	520	528		DEVNSEDMDAYCRKENSSEICSNNGECVCGQ	DAYCRKENSSEICSNNGECVCGQCVCRKRDN		N	S	S	N	G	E
CMC_Bio1_tech1	184	0.9999	13/16	R.GIGN[117.09]WSDSK.S	IPI:IPI00129831.4	IPI00129831	O88307;Q3U2X9;Q3UV32;Q8C2R1;Q8CE39	IPI00129831	O88307;Q3U2X9;Q3UV32;Q8C2R1;Q8CE39	Gene_Symbol=Sorl1	Sortilin-related receptor	965.995	5175	2	966.085	484.005	5.84	2273.4	2.474	0.459	0	541	1	2	0	0.0902	4.7751	0.64	1386.76	-0.18	R.GIGN#WSDSK.S	RGIGN#WSDSKS	1733			LYTVRVAAVTSRGIGNWSDSKSITTIKGKVI			N	W	S
CMC_Bio1_tech1	185	1	25/36	K.TSDTGEEEAITN[117.09]STEANGK.Y	IPI:IPI00113869.1,IPI:IPI00408495.1,IPI:IPI00462199.1	IPI00113869;IPI00408495;IPI00462199	P18572-2;O55108;P18572-1;O55107	IPI00113869	P18572-2;O55108	Gene_Symbol=Bsg	Isoform 2 of Basigin	1956.92	4664	2	1957.53	979.467	3.91	2273.5	4.769	0.487	0.382	1701.5	1	2	0	0.6061	6.3368	-0.88	1081.16	0.42	K.TSDTGEEEAITN#STEANGK.Y	KTSDTGEEEAITN#STEANGKY	154			FWFKTSDTGEEEAITNSTEANGKYVVVSTPE			N	S	T
CMC_Bio1_tech1	186	1	27/36	K.TSDTGEEEAITN[117.09]STEANGK.Y	IPI:IPI00113869.1,IPI:IPI00408495.1,IPI:IPI00462199.1	IPI00113869;IPI00408495;IPI00462199	P18572-2;O55108;P18572-1;O55107	IPI00113869	P18572-2;O55108	Gene_Symbol=Bsg	Isoform 2 of Basigin	1956.92	14218	2	1955.23	979.467	3.91	2285.4	4.959	0.503	0.133	2100.9	1	2	0	-1.6939	6.5607	-0.88	1081.16	0.43	K.TSDTGEEEAITN#STEANGK.Y	KTSDTGEEEAITN#STEANGKY	154			FWFKTSDTGEEEAITNSTEANGKYVVVSTPE			N	S	T
CMC_Bio1_tech1	187	1	22/36	K.TSDTGEEEAITN[117.09]STEAN[117.09]GK.Y	IPI:IPI00113869.1,IPI:IPI00408495.1,IPI:IPI00462199.1	IPI00113869;IPI00408495;IPI00462199	P18572-2;O55108;P18572-1;O55107	IPI00113869	P18572-2;O55108	Gene_Symbol=Bsg	Isoform 2 of Basigin	1959.91	4924	2	1961.25	980.961	3.91	2289.3	4.834	0.394	0	1390.2	1	2	0	1.3379	5.6933	-0.88	1086.04	0.42	K.TSDTGEEEAITN#STEAN#GK.Y	KTSDTGEEEAITN#STEAN#GKY	154	159		FWFKTSDTGEEEAITNSTEANGKYVVVSTPE	SDTGEEEAITNSTEANGKYVVVSTPEKSQLT		N	S	T	N	G	K
CMC_Bio1_tech1	188	0.9999	18/36	R.LDVSQN[117.09]VSSDTDQSC[160.19]ESTK.A	IPI:IPI00120769.3,IPI:IPI00416751.4,IPI:IPI00986043.1,IPI:IPI00986081.1,IPI:IPI00986709.2,IPI:IPI00986978.1,IPI:IPI00987354.1,IPI:IPI00988012.1,IPI:IPI00988285.1,IPI:IPI00989615.1,IPI:IPI00989989.1,IPI:IPI00991078.1	IPI00120769;IPI00416751;IPI00986043;IPI00986081;IPI00986709;IPI00986978;IPI00987354;IPI00988012;IPI00988285;IPI00989615;IPI00989989;IPI00991078	Q9JIM1-1;A8VP81;Q3UJY1;Q9JIM1-2;Q3TCZ2;E9PWY7	IPI00120769	Q9JIM1-1;A8VP81;Q3UJY1	Gene_Symbol=Slc29a1	Isoform 1 of Equilibrative nucleoside transporter 1	2103.13	13171	2	2104.87	1052.57	3.84	2310.8	3.451	0.341	0	686.9	1	2	0	1.7346	4.384	-0.93	1262.63	0.09	R.LDVSQN#VSSDTDQSC[160.19]ESTK.A	RLDVSQN#VSSDTDQSCESTKA	48			MTATKYFTNRLDVSQNVSSDTDQSCESTKAL			N	V	S
CMC_Bio1_tech1	189	0.9249	15/24	K.THN[117.09]SVGN[117.09]SSQYFR.A	IPI:IPI00108003.2,IPI:IPI00875061.1	IPI00108003;IPI00875061	P09581;Q0P635;Q3U1X4;Q3U1Y3;Q3U210;Q3U3W0;Q3U4N8;Q3UKC6;Q6NXV8;Q3TAZ7;Q548R0	IPI00108003	P09581;Q0P635;Q3U1X4;Q3U1Y3;Q3U210;Q3U3W0;Q3U4N8;Q3UKC6;Q6NXV8	Gene_Symbol=Csf1r	Macrophage colony-stimulating factor 1 receptor	1502.52	964	2	1501.23	752.269	8.44	2331.4	2.064	0.204	0.119	322.2	1	2	0	-1.298	2.0631	2.7	942.19	0.73	K.THN#SVGN#SSQYFR.A	KTHN#SVGN#SSQYFRA	487	491		IGTLKHNMTYFCKTHNSVGNSSQYFRAVSLG	KHNMTYFCKTHNSVGNSSQYFRAVSLGQSKQ		N	S	V	N	S	S
CMC_Bio1_tech1	190	0.9893	17/20	R.NPC[160.19]N[117.09]VSYSIEK.D	IPI:IPI00122181.1	IPI00122181	P58681;Q3T997;Q548J0	IPI00122181	P58681;Q3T997;Q548J0	Gene_Symbol=Tlr7	Toll-like receptor 7	1313.43	1362	2	1315.13	657.721	5.99	2345.9	2.571	0.205	0	803.8	1	2	0	1.6981	2.8431	0.77	1429.73	-0.22	R.NPC[160.19]N#VSYSIEK.D	RNPCN#VSYSIEKD	190			ETLYLGQNCYYRNPCNVSYSIEKDAFLVMRN			N	V	S
CMC_Bio1_tech1	191	1	21/24	R.LN[117.09]GTDPIVAADSK.R	IPI:IPI00119063.2	IPI00119063	Q91ZX7;Q3U454;Q811K6;Q8C4T5	IPI00119063	Q91ZX7;Q3U454;Q811K6;Q8C4T5	Gene_Symbol=Lrp1	Prolow-density lipoprotein receptor-related protein 1	1303.41	4232	2	1303.71	652.712	4.21	2352.8	4.468	0.491	0	1604.8	1	2	0	0.2962	6.3676	-0.64	1438.46	-0.24	R.LN#GTDPIVAADSK.R	RLN#GTDPIVAADSKR	4076			YWADAKLSVIGSIRLNGTDPIVAADSKRGLS			N	G	T
CMC_Bio1_tech1	192	1	17/20	R.NPC[160.19]N[117.09]VSYSIEK.D	IPI:IPI00122181.1	IPI00122181	P58681;Q3T997;Q548J0	IPI00122181	P58681;Q3T997;Q548J0	Gene_Symbol=Tlr7	Toll-like receptor 7	1313.43	15445	2	1311.53	657.721	5.99	2354.5	3.391	0.445	0.3	764.4	1	2	0	-1.9019	5.4321	0.77	1429.73	-0.22	R.NPC[160.19]N#VSYSIEK.D	RNPCN#VSYSIEKD	190			ETLYLGQNCYYRNPCNVSYSIEKDAFLVMRN			N	V	S
CMC_Bio1_tech1	193	1	18/30	K.TYC[160.19]ANEPLSN[117.09]C[160.19]SQVN[117.09]R.T	IPI:IPI00127770.3	IPI00127770	Q9R0L9	IPI00127770	Q9R0L9	Gene_Symbol=Cd164	Sialomucin core protein 24	1919.04	375	2	1919.59	960.527	5.66	2363.7	3.287	0.455	0.237	618.4	1	2	0	0.5459	5.085	0.5	1262.36	0.12	K.TYC[160.19]ANEPLSN#C[160.19]SQVN#R.T	KTYCANEPLSN#CSQVN#RT	98	103		CQEANKTYCANEPLSNCSQVNRTDLCSVIPP	KTYCANEPLSNCSQVNRTDLCSVIPPTTPVP		N	C	S	N	R	T
CMC_Bio1_tech1	194	0.9764	16/30	K.TYC[160.19]ANEPLSN[117.09]C[160.19]SQVN[117.09]R.T	IPI:IPI00127770.3	IPI00127770	Q9R0L9	IPI00127770	Q9R0L9	Gene_Symbol=Cd164	Sialomucin core protein 24	1919.04	4971	2	1917.19	960.527	5.66	2365.8	2.327	0.2	0	181.2	1	2	0	-1.8541	2.2748	0.5	1262.36	0.12	K.TYC[160.19]ANEPLSN#C[160.19]SQVN#R.T	KTYCANEPLSN#CSQVN#RT	98	103		CQEANKTYCANEPLSNCSQVNRTDLCSVIPP	KTYCANEPLSNCSQVNRTDLCSVIPPTTPVP		N	C	S	N	R	T
CMC_Bio1_tech1	195	0.9586	11/16	R.WHN[117.09]GSAVWK.A	IPI:IPI00118038.1	IPI00118038	P50427	IPI00118038	P50427	Gene_Symbol=Sts	Steryl-sulfatase	1087.18	4400	2	1088.11	544.597	8.76	2371.1	2.045	0.244	0	235.4	6	2	0	0.9249	2.2326	2.95	1277.23	0.09	R.WHN#GSAVWK.A	RWHN#GSAVWKA	465			LFHYCNAYLQAVRWHNGSAVWKAFYFTPNFA			N	G	S
CMC_Bio1_tech1	196	0.9545	13/24	K.ALSPN[117.09]STISSAPK.D	IPI:IPI00380009.2,IPI:IPI00460291.2,IPI:IPI00969334.1	IPI00380009;IPI00460291;IPI00969334	Q8BJS4-3;Q8BJS4-1;Q8BJS4-2;Q4QQM3	IPI00380009	Q8BJS4-3	Gene_Symbol=Sun2	Isoform 3 of SUN domain-containing protein 2	1275.4	15209	2	1275.41	638.707	8.8	2389.9	2.275	0.258	0	216.5	25	2	0	0.0064	2.0955	2.98	1387.31	-0.11	K.ALSPN#STISSAPK.D	KALSPN#STISSAPKD	618			PTAVTLEHVPKALSPNSTISSAPKDFAIFGF			N	S	T
CMC_Bio1_tech1	197	1	21/26	K.DTC[160.19]AQEC[160.19]SHFN[117.09]LTK.V	IPI:IPI00132474.3,IPI:IPI00475101.4	IPI00132474;IPI00475101	P09055;Q8BUD1;F6R105;F8WH76;Q60993;Q61126	IPI00132474	P09055;Q8BUD1	Gene_Symbol=Itgb1	Integrin beta-1	1713.84	9777	2	1714.45	857.927	5.32	2392.8	4.475	0.415	0	1634.5	1	2	0	0.6061	5.7208	0.24	1270.47	0.12	K.DTC[160.19]AQEC[160.19]SHFN#LTK.V	KDTCAQECSHFN#LTKV	669			KGEKKDTCAQECSHFNLTKVESREKLPQPVQ			N	L	T
CMC_Bio1_tech1	198	1	23/30	K.TYC[160.19]AN[117.09]EPLSN[117.09]C[160.19]SQVN[117.09]R.T	IPI:IPI00127770.3	IPI00127770	Q9R0L9	IPI00127770	Q9R0L9	Gene_Symbol=Cd164	Sialomucin core protein 24	1922.03	1648	2	1922.75	962.021	5.66	2425.9	4.519	0.318	0	1074.8	1	2	0	0.7177	4.953	0.5	1332.57	0.02	K.TYC[160.19]AN#EPLSN#C[160.19]SQVN#R.T	KTYCAN#EPLSN#CSQVN#RT	93	98	103	CFWLHCQEANKTYCANEPLSNCSQVNRTDLC	CQEANKTYCANEPLSNCSQVNRTDLCSVIPP	KTYCANEPLSNCSQVNRTDLCSVIPPTTPVP	N	E	P	N	C	S	N	R	T
CMC_Bio1_tech1	199	0.9997	25/72	R.HC[160.19]EC[160.19]STDEVN[117.09]SEDMDAYC[160.19]R.K	IPI:IPI00132474.3	IPI00132474	P09055;Q8BUD1	IPI00132474	P09055;Q8BUD1	Gene_Symbol=Itgb1	Integrin beta-1	2381.47	15217	3	2380.18	794.829	4.01	2427.4	3.412	0.306	0.041	742.9	1	2	0	-1.2878	4.715	-0.79	988.28	0.7	R.HC[160.19]EC[160.19]STDEVN#SEDMDAYC[160.19]R.K	RHCECSTDEVN#SEDMDAYCRK	508			EGRVGRHCECSTDEVNSEDMDAYCRKENSSE			N	S	E
CMC_Bio1_tech1	200	0.9995	17/30	K.NN[117.09]TIPDSQMSASSSYK.T	IPI:IPI00322712.2,IPI:IPI00411071.2	IPI00322712;IPI00411071	P21956-2;E9QKW0;Q3TDU5;P21956-1;Q9QWQ1	IPI00322712	P21956-2;E9QKW0;Q3TDU5	Gene_Symbol=Mfge8	Isoform 2 of Lactadherin	1732.82	12026	2	1732.25	867.415	5.83	2429.4	3.038	0.317	0.001	290.4	1	2	0	-0.571	3.8599	0.64	1334.34	0.01	K.NN#TIPDSQMSASSSYK.T	KNN#TIPDSQMSASSSYKT	280			GCELHGCSEPLGLKNNTIPDSQMSASSSYKT			N	T	I
CMC_Bio1_tech1	201	0.9997	18/26	R.DLGPALAN[117.09]SSHDVK.L	IPI:IPI00108811.1	IPI00108811	P17439	IPI00108811	P17439	Gene_Symbol=Gba	Glucosylceramidase	1426.52	15548	2	1427.59	714.269	5.21	2444.4	2.937	0.348	0	738.7	1	2	0	1.063	4.0552	0.15	1340.65	0.01	R.DLGPALAN#SSHDVK.L	RDLGPALAN#SSHDVKL	289			HQRDFISRDLGPALANSSHDVKLLMLDDQRL			N	S	S
CMC_Bio1_tech1	202	1	17/26	R.DLGPALAN[117.09]SSHDVK.L	IPI:IPI00108811.1	IPI00108811	P17439	IPI00108811	P17439	Gene_Symbol=Gba	Glucosylceramidase	1426.52	3316	2	1425.43	714.269	5.21	2445.1	3.054	0.449	0	718.2	1	2	0	-1.097	4.9033	0.15	1340.65	0.01	R.DLGPALAN#SSHDVK.L	RDLGPALAN#SSHDVKL	289			HQRDFISRDLGPALANSSHDVKLLMLDDQRL			N	S	S
CMC_Bio1_tech1	203	1	33/60	K.TYC[160.19]ANEPLSN[117.09]C[160.19]SQVN[117.09]R.T	IPI:IPI00127770.3	IPI00127770	Q9R0L9	IPI00127770	Q9R0L9	Gene_Symbol=Cd164	Sialomucin core protein 24	1919.04	9695	3	1919.47	640.687	5.66	2450.4	5.2	0.359	0	1593.8	1	2	0	0.4287	6.6189	0.5	1262.36	0.17	K.TYC[160.19]ANEPLSN#C[160.19]SQVN#R.T	KTYCANEPLSN#CSQVN#RT	98	103		CQEANKTYCANEPLSNCSQVNRTDLCSVIPP	KTYCANEPLSNCSQVNRTDLCSVIPPTTPVP		N	C	S	N	R	T
CMC_Bio1_tech1	204	0.9914	14/36	K.TSDTGEEEAITN[117.09]STEAN[117.09]GK.Y	IPI:IPI00113869.1,IPI:IPI00408495.1,IPI:IPI00462199.1	IPI00113869;IPI00408495;IPI00462199	P18572-2;O55108;P18572-1;O55107	IPI00113869	P18572-2;O55108	Gene_Symbol=Bsg	Isoform 2 of Basigin	1959.91	4554	2	1958.55	980.961	3.91	2451.6	2.624	0.167	0.029	213.7	4	2	0	-1.3621	2.0859	-0.88	1086.04	0.52	K.TSDTGEEEAITN#STEAN#GK.Y	KTSDTGEEEAITN#STEAN#GKY	154	159		FWFKTSDTGEEEAITNSTEANGKYVVVSTPE	SDTGEEEAITNSTEANGKYVVVSTPEKSQLT		N	S	T	N	G	K
CMC_Bio1_tech1	205	1	21/30	K.TYC[160.19]ANEPLSN[117.09]C[160.19]SQVN[117.09]R.T	IPI:IPI00127770.3	IPI00127770	Q9R0L9	IPI00127770	Q9R0L9	Gene_Symbol=Cd164	Sialomucin core protein 24	1919.04	10997	2	1920.61	960.527	5.66	2454.2	4.455	0.469	0.101	895.1	1	2	0	1.5659	6.0188	0.5	1262.36	0.17	K.TYC[160.19]ANEPLSN#C[160.19]SQVN#R.T	KTYCANEPLSN#CSQVN#RT	98	103		CQEANKTYCANEPLSNCSQVNRTDLCSVIPP	KTYCANEPLSNCSQVNRTDLCSVIPPTTPVP		N	C	S	N	R	T
CMC_Bio1_tech1	206	1	24/30	K.TYC[160.19]ANEPLSN[117.09]C[160.19]SQVN[117.09]R.T	IPI:IPI00127770.3	IPI00127770	Q9R0L9	IPI00127770	Q9R0L9	Gene_Symbol=Cd164	Sialomucin core protein 24	1919.04	372	2	1918.59	960.527	5.66	2456.2	5.756	0.493	0.36	1151.4	1	2	0	-0.4541	6.895	0.5	1262.36	0.17	K.TYC[160.19]ANEPLSN#C[160.19]SQVN#R.T	KTYCANEPLSN#CSQVN#RT	98	103		CQEANKTYCANEPLSNCSQVNRTDLCSVIPP	KTYCANEPLSNCSQVNRTDLCSVIPPTTPVP		N	C	S	N	R	T
CMC_Bio1_tech1	207	0.9978	14/36	K.TSDTGEEEAITN[117.09]STEANGK.Y	IPI:IPI00113869.1,IPI:IPI00408495.1,IPI:IPI00462199.1	IPI00113869;IPI00408495;IPI00462199	P18572-2;O55108;P18572-1;O55107	IPI00113869	P18572-2;O55108	Gene_Symbol=Bsg	Isoform 2 of Basigin	1956.92	2007	2	1955.99	979.467	3.91	2459.5	2.594	0.25	0	221.1	3	2	0	-0.9339	2.719	-0.88	1081.16	0.53	K.TSDTGEEEAITN#STEANGK.Y	KTSDTGEEEAITN#STEANGKY	154			FWFKTSDTGEEEAITNSTEANGKYVVVSTPE			N	S	T
CMC_Bio1_tech1	208	0.9993	20/32	R.EIVHIQAGQC[160.19]GN[117.09]QIGAK.F	IPI:IPI00109061.1,IPI:IPI00112251.1,IPI:IPI00117352.1,IPI:IPI00338039.1,IPI:IPI00988328.1,IPI:IPI00989101.1	IPI00109061;IPI00112251;IPI00117352;IPI00338039;IPI00988328;IPI00989101	Q9CWF2;B2RSN3;Q8BK89;Q9ERD7;D5MR34;Q9CRT0;P99024;Q80ZV2	IPI00109061	Q9CWF2;B2RSN3;Q8BK89	Gene_Symbol=Tubb2b	Tubulin beta-2B chain	1826.04	7540	2	1826.67	914.025	6.83	2469.6	4.594	0.235	0.001	751.8	1	2	0	0.6295	4.3907	1.43	1398.11	-0.09	R.EIVHIQAGQC[160.19]GN#QIGAK.F	REIVHIQAGQCGN#QIGAKF	14			__MREIVHIQAGQCGNQIGAKFWEVISDEHG			N	Q	I
CMC_Bio1_tech1	209	1	19/24	K.C[160.19]N[117.09]ASSQFLC[160.19]SSGR.C	IPI:IPI00119063.2	IPI00119063	Q91ZX7;Q3U454;Q811K6;Q8C4T5	IPI00119063	Q91ZX7;Q3U454;Q811K6;Q8C4T5	Gene_Symbol=Lrp1	Prolow-density lipoprotein receptor-related protein 1	1476.59	2784	2	1476.65	739.3	8.07	2479	3.809	0.526	0	1410.9	1	2	0	0.0591	6.1682	2.41	1051.42	0.6	K.C[160.19]N#ASSQFLC[160.19]SSGR.C	KCN#ASSQFLCSSGRC	2906			EAPKNPHCTSPEHKCNASSQFLCSSGRCVAE			N	A	S
CMC_Bio1_tech1	210	0.9918	25/60	K.TYC[160.19]ANEPLSNC[160.19]SQVN[117.09]R.T	IPI:IPI00127770.3	IPI00127770	Q9R0L9	IPI00127770	Q9R0L9	Gene_Symbol=Cd164	Sialomucin core protein 24	1916.05	1132	3	1916.17	639.691	5.66	2481.2	3.173	0.163	0.028	689	1	2	0	0.117	3.0479	0.5	1192.14	0.32	K.TYC[160.19]ANEPLSNC[160.19]SQVN#R.T	KTYCANEPLSNCSQVN#RT	103			KTYCANEPLSNCSQVNRTDLCSVIPPTTPVP			N	R	T
CMC_Bio1_tech1	211	0.9995	33/64	R.EIVHIQAGQC[160.19]GN[117.09]QIGAK.F	IPI:IPI00109061.1,IPI:IPI00112251.1,IPI:IPI00117352.1,IPI:IPI00338039.1,IPI:IPI00988328.1,IPI:IPI00989101.1	IPI00109061;IPI00112251;IPI00117352;IPI00338039;IPI00988328;IPI00989101	Q9CWF2;B2RSN3;Q8BK89;Q9ERD7;D5MR34;Q9CRT0;P99024;Q80ZV2	IPI00109061	Q9CWF2;B2RSN3;Q8BK89	Gene_Symbol=Tubb2b	Tubulin beta-2B chain	1826.04	7568	3	1825.54	609.686	6.83	2487.6	4.803	0.231	0.001	2881.8	1	2	0	-0.4977	4.8913	1.43	1398.11	-0.08	R.EIVHIQAGQC[160.19]GN#QIGAK.F	REIVHIQAGQCGN#QIGAKF	14			__MREIVHIQAGQCGNQIGAKFWEVISDEHG			N	Q	I
CMC_Bio1_tech1	212	1	22/44	R.WLC[160.19]DGDNDC[160.19]GNSEDESN[117.09]ATC[160.19]SAR.T	IPI:IPI00119063.2	IPI00119063	Q91ZX7;Q3U454;Q811K6;Q8C4T5	IPI00119063	Q91ZX7;Q3U454;Q811K6;Q8C4T5	Gene_Symbol=Lrp1	Prolow-density lipoprotein receptor-related protein 1	2636.63	855	2	2634.67	1319.32	3.66	2526.5	4.65	0.619	0.335	1383.2	1	2	0	-1.9656	7.2335	-1.07	1333.8	0.07	R.WLC[160.19]DGDNDC[160.19]GNSEDESN#ATC[160.19]SAR.T	RWLCDGDNDCGNSEDESN#ATCSART	929			LCDGDNDCGNSEDESNATCSARTCPPNQFSC			N	A	T
CMC_Bio1_tech1	213	1	21/42	R.KN[117.09]PNQTC[160.19]EQLQLGSPSGEPC[160.19]GK.T	IPI:IPI00421244.4,IPI:IPI01007821.1	IPI00421244;IPI01007821	Q3U0V9;Q3U1F2;Q61989;Q78E20;Q792F9;Q8BQ25;E9QK91;Q6NV53	IPI00421244	Q3U0V9;Q3U1F2;Q61989;Q78E20;Q792F9;Q8BQ25	Gene_Symbol=Itga4	integrin alpha-4	2432.64	9198	2	2431.71	1217.33	6.13	2545	3.766	0.476	0.033	773.4	1	2	0	-0.9366	5.6107	0.87	704.02	1.33	R.KN#PNQTC[160.19]EQLQLGSPSGEPC[160.19]GK.T	RKN#PNQTCEQLQLGSPSGEPCGKT	96			SVVNPGAIYRCGIRKNPNQTCEQLQLGSPSG			N	P	N
CMC_Bio1_tech1	214	0.979	11/12	K.N[117.09]VTVVLR.D	IPI:IPI00469218.1	IPI00469218	P11438;Q3TA96;Q3TX84;Q8VH34;Q922T9;Q9DC13	IPI00469218	P11438;Q3TA96;Q3TX84;Q8VH34;Q922T9;Q9DC13	Gene_Symbol=Lamp1	Putative uncharacterized protein	802.951	1081	2	803.285	402.483	9.75	2548.8	2.069	0.194	0	586.8	1	2	0	0.3349	2.4837	3.73	1215.95	0.32	K.N#VTVVLR.D	KN#VTVVLRD	160			NKAYRCVSDIRVYMKNVTVVLRDATIQAYLS			N	V	T
CMC_Bio1_tech1	215	1	20/30	K.TYC[160.19]ANEPLSN[117.09]C[160.19]SQVN[117.09]R.T	IPI:IPI00127770.3	IPI00127770	Q9R0L9	IPI00127770	Q9R0L9	Gene_Symbol=Cd164	Sialomucin core protein 24	1919.04	9917	2	1919.65	960.527	5.66	2548.9	4.485	0.465	0.312	743.7	1	2	0	0.6059	6.0079	0.5	1262.36	0.23	K.TYC[160.19]ANEPLSN#C[160.19]SQVN#R.T	KTYCANEPLSN#CSQVN#RT	98	103		CQEANKTYCANEPLSNCSQVNRTDLCSVIPP	KTYCANEPLSNCSQVNRTDLCSVIPPTTPVP		N	C	S	N	R	T
CMC_Bio1_tech1	216	0.9973	17/42	R.KN[117.09]PN[117.09]QTC[160.19]EQLQLGSPSGEPC[160.19]GK.T	IPI:IPI00421244.4,IPI:IPI01007821.1	IPI00421244;IPI01007821	Q3U0V9;Q3U1F2;Q61989;Q78E20;Q792F9;Q8BQ25;E9QK91;Q6NV53	IPI00421244	Q3U0V9;Q3U1F2;Q61989;Q78E20;Q792F9;Q8BQ25	Gene_Symbol=Itga4	integrin alpha-4	2435.63	9760	2	2435.15	1218.82	6.13	2551.6	2.956	0.231	0	237.5	1	2	0	-0.4849	3.1558	0.87	774.23	1.19	R.KN#PN#QTC[160.19]EQLQLGSPSGEPC[160.19]GK.T	RKN#PN#QTCEQLQLGSPSGEPCGKT	96	98		SVVNPGAIYRCGIRKNPNQTCEQLQLGSPSG	VNPGAIYRCGIRKNPNQTCEQLQLGSPSGEP		N	P	N	N	Q	T
CMC_Bio1_tech1	217	1	40/84	R.KNPN[117.09]QTC[160.19]EQLQLGSPSGEPC[160.19]GK.T	IPI:IPI00421244.4,IPI:IPI01007821.1	IPI00421244;IPI01007821	Q3U0V9;Q3U1F2;Q61989;Q78E20;Q792F9;Q8BQ25;E9QK91;Q6NV53	IPI00421244	Q3U0V9;Q3U1F2;Q61989;Q78E20;Q792F9;Q8BQ25	Gene_Symbol=Itga4	integrin alpha-4	2432.64	3643	3	2431.63	811.888	6.13	2563.4	5.833	0.289	0.059	2555.4	1	2	0	-1.0138	5.7776	0.87	900.02	0.95	R.KNPN#QTC[160.19]EQLQLGSPSGEPC[160.19]GK.T	RKNPN#QTCEQLQLGSPSGEPCGKT	98			VNPGAIYRCGIRKNPNQTCEQLQLGSPSGEP			N	Q	T
CMC_Bio1_tech1	218	0.9973	21/64	R.FTEC[160.19]C[160.19]HEERPLN[117.09]TSALK.L	IPI:IPI00331204.5,IPI:IPI00876233.1,IPI:IPI00919146.1	IPI00331204;IPI00876233;IPI00919146	Q9ER41;Q3TAL5;Q8CBP2;F8WIQ6;D6REF0	IPI00331204	Q9ER41;Q3TAL5;Q8CBP2	Gene_Symbol=Tor1b	Torsin-1B	2095.31	6543	3	2093.53	699.444	5.5	2567.2	2.838	0.282	0	533.8	2	2	0	-1.7828	3.8924	0.38	1267.34	0.23	R.FTEC[160.19]C[160.19]HEERPLN#TSALK.L	RFTECCHEERPLN#TSALKL	64			FYCRFTECCHEERPLNTSALKLDLEEKLFGQ			N	T	S
CMC_Bio1_tech1	219	0.94	11/18	K.HILGDPN[117.09]LSK.F	IPI:IPI00223484.3,IPI:IPI00453964.1	IPI00223484;IPI00453964	E9Q3U3;Q5SXR4;Q6PE54	IPI00223484	E9Q3U3;Q5SXR4	Gene_Symbol=Dhx40	Uncharacterized protein	1096.23	12177	2	1096.57	549.121	6.74	2568.6	1.995	0.138	0	247.7	4	2	0	0.3383	1.3799	1.36	1332.54	0.1	K.HILGDPN#LSK.F	KHILGDPN#LSKF	42			YMTDGCLLKHILGDPNLSKFSVIILDEAHER			N	L	S
CMC_Bio1_tech1	220	1	18/20	R.LIASN[117.09]ITETM[147.19]R.S	IPI:IPI00132600.1,IPI:IPI00742278.1,IPI:IPI00986419.1	IPI00132600;IPI00742278;IPI00986419	O35604;Q7TMD4;Q3U2B2;Q8BLK0	IPI00132600	O35604	Gene_Symbol=Npc1	Niemann-Pick C1 protein	1267.44	12813	2	1267.49	634.727	6	2569.1	3.852	0.4	0	1357.3	1	2	0	0.0464	5.4863	0.77	1389.82	-0.01	R.LIASN#ITETM[147.19]R.S	RLIASN#ITETMRS	1064			ADYTDAMKKARLIASNITETMRSKGSDYRVF			N	I	T
CMC_Bio1_tech1	221	1	25/30	R.WIADPSPQN[117.09]STAEQAK.V	IPI:IPI00469329.2,IPI:IPI00990511.1	IPI00469329;IPI00990511	Q01237;Q6PB59;Q8BV96;F2Z470	IPI00469329	Q01237;Q6PB59;Q8BV96	Gene_Symbol=Hmgcr	3-hydroxy-3-methylglutaryl-coenzyme A reductase	1745.84	10203	2	1745.69	873.926	4.37	2571.6	4.341	0.484	0	1323.2	1	2	0	-0.1511	6.0577	-0.51	1440.78	-0.11	R.WIADPSPQN#STAEQAK.V	RWIADPSPQN#STAEQAKV	281			LVHAHSRWIADPSPQNSTAEQAKVSLGLDED			N	S	T
CMC_Bio1_tech1	222	1	17/26	R.GN[117.09]ITEYQC[160.19]HQYITK.M	IPI:IPI00122399.1,IPI:IPI00986262.1,IPI:IPI00990160.1	IPI00122399;IPI00986262;IPI00990160	Q61543;Q53WR6;Q8BQH1;E9PWD8;F8WHM5	IPI00122399	Q61543;Q53WR6;Q8BQH1	Gene_Symbol=Glg1	Golgi apparatus protein 1	1757.91	9973	2	1757.89	879.964	6.74	2575.1	4.207	0.368	0	1239.9	1	2	0	-0.0283	5.2045	1.35	1275.93	0.21	R.GN#ITEYQC[160.19]HQYITK.M	RGN#ITEYQCHQYITKM	206			VGKGYMVSCLVDHRGNITEYQCHQYITKMTA			N	I	T
CMC_Bio1_tech1	223	0.9996	11/36	R.LDVSQN[117.09]VSSDTDQSC[160.19]ESTK.A	IPI:IPI00120769.3,IPI:IPI00416751.4,IPI:IPI00986043.1,IPI:IPI00986081.1,IPI:IPI00986709.2,IPI:IPI00986978.1,IPI:IPI00987354.1,IPI:IPI00988012.1,IPI:IPI00988285.1,IPI:IPI00989615.1,IPI:IPI00989989.1,IPI:IPI00991078.1	IPI00120769;IPI00416751;IPI00986043;IPI00986081;IPI00986709;IPI00986978;IPI00987354;IPI00988012;IPI00988285;IPI00989615;IPI00989989;IPI00991078	Q9JIM1-1;A8VP81;Q3UJY1;Q9JIM1-2;Q3TCZ2;E9PWY7	IPI00120769	Q9JIM1-1;A8VP81;Q3UJY1	Gene_Symbol=Slc29a1	Isoform 1 of Equilibrative nucleoside transporter 1	2103.13	2631	2	2101.59	1052.57	3.84	2578.9	2.583	0.423	0.383	145.7	4	2	0	-1.5454	3.916	-0.93	1262.63	0.24	R.LDVSQN#VSSDTDQSC[160.19]ESTK.A	RLDVSQN#VSSDTDQSCESTKA	48			MTATKYFTNRLDVSQNVSSDTDQSCESTKAL			N	V	S
CMC_Bio1_tech1	224	1	21/30	K.TYC[160.19]ANEPLSN[117.09]C[160.19]SQVN[117.09]R.T	IPI:IPI00127770.3	IPI00127770	Q9R0L9	IPI00127770	Q9R0L9	Gene_Symbol=Cd164	Sialomucin core protein 24	1919.04	4977	2	1917.37	960.527	5.66	2581.7	4.725	0.473	0.337	798.9	1	2	0	-1.6741	6.209	0.5	1262.36	0.25	K.TYC[160.19]ANEPLSN#C[160.19]SQVN#R.T	KTYCANEPLSN#CSQVN#RT	98	103		CQEANKTYCANEPLSNCSQVNRTDLCSVIPP	KTYCANEPLSNCSQVNRTDLCSVIPPTTPVP		N	C	S	N	R	T
CMC_Bio1_tech1	225	0.9923	25/64	R.EIVHIQAGQC[160.19]GN[117.09]QIGAK.F	IPI:IPI00109061.1,IPI:IPI00112251.1,IPI:IPI00117352.1,IPI:IPI00338039.1,IPI:IPI00988328.1,IPI:IPI00989101.1	IPI00109061;IPI00112251;IPI00117352;IPI00338039;IPI00988328;IPI00989101	Q9CWF2;B2RSN3;Q8BK89;Q9ERD7;D5MR34;Q9CRT0;P99024;Q80ZV2	IPI00109061	Q9CWF2;B2RSN3;Q8BK89	Gene_Symbol=Tubb2b	Tubulin beta-2B chain	1826.04	13052	3	1827.34	609.686	6.83	2582.4	2.925	0.252	0.001	656	1	2	0	1.3023	3.78	1.43	1398.11	-0.02	R.EIVHIQAGQC[160.19]GN#QIGAK.F	REIVHIQAGQCGN#QIGAKF	14			__MREIVHIQAGQCGNQIGAKFWEVISDEHG			N	Q	I
CMC_Bio1_tech1	226	0.9996	36/84	R.KN[117.09]PN[117.09]QTC[160.19]EQLQLGSPSGEPC[160.19]GK.T	IPI:IPI00421244.4,IPI:IPI01007821.1	IPI00421244;IPI01007821	Q3U0V9;Q3U1F2;Q61989;Q78E20;Q792F9;Q8BQ25;E9QK91;Q6NV53	IPI00421244	Q3U0V9;Q3U1F2;Q61989;Q78E20;Q792F9;Q8BQ25	Gene_Symbol=Itga4	integrin alpha-4	2435.63	6834	3	2436.91	812.884	6.13	2584.7	5.112	0.242	0	2275.6	1	2	0	1.2779	4.9117	0.87	774.23	1.21	R.KN#PN#QTC[160.19]EQLQLGSPSGEPC[160.19]GK.T	RKN#PN#QTCEQLQLGSPSGEPCGKT	96	98		SVVNPGAIYRCGIRKNPNQTCEQLQLGSPSG	VNPGAIYRCGIRKNPNQTCEQLQLGSPSGEP		N	P	N	N	Q	T
CMC_Bio1_tech1	227	0.999	23/30	K.AHLM[147.19]EIQVN[117.09]GGTVAEK.L	IPI:IPI00321170.9,IPI:IPI00605077.1	IPI00321170;IPI00605077	P27659;Q3T9U9;Q3U9L3;Q3UB15;Q3UB67;Q3UB90;Q99N25;D3YZ47	IPI00321170	P27659;Q3T9U9;Q3U9L3;Q3UB15;Q3UB67;Q3UB90;Q99N25	Gene_Symbol=Rpl3	60S ribosomal protein L3	1715.91	1408	2	1714.29	858.964	5.4	2595.1	3.586	0.342	0.246	1808.7	1	2	0	-1.6286	4.4963	0.3	1505.83	-0.23	K.AHLM[147.19]EIQVN#GGTVAEK.L	KAHLMEIQVN#GGTVAEKL	186			LPLRQKKAHLMEIQVNGGTVAEKLDWARERL			N	G	G
CMC_Bio1_tech1	228	0.9969	12/44	R.WLC[160.19]DGDNDC[160.19]GN[117.09]SEDESN[117.09]ATC[160.19]SAR.T	IPI:IPI00119063.2	IPI00119063	Q91ZX7;Q3U454;Q811K6;Q8C4T5	IPI00119063	Q91ZX7;Q3U454;Q811K6;Q8C4T5	Gene_Symbol=Lrp1	Prolow-density lipoprotein receptor-related protein 1	2639.62	12002	2	2638.55	1320.82	3.66	2605	2.359	0.254	0	142.1	2	2	0	-1.0739	2.5693	-1.07	1404.01	-0.02	R.WLC[160.19]DGDNDC[160.19]GN#SEDESN#ATC[160.19]SAR.T	RWLCDGDNDCGN#SEDESN#ATCSART	923	929		CIPNRWLCDGDNDCGNSEDESNATCSARTCP	LCDGDNDCGNSEDESNATCSARTCPPNQFSC		N	S	E	N	A	T
CMC_Bio1_tech1	229	0.9999	17/24	R.HGHFTGFN[117.09]GSTLR.D	IPI:IPI00117986.4	IPI00117986	Q99MR3	IPI00117986	Q99MR3	Gene_Symbol=Slc12a9	Solute carrier family 12 member 9	1433.52	6458	2	1433.73	717.768	9.76	2616.6	2.84	0.511	0	681.7	1	2	0	0.2038	5.2204	3.74	1140.42	0.51	R.HGHFTGFN#GSTLR.D	RHGHFTGFN#GSTLRD	243			NASSVPHRHGHFTGFNGSTLRDNLGAGYAED			N	G	S
CMC_Bio1_tech1	230	0.9786	12/18	K.ILEYNYN[117.09]STK.T	IPI:IPI00109946.1,IPI:IPI00404733.2	IPI00109946;IPI00404733	P18181;Q18PH8;Q3UK50;Q6P905;F8WHM0;Q8C2T1;Q9R1N8;Q9WTK9	IPI00109946	P18181;Q18PH8;Q3UK50;Q6P905	Gene_Symbol=Cd48	CD48 antigen	1247.34	4517	2	1245.47	624.679	6	2617.7	2.452	0.167	0	460.7	1	2	0	-1.8787	2.5083	0.77	1520.9	-0.24	K.ILEYNYN#STK.T	KILEYNYN#STKT	70			TWLHTKNQKILEYNYNSTKTIFESEFKGRVY			N	S	T
CMC_Bio1_tech1	231	0.9987	16/24	R.HGHFTGFN[117.09]GSTLR.D	IPI:IPI00117986.4	IPI00117986	Q99MR3	IPI00117986	Q99MR3	Gene_Symbol=Slc12a9	Solute carrier family 12 member 9	1433.52	8398	2	1431.57	717.768	9.76	2619.2	2.677	0.42	0	629.7	1	2	0	-1.9562	4.3859	3.74	1140.42	0.51	R.HGHFTGFN#GSTLR.D	RHGHFTGFN#GSTLRD	243			NASSVPHRHGHFTGFNGSTLRDNLGAGYAED			N	G	S
CMC_Bio1_tech1	232	0.9812	21/34	K.PSIEIN[117.09]KTEASTDSC[160.19]HLR.L	IPI:IPI00109946.1	IPI00109946	P18181;Q18PH8;Q3UK50;Q6P905	IPI00109946	P18181;Q18PH8;Q3UK50;Q6P905	Gene_Symbol=Cd48	CD48 antigen	2061.23	10599	2	2062.47	1031.62	5.45	2630.8	4.543	0.355	0	1661.7	1	1	1	1.2372	5.2382	0.34	1170.79	0.46	K.PSIEIN#KTEASTDSC[160.19]HLR.L	KPSIEIN#KTEASTDSCHLRL	136			TLEVFDPVPKPSIEINKTEASTDSCHLRLSC			N	K	T
CMC_Bio1_tech1	233	0.9578	13/20	R.LTDN[117.09]WDANDSK.T	IPI:IPI00656239.1	IPI00656239	Q30KN7	IPI00656239	Q30KN7	Gene_Symbol=Defb26	Uncharacterized protein	1281.28	8084	2	1282.43	641.645	3.93	2640.4	2.559	0.039	0	441.2	3	2	0	1.1496	1.3958	-0.86	1532.4	-0.25	R.LTDN#WDANDSK.T	RLTDN#WDANDSKT	98			SFNIPVNSSATRLTDNWDANDSKTPIGTIVN			N	W	D
CMC_Bio1_tech1	234	0.9267	14/38	R.M[147.19]LLEADGEAAGSAAAGNN[117.09]HR.D	IPI:IPI00831185.1	IPI00831185	Q80UV9-1;D3YZK4	IPI00831185	Q80UV9-1;D3YZK4	Gene_Symbol=Taf1	Uncharacterized protein	1974.06	8286	2	1975.29	988.039	4.65	2647.6	1.951	0.25	0.194	159.3	3	2	0	1.2221	1.9401	-0.29	836.02	1.13	R.M[147.19]LLEADGEAAGSAAAGNN#HR.D	RMLLEADGEAAGSAAAGNN#HRD	1176			LEADGEAAGSAAAGNNHRDDDTASVTSLNSS			N	H	R
CMC_Bio1_tech1	235	1	39/68	K.PSIEIN[117.09]KTEASTDSC[160.19]HLR.L	IPI:IPI00109946.1	IPI00109946	P18181;Q18PH8;Q3UK50;Q6P905	IPI00109946	P18181;Q18PH8;Q3UK50;Q6P905	Gene_Symbol=Cd48	CD48 antigen	2061.23	11117	3	2062.48	688.083	5.45	2650.8	5.122	0.427	0	3831.3	1	1	1	1.25	7.21	0.34	1170.79	0.47	K.PSIEIN#KTEASTDSC[160.19]HLR.L	KPSIEIN#KTEASTDSCHLRL	136			TLEVFDPVPKPSIEINKTEASTDSCHLRLSC			N	K	T
CMC_Bio1_tech1	236	1	25/50	K.TSIC[160.19]DSDAN[117.09]C[160.19]TLGSSDTHSSGIGTGR.C	IPI:IPI00122368.2,IPI:IPI00130524.4,IPI:IPI00471089.4,IPI:IPI00816853.1,IPI:IPI00816869.1,IPI:IPI00817030.1,IPI:IPI00956973.1,IPI:IPI00957134.1	IPI00122368;IPI00130524;IPI00471089;IPI00816853;IPI00816869;IPI00817030;IPI00956973;IPI00957134	Q9JJX6-3;Q9Z256;Q3TR36;Q3UCX4;Q9Z257	IPI00122368	Q9JJX6-3	Gene_Symbol=P2rx4	Isoform c of P2X purinoceptor 4	2659.73	7956	2	2658.87	1330.87	4.41	2651.3	5.282	0.676	0	1432.2	1	2	0	-0.8637	7.9991	-0.48	1356.72	0.1	K.TSIC[160.19]DSDAN#C[160.19]TLGSSDTHSSGIGTGR.C	KTSICDSDAN#CTLGSSDTHSSGIGTGRC	131			CPEIPDKTSICDSDANCTLGSSDTHSSGIGT			N	C	T
CMC_Bio1_tech1	237	0.9994	18/24	K.LGAIN[117.09]STLSNESK.E	IPI:IPI00187353.1	IPI00187353	Q8R2E9;Q14DR9	IPI00187353	Q8R2E9;Q14DR9	Gene_Symbol=Ero1lb	ERO1-like protein beta	1336.44	1372	2	1336.47	669.227	6	2653.8	2.808	0.315	0	764.4	1	2	0	0.0262	3.754	0.77	1592.1	-0.36	K.LGAIN#STLSNESK.E	KLGAIN#STLSNESKE	140			KELDDCEQANKLGAINSTLSNESKEAFIDWA			N	S	T
CMC_Bio1_tech1	238	0.9514	15/22	K.IDSTGN[117.09]VTNELR.V	IPI:IPI00224752.8	IPI00224752	Q9WU60;B9EIU3;Q3TRR6;Q8CHF0	IPI00224752	Q9WU60;B9EIU3;Q3TRR6;Q8CHF0	Gene_Symbol=Atrn	Attractin	1321.38	2281	2	1323.37	661.7	4.37	2657.8	2.734	0.025	0	652.3	2	2	0	1.9808	1.4902	-0.51	1314.99	0.19	K.IDSTGN#VTNELR.V	KIDSTGN#VTNELRV	415			KDKIYMYGGKIDSTGNVTNELRVFHIHNESW			N	V	T
CMC_Bio1_tech1	239	0.9998	16/26	R.SDIN[117.09]C[160.19]SVM[147.19]EATEEK.V	IPI:IPI00130015.3,IPI:IPI00653201.1,IPI:IPI00894832.4	IPI00130015;IPI00653201;IPI00894832	P97821;Q3TIF1;Q3U8J6;Q3U9B7;Q3UAF5;Q3UBY5;Q8BQL3;Q3U7T5;D3Z220;E9Q2Q0;Q8C2L5;Q9DCV1	IPI00130015	P97821;Q3TIF1;Q3U8J6;Q3U9B7;Q3UAF5;Q3UBY5;Q8BQL3	Gene_Symbol=Ctsc	Dipeptidyl peptidase 1	1631.73	6595	2	1631.49	816.87	4	2659.5	2.849	0.319	0	668.3	1	2	0	-0.2405	3.7582	-0.8	1365.31	0.09	R.SDIN#C[160.19]SVM[147.19]EATEEK.V	RSDIN#CSVMEATEEKV	53			TWVFQVGPRSSRSDINCSVMEATEEKVVVHL			N	C	S
CMC_Bio1_tech1	240	1	21/26	K.ILGDKVN[117.09]NTAVIEK.Q	IPI:IPI00225114.3,IPI:IPI00648784.1,IPI:IPI00876161.1	IPI00225114;IPI00648784;IPI00876161	D3YWD3;B1AZA8;B1AZA5	IPI00225114	D3YWD3	Gene_Symbol=D730040F13Rik	hypothetical protein LOC242474	1516.73	14426	2	1516.89	759.372	6.07	2660.4	3.837	0.417	0.054	1448.6	1	2	1	0.1553	5.3061	0.83	1471.19	-0.12	K.ILGDKVN#NTAVIEK.Q	KILGDKVN#NTAVIEKQ	540			EWITHKLHKILGDKVNNTAVIEKQVLELWDR			N	N	T
CMC_Bio1_tech1	241	0.9808	14/18	K.ILEYNYN[117.09]STK.T	IPI:IPI00109946.1,IPI:IPI00404733.2	IPI00109946;IPI00404733	P18181;Q18PH8;Q3UK50;Q6P905;F8WHM0;Q8C2T1;Q9R1N8;Q9WTK9	IPI00109946	P18181;Q18PH8;Q3UK50;Q6P905	Gene_Symbol=Cd48	CD48 antigen	1247.34	14858	2	1249.25	624.679	6	2661.5	2.877	0.119	0	592.7	2	2	0	1.9013	2.5154	0.77	1520.9	-0.22	K.ILEYNYN#STK.T	KILEYNYN#STKT	70			TWLHTKNQKILEYNYNSTKTIFESEFKGRVY			N	S	T
CMC_Bio1_tech1	242	0.998	12/30	-.MESFDADTN[117.09]STDLHSR.P	IPI:IPI00113802.1	IPI00113802	O09047;Q3U4N3;Q5U7A4;Q8C6R2	IPI00113802	O09047;Q3U4N3;Q5U7A4;Q8C6R2	Gene_Symbol=C3ar1	C3a anaphylatoxin chemotactic receptor	1828.86	4123	2	1829.93	915.438	4.22	2665.6	3.101	0.368	0	147.9	4	1	0	1.0643	4.0133	-0.63	1615.21	-0.4	-.MESFDADTN#STDLHSR.P	MESFDADTN#STDLHSRP	9			_______MESFDADTNSTDLHSRPLFQPQDI			N	S	T
CMC_Bio1_tech1	243	0.9571	11/20	R.LTDN[117.09]WDANDSK.T	IPI:IPI00656239.1	IPI00656239	Q30KN7	IPI00656239	Q30KN7	Gene_Symbol=Defb26	Uncharacterized protein	1281.28	3914	2	1279.59	641.645	3.93	2667.4	2.406	0.152	0.141	280.2	11	2	0	-1.6904	1.7785	-0.86	1532.4	-0.24	R.LTDN#WDANDSK.T	RLTDN#WDANDSKT	98			SFNIPVNSSATRLTDNWDANDSKTPIGTIVN			N	W	D
CMC_Bio1_tech1	244	0.9966	17/22	K.IDSTGN[117.09]VTNELR.V	IPI:IPI00224752.8	IPI00224752	Q9WU60;B9EIU3;Q3TRR6;Q8CHF0	IPI00224752	Q9WU60;B9EIU3;Q3TRR6;Q8CHF0	Gene_Symbol=Atrn	Attractin	1321.38	453	2	1321.31	661.7	4.37	2669.1	3.049	0.089	0	869.2	2	2	0	-0.0792	2.2776	-0.51	1314.99	0.19	K.IDSTGN#VTNELR.V	KIDSTGN#VTNELRV	415			KDKIYMYGGKIDSTGNVTNELRVFHIHNESW			N	V	T
CMC_Bio1_tech1	245	0.9965	33/84	R.KNPN[117.09]QTC[160.19]EQLQLGSPSGEPC[160.19]GK.T	IPI:IPI00421244.4,IPI:IPI01007821.1	IPI00421244;IPI01007821	Q3U0V9;Q3U1F2;Q61989;Q78E20;Q792F9;Q8BQ25;E9QK91;Q6NV53	IPI00421244	Q3U0V9;Q3U1F2;Q61989;Q78E20;Q792F9;Q8BQ25	Gene_Symbol=Itga4	integrin alpha-4	2432.64	12787	3	2432.92	811.888	6.13	2669.4	3.785	0.204	0.092	1135.2	1	2	0	0.2762	3.7173	0.87	900.02	1.01	R.KNPN#QTC[160.19]EQLQLGSPSGEPC[160.19]GK.T	RKNPN#QTCEQLQLGSPSGEPCGKT	98			VNPGAIYRCGIRKNPNQTCEQLQLGSPSGEP			N	Q	T
CMC_Bio1_tech1	246	0.9448	13/26	R.GN[117.09]ITEYQC[160.19]HQYITK.M	IPI:IPI00122399.1,IPI:IPI00986262.1,IPI:IPI00990160.1	IPI00122399;IPI00986262;IPI00990160	Q61543;Q53WR6;Q8BQH1;E9PWD8;F8WHM5	IPI00122399	Q61543;Q53WR6;Q8BQH1	Gene_Symbol=Glg1	Golgi apparatus protein 1	1757.91	7535	2	1759.63	879.964	6.74	2671.6	2.381	0.142	0	403.7	1	2	0	1.7117	1.9622	1.35	1275.93	0.27	R.GN#ITEYQC[160.19]HQYITK.M	RGN#ITEYQCHQYITKM	206			VGKGYMVSCLVDHRGNITEYQCHQYITKMTA			N	I	T
CMC_Bio1_tech1	247	1	19/30	K.TYC[160.19]ANEPLSN[117.09]C[160.19]SQVN[117.09]R.T	IPI:IPI00127770.3	IPI00127770	Q9R0L9	IPI00127770	Q9R0L9	Gene_Symbol=Cd164	Sialomucin core protein 24	1919.04	10033	2	1920.05	960.527	5.66	2672	3.958	0.421	0.27	704.9	1	2	0	1.0059	5.3442	0.5	1262.36	0.3	K.TYC[160.19]ANEPLSN#C[160.19]SQVN#R.T	KTYCANEPLSN#CSQVN#RT	98	103		CQEANKTYCANEPLSNCSQVNRTDLCSVIPP	KTYCANEPLSNCSQVNRTDLCSVIPPTTPVP		N	C	S	N	R	T
CMC_Bio1_tech1	248	1	33/100	K.TSIC[160.19]DSDAN[117.09]C[160.19]TLGSSDTHSSGIGTGR.C	IPI:IPI00122368.2,IPI:IPI00130524.4,IPI:IPI00471089.4,IPI:IPI00816853.1,IPI:IPI00816869.1,IPI:IPI00817030.1,IPI:IPI00956973.1,IPI:IPI00957134.1	IPI00122368;IPI00130524;IPI00471089;IPI00816853;IPI00816869;IPI00817030;IPI00956973;IPI00957134	Q9JJX6-3;Q9Z256;Q3TR36;Q3UCX4;Q9Z257	IPI00122368	Q9JJX6-3	Gene_Symbol=P2rx4	Isoform c of P2X purinoceptor 4	2659.73	8578	3	2659.9	887.584	4.41	2675.2	4.162	0.366	0	820.2	1	2	0	0.1691	5.6763	-0.48	1356.72	0.11	K.TSIC[160.19]DSDAN#C[160.19]TLGSSDTHSSGIGTGR.C	KTSICDSDAN#CTLGSSDTHSSGIGTGRC	131			CPEIPDKTSICDSDANCTLGSSDTHSSGIGT			N	C	T
CMC_Bio1_tech1	249	1	22/30	K.TYC[160.19]ANEPLSN[117.09]C[160.19]SQVN[117.09]R.T	IPI:IPI00127770.3	IPI00127770	Q9R0L9	IPI00127770	Q9R0L9	Gene_Symbol=Cd164	Sialomucin core protein 24	1919.04	4158	2	1917.69	960.527	5.66	2684.4	4.972	0.519	0.372	856.2	1	2	0	-1.3541	6.6849	0.5	1262.36	0.31	K.TYC[160.19]ANEPLSN#C[160.19]SQVN#R.T	KTYCANEPLSN#CSQVN#RT	98	103		CQEANKTYCANEPLSNCSQVNRTDLCSVIPP	KTYCANEPLSNCSQVNRTDLCSVIPPTTPVP		N	C	S	N	R	T
CMC_Bio1_tech1	250	1	21/28	R.IN[117.09]TTSDEKDPTNPFR.F	IPI:IPI00131881.2,IPI:IPI01008520.1	IPI00131881;IPI01008520	O35598;B3SRB2;E9PYF2;E9Q162;Q6NZC0	IPI00131881	O35598	Gene_Symbol=Adam10	Disintegrin and metalloproteinase domain-containing protein 10	1737.81	10328	2	1736.85	869.914	4.56	2689.3	4.849	0.449	0	1102.7	1	2	1	-0.969	6.1042	-0.37	810.95	1.2	R.IN#TTSDEKDPTNPFR.F	RIN#TTSDEKDPTNPFRF	279			SGIRNISFMVKRIRINTTSDEKDPTNPFRFP			N	T	T
CMC_Bio1_tech1	251	0.9901	10/14	K.VTFIN[117.09]TTR.V	IPI:IPI00120674.2,IPI:IPI00415773.1,IPI:IPI00761784.2,IPI:IPI00876475.2,IPI:IPI00886282.1,IPI:IPI00989894.1	IPI00120674;IPI00415773;IPI00761784;IPI00876475;IPI00886282;IPI00989894	Q3U1U4;Q3UJ88;P05555-2	IPI00120674	Q3U1U4;Q3UJ88	Gene_Symbol=Itgam	Uncharacterized protein	954.071	9431	2	953.725	478.043	9.72	2689.5	1.954	0.338	0	496.8	1	2	0	-0.3453	3.2221	3.71	1632.19	-0.42	K.VTFIN#TTR.V	KVTFIN#TTRV	391			GGAFLYTSKDKVTFINTTRVDSDMNDAYLGY			N	T	T
CMC_Bio1_tech1	252	0.993	12/26	K.DTC[160.19]AQEC[160.19]SHFN[117.09]LTK.V	IPI:IPI00132474.3,IPI:IPI00475101.4	IPI00132474;IPI00475101	P09055;Q8BUD1;F6R105;F8WH76;Q60993;Q61126	IPI00132474	P09055;Q8BUD1	Gene_Symbol=Itgb1	Integrin beta-1	1713.84	1725	2	1713.33	857.927	5.32	2694.3	2.775	0.186	0	221.6	2	2	0	-0.5139	2.5736	0.24	1270.47	0.3	K.DTC[160.19]AQEC[160.19]SHFN#LTK.V	KDTCAQECSHFN#LTKV	669			KGEKKDTCAQECSHFNLTKVESREKLPQPVQ			N	L	T
CMC_Bio1_tech1	253	0.9984	11/36	K.TSDTGEEEAITN[117.09]STEANGK.Y	IPI:IPI00113869.1,IPI:IPI00408495.1,IPI:IPI00462199.1	IPI00113869;IPI00408495;IPI00462199	P18572-2;O55108;P18572-1;O55107	IPI00113869	P18572-2;O55108	Gene_Symbol=Bsg	Isoform 2 of Basigin	1956.92	6175	2	1956.47	979.467	3.91	2695.7	2.635	0.293	0	238.1	15	2	0	-0.4539	2.7562	-0.88	1081.16	0.67	K.TSDTGEEEAITN#STEANGK.Y	KTSDTGEEEAITN#STEANGKY	154			FWFKTSDTGEEEAITNSTEANGKYVVVSTPE			N	S	T
CMC_Bio1_tech1	254	0.9922	14/30	K.TYC[160.19]ANEPLSN[117.09]C[160.19]SQVNR.T	IPI:IPI00127770.3	IPI00127770	Q9R0L9	IPI00127770	Q9R0L9	Gene_Symbol=Cd164	Sialomucin core protein 24	1916.05	2396	2	1915.33	959.033	5.66	2709.9	2.627	0.207	0.136	333	2	2	0	-0.7258	2.5196	0.5	1388.14	0.07	K.TYC[160.19]ANEPLSN#C[160.19]SQVNR.T	KTYCANEPLSN#CSQVNRT	98			CQEANKTYCANEPLSNCSQVNRTDLCSVIPP			N	C	S
CMC_Bio1_tech1	255	1	15/36	R.LDVSQN[117.09]VSSDTDQSC[160.19]ESTK.A	IPI:IPI00120769.3,IPI:IPI00416751.4,IPI:IPI00986043.1,IPI:IPI00986081.1,IPI:IPI00986709.2,IPI:IPI00986978.1,IPI:IPI00987354.1,IPI:IPI00988012.1,IPI:IPI00988285.1,IPI:IPI00989615.1,IPI:IPI00989989.1,IPI:IPI00991078.1	IPI00120769;IPI00416751;IPI00986043;IPI00986081;IPI00986709;IPI00986978;IPI00987354;IPI00988012;IPI00988285;IPI00989615;IPI00989989;IPI00991078	Q9JIM1-1;A8VP81;Q3UJY1;Q9JIM1-2;Q3TCZ2;E9PWY7	IPI00120769	Q9JIM1-1;A8VP81;Q3UJY1	Gene_Symbol=Slc29a1	Isoform 1 of Equilibrative nucleoside transporter 1	2103.13	15276	2	2102.91	1052.57	3.84	2713	3.345	0.46	0	400.9	1	2	0	-0.2254	5.1694	-0.93	1262.63	0.32	R.LDVSQN#VSSDTDQSC[160.19]ESTK.A	RLDVSQN#VSSDTDQSCESTKA	48			MTATKYFTNRLDVSQNVSSDTDQSCESTKAL			N	V	S
CMC_Bio1_tech1	256	0.9999	19/32	K.SMAGSGHN[117.09]VSQEAIAIK.R	IPI:IPI00314673.5	IPI00314673	Q91Y74;P97354;Q3V2F4;Q921R5;Q9CVE8	IPI00314673	Q91Y74;P97354;Q3V2F4;Q921R5;Q9CVE8	Gene_Symbol=St3gal4	CMP-N-acetylneuraminate-beta-galactosamide-alpha-2,3-sialyltransferase 4	1702.88	6748	2	1702.63	852.447	6.47	2715.7	3.619	0.336	0	686.2	1	2	0	-0.2544	4.4774	1.14	1299.98	0.25	K.SMAGSGHN#VSQEAIAIK.R	KSMAGSGHN#VSQEAIAIKR	310			YYEQITLKSMAGSGHNVSQEAIAIKRMLEMG			N	V	S
CMC_Bio1_tech1	257	1	25/34	K.GVVAVDSTAN[117.09]GGPALGSR.E	IPI:IPI00229548.4,IPI:IPI00875340.1	IPI00229548;IPI00875340	Q3UFR4;Q5U647;Q9ESU7;E9PUM8	IPI00229548	Q3UFR4;Q5U647;Q9ESU7	Gene_Symbol=Slc1a5	Solute carrier family 1 (Neutral amino acid transporter), member 5	1630.75	2415	2	1628.81	816.382	5.84	2746.1	4.241	0.387	0.031	2124.7	1	2	0	-1.9448	5.2842	0.64	1586.34	-0.3	K.GVVAVDSTAN#GGPALGSR.E	KGVVAVDSTAN#GGPALGSRE	21			PKADPKGVVAVDSTANGGPALGSREDQSAKA			N	G	G
CMC_Bio1_tech1	258	0.9988	16/24	R.MHLN[117.09]GSNVQVLHR.T	IPI:IPI00119063.2	IPI00119063	Q91ZX7;Q3U454;Q811K6;Q8C4T5	IPI00119063	Q91ZX7;Q3U454;Q811K6;Q8C4T5	Gene_Symbol=Lrp1	Prolow-density lipoprotein receptor-related protein 1	1507.71	13934	2	1507.51	754.863	9.54	2755.5	2.997	0.299	0.136	614.4	1	2	0	-0.2064	3.8228	3.56	1261.5	0.35	R.MHLN#GSNVQVLHR.T	RMHLN#GSNVQVLHRT	3090			TDVTTQGSMIRRMHLNGSNVQVLHRTGLSNP			N	G	S
CMC_Bio1_tech1	259	0.995	14/30	R.YSSDTTPLLN[117.09]GSSQDR.M	IPI:IPI00132923.1,IPI:IPI00313559.3	IPI00132923;IPI00313559	O88630;Q80UU0;Q91VU9	IPI00132923	O88630	Gene_Symbol=Gosr1	Golgi SNAP receptor complex member 1	1743.78	6259	2	1742.75	872.895	4.21	2768.7	2.199	0.275	0	256.8	1	2	0	-1.0304	2.6688	-0.64	1676.85	-0.46	R.YSSDTTPLLN#GSSQDR.M	RYSSDTTPLLN#GSSQDRM	59			DGGRDRYSSDTTPLLNGSSQDRMFETMAIEI			N	G	S
CMC_Bio1_tech1	260	0.9938	20/100	K.TSIC[160.19]DSDAN[117.09]C[160.19]TLGSSDTHSSGIGTGR.C	IPI:IPI00122368.2,IPI:IPI00130524.4,IPI:IPI00471089.4,IPI:IPI00816853.1,IPI:IPI00816869.1,IPI:IPI00817030.1,IPI:IPI00956973.1,IPI:IPI00957134.1	IPI00122368;IPI00130524;IPI00471089;IPI00816853;IPI00816869;IPI00817030;IPI00956973;IPI00957134	Q9JJX6-3;Q9Z256;Q3TR36;Q3UCX4;Q9Z257	IPI00122368	Q9JJX6-3	Gene_Symbol=P2rx4	Isoform c of P2X purinoceptor 4	2659.73	5255	3	2657.95	887.584	4.41	2783.5	2.938	0.259	0	255.2	7	2	0	-1.7809	3.2065	-0.48	1356.72	0.18	K.TSIC[160.19]DSDAN#C[160.19]TLGSSDTHSSGIGTGR.C	KTSICDSDAN#CTLGSSDTHSSGIGTGRC	131			CPEIPDKTSICDSDANCTLGSSDTHSSGIGT			N	C	T
CMC_Bio1_tech1	261	1	21/30	K.TN[117.09]QSAELIQPVATNGK.V	IPI:IPI00223987.1	IPI00223987	Q8C129;Q3TTA8;Q6NY09;Q8BZ14	IPI00223987	Q8C129;Q3TTA8;Q6NY09;Q8BZ14	Gene_Symbol=Lnpep	Leucyl-cystinyl aminopeptidase	1673.82	9140	2	1674.91	837.915	5.66	2788.6	4.56	0.371	0.334	1419.8	1	2	0	1.0904	5.3655	0.51	1522.85	-0.15	K.TN#QSAELIQPVATNGK.V	KTN#QSAELIQPVATNGKV	145			LLPRCTFTKEGCHKTNQSAELIQPVATNGKV			N	Q	S
CMC_Bio1_tech1	262	0.9999	19/36	K.SEN[117.09]GLEFTSSGSANTETTK.V	IPI:IPI00122549.1,IPI:IPI00230540.1,IPI:IPI00857067.1	IPI00122549;IPI00230540;IPI00857067	Q60932-1;Q3THL7;Q3TIG8;Q3U6K8;Q60932-2;F2Z471	IPI00122549	Q60932-1;Q3THL7;Q3TIG8;Q3U6K8	Gene_Symbol=Vdac1	Isoform Pl-VDAC1 of Voltage-dependent anion-selective channel protein 1	1962.97	15653	2	1962.03	982.492	4.25	2789	3.303	0.382	0.342	605.4	1	2	0	-0.9432	4.5642	-0.61	1394.53	0.11	K.SEN#GLEFTSSGSANTETTK.V	KSEN#GLEFTSSGSANTETTKV	50			YGFGLIKLDLKTKSENGLEFTSSGSANTETT			N	G	L
CMC_Bio1_tech1	263	1	18/30	R.LTPN[117.09]C[160.19]C[160.19]N[117.09]TSTVADAYR.F	IPI:IPI00111228.2	IPI00111228	Q9EQJ0-1;Q3UV38	IPI00111228	Q9EQJ0-1;Q3UV38	Gene_Symbol=Tpcn1	Isoform 1 of Two pore calcium channel protein 1	1848.99	12214	2	1848.75	925.502	5.82	2797.2	3.336	0.435	0	274.7	1	2	0	-0.2438	4.9791	0.63	1536.33	-0.17	R.LTPN#C[160.19]C[160.19]N#TSTVADAYR.F	RLTPN#CCN#TSTVADAYRF	597	600		FAIVGMEFFNGRLTPNCCNTSTVADAYRFIN	VGMEFFNGRLTPNCCNTSTVADAYRFINHTV		N	C	C	N	T	S
CMC_Bio1_tech1	264	0.9989	13/36	K.TSDTGEEEAITN[117.09]STEANGK.Y	IPI:IPI00113869.1,IPI:IPI00408495.1,IPI:IPI00462199.1	IPI00113869;IPI00408495;IPI00462199	P18572-2;O55108;P18572-1;O55107	IPI00113869	P18572-2;O55108	Gene_Symbol=Bsg	Isoform 2 of Basigin	1956.92	2057	2	1957.21	979.467	3.91	2798.8	2.896	0.263	0	215.6	7	2	0	0.2861	2.9466	-0.88	1081.16	0.73	K.TSDTGEEEAITN#STEANGK.Y	KTSDTGEEEAITN#STEANGKY	154			FWFKTSDTGEEEAITNSTEANGKYVVVSTPE			N	S	T
CMC_Bio1_tech1	265	0.9965	18/24	R.SVLEN[117.09]TTSYEEAK.N	IPI:IPI00125266.1	IPI00125266	Q9WV54;Q3TWT5;Q3U646;Q3U8A7;Q78P93	IPI00125266	Q9WV54;Q3TWT5;Q3U646;Q3U8A7;Q78P93	Gene_Symbol=Asah1	Acid ceramidase	1473.53	421	2	1475.35	737.772	4.25	2799.4	2.984	0.171	0	1261.9	1	2	0	1.8159	2.8739	-0.61	1449.06	0.01	R.SVLEN#TTSYEEAK.N	RSVLEN#TTSYEEAKN	258			KDAQWVGFITRSVLENTTSYEEAKNTLTKTK			N	T	T
CMC_Bio1_tech1	266	1	19/24	R.SVLEN[117.09]TTSYEEAK.N	IPI:IPI00125266.1	IPI00125266	Q9WV54;Q3TWT5;Q3U646;Q3U8A7;Q78P93	IPI00125266	Q9WV54;Q3TWT5;Q3U646;Q3U8A7;Q78P93	Gene_Symbol=Asah1	Acid ceramidase	1473.53	1289	2	1473.29	737.772	4.25	2801.3	3.697	0.458	0	1531.2	1	2	0	-0.2441	5.5854	-0.61	1449.06	0.01	R.SVLEN#TTSYEEAK.N	RSVLEN#TTSYEEAKN	258			KDAQWVGFITRSVLENTTSYEEAKNTLTKTK			N	T	T
CMC_Bio1_tech1	267	1	24/38	K.N[117.09]C[160.19]TGGNC[160.19]DGSLSYGNEDAIK.A	IPI:IPI00112326.1	IPI00112326	P47801;Q05BR0;Q3UXM2;Q4FK43	IPI00112326	P47801;Q05BR0;Q3UXM2;Q4FK43	Gene_Symbol=Emp1	Epithelial membrane protein 1	2135.2	10305	2	2133.43	1068.61	4.03	2801.8	5.756	0.638	0.225	714	1	2	0	-1.7755	7.956	-0.78	915.98	1.06	K.N#C[160.19]TGGNC[160.19]DGSLSYGNEDAIK.A	KN#CTGGNCDGSLSYGNEDAIKA	43			WMVADYANASVGLWKNCTGGNCDGSLSYGNE			N	C	T
CMC_Bio1_tech1	268	1	21/30	R.LTPNC[160.19]C[160.19]N[117.09]TSTVADAYR.F	IPI:IPI00111228.2	IPI00111228	Q9EQJ0-1;Q3UV38	IPI00111228	Q9EQJ0-1;Q3UV38	Gene_Symbol=Tpcn1	Isoform 1 of Two pore calcium channel protein 1	1846	7693	2	1845.35	924.008	5.82	2803.4	3.748	0.549	0.247	350.5	1	2	0	-0.6555	6.1317	0.63	1466.12	-0.03	R.LTPNC[160.19]C[160.19]N#TSTVADAYR.F	RLTPNCCN#TSTVADAYRF	600			VGMEFFNGRLTPNCCNTSTVADAYRFINHTV			N	T	S
CMC_Bio1_tech1	269	1	19/24	R.EATIVGEN[117.09]ETYPR.A	IPI:IPI00131143.1,IPI:IPI00224252.5	IPI00131143;IPI00224252	Q9Z2G6-1;Q3TT70;Q5DTL8;Q9Z2G6-2;Q6GTY4;Q6PFR3;Q80YC0	IPI00131143	Q9Z2G6-1;Q3TT70;Q5DTL8	Gene_Symbol=Sel1l	Isoform 1 of Protein sel-1 homolog 1	1481.55	7981	2	1482.55	741.785	4.25	2809.3	4.196	0.421	0	1027.4	1	2	0	0.9906	5.6761	-0.61	1645.96	-0.38	R.EATIVGEN#ETYPR.A	REATIVGEN#ETYPRA	604			AAFILDQREATIVGENETYPRALLHWNRAAS			N	E	T
CMC_Bio1_tech1	270	0.995	17/48	R.MHLNGSN[117.09]VQVLHR.T	IPI:IPI00119063.2	IPI00119063	Q91ZX7;Q3U454;Q811K6;Q8C4T5	IPI00119063	Q91ZX7;Q3U454;Q811K6;Q8C4T5	Gene_Symbol=Lrp1	Prolow-density lipoprotein receptor-related protein 1	1507.71	5456	3	1507.66	503.578	9.54	2809.4	2.419	0.312	0.299	271.3	3	2	0	-0.0536	3.888	3.56	1261.5	0.38	R.MHLNGSN#VQVLHR.T	RMHLNGSN#VQVLHRT	3093			TTQGSMIRRMHLNGSNVQVLHRTGLSNPDGL			N	V	Q
CMC_Bio1_tech1	271	0.99	27/76	K.NC[160.19]TGGN[117.09]C[160.19]DGSLSYGNEDAIK.A	IPI:IPI00112326.1	IPI00112326	P47801;Q05BR0;Q3UXM2;Q4FK43	IPI00112326	P47801;Q05BR0;Q3UXM2;Q4FK43	Gene_Symbol=Emp1	Epithelial membrane protein 1	2135.2	3193	3	2134.39	712.741	4.03	2816.5	3.296	0.145	0.013	763.1	1	2	0	-0.8127	2.7707	-0.78	1242.65	0.42	K.NC[160.19]TGGN#C[160.19]DGSLSYGNEDAIK.A	KNCTGGN#CDGSLSYGNEDAIKA	48			YANASVGLWKNCTGGNCDGSLSYGNEDAIKA			N	C	D
CMC_Bio1_tech1	272	1	26/38	K.N[117.09]C[160.19]TGGNC[160.19]DGSLSYGN[117.09]EDAIK.A	IPI:IPI00112326.1	IPI00112326	P47801;Q05BR0;Q3UXM2;Q4FK43	IPI00112326	P47801;Q05BR0;Q3UXM2;Q4FK43	Gene_Symbol=Emp1	Epithelial membrane protein 1	2138.19	9139	2	2137.19	1070.1	4.03	2825.6	4.259	0.385	0.024	1552.5	1	2	0	-1.0038	5.2812	-0.78	986.19	0.93	K.N#C[160.19]TGGNC[160.19]DGSLSYGN#EDAIK.A	KN#CTGGNCDGSLSYGN#EDAIKA	43	57		WMVADYANASVGLWKNCTGGNCDGSLSYGNE	KNCTGGNCDGSLSYGNEDAIKAVQAFMILSI		N	C	T	N	E	D
CMC_Bio1_tech1	273	1	26/60	K.KDDEPLETTGDFN[117.09]TTK.M	IPI:IPI00129968.2	IPI00129968	P21995;Q3TI59;Q3TSZ8;Q3UFK0	IPI00129968	P21995;Q3TI59;Q3TSZ8;Q3UFK0	Gene_Symbol=Emb	Embigin	1813.86	8703	3	1812.37	605.628	4.11	2826.8	3.383	0.342	0	572.5	1	2	0	-1.4946	5.2409	-0.72	1344.44	0.23	K.KDDEPLETTGDFN#TTK.M	KKDDEPLETTGDFN#TTKM	118			TWKKDDEPLETTGDFNTTKMGNTLTSQYRFI			N	T	T
CMC_Bio1_tech1	274	0.9994	21/30	K.TN[117.09]QSAELIQPVATN[117.09]GK.V	IPI:IPI00223987.1	IPI00223987	Q8C129;Q3TTA8;Q6NY09;Q8BZ14	IPI00223987	Q8C129;Q3TTA8;Q6NY09;Q8BZ14	Gene_Symbol=Lnpep	Leucyl-cystinyl aminopeptidase	1676.8	10397	2	1678.75	839.409	5.66	2828.9	4.152	0.234	0	1557.6	1	2	0	1.9422	4.1067	0.51	1527.73	-0.13	K.TN#QSAELIQPVATN#GK.V	KTN#QSAELIQPVATN#GKV	145	157		LLPRCTFTKEGCHKTNQSAELIQPVATNGKV	HKTNQSAELIQPVATNGKVFPWAQIRLPTAI		N	Q	S	N	G	K
CMC_Bio1_tech1	275	1	25/30	K.KDDEPLETTGDFN[117.09]TTK.M	IPI:IPI00129968.2	IPI00129968	P21995;Q3TI59;Q3TSZ8;Q3UFK0	IPI00129968	P21995;Q3TI59;Q3TSZ8;Q3UFK0	Gene_Symbol=Emb	Embigin	1813.86	9692	2	1814.33	907.939	4.11	2834.9	5.339	0.452	0	2058.8	1	2	0	0.4626	6.3894	-0.72	1344.44	0.23	K.KDDEPLETTGDFN#TTK.M	KKDDEPLETTGDFN#TTKM	118			TWKKDDEPLETTGDFNTTKMGNTLTSQYRFI			N	T	T
CMC_Bio1_tech1	276	0.9796	10/12	K.MSN[117.09]ITFR.N	IPI:IPI00460063.2,IPI:IPI00856823.1	IPI00460063;IPI00856823	Q9CQF9;Q3TVT6;Q3UYP2;Q99JK4;F7CIP8	IPI00460063	Q9CQF9;Q3TVT6;Q3UYP2;Q99JK4	Gene_Symbol=Pcyox1	Prenylcysteine oxidase	871.005	11201	2	869.145	436.51	9.5	2856.5	2.043	0.32	0	693.3	2	2	0	-1.8598	3.2231	3.53	1596.24	-0.25	K.MSN#ITFR.N	KMSN#ITFRN	323			YDIVLVAAPLNRKMSNITFRNFDPPIEEFND			N	I	T
CMC_Bio1_tech1	277	0.9999	19/64	R.THNVC[160.19]ELC[160.19]VN[117.09]QTVGGTR.P	IPI:IPI00170006.3,IPI:IPI00880412.1	IPI00170006;IPI00880412	Q8K2W3-1;Q3U024;Q3U194;Q3U1N6;Q3TWZ5	IPI00170006	Q8K2W3-1;Q3U024;Q3U194;Q3U1N6	Gene_Symbol=Txndc11	Isoform 1 of Thioredoxin domain-containing protein 11	1948.14	2883	3	1948.24	650.387	6.41	2863	3.013	0.44	0	345.9	1	1	0	0.0986	5.978	1.09	1275.19	0.39	R.THNVC[160.19]ELC[160.19]VN#QTVGGTR.P	RTHNVCELCVN#QTVGGTRP	443			GPALSRTHNVCELCVNQTVGGTRPSSVSVPQ			N	Q	T
CMC_Bio1_tech1	278	0.9467	29/64	K.VINEEC[160.19]KEN[117.09]ESINLAAR.G	IPI:IPI00122411.1	IPI00122411	Q61549;Q3S4B0;Q3U1M9;Q3U9R0;Q6LCD7	IPI00122411	Q61549;Q3S4B0;Q3U1M9;Q3U9R0;Q6LCD7	Gene_Symbol=Emr1	EGF-like module-containing mucin-like hormone receptor-like 1	1992.17	13276	3	1994.05	665.063	4.49	2867.2	2.974	0.265	0.018	1225.9	1	2	1	1.8823	3.9716	-0.42	1544.17	-0.14	K.VINEEC[160.19]KEN#ESINLAAR.G	KVINEECKEN#ESINLAARG	498			YLDIESKVINEECKENESINLAARGDKMNVG			N	E	S
CMC_Bio1_tech1	279	0.9879	16/26	R.NTNDNIQEC[160.19]FN[117.09]TTK.L	IPI:IPI00469000.4	IPI00469000	Q8C145	IPI00469000	Q8C145	Gene_Symbol=Slc39a6	Zinc transporter ZIP6	1701.76	13848	2	1703.57	851.888	4.37	2880.8	2.998	0.12	0.016	644	2	2	0	1.8032	2.3064	-0.51	1475.25	0	R.NTNDNIQEC[160.19]FN#TTK.L	RNTNDNIQECFN#TTKL	275			FMYSRNTNDNIQECFNTTKLLTSHGMSIQAL			N	T	T
CMC_Bio1_tech1	280	0.9993	19/30	K.TN[117.09]QSAELIQPVATN[117.09]GK.V	IPI:IPI00223987.1	IPI00223987	Q8C129;Q3TTA8;Q6NY09;Q8BZ14	IPI00223987	Q8C129;Q3TTA8;Q6NY09;Q8BZ14	Gene_Symbol=Lnpep	Leucyl-cystinyl aminopeptidase	1676.8	5267	2	1675.63	839.409	5.66	2885.2	3.161	0.288	0.059	1183.5	1	2	0	-1.1778	3.7562	0.51	1527.73	-0.1	K.TN#QSAELIQPVATN#GK.V	KTN#QSAELIQPVATN#GKV	145	157		LLPRCTFTKEGCHKTNQSAELIQPVATNGKV	HKTNQSAELIQPVATNGKVFPWAQIRLPTAI		N	Q	S	N	G	K
CMC_Bio1_tech1	281	1	18/30	K.TYC[160.19]ANEPLSN[117.09]C[160.19]SQVN[117.09]R.T	IPI:IPI00127770.3	IPI00127770	Q9R0L9	IPI00127770	Q9R0L9	Gene_Symbol=Cd164	Sialomucin core protein 24	1919.04	10446	2	1919.73	960.527	5.66	2887	3.475	0.414	0.331	598.6	1	2	0	0.6859	4.9371	0.5	1262.36	0.43	K.TYC[160.19]ANEPLSN#C[160.19]SQVN#R.T	KTYCANEPLSN#CSQVN#RT	98	103		CQEANKTYCANEPLSNCSQVNRTDLCSVIPP	KTYCANEPLSNCSQVNRTDLCSVIPPTTPVP		N	C	S	N	R	T
CMC_Bio1_tech1	282	0.9485	11/36	R.LDVSQN[117.09]VSSDTDQSC[160.19]ESTK.A	IPI:IPI00120769.3,IPI:IPI00416751.4,IPI:IPI00986043.1,IPI:IPI00986081.1,IPI:IPI00986709.2,IPI:IPI00986978.1,IPI:IPI00987354.1,IPI:IPI00988012.1,IPI:IPI00988285.1,IPI:IPI00989615.1,IPI:IPI00989989.1,IPI:IPI00991078.1	IPI00120769;IPI00416751;IPI00986043;IPI00986081;IPI00986709;IPI00986978;IPI00987354;IPI00988012;IPI00988285;IPI00989615;IPI00989989;IPI00991078	Q9JIM1-1;A8VP81;Q3UJY1;Q9JIM1-2;Q3TCZ2;E9PWY7	IPI00120769	Q9JIM1-1;A8VP81;Q3UJY1	Gene_Symbol=Slc29a1	Isoform 1 of Equilibrative nucleoside transporter 1	2103.13	12444	2	2103.59	1052.57	3.84	2889.1	2.034	0.113	0	167.6	6	2	0	0.4546	0.9136	-0.93	1262.63	0.43	R.LDVSQN#VSSDTDQSC[160.19]ESTK.A	RLDVSQN#VSSDTDQSCESTKA	48			MTATKYFTNRLDVSQNVSSDTDQSCESTKAL			N	V	S
CMC_Bio1_tech1	283	1	26/32	K.VINEEC[160.19]KEN[117.09]ESINLAAR.G	IPI:IPI00122411.1	IPI00122411	Q61549;Q3S4B0;Q3U1M9;Q3U9R0;Q6LCD7	IPI00122411	Q61549;Q3S4B0;Q3U1M9;Q3U9R0;Q6LCD7	Gene_Symbol=Emr1	EGF-like module-containing mucin-like hormone receptor-like 1	1992.17	2111	2	1991.79	997.09	4.49	2891.2	4.746	0.437	0.143	2572.7	1	2	1	-0.3805	5.9577	-0.42	1544.17	-0.13	K.VINEEC[160.19]KEN#ESINLAAR.G	KVINEECKEN#ESINLAARG	498			YLDIESKVINEECKENESINLAARGDKMNVG			N	E	S
CMC_Bio1_tech1	284	0.9841	12/22	R.YHHYSSN[117.09]FSIPK.A	IPI:IPI00129485.3,IPI:IPI00223490.2,IPI:IPI00762704.3	IPI00129485;IPI00223490;IPI00762704	P08101-1;P08101-3;E9Q415;P08101-2;P97918	IPI00129485	P08101-1	Gene_Symbol=Fcgr2b	low affinity immunoglobulin gamma Fc region receptor II-b isoform 1	1482.59	3660	2	1482.41	742.302	8.51	2903.3	2.682	0.19	0	491.3	3	2	0	-0.184	2.5606	2.75	1201.91	0.55	R.YHHYSSN#FSIPK.A	RYHHYSSN#FSIPKA	176			FFHNEKSVRYHHYSSNFSIPKANHSHSGDYY			N	F	S
CMC_Bio1_tech1	285	0.9999	17/30	K.TYC[160.19]ANEPLSN[117.09]C[160.19]SQVN[117.09]R.T	IPI:IPI00127770.3	IPI00127770	Q9R0L9	IPI00127770	Q9R0L9	Gene_Symbol=Cd164	Sialomucin core protein 24	1919.04	7617	2	1917.17	960.527	5.66	2904.3	3.335	0.421	0.378	433.4	1	2	0	-1.8741	4.8759	0.5	1262.36	0.44	K.TYC[160.19]ANEPLSN#C[160.19]SQVN#R.T	KTYCANEPLSN#CSQVN#RT	98	103		CQEANKTYCANEPLSNCSQVNRTDLCSVIPP	KTYCANEPLSNCSQVNRTDLCSVIPPTTPVP		N	C	S	N	R	T
CMC_Bio1_tech1	286	0.9995	18/30	K.TN[117.09]QSAELIQPVATNGK.V	IPI:IPI00223987.1	IPI00223987	Q8C129;Q3TTA8;Q6NY09;Q8BZ14	IPI00223987	Q8C129;Q3TTA8;Q6NY09;Q8BZ14	Gene_Symbol=Lnpep	Leucyl-cystinyl aminopeptidase	1673.82	11825	2	1673.27	837.915	5.66	2905.3	2.841	0.35	0	1042.1	1	2	0	-0.5496	3.918	0.51	1522.85	-0.08	K.TN#QSAELIQPVATNGK.V	KTN#QSAELIQPVATNGKV	145			LLPRCTFTKEGCHKTNQSAELIQPVATNGKV			N	Q	S
CMC_Bio1_tech1	287	0.9654	26/88	K.TSRPTDNSIN[117.09]VTC[160.19]GPPYETNGPK.T	IPI:IPI00126092.6,IPI:IPI00128856.2,IPI:IPI00323053.6,IPI:IPI00461132.4,IPI:IPI00876155.3	IPI00126092;IPI00128856;IPI00323053;IPI00461132;IPI00876155	P06800-2;E9QPY3;P06800-3;Q05C79;Q3U382;Q8C6Q7;F8WHG6;Q64730	IPI00126092	P06800-2;E9QPY3	Gene_Symbol=Ptprc	Isoform 2 of Receptor-type tyrosine-protein phosphatase C	2508.67	11916	3	2509.9	837.231	5.73	2905.3	3.224	0.16	0.093	726.9	2	2	0	1.2261	2.6377	0.56	1189.8	0.58	K.TSRPTDNSIN#VTC[160.19]GPPYETNGPK.T	KTSRPTDNSIN#VTCGPPYETNGPKT	446			KVNGMKTSRPTDNSINVTCGPPYETNGPKTF			N	V	T
CMC_Bio1_tech1	288	0.9562	9/12	S.SN[117.09]FSIPK.A	IPI:IPI00129485.3,IPI:IPI00133707.1,IPI:IPI00223490.2,IPI:IPI00762704.3,IPI:IPI00896625.1,IPI:IPI00989659.1,IPI:IPI00989948.1	IPI00129485;IPI00133707;IPI00223490;IPI00762704;IPI00896625;IPI00989659;IPI00989948	P08101-1;P08508;Q5D5I8;Q5D5J5;P08101-3;E9Q415	IPI00129485	P08101-1	Gene_Symbol=Fcgr2b	low affinity immunoglobulin gamma Fc region receptor II-b isoform 1	794.884	11033	2	795.005	398.449	8.47	2915.4	2.148	0.267	0	376.7	3	1	0	0.1217	2.9312	2.72	1301.05	0.37	S.SN#FSIPK.A	SSN#FSIPKA	176			FFHNEKSVRYHHYSSNFSIPKANHSHSGDYY			N	F	S
CMC_Bio1_tech1	289	1	35/60	K.KDDEPLETTGDFN[117.09]TTK.M	IPI:IPI00129968.2	IPI00129968	P21995;Q3TI59;Q3TSZ8;Q3UFK0	IPI00129968	P21995;Q3TI59;Q3TSZ8;Q3UFK0	Gene_Symbol=Emb	Embigin	1813.86	7450	3	1813.72	605.628	4.11	2916.9	4.162	0.283	0	1089.9	1	2	0	-0.1446	5.1484	-0.72	1344.44	0.28	K.KDDEPLETTGDFN#TTK.M	KKDDEPLETTGDFN#TTKM	118			TWKKDDEPLETTGDFNTTKMGNTLTSQYRFI			N	T	T
CMC_Bio1_tech1	290	1	18/32	K.VINEEC[160.19]KEN[117.09]ESIN[117.09]LAAR.G	IPI:IPI00122411.1	IPI00122411	Q61549;Q3S4B0;Q3U1M9;Q3U9R0;Q6LCD7	IPI00122411	Q61549;Q3S4B0;Q3U1M9;Q3U9R0;Q6LCD7	Gene_Symbol=Emr1	EGF-like module-containing mucin-like hormone receptor-like 1	1995.15	6206	2	1995.49	998.584	4.49	2917.5	4.739	0.469	0.431	1077.4	1	2	1	0.3313	6.1878	-0.42	1614.38	-0.25	K.VINEEC[160.19]KEN#ESIN#LAAR.G	KVINEECKEN#ESIN#LAARG	498	502		YLDIESKVINEECKENESINLAARGDKMNVG	ESKVINEECKENESINLAARGDKMNVGCFII		N	E	S	N	L	A
CMC_Bio1_tech1	291	1	21/26	R.TC[160.19]VSN[117.09]C[160.19]TASQFVC[160.19]K.N	IPI:IPI00119063.2	IPI00119063	Q91ZX7;Q3U454;Q811K6;Q8C4T5	IPI00119063	Q91ZX7;Q3U454;Q811K6;Q8C4T5	Gene_Symbol=Lrp1	Prolow-density lipoprotein receptor-related protein 1	1664.87	9600	2	1663.19	833.445	7.64	2918.3	4.31	0.513	0.45	1862.9	1	2	0	-1.6892	6.333	2.07	1198.38	0.57	R.TC[160.19]VSN#C[160.19]TASQFVC[160.19]K.N	RTCVSN#CTASQFVCKN	3334			PTNFYLGGDGRTCVSNCTASQFVCKNDKCIP			N	C	T
CMC_Bio1_tech1	292	1	18/20	R.IVDVN[117.09]LTSEGK.V	IPI:IPI00113528.1,IPI:IPI00226260.1,IPI:IPI00990725.1	IPI00113528;IPI00226260;IPI00990725	Q9ET30;Q571B0;Q8C6F5;Q3UH23	IPI00113528	Q9ET30;Q571B0	Gene_Symbol=Tm9sf3	Transmembrane 9 superfamily member 3	1177.3	2664	2	1177.39	589.655	4.37	2918.7	3.729	0.422	0	1023	1	2	0	0.0901	5.5496	-0.51	1615.88	-0.25	R.IVDVN#LTSEGK.V	RIVDVN#LTSEGKV	172			KKLEIGFNGNRIVDVNLTSEGKVKLVPNTKI			N	L	T
CMC_Bio1_tech1	293	0.9998	20/26	R.TC[160.19]VSN[117.09]C[160.19]TASQFVC[160.19]K.N	IPI:IPI00119063.2	IPI00119063	Q91ZX7;Q3U454;Q811K6;Q8C4T5	IPI00119063	Q91ZX7;Q3U454;Q811K6;Q8C4T5	Gene_Symbol=Lrp1	Prolow-density lipoprotein receptor-related protein 1	1664.87	13549	2	1666.47	833.445	7.64	2923.2	3.664	0.401	0	1523	1	2	0	1.5908	5.0603	2.07	1198.38	0.57	R.TC[160.19]VSN#C[160.19]TASQFVC[160.19]K.N	RTCVSN#CTASQFVCKN	3334			PTNFYLGGDGRTCVSNCTASQFVCKNDKCIP			N	C	T
CMC_Bio1_tech1	294	0.9992	15/36	K.TSDTGEEEAITN[117.09]STEANGK.Y	IPI:IPI00113869.1,IPI:IPI00408495.1,IPI:IPI00462199.1	IPI00113869;IPI00408495;IPI00462199	P18572-2;O55108;P18572-1;O55107	IPI00113869	P18572-2;O55108	Gene_Symbol=Bsg	Isoform 2 of Basigin	1956.92	3698	2	1955.61	979.467	3.91	2925.2	2.637	0.294	0.049	329.9	1	2	0	-1.3139	3.3045	-0.88	1081.16	0.81	K.TSDTGEEEAITN#STEANGK.Y	KTSDTGEEEAITN#STEANGKY	154			FWFKTSDTGEEEAITNSTEANGKYVVVSTPE			N	S	T
CMC_Bio1_tech1	295	0.992	27/64	K.VIN[117.09]EEC[160.19]KEN[117.09]ESIN[117.09]LAAR.G	IPI:IPI00122411.1	IPI00122411	Q61549;Q3S4B0;Q3U1M9;Q3U9R0;Q6LCD7	IPI00122411	Q61549;Q3S4B0;Q3U1M9;Q3U9R0;Q6LCD7	Gene_Symbol=Emr1	EGF-like module-containing mucin-like hormone receptor-like 1	1998.14	6456	3	1999.12	667.055	4.49	2928.1	3.097	0.31	0	1020.9	1	2	1	0.9758	4.5886	-0.42	1619.62	-0.26	K.VIN#EEC[160.19]KEN#ESIN#LAAR.G	KVIN#EECKEN#ESIN#LAARG	492	498	502	QMIQTEYLDIESKVINEECKENESINLAARG	YLDIESKVINEECKENESINLAARGDKMNVG	ESKVINEECKENESINLAARGDKMNVGCFII	N	E	E	N	E	S	N	L	A
CMC_Bio1_tech1	296	1	25/30	K.KDDEPLETTGDFN[117.09]TTK.M	IPI:IPI00129968.2	IPI00129968	P21995;Q3TI59;Q3TSZ8;Q3UFK0	IPI00129968	P21995;Q3TI59;Q3TSZ8;Q3UFK0	Gene_Symbol=Emb	Embigin	1813.86	6099	2	1813.39	907.939	4.11	2936	5.61	0.466	0	1965.9	1	2	0	-0.4774	6.6272	-0.72	1344.44	0.29	K.KDDEPLETTGDFN#TTK.M	KKDDEPLETTGDFN#TTKM	118			TWKKDDEPLETTGDFNTTKMGNTLTSQYRFI			N	T	T
CMC_Bio1_tech1	297	1	20/26	R.NTNDNIQEC[160.19]FN[117.09]TTK.L	IPI:IPI00469000.4	IPI00469000	Q8C145	IPI00469000	Q8C145	Gene_Symbol=Slc39a6	Zinc transporter ZIP6	1701.76	8134	2	1701.49	851.888	4.37	2948	4.033	0.46	0.32	974.7	1	2	0	-0.2768	5.7598	-0.51	1475.25	0.04	R.NTNDNIQEC[160.19]FN#TTK.L	RNTNDNIQECFN#TTKL	275			FMYSRNTNDNIQECFNTTKLLTSHGMSIQAL			N	T	T
CMC_Bio1_tech1	298	0.9995	34/64	K.VINEEC[160.19]KEN[117.09]ESIN[117.09]LAAR.G	IPI:IPI00122411.1	IPI00122411	Q61549;Q3S4B0;Q3U1M9;Q3U9R0;Q6LCD7	IPI00122411	Q61549;Q3S4B0;Q3U1M9;Q3U9R0;Q6LCD7	Gene_Symbol=Emr1	EGF-like module-containing mucin-like hormone receptor-like 1	1995.15	2155	3	1994.32	666.059	4.49	2956.6	3.914	0.365	0.236	1658.8	1	2	1	-0.8359	5.8443	-0.42	1614.38	-0.23	K.VINEEC[160.19]KEN#ESIN#LAAR.G	KVINEECKEN#ESIN#LAARG	498	502		YLDIESKVINEECKENESINLAARGDKMNVG	ESKVINEECKENESINLAARGDKMNVGCFII		N	E	S	N	L	A
CMC_Bio1_tech1	299	1	35/64	K.VINEEC[160.19]KEN[117.09]ESINLAAR.G	IPI:IPI00122411.1	IPI00122411	Q61549;Q3S4B0;Q3U1M9;Q3U9R0;Q6LCD7	IPI00122411	Q61549;Q3S4B0;Q3U1M9;Q3U9R0;Q6LCD7	Gene_Symbol=Emr1	EGF-like module-containing mucin-like hormone receptor-like 1	1992.17	2935	3	1991.26	665.063	4.49	2956.8	4.423	0.405	0.192	1658.6	1	2	1	-0.9077	6.627	-0.42	1544.17	-0.09	K.VINEEC[160.19]KEN#ESINLAAR.G	KVINEECKEN#ESINLAARG	498			YLDIESKVINEECKENESINLAARGDKMNVG			N	E	S
CMC_Bio1_tech1	300	0.9312	17/48	R.SQFSLTN[117.09]GM[147.19]YPHK.L	IPI:IPI00313222.5,IPI:IPI00626312.1,IPI:IPI00750333.2,IPI:IPI00853789.2	IPI00313222;IPI00626312;IPI00750333;IPI00853789	P47911;Q3UCH0;Q3UFI4D3Z4I7	IPI00313222	P47911;Q3UCH0;Q3UFI4	Gene_Symbol=Rpl6	60S ribosomal protein L6	1528.68	8853	3	1527.16	510.566	8.33	2959	2.56	0.24	0	255.4	3	2	0	-1.5171	3.2423	2.61	1387.57	0.22	R.SQFSLTN#GM[147.19]YPHK.L	RSQFSLTN#GMYPHKL	287			VPQLQGYLRSQFSLTNGMYPHKLVF______			N	G	M
CMC_Bio1_tech1	301	0.9611	24/88	R.KTEPSAWTQDTGDTNAN[117.09]GKDWGR.N	IPI:IPI00330599.1,IPI:IPI00988615.1,IPI:IPI00989660.1,IPI:IPI00990745.1,IPI:IPI00991008.1	IPI00330599;IPI00988615;IPI00989660;IPI00990745;IPI00991008	Q80WJ7;F6QHD1;F6ZSG0	IPI00330599	Q80WJ7	Gene_Symbol=Mtdh	Protein LYRIC	2538.59	9715	3	2538.31	847.205	4.68	2961.8	3.038	0.304	0.084	376.4	1	2	1	-0.2854	4.2531	-0.27	915.17	1.16	R.KTEPSAWTQDTGDTNAN#GKDWGR.N	RKTEPSAWTQDTGDTNAN#GKDWGRN	329			TEPSAWTQDTGDTNANGKDWGRNWSDRSIFS			N	G	K
CMC_Bio1_tech1	302	1	22/32	K.AVN[117.09]QTGALYQC[160.19]DYSTSR.C	IPI:IPI00120674.2,IPI:IPI00415773.1,IPI:IPI00761784.2,IPI:IPI00876475.2,IPI:IPI00885562.1,IPI:IPI00885645.1,IPI:IPI00989894.1	IPI00120674;IPI00415773;IPI00761784;IPI00876475;IPI00885562;IPI00885645;IPI00989894	Q3U1U4;Q3UJ88;P05555-2	IPI00120674	Q3U1U4;Q3UJ88	Gene_Symbol=Itgam	Uncharacterized protein	1937.05	15475	2	1936.53	969.53	5.87	2966.2	5.863	0.56	0	1349.9	1	2	0	-0.5202	7.4356	0.67	1581.13	-0.16	K.AVN#QTGALYQC[160.19]DYSTSR.C	KAVN#QTGALYQCDYSTSRC	58			GTSVVVAAPQEAKAVNQTGALYQCDYSTSRC			N	Q	T
CMC_Bio1_tech1	303	0.9998	18/24	R.EQWQPQETN[117.09]ESLK.N	IPI:IPI00123937.1,IPI:IPI00881182.1	IPI00123937;IPI00881182	Q8VDX6;Q8BVJ1	IPI00123937	Q8VDX6	Gene_Symbol=Tmem5	Transmembrane protein 5	1619.68	3437	2	1619.45	810.847	4.25	2972.4	2.895	0.317	0	571.4	1	2	0	-0.2341	3.8557	-0.61	1525.58	-0.04	R.EQWQPQETN#ESLK.N	REQWQPQETN#ESLKN	313			LCWVSAREQWQPQETNESLKNYQDALLHSDL			N	E	S
CMC_Bio1_tech1	304	0.9994	14/24	R.EATIVGEN[117.09]ETYPR.A	IPI:IPI00131143.1,IPI:IPI00224252.5	IPI00131143;IPI00224252	Q9Z2G6-1;Q3TT70;Q5DTL8;Q9Z2G6-2;Q6GTY4;Q6PFR3;Q80YC0	IPI00131143	Q9Z2G6-1;Q3TT70;Q5DTL8	Gene_Symbol=Sel1l	Isoform 1 of Protein sel-1 homolog 1	1481.55	12732	2	1480.37	741.785	4.25	2974.6	2.629	0.311	0	498.8	1	2	0	-1.1894	3.5367	-0.61	1645.96	-0.28	R.EATIVGEN#ETYPR.A	REATIVGEN#ETYPRA	604			AAFILDQREATIVGENETYPRALLHWNRAAS			N	E	T
CMC_Bio1_tech1	305	0.9932	17/32	R.VHYAGYN[117.09]VTRPEGDLGK.Y	IPI:IPI00126084.1	IPI00126084	Q9WVK5;Q3TPM8;Q3TQ34;Q3UUA9;Q3UUN1	IPI00126084	Q9WVK5;Q3TPM8;Q3TQ34;Q3UUA9;Q3UUN1	Gene_Symbol=B4galt6	Beta-1,4-galactosyltransferase 6	1879.03	5308	2	1880.63	940.523	6.72	2974.9	2.635	0.266	0	356.9	1	2	0	1.5945	3.0976	1.34	1178.36	0.64	R.VHYAGYN#VTRPEGDLGK.Y	RVHYAGYN#VTRPEGDLGKY	307			GEDDDLWNRVHYAGYNVTRPEGDLGKYISIP			N	V	T
CMC_Bio1_tech1	306	1	20/26	R.IAPASN[117.09]VSHTVVLR.P	IPI:IPI00467180.2	IPI00467180	Q9CPW5	IPI00467180	Q9CPW5	Gene_Symbol=Ssr2	Translocon-associated protein subunit beta	1466.68	3842	2	1467.51	734.345	9.76	2980.6	3.647	0.514	0	449.9	1	1	0	0.8294	5.8742	3.74	1456.34	0.1	R.IAPASN#VSHTVVLR.P	RIAPASN#VSHTVVLRP	88			SGMLNVKWDRIAPASNVSHTVVLRPLKAGYF			N	V	S
CMC_Bio1_tech1	307	0.9944	13/38	K.NC[160.19]TGGN[117.09]C[160.19]DGSLSYGNEDAIK.A	IPI:IPI00112326.1	IPI00112326	P47801;Q05BR0;Q3UXM2;Q4FK43	IPI00112326	P47801;Q05BR0;Q3UXM2;Q4FK43	Gene_Symbol=Emp1	Epithelial membrane protein 1	2135.2	3801	2	2136.51	1068.61	4.03	2986.3	2.549	0.166	0.071	161.3	1	2	0	1.3045	2.2751	-0.78	1242.65	0.52	K.NC[160.19]TGGN#C[160.19]DGSLSYGNEDAIK.A	KNCTGGN#CDGSLSYGNEDAIKA	48			YANASVGLWKNCTGGNCDGSLSYGNEDAIKA			N	C	D
CMC_Bio1_tech1	308	0.9981	29/84	K.ATQN[117.09]HTGTYC[160.19]C[160.19]TATNPLGSVSK.D	IPI:IPI00118570.1	IPI00118570	Q80X70;Q99NB3	IPI00118570	Q80X70;Q99NB3	Gene_Symbol=Tcam1	testicular cell adhesion molecule 1	2371.56	5047	3	2373.4	791.527	8.09	2994	4.426	0.285	0.066	710.3	2	2	0	1.8395	4.8851	2.43	995.96	1.01	K.ATQN#HTGTYC[160.19]C[160.19]TATNPLGSVSK.D	KATQN#HTGTYCCTATNPLGSVSKD	453			NGMIFDLDVPQKATQNHTGTYCCTATNPLGS			N	H	T
CMC_Bio1_tech1	309	0.9573	17/32	K.VINEEC[160.19]KEN[117.09]ESIN[117.09]LAAR.G	IPI:IPI00122411.1	IPI00122411	Q61549;Q3S4B0;Q3U1M9;Q3U9R0;Q6LCD7	IPI00122411	Q61549;Q3S4B0;Q3U1M9;Q3U9R0;Q6LCD7	Gene_Symbol=Emr1	EGF-like module-containing mucin-like hormone receptor-like 1	1995.15	890	2	1993.31	998.584	4.49	2996	3.723	0.297	0.13	835.5	3	2	1	-1.8487	4.0509	-0.42	1614.38	-0.21	K.VINEEC[160.19]KEN#ESIN#LAAR.G	KVINEECKEN#ESIN#LAARG	498	502		YLDIESKVINEECKENESINLAARGDKMNVG	ESKVINEECKENESINLAARGDKMNVGCFII		N	E	S	N	L	A
CMC_Bio1_tech1	310	0.9947	15/30	K.TN[117.09]QSAELIQPVATNGK.V	IPI:IPI00223987.1	IPI00223987	Q8C129;Q3TTA8;Q6NY09;Q8BZ14	IPI00223987	Q8C129;Q3TTA8;Q6NY09;Q8BZ14	Gene_Symbol=Lnpep	Leucyl-cystinyl aminopeptidase	1673.82	178	2	1674.39	837.915	5.66	2997.9	2.667	0.211	0	770.4	1	2	0	0.5704	2.7281	0.51	1522.85	-0.02	K.TN#QSAELIQPVATNGK.V	KTN#QSAELIQPVATNGKV	145			LLPRCTFTKEGCHKTNQSAELIQPVATNGKV			N	Q	S
CMC_Bio1_tech1	311	1	20/26	K.AWNPVSQN[117.09]SSQPVR.I	IPI:IPI00129646.4,IPI:IPI00404637.5,IPI:IPI00830857.1	IPI00129646;IPI00404637;IPI00830857	Q01965;Q4VBG4;Q6NZB6;Q7TMP7;E9PX73;Q8C2D4;E9PV93;Q8C9E4	IPI00129646	Q01965;Q4VBG4;Q6NZB6;Q7TMP7	Gene_Symbol=Ly9	T-lymphocyte surface antigen Ly-9	1572.67	7513	2	1571.75	787.343	9.79	3008.1	3.87	0.483	0.266	1301.8	1	2	0	-0.927	5.813	3.77	1429.53	0.17	K.AWNPVSQN#SSQPVR.I	KAWNPVSQN#SSQPVRI	231			PDLPYTCKAWNPVSQNSSQPVRIWQFCTGAS			N	S	S
CMC_Bio1_tech1	312	1	18/20	R.IVDVN[117.09]LTSEGK.V	IPI:IPI00113528.1,IPI:IPI00226260.1,IPI:IPI00990725.1	IPI00113528;IPI00226260;IPI00990725	Q9ET30;Q571B0;Q8C6F5;Q3UH23	IPI00113528	Q9ET30;Q571B0	Gene_Symbol=Tm9sf3	Transmembrane 9 superfamily member 3	1177.3	4016	2	1177.27	589.655	4.37	3010.2	3.582	0.466	0	1024.5	1	2	0	-0.0299	5.7506	-0.51	1615.88	-0.2	R.IVDVN#LTSEGK.V	RIVDVN#LTSEGKV	172			KKLEIGFNGNRIVDVNLTSEGKVKLVPNTKI			N	L	T
CMC_Bio1_tech1	313	0.9995	16/22	K.LLN[117.09]LTNDGHSVR.L	IPI:IPI00169919.1,IPI:IPI00319707.1,IPI:IPI00652459.1	IPI00169919;IPI00319707;IPI00652459	Q8K2J1;Q8CI85;Q3TC80;Q3TZB3	IPI00169919	Q8K2J1	Gene_Symbol=Car12	Uncharacterized protein	1341.46	6687	2	1342.65	671.739	6.74	3010.3	3.095	0.293	0	722	1	2	0	1.1815	3.952	1.36	1282.95	0.46	K.LLN#LTNDGHSVR.L	KLLN#LTNDGHSVRL	88			PLQFQGYNVSVEKLLNLTNDGHSVRLNLNSD			N	L	T
CMC_Bio1_tech1	314	0.9997	14/30	K.TYC[160.19]ANEPLSN[117.09]C[160.19]SQVN[117.09]R.T	IPI:IPI00127770.3	IPI00127770	Q9R0L9	IPI00127770	Q9R0L9	Gene_Symbol=Cd164	Sialomucin core protein 24	1919.04	7573	2	1917.67	960.527	5.66	3014.8	2.856	0.368	0	293.9	1	2	0	-1.3741	4.0641	0.5	1262.36	0.5	K.TYC[160.19]ANEPLSN#C[160.19]SQVN#R.T	KTYCANEPLSN#CSQVN#RT	98	103		CQEANKTYCANEPLSNCSQVNRTDLCSVIPP	KTYCANEPLSNCSQVNRTDLCSVIPPTTPVP		N	C	S	N	R	T
CMC_Bio1_tech1	315	1	26/30	K.KDDEPLETTGDFN[117.09]TTK.M	IPI:IPI00129968.2	IPI00129968	P21995;Q3TI59;Q3TSZ8;Q3UFK0	IPI00129968	P21995;Q3TI59;Q3TSZ8;Q3UFK0	Gene_Symbol=Emb	Embigin	1813.86	5888	2	1813.77	907.939	4.11	3028.3	4.908	0.451	0	2539.4	1	2	0	-0.0974	6.1519	-0.72	1344.44	0.35	K.KDDEPLETTGDFN#TTK.M	KKDDEPLETTGDFN#TTKM	118			TWKKDDEPLETTGDFNTTKMGNTLTSQYRFI			N	T	T
CMC_Bio1_tech1	316	0.9999	22/40	K.NPN[117.09]QTC[160.19]EQLQLGSPSGEPC[160.19]GK.T	IPI:IPI00421244.4,IPI:IPI01007821.1	IPI00421244;IPI01007821	Q3U0V9;Q3U1F2;Q61989;Q78E20;Q792F9;Q8BQ25;E9QK91;Q6NV53	IPI00421244	Q3U0V9;Q3U1F2;Q61989;Q78E20;Q792F9;Q8BQ25	Gene_Symbol=Itga4	integrin alpha-4	2304.47	13590	2	2303.39	1153.24	4.53	3038.3	4.246	0.278	0.001	1656.5	1	2	0	-1.0837	4.4899	-0.39	1388.8	0.27	K.NPN#QTC[160.19]EQLQLGSPSGEPC[160.19]GK.T	KNPN#QTCEQLQLGSPSGEPCGKT	98			VNPGAIYRCGIRKNPNQTCEQLQLGSPSGEP			N	Q	T
CMC_Bio1_tech1	317	0.9808	9/42	K.ATQN[117.09]HTGTYC[160.19]C[160.19]TATNPLGSVSK.D	IPI:IPI00118570.1	IPI00118570	Q80X70;Q99NB3	IPI00118570	Q80X70;Q99NB3	Gene_Symbol=Tcam1	testicular cell adhesion molecule 1	2371.56	12595	2	2372.39	1186.79	8.09	3043.6	2.553	0.362	0	84.4	97	2	0	0.8267	2.8032	2.43	995.96	1.04	K.ATQN#HTGTYC[160.19]C[160.19]TATNPLGSVSK.D	KATQN#HTGTYCCTATNPLGSVSKD	453			NGMIFDLDVPQKATQNHTGTYCCTATNPLGS			N	H	T
CMC_Bio1_tech1	318	1	21/36	K.TSDTGEEEAITN[117.09]STEANGK.Y	IPI:IPI00113869.1,IPI:IPI00408495.1,IPI:IPI00462199.1	IPI00113869;IPI00408495;IPI00462199	P18572-2;O55108;P18572-1;O55107	IPI00113869	P18572-2;O55108	Gene_Symbol=Bsg	Isoform 2 of Basigin	1956.92	1393	2	1957.69	979.467	3.91	3045.6	3.28	0.465	0.462	937.6	1	2	0	0.7661	5.1524	-0.88	1081.16	0.88	K.TSDTGEEEAITN#STEANGK.Y	KTSDTGEEEAITN#STEANGKY	154			FWFKTSDTGEEEAITNSTEANGKYVVVSTPE			N	S	T
CMC_Bio1_tech1	319	1	23/32	K.VTQQSPTSMNQVN[117.09]LTC[160.19]R.A	IPI:IPI00129158.1,IPI:IPI00221791.5,IPI:IPI00775779.11,IPI:IPI00876489.1	IPI00129158;IPI00221791;IPI00775779;IPI00876489	P97797-1;P97797-2;E0CYM8	IPI00129158	P97797-1	Gene_Symbol=Sirpa	Isoform 1 of Tyrosine-protein phosphatase non-receptor type substrate 1	1967.18	15377	2	1967.49	984.599	8.22	3048.1	4.213	0.511	0.198	1694.7	1	2	0	0.3023	6.1734	2.52	1421.85	0.21	K.VTQQSPTSMNQVN#LTC[160.19]R.A	KVTQQSPTSMNQVN#LTCRA	271			TVKVTQQSPTSMNQVNLTCRAERFYPEDLQL			N	L	T
CMC_Bio1_tech1	320	0.9981	12/14	R.N[117.09]ISQVLEK.K	IPI:IPI00131881.2,IPI:IPI01008520.1	IPI00131881;IPI01008520	O35598;B3SRB2;E9PYF2;E9Q162;Q6NZC0	IPI00131881	O35598	Gene_Symbol=Adam10	Disintegrin and metalloproteinase domain-containing protein 10	933.05	11849	2	933.445	467.532	6	3048.5	2.549	0.19	0	534.2	1	2	0	0.3956	3.0308	0.77	1204.01	0.64	R.N#ISQVLEK.K	RN#ISQVLEKK	440			GDKLNNNKFSLCSIRNISQVLEKKRNNCFVE			N	I	S
CMC_Bio1_tech1	321	0.9664	32/64	K.VINEEC[160.19]KEN[117.09]ESINLAAR.G	IPI:IPI00122411.1	IPI00122411	Q61549;Q3S4B0;Q3U1M9;Q3U9R0;Q6LCD7	IPI00122411	Q61549;Q3S4B0;Q3U1M9;Q3U9R0;Q6LCD7	Gene_Symbol=Emr1	EGF-like module-containing mucin-like hormone receptor-like 1	1992.17	6992	3	1992.61	665.063	4.49	3048.6	3.726	0.188	0.116	1233.4	1	2	1	0.4423	3.717	-0.42	1544.17	-0.04	K.VINEEC[160.19]KEN#ESINLAAR.G	KVINEECKEN#ESINLAARG	498			YLDIESKVINEECKENESINLAARGDKMNVG			N	E	S
CMC_Bio1_tech1	322	1	37/88	K.TSRPTDNSIN[117.09]VTC[160.19]GPPYETNGPK.T	IPI:IPI00126092.6,IPI:IPI00128856.2,IPI:IPI00323053.6,IPI:IPI00461132.4,IPI:IPI00876155.3	IPI00126092;IPI00128856;IPI00323053;IPI00461132;IPI00876155	P06800-2;E9QPY3;P06800-3;Q05C79;Q3U382;Q8C6Q7;F8WHG6;Q64730	IPI00126092	P06800-2;E9QPY3	Gene_Symbol=Ptprc	Isoform 2 of Receptor-type tyrosine-protein phosphatase C	2508.67	8796	3	2507.89	837.231	5.73	3052.4	5.484	0.369	0.154	1926.9	1	2	0	-0.7839	6.4757	0.56	1189.8	0.67	K.TSRPTDNSIN#VTC[160.19]GPPYETNGPK.T	KTSRPTDNSIN#VTCGPPYETNGPKT	446			KVNGMKTSRPTDNSINVTCGPPYETNGPKTF			N	V	T
CMC_Bio1_tech1	323	0.9882	17/30	K.TN[117.09]QSAELIQPVATN[117.09]GK.V	IPI:IPI00223987.1	IPI00223987	Q8C129;Q3TTA8;Q6NY09;Q8BZ14	IPI00223987	Q8C129;Q3TTA8;Q6NY09;Q8BZ14	Gene_Symbol=Lnpep	Leucyl-cystinyl aminopeptidase	1676.8	5725	2	1678.45	839.409	5.66	3068.8	3.02	0.157	0	925.8	1	2	0	1.6422	2.6729	0.51	1527.73	0.01	K.TN#QSAELIQPVATN#GK.V	KTN#QSAELIQPVATN#GKV	145	157		LLPRCTFTKEGCHKTNQSAELIQPVATNGKV	HKTNQSAELIQPVATNGKVFPWAQIRLPTAI		N	Q	S	N	G	K
CMC_Bio1_tech1	324	1	22/26	R.LAVTN[117.09]TTM[147.19]TGTVLK.M	IPI:IPI00108041.2	IPI00108041	P70302;Q3TUX9	IPI00108041	P70302;Q3TUX9	Gene_Symbol=Stim1	Stromal interaction molecule 1	1468.7	10719	2	1469.31	735.359	8.75	3072.2	4.015	0.503	0	1358.8	1	2	0	0.6026	6.062	2.94	1473.44	0.12	R.LAVTN#TTM[147.19]TGTVLK.M	RLAVTN#TTMTGTVLKM	171			KLQLTGHAMPRLAVTNTTMTGTVLKMTDRSH			N	T	T
CMC_Bio1_tech1	325	1	20/32	K.VTQQSPTSMN[117.09]QVN[117.09]LTC[160.19]R.A	IPI:IPI00129158.1,IPI:IPI00221791.5,IPI:IPI00775779.11,IPI:IPI00876489.1	IPI00129158;IPI00221791;IPI00775779;IPI00876489	P97797-1;P97797-2;E0CYM8	IPI00129158	P97797-1	Gene_Symbol=Sirpa	Isoform 1 of Tyrosine-protein phosphatase non-receptor type substrate 1	1970.17	13351	2	1970.57	986.093	8.22	3073.3	4.709	0.477	0	1120.3	1	2	0	0.3941	6.229	2.52	1492.06	0.08	K.VTQQSPTSMN#QVN#LTC[160.19]R.A	KVTQQSPTSMN#QVN#LTCRA	268	271		VSPTVKVTQQSPTSMNQVNLTCRAERFYPED	TVKVTQQSPTSMNQVNLTCRAERFYPEDLQL		N	Q	V	N	L	T
CMC_Bio1_tech1	326	0.9995	16/24	R.EATIVGEN[117.09]ETYPR.A	IPI:IPI00131143.1,IPI:IPI00224252.5	IPI00131143;IPI00224252	Q9Z2G6-1;Q3TT70;Q5DTL8;Q9Z2G6-2;Q6GTY4;Q6PFR3;Q80YC0	IPI00131143	Q9Z2G6-1;Q3TT70;Q5DTL8	Gene_Symbol=Sel1l	Isoform 1 of Protein sel-1 homolog 1	1481.55	13304	2	1481.17	741.785	4.25	3083.3	2.555	0.304	0	616.6	1	2	0	-0.3894	3.404	-0.61	1645.96	-0.22	R.EATIVGEN#ETYPR.A	REATIVGEN#ETYPRA	604			AAFILDQREATIVGENETYPRALLHWNRAAS			N	E	T
CMC_Bio1_tech1	327	0.9978	16/30	K.TN[117.09]QSAELIQPVATN[117.09]GK.V	IPI:IPI00223987.1	IPI00223987	Q8C129;Q3TTA8;Q6NY09;Q8BZ14	IPI00223987	Q8C129;Q3TTA8;Q6NY09;Q8BZ14	Gene_Symbol=Lnpep	Leucyl-cystinyl aminopeptidase	1676.8	3276	2	1675.53	839.409	5.66	3089.4	2.862	0.259	0.09	971.7	2	2	0	-1.2778	3.1344	0.51	1527.73	0.02	K.TN#QSAELIQPVATN#GK.V	KTN#QSAELIQPVATN#GKV	145	157		LLPRCTFTKEGCHKTNQSAELIQPVATNGKV	HKTNQSAELIQPVATNGKVFPWAQIRLPTAI		N	Q	S	N	G	K
CMC_Bio1_tech1	328	0.9969	28/88	K.TSRPTDN[117.09]SIN[117.09]VTC[160.19]GPPYETN[117.09]GPK.T	IPI:IPI00126092.6,IPI:IPI00128856.2,IPI:IPI00323053.6,IPI:IPI00461132.4,IPI:IPI00876155.3	IPI00126092;IPI00128856;IPI00323053;IPI00461132;IPI00876155	P06800-2;E9QPY3;P06800-3;Q05C79;Q3U382;Q8C6Q7;F8WHG6;Q64730	IPI00126092	P06800-2;E9QPY3	Gene_Symbol=Ptprc	Isoform 2 of Receptor-type tyrosine-protein phosphatase C	2514.65	10727	3	2513.29	839.223	5.73	3089.4	3.982	0.194	0	1107.6	1	2	0	-1.3604	3.697	0.56	1330.23	0.41	K.TSRPTDN#SIN#VTC[160.19]GPPYETN#GPK.T	KTSRPTDN#SIN#VTCGPPYETN#GPKT	443	446	456	RPDKVNGMKTSRPTDNSINVTCGPPYETNGP	KVNGMKTSRPTDNSINVTCGPPYETNGPKTF	TDNSINVTCGPPYETNGPKTFYILVVRSGGS	N	S	I	N	V	T	N	G	P
CMC_Bio1_tech1	329	0.9797	24/64	K.VTQQSPTSMN[117.09]QVN[117.09]LTC[160.19]R.A	IPI:IPI00129158.1,IPI:IPI00221791.5,IPI:IPI00775779.11,IPI:IPI00876489.1	IPI00129158;IPI00221791;IPI00775779;IPI00876489	P97797-1;P97797-2;E0CYM8	IPI00129158	P97797-1	Gene_Symbol=Sirpa	Isoform 1 of Tyrosine-protein phosphatase non-receptor type substrate 1	1970.17	10526	3	1971.46	657.731	8.22	3093.4	3.544	0.181	0	834.5	2	2	0	1.2869	3.3585	2.52	1492.06	0.09	K.VTQQSPTSMN#QVN#LTC[160.19]R.A	KVTQQSPTSMN#QVN#LTCRA	268	271		VSPTVKVTQQSPTSMNQVNLTCRAERFYPED	TVKVTQQSPTSMNQVNLTCRAERFYPEDLQL		N	Q	V	N	L	T
CMC_Bio1_tech1	330	0.9838	17/32	K.VINEEC[160.19]KEN[117.09]ESINLAAR.G	IPI:IPI00122411.1	IPI00122411	Q61549;Q3S4B0;Q3U1M9;Q3U9R0;Q6LCD7	IPI00122411	Q61549;Q3S4B0;Q3U1M9;Q3U9R0;Q6LCD7	Gene_Symbol=Emr1	EGF-like module-containing mucin-like hormone receptor-like 1	1992.17	1335	2	1992.89	997.09	4.49	3094.3	2.941	0.358	0.06	805.7	1	2	1	0.7195	4.0711	-0.42	1544.17	-0.01	K.VINEEC[160.19]KEN#ESINLAAR.G	KVINEECKEN#ESINLAARG	498			YLDIESKVINEECKENESINLAARGDKMNVG			N	E	S
CMC_Bio1_tech1	331	1	32/64	K.VTQQSPTSMNQVN[117.09]LTC[160.19]R.A	IPI:IPI00129158.1,IPI:IPI00221791.5,IPI:IPI00775779.11,IPI:IPI00876489.1	IPI00129158;IPI00221791;IPI00775779;IPI00876489	P97797-1;P97797-2;E0CYM8	IPI00129158	P97797-1	Gene_Symbol=Sirpa	Isoform 1 of Tyrosine-protein phosphatase non-receptor type substrate 1	1967.18	10298	3	1966.99	656.735	8.22	3097.6	4.845	0.497	0.205	2077.2	1	2	0	-0.1949	7.9109	2.52	1421.85	0.23	K.VTQQSPTSMNQVN#LTC[160.19]R.A	KVTQQSPTSMNQVN#LTCRA	271			TVKVTQQSPTSMNQVNLTCRAERFYPEDLQL			N	L	T
CMC_Bio1_tech1	332	1	27/34	R.N[117.09]VTC[160.19]QDAQC[160.19]GGTLSDLGK.Q	IPI:IPI00265298.3	IPI00265298	Q5SYH2;B2RV69;Q3TZ80;Q3U0H6	IPI00265298	Q5SYH2;B2RV69;Q3TZ80;Q3U0H6	Gene_Symbol=Tmem199	Transmembrane protein 199	1927.07	7851	2	1925.59	964.543	4.21	3098.4	5.582	0.602	0.398	3001.5	1	2	0	-1.4869	7.6086	-0.64	1238.33	0.6	R.N#VTC[160.19]QDAQC[160.19]GGTLSDLGK.Q	RN#VTCQDAQCGGTLSDLGKQ	121			IKIQLANEEYKRITRNVTCQDAQCGGTLSDL			N	V	T
CMC_Bio1_tech1	333	1	19/22	R.TPVLN[117.09]C[160.19]SVAVC[160.19]K.R	IPI:IPI00120674.2,IPI:IPI00415773.1,IPI:IPI00761784.2,IPI:IPI00876475.2,IPI:IPI00886282.1	IPI00120674;IPI00415773;IPI00761784;IPI00876475;IPI00886282	Q3U1U4;Q3UJ88;P05555-2	IPI00120674	Q3U1U4;Q3UJ88	Gene_Symbol=Itgam	Uncharacterized protein	1350.6	12568	2	1351.55	676.307	7.74	3103.6	4.119	0.375	0	1649	1	2	0	0.9468	5.3884	2.14	1581.73	-0.08	R.TPVLN#C[160.19]SVAVC[160.19]K.R	RTPVLN#CSVAVCKR	1022			PHSNFRDQLERTPVLNCSVAVCKRIQCDLPS			N	C	S
CMC_Bio1_tech1	334	0.9999	23/44	K.TSRPTDNSIN[117.09]VTC[160.19]GPPYETNGPK.T	IPI:IPI00126092.6,IPI:IPI00128856.2,IPI:IPI00323053.6,IPI:IPI00461132.4,IPI:IPI00876155.3	IPI00126092;IPI00128856;IPI00323053;IPI00461132;IPI00876155	P06800-2;E9QPY3;P06800-3;Q05C79;Q3U382;Q8C6Q7;F8WHG6;Q64730	IPI00126092	P06800-2;E9QPY3	Gene_Symbol=Ptprc	Isoform 2 of Receptor-type tyrosine-protein phosphatase C	2508.67	409	2	2510.55	1255.34	5.73	3110.5	4.108	0.386	0.205	1197.9	1	2	0	1.8733	5.1898	0.56	1189.8	0.7	K.TSRPTDNSIN#VTC[160.19]GPPYETNGPK.T	KTSRPTDNSIN#VTCGPPYETNGPKT	446			KVNGMKTSRPTDNSINVTCGPPYETNGPKTF			N	V	T
CMC_Bio1_tech1	335	0.9952	11/36	R.LDVSQN[117.09]VSSDTDQSC[160.19]ESTK.A	IPI:IPI00120769.3,IPI:IPI00416751.4,IPI:IPI00986043.1,IPI:IPI00986081.1,IPI:IPI00986709.2,IPI:IPI00986978.1,IPI:IPI00987354.1,IPI:IPI00988012.1,IPI:IPI00988285.1,IPI:IPI00989615.1,IPI:IPI00989989.1,IPI:IPI00991078.1	IPI00120769;IPI00416751;IPI00986043;IPI00986081;IPI00986709;IPI00986978;IPI00987354;IPI00988012;IPI00988285;IPI00989615;IPI00989989;IPI00991078	Q9JIM1-1;A8VP81;Q3UJY1;Q9JIM1-2;Q3TCZ2;E9PWY7	IPI00120769	Q9JIM1-1;A8VP81;Q3UJY1	Gene_Symbol=Slc29a1	Isoform 1 of Equilibrative nucleoside transporter 1	2103.13	3956	2	2101.47	1052.57	3.84	3117.7	2.745	0.228	0	170.7	3	2	0	-1.6654	2.7127	-0.93	1262.63	0.56	R.LDVSQN#VSSDTDQSC[160.19]ESTK.A	RLDVSQN#VSSDTDQSCESTKA	48			MTATKYFTNRLDVSQNVSSDTDQSCESTKAL			N	V	S
CMC_Bio1_tech1	336	0.9812	14/32	K.AVN[117.09]QTGALYQC[160.19]DYSTSR.C	IPI:IPI00120674.2,IPI:IPI00415773.1,IPI:IPI00761784.2,IPI:IPI00876475.2,IPI:IPI00885562.1,IPI:IPI00885645.1,IPI:IPI00989894.1	IPI00120674;IPI00415773;IPI00761784;IPI00876475;IPI00885562;IPI00885645;IPI00989894	Q3U1U4;Q3UJ88;P05555-2	IPI00120674	Q3U1U4;Q3UJ88	Gene_Symbol=Itgam	Uncharacterized protein	1937.05	3181	2	1937.61	969.53	5.87	3120.1	2.863	0.102	0	353.5	1	2	0	0.5598	2.1245	0.67	1581.13	-0.07	K.AVN#QTGALYQC[160.19]DYSTSR.C	KAVN#QTGALYQCDYSTSRC	58			GTSVVVAAPQEAKAVNQTGALYQCDYSTSRC			N	Q	T
CMC_Bio1_tech1	337	0.9999	17/30	K.KDDEPLETTGDFN[117.09]TTK.M	IPI:IPI00129968.2	IPI00129968	P21995;Q3TI59;Q3TSZ8;Q3UFK0	IPI00129968	P21995;Q3TI59;Q3TSZ8;Q3UFK0	Gene_Symbol=Emb	Embigin	1813.86	2612	2	1815.27	907.939	4.11	3120.3	3.551	0.342	0	672.8	1	2	0	1.4026	4.4694	-0.72	1344.44	0.4	K.KDDEPLETTGDFN#TTK.M	KKDDEPLETTGDFN#TTKM	118			TWKKDDEPLETTGDFNTTKMGNTLTSQYRFI			N	T	T
CMC_Bio1_tech1	338	1	23/30	R.KKENGVFEEISN[117.09]SSGR.F	IPI:IPI00123831.2,IPI:IPI00459329.1,IPI:IPI00662285.1,IPI:IPI00757771.1	IPI00123831;IPI00459329;IPI00662285;IPI00757771	P97300-1;P97300-4;P97300-3	IPI00123831	P97300-1	Gene_Symbol=Nptn	Isoform 1 of Neuroplastin	1783.89	7306	2	1782.91	892.95	6.23	3125.3	4.937	0.577	0.508	1605.9	1	2	1	-0.9809	7.09	0.95	819.26	1.44	R.KKENGVFEEISN#SSGR.F	RKKENGVFEEISN#SSGRF	167			WIWRKKENGVFEEISNSSGRFFITNKENYTE			N	S	S
CMC_Bio1_tech1	339	1	17/20	R.FN[117.09]STEYQVVTR.V	IPI:IPI00119063.2,IPI:IPI00894573.1	IPI00119063;IPI00894573	Q91ZX7;Q3U454;Q811K6;Q8C4T5;Q3U5J2	IPI00119063	Q91ZX7;Q3U454;Q811K6;Q8C4T5	Gene_Symbol=Lrp1	Prolow-density lipoprotein receptor-related protein 1	1346.44	1476	2	1346.59	674.225	6	3133.1	3.426	0.489	0	957.7	1	2	0	0.1496	5.7849	0.77	1478.04	0.14	R.FN#STEYQVVTR.V	RFN#STEYQVVTRV	447			ANTQQKTSVIRVNRFNSTEYQVVTRVDKGGA			N	S	T
CMC_Bio1_tech1	340	1	17/20	R.IVDVN[117.09]LTSEGK.V	IPI:IPI00113528.1,IPI:IPI00226260.1,IPI:IPI00990725.1	IPI00113528;IPI00226260;IPI00990725	Q9ET30;Q571B0;Q8C6F5;Q3UH23	IPI00113528	Q9ET30;Q571B0	Gene_Symbol=Tm9sf3	Transmembrane 9 superfamily member 3	1177.3	4983	2	1177.33	589.655	4.37	3135.6	3.391	0.354	0	797	1	2	0	0.0301	4.7662	-0.51	1615.88	-0.13	R.IVDVN#LTSEGK.V	RIVDVN#LTSEGKV	172			KKLEIGFNGNRIVDVNLTSEGKVKLVPNTKI			N	L	T
CMC_Bio1_tech1	341	0.9989	18/22	K.AVLVNN[117.09]ITTGEK.L	IPI:IPI00128905.1	IPI00128905	Q91XA2;Q3TIZ8;Q3UZG0;Q4KMM5	IPI00128905	Q91XA2;Q3TIZ8;Q3UZG0;Q4KMM5	Gene_Symbol=Golm1	Golgi membrane protein 1	1261.42	9225	2	1263.37	631.715	6.05	3139	3.025	0.301	0.127	1310.2	1	2	0	1.95	3.9436	0.81	1706.79	-0.3	K.AVLVNN#ITTGEK.L	KAVLVNN#ITTGEKL	109			NVNKLHQDEKAVLVNNITTGEKLIRDLQDQL			N	I	T
CMC_Bio1_tech1	342	1	34/88	K.TSRPTDNSIN[117.09]VTC[160.19]GPPYETN[117.09]GPK.T	IPI:IPI00126092.6,IPI:IPI00128856.2,IPI:IPI00323053.6,IPI:IPI00461132.4,IPI:IPI00876155.3	IPI00126092;IPI00128856;IPI00323053;IPI00461132;IPI00876155	P06800-2;E9QPY3;P06800-3;Q05C79;Q3U382;Q8C6Q7;F8WHG6;Q64730	IPI00126092	P06800-2;E9QPY3	Gene_Symbol=Ptprc	Isoform 2 of Receptor-type tyrosine-protein phosphatase C	2511.66	7919	3	2510.14	838.227	5.73	3143.1	5.727	0.332	0.042	1676.8	4	2	0	-1.5222	5.8814	0.56	1260.01	0.58	K.TSRPTDNSIN#VTC[160.19]GPPYETN#GPK.T	KTSRPTDNSIN#VTCGPPYETN#GPKT	446	456		KVNGMKTSRPTDNSINVTCGPPYETNGPKTF	TDNSINVTCGPPYETNGPKTFYILVVRSGGS		N	V	T	N	G	P
CMC_Bio1_tech1	343	1	24/32	K.VTQQSPTSMNQVN[117.09]LTC[160.19]R.A	IPI:IPI00129158.1,IPI:IPI00221791.5,IPI:IPI00775779.11,IPI:IPI00876489.1	IPI00129158;IPI00221791;IPI00775779;IPI00876489	P97797-1;P97797-2;E0CYM8	IPI00129158	P97797-1	Gene_Symbol=Sirpa	Isoform 1 of Tyrosine-protein phosphatase non-receptor type substrate 1	1967.18	15260	2	1968.49	984.599	8.22	3146.5	4.682	0.53	0.102	1763.7	1	2	0	1.3023	6.6011	2.52	1421.85	0.26	K.VTQQSPTSMNQVN#LTC[160.19]R.A	KVTQQSPTSMNQVN#LTCRA	271			TVKVTQQSPTSMNQVNLTCRAERFYPEDLQL			N	L	T
CMC_Bio1_tech1	344	0.9978	30/112	R.LEC[160.19]ELESEDPDKGGN[117.09]ESDDLANGETGGDR.S	IPI:IPI00222037.4,IPI:IPI00850156.1	IPI00222037;IPI00850156	Q8BI84-1;Q8BI84-3	IPI00222037	Q8BI84-1	Gene_Symbol=Mia3	Isoform 1 of Melanoma inhibitory activity protein 3	3112.08	10603	3	3112.42	1038.37	3.69	3158.8	3.856	0.319	0.062	836.8	2	2	1	0.3414	4.8145	-1.05	1554.45	0.01	R.LEC[160.19]ELESEDPDKGGN#ESDDLANGETGGDR.S	RLECELESEDPDKGGN#ESDDLANGETGGDRS	1456			RLECELESEDPDKGGNESDDLANGETGGDRS			N	E	S
CMC_Bio1_tech1	345	0.9999	17/44	K.TSRPTDNSIN[117.09]VTC[160.19]GPPYETNGPK.T	IPI:IPI00126092.6,IPI:IPI00128856.2,IPI:IPI00323053.6,IPI:IPI00461132.4,IPI:IPI00876155.3	IPI00126092;IPI00128856;IPI00323053;IPI00461132;IPI00876155	P06800-2;E9QPY3;P06800-3;Q05C79;Q3U382;Q8C6Q7;F8WHG6;Q64730	IPI00126092	P06800-2;E9QPY3	Gene_Symbol=Ptprc	Isoform 2 of Receptor-type tyrosine-protein phosphatase C	2508.67	223	2	2508.49	1255.34	5.73	3172.7	3.368	0.362	0.238	716.2	1	2	0	-0.1867	4.4711	0.56	1189.8	0.74	K.TSRPTDNSIN#VTC[160.19]GPPYETNGPK.T	KTSRPTDNSIN#VTCGPPYETNGPKT	446			KVNGMKTSRPTDNSINVTCGPPYETNGPKTF			N	V	T
CMC_Bio1_tech1	346	1	37/88	K.TSRPTDN[117.09]SIN[117.09]VTC[160.19]GPPYETN[117.09]GPK.T	IPI:IPI00126092.6,IPI:IPI00128856.2,IPI:IPI00323053.6,IPI:IPI00461132.4,IPI:IPI00876155.3	IPI00126092;IPI00128856;IPI00323053;IPI00461132;IPI00876155	P06800-2;E9QPY3;P06800-3;Q05C79;Q3U382;Q8C6Q7;F8WHG6;Q64730	IPI00126092	P06800-2;E9QPY3	Gene_Symbol=Ptprc	Isoform 2 of Receptor-type tyrosine-protein phosphatase C	2514.65	10506	3	2515	839.223	5.73	3182.5	6.444	0.399	0	2208.7	1	2	0	0.3496	7.2207	0.56	1330.23	0.47	K.TSRPTDN#SIN#VTC[160.19]GPPYETN#GPK.T	KTSRPTDN#SIN#VTCGPPYETN#GPKT	443	446	456	RPDKVNGMKTSRPTDNSINVTCGPPYETNGP	KVNGMKTSRPTDNSINVTCGPPYETNGPKTF	TDNSINVTCGPPYETNGPKTFYILVVRSGGS	N	S	I	N	V	T	N	G	P
CMC_Bio1_tech1	347	0.9996	21/30	R.N[117.09]PC[160.19]TSEQN[117.09]C[160.19]TSPFSYK.N	IPI:IPI00132474.3	IPI00132474	P09055;Q8BUD1	IPI00132474	P09055;Q8BUD1	Gene_Symbol=Itgb1	Integrin beta-1	1926.03	13835	2	1926.21	964.021	5.99	3189.3	3.809	0.242	0	1408.2	1	2	0	0.1782	3.9295	0.76	1056.44	1.01	R.N#PC[160.19]TSEQN#C[160.19]TSPFSYK.N	RN#PCTSEQN#CTSPFSYKN	205	212		KTVMPYISTTPAKLRNPCTSEQNCTSPFSYK	STTPAKLRNPCTSEQNCTSPFSYKNVLSLTD		N	P	C	N	C	T
CMC_Bio1_tech1	348	0.9868	21/64	K.VTQQSPTSMNQVN[117.09]LTC[160.19]R.A	IPI:IPI00129158.1,IPI:IPI00221791.5,IPI:IPI00775779.11,IPI:IPI00876489.1	IPI00129158;IPI00221791;IPI00775779;IPI00876489	P97797-1;P97797-2;E0CYM8	IPI00129158	P97797-1	Gene_Symbol=Sirpa	Isoform 1 of Tyrosine-protein phosphatase non-receptor type substrate 1	1967.18	1705	3	1966.03	656.735	8.22	3189.4	2.88	0.251	0.237	409.4	3	2	0	-1.1549	3.4992	2.52	1421.85	0.29	K.VTQQSPTSMNQVN#LTC[160.19]R.A	KVTQQSPTSMNQVN#LTCRA	271			TVKVTQQSPTSMNQVNLTCRAERFYPEDLQL			N	L	T
CMC_Bio1_tech1	349	0.9785	14/22	R.TPVLN[117.09]C[160.19]SVAVC[160.19]K.R	IPI:IPI00120674.2,IPI:IPI00415773.1,IPI:IPI00761784.2,IPI:IPI00876475.2,IPI:IPI00886282.1	IPI00120674;IPI00415773;IPI00761784;IPI00876475;IPI00886282	Q3U1U4;Q3UJ88;P05555-2	IPI00120674	Q3U1U4;Q3UJ88	Gene_Symbol=Itgam	Uncharacterized protein	1350.6	3616	2	1350.71	676.307	7.74	3195.8	2.545	0.137	0	511.9	1	2	0	0.1068	2.238	2.14	1581.73	-0.02	R.TPVLN#C[160.19]SVAVC[160.19]K.R	RTPVLN#CSVAVCKR	1022			PHSNFRDQLERTPVLNCSVAVCKRIQCDLPS			N	C	S
CMC_Bio1_tech1	350	1	24/30	R.NPC[160.19]TSEQN[117.09]C[160.19]TSPFSYK.N	IPI:IPI00132474.3	IPI00132474	P09055;Q8BUD1	IPI00132474	P09055;Q8BUD1	Gene_Symbol=Itgb1	Integrin beta-1	1923.04	15220	2	1922.59	962.527	5.99	3196.2	5.324	0.548	0.489	1807.6	1	2	0	-0.4536	7.0841	0.76	1312.9	0.51	R.NPC[160.19]TSEQN#C[160.19]TSPFSYK.N	RNPCTSEQN#CTSPFSYKN	212			STTPAKLRNPCTSEQNCTSPFSYKNVLSLTD			N	C	T
CMC_Bio1_tech1	351	0.9997	17/28	R.ISHYN[117.09]DTYPLSPPQR.T	IPI:IPI00113039.1,IPI:IPI00122077.3,IPI:IPI00468386.2	IPI00113039;IPI00122077;IPI00468386	Q8VCF1-3;B1AQJ9;Q8VCF1-1;Q8VCF1-2	IPI00113039	Q8VCF1-3;B1AQJ9	Gene_Symbol=Cant1	Isoform 3 of Soluble calcium-activated nucleotidase 1	1790.92	6397	2	1791.37	896.468	6.74	3219.2	2.983	0.351	0	734.3	1	2	0	0.4433	4.0587	1.36	1584.68	-0.02	R.ISHYN#DTYPLSPPQR.T	RISHYN#DTYPLSPPQRT	90			NAHNWRLSQQRISHYNDTYPLSPPQRTPGGI			N	D	T
CMC_Bio1_tech1	352	0.9956	30/64	K.VINEEC[160.19]KEN[117.09]ESINLAAR.G	IPI:IPI00122411.1	IPI00122411	Q61549;Q3S4B0;Q3U1M9;Q3U9R0;Q6LCD7	IPI00122411	Q61549;Q3S4B0;Q3U1M9;Q3U9R0;Q6LCD7	Gene_Symbol=Emr1	EGF-like module-containing mucin-like hormone receptor-like 1	1992.17	8009	3	1991.92	665.063	4.49	3222.4	3.708	0.265	0	1172.5	1	2	1	-0.2477	4.571	-0.42	1544.17	0.07	K.VINEEC[160.19]KEN#ESINLAAR.G	KVINEECKEN#ESINLAARG	498			YLDIESKVINEECKENESINLAARGDKMNVG			N	E	S
CMC_Bio1_tech1	353	0.9999	16/20	R.IVDVN[117.09]LTSEGK.V	IPI:IPI00113528.1,IPI:IPI00226260.1,IPI:IPI00990725.1	IPI00113528;IPI00226260;IPI00990725	Q9ET30;Q571B0;Q8C6F5;Q3UH23	IPI00113528	Q9ET30;Q571B0	Gene_Symbol=Tm9sf3	Transmembrane 9 superfamily member 3	1177.3	6386	2	1178.45	589.655	4.37	3226.8	2.711	0.401	0	669	1	2	0	1.1501	4.4367	-0.51	1615.88	-0.07	R.IVDVN#LTSEGK.V	RIVDVN#LTSEGKV	172			KKLEIGFNGNRIVDVNLTSEGKVKLVPNTKI			N	L	T
CMC_Bio1_tech1	354	0.9983	16/20	R.FN[117.09]STEYQVVTR.V	IPI:IPI00119063.2,IPI:IPI00894573.1	IPI00119063;IPI00894573	Q91ZX7;Q3U454;Q811K6;Q8C4T5;Q3U5J2	IPI00119063	Q91ZX7;Q3U454;Q811K6;Q8C4T5	Gene_Symbol=Lrp1	Prolow-density lipoprotein receptor-related protein 1	1346.44	4763	2	1345.83	674.225	6	3227.2	2.419	0.279	0	721.1	1	2	0	-0.6104	3.2012	0.77	1478.04	0.2	R.FN#STEYQVVTR.V	RFN#STEYQVVTRV	447			ANTQQKTSVIRVNRFNSTEYQVVTRVDKGGA			N	S	T
CMC_Bio1_tech1	355	0.9999	14/30	K.KDDEPLETTGDFN[117.09]TTK.M	IPI:IPI00129968.2	IPI00129968	P21995;Q3TI59;Q3TSZ8;Q3UFK0	IPI00129968	P21995;Q3TI59;Q3TSZ8;Q3UFK0	Gene_Symbol=Emb	Embigin	1813.86	3221	2	1813.65	907.939	4.11	3228.2	3.086	0.327	0	366.4	1	2	0	-0.2174	3.9759	-0.72	1344.44	0.46	K.KDDEPLETTGDFN#TTK.M	KKDDEPLETTGDFN#TTKM	118			TWKKDDEPLETTGDFNTTKMGNTLTSQYRFI			N	T	T
CMC_Bio1_tech1	356	1	21/32	K.VTQQSPTSMNQVN[117.09]LTC[160.19]R.A	IPI:IPI00129158.1,IPI:IPI00221791.5,IPI:IPI00775779.11,IPI:IPI00876489.1	IPI00129158;IPI00221791;IPI00775779;IPI00876489	P97797-1;P97797-2;E0CYM8	IPI00129158	P97797-1	Gene_Symbol=Sirpa	Isoform 1 of Tyrosine-protein phosphatase non-receptor type substrate 1	1967.18	8598	2	1965.85	984.599	8.22	3233.9	4.819	0.567	0.222	1282.3	1	2	0	-1.3377	6.9507	2.52	1421.85	0.32	K.VTQQSPTSMNQVN#LTC[160.19]R.A	KVTQQSPTSMNQVN#LTCRA	271			TVKVTQQSPTSMNQVNLTCRAERFYPEDLQL			N	L	T
CMC_Bio1_tech1	357	1	38/88	K.TSRPTDNSIN[117.09]VTC[160.19]GPPYETN[117.09]GPK.T	IPI:IPI00126092.6,IPI:IPI00128856.2,IPI:IPI00323053.6,IPI:IPI00461132.4,IPI:IPI00876155.3	IPI00126092;IPI00128856;IPI00323053;IPI00461132;IPI00876155	P06800-2;E9QPY3;P06800-3;Q05C79;Q3U382;Q8C6Q7;F8WHG6;Q64730	IPI00126092	P06800-2;E9QPY3	Gene_Symbol=Ptprc	Isoform 2 of Receptor-type tyrosine-protein phosphatase C	2511.66	4369	3	2511.46	838.227	5.73	3238.7	5.928	0.38	0.13	2015.1	2	2	0	-0.2022	6.6526	0.56	1260.01	0.64	K.TSRPTDNSIN#VTC[160.19]GPPYETN#GPK.T	KTSRPTDNSIN#VTCGPPYETN#GPKT	446	456		KVNGMKTSRPTDNSINVTCGPPYETNGPKTF	TDNSINVTCGPPYETNGPKTFYILVVRSGGS		N	V	T	N	G	P
CMC_Bio1_tech1	358	0.9899	14/22	K.AVLVNN[117.09]ITTGEK.L	IPI:IPI00128905.1	IPI00128905	Q91XA2;Q3TIZ8;Q3UZG0;Q4KMM5	IPI00128905	Q91XA2;Q3TIZ8;Q3UZG0;Q4KMM5	Gene_Symbol=Golm1	Golgi membrane protein 1	1261.42	10274	2	1262.83	631.715	6.05	3241.7	2.314	0.217	0.118	680.7	1	2	0	1.41	2.5449	0.81	1706.79	-0.24	K.AVLVNN#ITTGEK.L	KAVLVNN#ITTGEKL	109			NVNKLHQDEKAVLVNNITTGEKLIRDLQDQL			N	I	T
CMC_Bio1_tech1	359	1	17/22	K.GLN[117.09]LTEDTYKPR.L	IPI:IPI00119809.1	IPI00119809	Q07797	IPI00119809	Q07797	Gene_Symbol=Lgals3bp	Galectin-3-binding protein	1409.54	6509	2	1410.85	705.775	6.07	3245.3	3.824	0.342	0	1368.8	1	2	0	1.3104	4.9295	0.83	1313.89	0.53	K.GLN#LTEDTYKPR.L	KGLN#LTEDTYKPRL	398			FHTVPVEVLAKYKGLNLTEDTYKPRLYTSST			N	L	T
CMC_Bio1_tech1	360	0.9998	17/26	K.FAESNPIVPC[160.19]N[117.09]ETR.W	IPI:IPI00124157.3,IPI:IPI00974939.1	IPI00124157;IPI00974939	Q9WTZ2;A3QWY0;Q3TP75;Q80U80;Q3UHA7	IPI00124157	Q9WTZ2;A3QWY0;Q3TP75;Q80U80	Gene_Symbol=Mbtps1	Membrane-bound transcription factor site-1 protease	1636.78	3993	2	1636.85	819.395	4.53	3259.9	3.343	0.305	0	490	1	2	0	0.069	4.102	-0.39	1742.14	-0.3	K.FAESNPIVPC[160.19]N#ETR.W	KFAESNPIVPCN#ETRW	148			FRSLKFAESNPIVPCNETRWSQKWQSSRPLK			N	E	T
CMC_Bio1_tech1	361	0.9906	10/24	R.EATIVGEN[117.09]ETYPR.A	IPI:IPI00131143.1,IPI:IPI00224252.5	IPI00131143;IPI00224252	Q9Z2G6-1;Q3TT70;Q5DTL8;Q9Z2G6-2;Q6GTY4;Q6PFR3;Q80YC0	IPI00131143	Q9Z2G6-1;Q3TT70;Q5DTL8	Gene_Symbol=Sel1l	Isoform 1 of Protein sel-1 homolog 1	1481.55	5013	2	1481.15	741.785	4.25	3266.6	2.135	0.235	0	199.1	10	2	0	-0.4094	1.9283	-0.61	1645.96	-0.11	R.EATIVGEN#ETYPR.A	REATIVGEN#ETYPRA	604			AAFILDQREATIVGENETYPRALLHWNRAAS			N	E	T
CMC_Bio1_tech1	362	0.9999	15/18	R.FANEYPN[117.09]ITR.L	IPI:IPI00130573.2	IPI00130573	O89001	IPI00130573	O89001	Gene_Symbol=Cpd	Carboxypeptidase D	1227.32	15573	2	1227.37	614.665	6	3268.8	3.267	0.325	0	745.5	1	2	0	0.0493	4.5553	0.77	1675.48	-0.17	R.FANEYPN#ITR.L	RFANEYPN#ITRL	521			PDMEIFLRRFANEYPNITRLYSLGKSVESRE			N	I	T
CMC_Bio1_tech1	363	0.9996	13/36	K.TSDTGEEEAITN[117.09]STEANGK.Y	IPI:IPI00113869.1,IPI:IPI00408495.1,IPI:IPI00462199.1	IPI00113869;IPI00408495;IPI00462199	P18572-2;O55108;P18572-1;O55107	IPI00113869	P18572-2;O55108	Gene_Symbol=Bsg	Isoform 2 of Basigin	1956.92	5980	2	1957.23	979.467	3.91	3270.3	2.791	0.322	0	305	2	2	0	0.3061	3.5267	-0.88	1081.16	1.01	K.TSDTGEEEAITN#STEANGK.Y	KTSDTGEEEAITN#STEANGKY	154			FWFKTSDTGEEEAITNSTEANGKYVVVSTPE			N	S	T
CMC_Bio1_tech1	364	0.9998	20/44	K.TSRPTDNSIN[117.09]VTC[160.19]GPPYETN[117.09]GPK.T	IPI:IPI00126092.6,IPI:IPI00128856.2,IPI:IPI00323053.6,IPI:IPI00461132.4,IPI:IPI00876155.3	IPI00126092;IPI00128856;IPI00323053;IPI00461132;IPI00876155	P06800-2;E9QPY3;P06800-3;Q05C79;Q3U382;Q8C6Q7;F8WHG6;Q64730	IPI00126092	P06800-2;E9QPY3	Gene_Symbol=Ptprc	Isoform 2 of Receptor-type tyrosine-protein phosphatase C	2511.66	8369	2	2510.81	1256.84	5.73	3271.8	3.453	0.347	0.201	847.5	1	2	0	-0.855	4.4295	0.56	1260.01	0.66	K.TSRPTDNSIN#VTC[160.19]GPPYETN#GPK.T	KTSRPTDNSIN#VTCGPPYETN#GPKT	446	456		KVNGMKTSRPTDNSINVTCGPPYETNGPKTF	TDNSINVTCGPPYETNGPKTFYILVVRSGGS		N	V	T	N	G	P
CMC_Bio1_tech1	365	0.9994	16/22	K.GLN[117.09]LTEDTYKPR.L	IPI:IPI00119809.1	IPI00119809	Q07797	IPI00119809	Q07797	Gene_Symbol=Lgals3bp	Galectin-3-binding protein	1409.54	15322	2	1408.73	705.775	6.07	3275.6	3.227	0.245	0	1106	1	2	0	-0.8096	3.723	0.83	1313.89	0.55	K.GLN#LTEDTYKPR.L	KGLN#LTEDTYKPRL	398			FHTVPVEVLAKYKGLNLTEDTYKPRLYTSST			N	L	T
CMC_Bio1_tech1	366	0.9999	37/88	K.TSRPTDNSIN[117.09]VTC[160.19]GPPYETNGPK.T	IPI:IPI00126092.6,IPI:IPI00128856.2,IPI:IPI00323053.6,IPI:IPI00461132.4,IPI:IPI00876155.3	IPI00126092;IPI00128856;IPI00323053;IPI00461132;IPI00876155	P06800-2;E9QPY3;P06800-3;Q05C79;Q3U382;Q8C6Q7;F8WHG6;Q64730	IPI00126092	P06800-2;E9QPY3	Gene_Symbol=Ptprc	Isoform 2 of Receptor-type tyrosine-protein phosphatase C	2508.67	15736	3	2508.43	837.231	5.73	3276.7	4.152	0.306	0.177	1835.6	1	2	0	-0.2439	5.064	0.56	1189.8	0.8	K.TSRPTDNSIN#VTC[160.19]GPPYETNGPK.T	KTSRPTDNSIN#VTCGPPYETNGPKT	446			KVNGMKTSRPTDNSINVTCGPPYETNGPKTF			N	V	T
CMC_Bio1_tech1	367	0.9911	16/32	K.VINEEC[160.19]KEN[117.09]ESINLAAR.G	IPI:IPI00122411.1	IPI00122411	Q61549;Q3S4B0;Q3U1M9;Q3U9R0;Q6LCD7	IPI00122411	Q61549;Q3S4B0;Q3U1M9;Q3U9R0;Q6LCD7	Gene_Symbol=Emr1	EGF-like module-containing mucin-like hormone receptor-like 1	1992.17	9395	2	1991.33	997.09	4.49	3277.2	3.147	0.367	0.159	488.2	1	2	1	-0.8405	4.3221	-0.42	1544.17	0.1	K.VINEEC[160.19]KEN#ESINLAAR.G	KVINEECKEN#ESINLAARG	498			YLDIESKVINEECKENESINLAARGDKMNVG			N	E	S
CMC_Bio1_tech1	368	1	23/30	R.NPC[160.19]TSEQN[117.09]C[160.19]TSPFSYK.N	IPI:IPI00132474.3	IPI00132474	P09055;Q8BUD1	IPI00132474	P09055;Q8BUD1	Gene_Symbol=Itgb1	Integrin beta-1	1923.04	8614	2	1923.79	962.527	5.99	3293.1	4.833	0.445	0	1679.3	1	2	0	0.7464	6.0659	0.76	1312.9	0.57	R.NPC[160.19]TSEQN#C[160.19]TSPFSYK.N	RNPCTSEQN#CTSPFSYKN	212			STTPAKLRNPCTSEQNCTSPFSYKNVLSLTD			N	C	T
CMC_Bio1_tech1	369	0.9312	21/30	R.KKEN[117.09]GVFEEISN[117.09]SSGR.F	IPI:IPI00123831.2,IPI:IPI00459329.1,IPI:IPI00662285.1,IPI:IPI00757771.1	IPI00123831;IPI00459329;IPI00662285;IPI00757771	P97300-1;P97300-4;P97300-3	IPI00123831	P97300-1	Gene_Symbol=Nptn	Isoform 1 of Neuroplastin	1786.87	550	2	1785.89	894.445	6.23	3302.8	3.247	0.32	0.248	1020.2	1	2	1	-0.9892	4.0637	0.95	889.47	1.41	R.KKEN#GVFEEISN#SSGR.F	RKKEN#GVFEEISN#SSGRF	159	167		SVGYPHPEWIWRKKENGVFEEISNSSGRFFI	WIWRKKENGVFEEISNSSGRFFITNKENYTE		N	G	V	N	S	S
CMC_Bio1_tech1	370	0.9804	12/22	K.AVLVNN[117.09]ITTGEK.L	IPI:IPI00128905.1	IPI00128905	Q91XA2;Q3TIZ8;Q3UZG0;Q4KMM5	IPI00128905	Q91XA2;Q3TIZ8;Q3UZG0;Q4KMM5	Gene_Symbol=Golm1	Golgi membrane protein 1	1261.42	5455	2	1259.59	631.715	6.05	3303	1.864	0.302	0.067	382.5	1	2	0	-1.83	2.534	0.81	1706.79	-0.21	K.AVLVNN#ITTGEK.L	KAVLVNN#ITTGEKL	109			NVNKLHQDEKAVLVNNITTGEKLIRDLQDQL			N	I	T
CMC_Bio1_tech1	371	1	20/28	R.ISHYN[117.09]DTYPLSPPQR.T	IPI:IPI00113039.1,IPI:IPI00122077.3,IPI:IPI00468386.2	IPI00113039;IPI00122077;IPI00468386	Q8VCF1-3;B1AQJ9;Q8VCF1-1;Q8VCF1-2	IPI00113039	Q8VCF1-3;B1AQJ9	Gene_Symbol=Cant1	Isoform 3 of Soluble calcium-activated nucleotidase 1	1790.92	7133	2	1789.73	896.468	6.74	3310.3	4.413	0.516	0.402	1142.9	1	2	0	-1.1967	6.3368	1.36	1584.68	0.04	R.ISHYN#DTYPLSPPQR.T	RISHYN#DTYPLSPPQRT	90			NAHNWRLSQQRISHYNDTYPLSPPQRTPGGI			N	D	T
CMC_Bio1_tech1	372	0.9885	15/32	K.VTQQSPTSMN[117.09]QVN[117.09]LTC[160.19]R.A	IPI:IPI00129158.1,IPI:IPI00221791.5,IPI:IPI00775779.11,IPI:IPI00876489.1	IPI00129158;IPI00221791;IPI00775779;IPI00876489	P97797-1;P97797-2;E0CYM8	IPI00129158	P97797-1	Gene_Symbol=Sirpa	Isoform 1 of Tyrosine-protein phosphatase non-receptor type substrate 1	1970.17	3562	2	1971.43	986.093	8.22	3321.5	2.727	0.214	0	451.3	1	2	0	1.2541	2.8109	2.52	1492.06	0.23	K.VTQQSPTSMN#QVN#LTC[160.19]R.A	KVTQQSPTSMN#QVN#LTCRA	268	271		VSPTVKVTQQSPTSMNQVNLTCRAERFYPED	TVKVTQQSPTSMNQVNLTCRAERFYPEDLQL		N	Q	V	N	L	T
CMC_Bio1_tech1	373	0.9552	26/60	K.SSSHLPPSSYFN[117.09]ASGR.A	IPI:IPI00130661.1	IPI00130661	O89023;Q3TDY6;Q3U2Z6;Q8BNF3	IPI00130661	O89023;Q3TDY6;Q3U2Z6;Q8BNF3	Gene_Symbol=Tpp1	Tripeptidyl-peptidase 1	1696.77	12052	3	1695.97	566.596	8.49	3326.7	2.878	0.182	0	879.2	1	2	0	-0.799	2.9926	2.73	1495.44	0.22	K.SSSHLPPSSYFN#ASGR.A	KSSSHLPPSSYFN#ASGRA	442			QFLKSSSHLPPSSYFNASGRAYPDVAALSDG			N	A	S
CMC_Bio1_tech1	374	0.9987	19/32	K.VTQQSPTSMNQVN[117.09]LTC[160.19]R.A	IPI:IPI00129158.1,IPI:IPI00221791.5,IPI:IPI00775779.11,IPI:IPI00876489.1	IPI00129158;IPI00221791;IPI00775779;IPI00876489	P97797-1;P97797-2;E0CYM8	IPI00129158	P97797-1	Gene_Symbol=Sirpa	Isoform 1 of Tyrosine-protein phosphatase non-receptor type substrate 1	1967.18	2932	2	1965.75	984.599	8.22	3331.5	3.657	0.252	0.188	791.1	1	2	0	-1.4377	3.8913	2.52	1421.85	0.37	K.VTQQSPTSMNQVN#LTC[160.19]R.A	KVTQQSPTSMNQVN#LTCRA	271			TVKVTQQSPTSMNQVNLTCRAERFYPEDLQL			N	L	T
CMC_Bio1_tech1	375	0.9943	18/44	K.TSRPTDNSIN[117.09]VTC[160.19]GPPYETNGPK.T	IPI:IPI00126092.6,IPI:IPI00128856.2,IPI:IPI00323053.6,IPI:IPI00461132.4,IPI:IPI00876155.3	IPI00126092;IPI00128856;IPI00323053;IPI00461132;IPI00876155	P06800-2;E9QPY3;P06800-3;Q05C79;Q3U382;Q8C6Q7;F8WHG6;Q64730	IPI00126092	P06800-2;E9QPY3	Gene_Symbol=Ptprc	Isoform 2 of Receptor-type tyrosine-protein phosphatase C	2508.67	13061	2	2508.79	1255.34	5.73	3332.6	2.731	0.18	0.155	507.4	1	2	0	0.1133	2.5662	0.56	1189.8	0.83	K.TSRPTDNSIN#VTC[160.19]GPPYETNGPK.T	KTSRPTDNSIN#VTCGPPYETNGPKT	446			KVNGMKTSRPTDNSINVTCGPPYETNGPKTF			N	V	T
CMC_Bio1_tech1	376	0.9999	30/88	K.TSRPTDN[117.09]SIN[117.09]VTC[160.19]GPPYETN[117.09]GPK.T	IPI:IPI00126092.6,IPI:IPI00128856.2,IPI:IPI00323053.6,IPI:IPI00461132.4,IPI:IPI00876155.3	IPI00126092;IPI00128856;IPI00323053;IPI00461132;IPI00876155	P06800-2;E9QPY3;P06800-3;Q05C79;Q3U382;Q8C6Q7;F8WHG6;Q64730	IPI00126092	P06800-2;E9QPY3	Gene_Symbol=Ptprc	Isoform 2 of Receptor-type tyrosine-protein phosphatase C	2514.65	13078	3	2513.14	839.223	5.73	3333.2	4.594	0.3	0.198	835.2	1	2	0	-1.5104	5.2517	0.56	1330.23	0.55	K.TSRPTDN#SIN#VTC[160.19]GPPYETN#GPK.T	KTSRPTDN#SIN#VTCGPPYETN#GPKT	443	446	456	RPDKVNGMKTSRPTDNSINVTCGPPYETNGP	KVNGMKTSRPTDNSINVTCGPPYETNGPKTF	TDNSINVTCGPPYETNGPKTFYILVVRSGGS	N	S	I	N	V	T	N	G	P
CMC_Bio1_tech1	377	1	22/34	K.LRNPC[160.19]TSEQN[117.09]C[160.19]TSPFSYK.N	IPI:IPI00132474.3	IPI00132474	P09055;Q8BUD1	IPI00132474	P09055;Q8BUD1	Gene_Symbol=Itgb1	Integrin beta-1	2192.38	97	2	2191.53	1097.2	8.05	3340	4.084	0.522	0.301	1242.4	1	2	1	-0.8582	6.1689	2.39	1142.65	0.93	K.LRNPC[160.19]TSEQN#C[160.19]TSPFSYK.N	KLRNPCTSEQN#CTSPFSYKN	212			STTPAKLRNPCTSEQNCTSPFSYKNVLSLTD			N	C	T
CMC_Bio1_tech1	378	1	34/68	K.LRNPC[160.19]TSEQN[117.09]C[160.19]TSPFSYK.N	IPI:IPI00132474.3	IPI00132474	P09055;Q8BUD1	IPI00132474	P09055;Q8BUD1	Gene_Symbol=Itgb1	Integrin beta-1	2192.38	7671	3	2191.57	731.802	8.05	3344.6	5.284	0.373	0.302	2586.9	1	2	1	-0.8154	6.6852	2.39	1142.65	0.93	K.LRNPC[160.19]TSEQN#C[160.19]TSPFSYK.N	KLRNPCTSEQN#CTSPFSYKN	212			STTPAKLRNPCTSEQNCTSPFSYKNVLSLTD			N	C	T
CMC_Bio1_tech1	379	0.9977	17/38	R.PTDNSIN[117.09]VTC[160.19]GPPYETNGPK.T	IPI:IPI00126092.6,IPI:IPI00128856.2,IPI:IPI00323053.6,IPI:IPI00461132.4,IPI:IPI00876155.3	IPI00126092;IPI00128856;IPI00323053;IPI00461132;IPI00876155	P06800-2;E9QPY3;P06800-3;Q05C79;Q3U382;Q8C6Q7;F8WHG6;Q64730	IPI00126092	P06800-2;E9QPY3	Gene_Symbol=Ptprc	Isoform 2 of Receptor-type tyrosine-protein phosphatase C	2164.3	1314	2	2165.25	1083.16	4.37	3346.1	2.841	0.311	0.18	504.1	1	1	0	0.9416	3.6327	-0.51	1599.79	0.03	R.PTDNSIN#VTC[160.19]GPPYETNGPK.T	RPTDNSIN#VTCGPPYETNGPKT	446			KVNGMKTSRPTDNSINVTCGPPYETNGPKTF			N	V	T
CMC_Bio1_tech1	380	0.9654	13/18	K.SQGILN[117.09]GFN[117.09]K.T	IPI:IPI00122625.3,IPI:IPI00930805.1,IPI:IPI00970731.1	IPI00122625;IPI00930805;IPI00970731	Q8VCW4-1;E9Q8P6;Q8VCW4-2;E9PYK0	IPI00122625	Q8VCW4-1	Gene_Symbol=Unc93b1	Isoform 1 of Protein unc-93 homolog B1	1083.17	7525	2	1083.37	542.594	8.47	3346.6	2.415	0.202	0	604.8	1	2	0	0.1926	2.7172	2.72	1675.66	-0.12	K.SQGILN#GFN#K.T	KSQGILN#GFN#KT	269	272		LINVQSCGTKSQGILNGFNKTVLRTLPRSKN	VQSCGTKSQGILNGFNKTVLRTLPRSKNLIV		N	G	F	N	K	T
CMC_Bio1_tech1	381	0.9888	13/18	R.N[117.09]TSWDNAGFK.G	IPI:IPI00314443.3,IPI:IPI00381630.5,IPI:IPI00762180.2	IPI00314443;IPI00381630;IPI00762180	E9PXU2;Q3UNK7;Q9Z0F8-2;Q9Z0F8-1;B2RRI1;B2RRI4;B7ZNJ0;Q3UEC0;Q3UEW9;Q3UV09	IPI00314443	E9PXU2;Q3UNK7	Gene_Symbol=Adam17	Uncharacterized protein	1142.17	6221	2	1140.29	572.091	5.84	3359.4	1.894	0.304	0	427	1	2	0	-1.8827	2.7091	0.64	1290.59	0.65	R.N#TSWDNAGFK.G	RN#TSWDNAGFKG	283			EFLIELIDRVDDIYRNTSWDNAGFKGYGVQI			N	T	S
CMC_Bio1_tech1	382	0.983	15/30	K.SSSHLPPSSYFN[117.09]ASGR.A	IPI:IPI00130661.1	IPI00130661	O89023;Q3TDY6;Q3U2Z6;Q8BNF3	IPI00130661	O89023;Q3TDY6;Q3U2Z6;Q8BNF3	Gene_Symbol=Tpp1	Tripeptidyl-peptidase 1	1696.77	3464	2	1696.45	849.391	8.49	3366.8	2.662	0.176	0	265.2	1	2	0	-0.3218	2.4669	2.73	1495.44	0.25	K.SSSHLPPSSYFN#ASGR.A	KSSSHLPPSSYFN#ASGRA	442			QFLKSSSHLPPSSYFNASGRAYPDVAALSDG			N	A	S
CMC_Bio1_tech1	383	0.9698	11/32	K.VINEEC[160.19]KEN[117.09]ESIN[117.09]LAAR.G	IPI:IPI00122411.1	IPI00122411	Q61549;Q3S4B0;Q3U1M9;Q3U9R0;Q6LCD7	IPI00122411	Q61549;Q3S4B0;Q3U1M9;Q3U9R0;Q6LCD7	Gene_Symbol=Emr1	EGF-like module-containing mucin-like hormone receptor-like 1	1995.15	10815	2	1995.51	998.584	4.49	3367.9	2.853	0.319	0	234.5	2	2	1	0.3513	3.5648	-0.42	1614.38	0.01	K.VINEEC[160.19]KEN#ESIN#LAAR.G	KVINEECKEN#ESIN#LAARG	498	502		YLDIESKVINEECKENESINLAARGDKMNVG	ESKVINEECKENESINLAARGDKMNVGCFII		N	E	S	N	L	A
CMC_Bio1_tech1	384	1	19/30	R.NPC[160.19]TSEQN[117.09]C[160.19]TSPFSYK.N	IPI:IPI00132474.3	IPI00132474	P09055;Q8BUD1	IPI00132474	P09055;Q8BUD1	Gene_Symbol=Itgb1	Integrin beta-1	1923.04	9500	2	1921.59	962.527	5.99	3368.9	4.22	0.582	0.452	959.7	1	2	0	-1.4536	6.6975	0.76	1312.9	0.61	R.NPC[160.19]TSEQN#C[160.19]TSPFSYK.N	RNPCTSEQN#CTSPFSYKN	212			STTPAKLRNPCTSEQNCTSPFSYKNVLSLTD			N	C	T
CMC_Bio1_tech1	385	0.9982	18/30	K.AN[117.09]TTQPGIVEGGQVLK.C	IPI:IPI00120245.2,IPI:IPI00752080.1,IPI:IPI00918575.1	IPI00120245;IPI00752080;IPI00918575	P43406;A2AKI5;Q3U4C8;Q80Y67;B7ZCI9	IPI00120245	P43406	Gene_Symbol=Itgav	Integrin alpha-V	1614.79	2428	2	1616.55	808.403	6.05	3382.7	3.13	0.255	0	498	1	2	0	1.7547	3.4878	0.81	1471.46	0.3	K.AN#TTQPGIVEGGQVLK.C	KAN#TTQPGIVEGGQVLKC	74			STSSRMFLLVGAPKANTTQPGIVEGGQVLKC			N	T	T
CMC_Bio1_tech1	386	0.9994	18/30	R.NPC[160.19]TSEQN[117.09]C[160.19]TSPFSYK.N	IPI:IPI00132474.3	IPI00132474	P09055;Q8BUD1	IPI00132474	P09055;Q8BUD1	Gene_Symbol=Itgb1	Integrin beta-1	1923.04	12446	2	1924.65	962.527	5.99	3387.7	3.138	0.335	0.133	932.9	1	2	0	1.6064	4.0801	0.76	1312.9	0.62	R.NPC[160.19]TSEQN#C[160.19]TSPFSYK.N	RNPCTSEQN#CTSPFSYKN	212			STTPAKLRNPCTSEQNCTSPFSYKNVLSLTD			N	C	T
CMC_Bio1_tech1	387	0.9994	15/30	K.KDDEPLETTGDFN[117.09]TTK.M	IPI:IPI00129968.2	IPI00129968	P21995;Q3TI59;Q3TSZ8;Q3UFK0	IPI00129968	P21995;Q3TI59;Q3TSZ8;Q3UFK0	Gene_Symbol=Emb	Embigin	1813.86	11380	2	1815.37	907.939	4.11	3391.8	3.156	0.235	0	449.7	1	2	0	1.5026	3.3641	-0.72	1344.44	0.56	K.KDDEPLETTGDFN#TTK.M	KKDDEPLETTGDFN#TTKM	118			TWKKDDEPLETTGDFNTTKMGNTLTSQYRFI			N	T	T
CMC_Bio1_tech1	388	1	16/30	R.AVDNSQYSN[117.09]WTTTETR.F	IPI:IPI00124801.1,IPI:IPI00990207.2	IPI00124801;IPI00990207	Q61727;Q3U6I9;Q3UDL4;Q3UE89;E9Q7M4;Q3UDV8	IPI00124801	Q61727;Q3U6I9;Q3UDL4;Q3UE89	Gene_Symbol=Il10ra	Interleukin-10 receptor subunit alpha	1875.9	1047	2	1875.57	938.955	4.37	3396.1	3.621	0.484	0.332	548.2	1	2	0	-0.3305	5.5618	-0.51	1565.43	0.13	R.AVDNSQYSN#WTTTETR.F	RAVDNSQYSN#WTTTETRF	113			GYRARVRAVDNSQYSNWTTTETRFTVDEVIL			N	W	T
CMC_Bio1_tech1	389	1	16/38	R.PTDNSIN[117.09]VTC[160.19]GPPYETN[117.09]GPK.T	IPI:IPI00126092.6,IPI:IPI00128856.2,IPI:IPI00323053.6,IPI:IPI00461132.4,IPI:IPI00876155.3	IPI00126092;IPI00128856;IPI00323053;IPI00461132;IPI00876155	P06800-2;E9QPY3;P06800-3;Q05C79;Q3U382;Q8C6Q7;F8WHG6;Q64730	IPI00126092	P06800-2;E9QPY3	Gene_Symbol=Ptprc	Isoform 2 of Receptor-type tyrosine-protein phosphatase C	2167.29	9116	2	2168.25	1084.65	4.37	3406	3.813	0.462	0.192	508.6	1	1	0	0.9534	5.5421	-0.51	1670	-0.07	R.PTDNSIN#VTC[160.19]GPPYETN#GPK.T	RPTDNSIN#VTCGPPYETN#GPKT	446	456		KVNGMKTSRPTDNSINVTCGPPYETNGPKTF	TDNSINVTCGPPYETNGPKTFYILVVRSGGS		N	V	T	N	G	P
CMC_Bio1_tech1	390	0.9985	14/32	K.VTQQSPTSMN[117.09]QVN[117.09]LTC[160.19]R.A	IPI:IPI00129158.1,IPI:IPI00221791.5,IPI:IPI00775779.11,IPI:IPI00876489.1	IPI00129158;IPI00221791;IPI00775779;IPI00876489	P97797-1;P97797-2;E0CYM8	IPI00129158	P97797-1	Gene_Symbol=Sirpa	Isoform 1 of Tyrosine-protein phosphatase non-receptor type substrate 1	1970.17	10570	2	1968.81	986.093	8.22	3424.1	2.94	0.321	0.313	415.3	1	2	0	-1.3659	3.7995	2.52	1492.06	0.29	K.VTQQSPTSMN#QVN#LTC[160.19]R.A	KVTQQSPTSMN#QVN#LTCRA	268	271		VSPTVKVTQQSPTSMNQVNLTCRAERFYPED	TVKVTQQSPTSMNQVNLTCRAERFYPEDLQL		N	Q	V	N	L	T
CMC_Bio1_tech1	391	1	19/32	K.VTQQSPTSMNQVN[117.09]LTC[160.19]R.A	IPI:IPI00129158.1,IPI:IPI00221791.5,IPI:IPI00775779.11,IPI:IPI00876489.1	IPI00129158;IPI00221791;IPI00775779;IPI00876489	P97797-1;P97797-2;E0CYM8	IPI00129158	P97797-1	Gene_Symbol=Sirpa	Isoform 1 of Tyrosine-protein phosphatase non-receptor type substrate 1	1967.18	15637	2	1966.69	984.599	8.22	3424.3	4.564	0.547	0.235	1016.2	1	2	0	-0.4977	6.6557	2.52	1421.85	0.43	K.VTQQSPTSMNQVN#LTC[160.19]R.A	KVTQQSPTSMNQVN#LTCRA	271			TVKVTQQSPTSMNQVNLTCRAERFYPEDLQL			N	L	T
CMC_Bio1_tech1	392	0.9916	25/60	R.KKENGVFEEISN[117.09]SSGR.F	IPI:IPI00123831.2,IPI:IPI00459329.1,IPI:IPI00662285.1,IPI:IPI00757771.1	IPI00123831;IPI00459329;IPI00662285;IPI00757771	P97300-1;P97300-4;P97300-3	IPI00123831	P97300-1	Gene_Symbol=Nptn	Isoform 1 of Neuroplastin	1783.89	13692	3	1784.38	595.636	6.23	3427.7	3.921	0.307	0	733.2	2	2	1	0.4919	5.1105	0.95	819.26	1.62	R.KKENGVFEEISN#SSGR.F	RKKENGVFEEISN#SSGRF	167			WIWRKKENGVFEEISNSSGRFFITNKENYTE			N	S	S
CMC_Bio1_tech1	393	0.9997	22/80	K.IN[117.09]C[160.19]STNC[160.19]AAPDMGGLETPTNK.I	IPI:IPI00117424.1,IPI:IPI00649665.1,IPI:IPI01027128.1	IPI00117424;IPI00649665;IPI01027128	P35330;B1ARJ1;B1ARJ2	IPI00117424	P35330;B1ARJ1	Gene_Symbol=Icam2	Intercellular adhesion molecule 2	2254.47	5550	3	2254.69	752.498	4.37	3427.9	3.38	0.292	0.109	217.6	3	2	0	0.2147	4.2272	-0.51	1375.58	0.52	K.IN#C[160.19]STNC[160.19]AAPDMGGLETPTNK.I	KIN#CSTNCAAPDMGGLETPTNKI	45			WSEKQIVEATESWKINCSTNCAAPDMGGLET			N	C	S
CMC_Bio1_tech1	394	0.9998	23/56	R.LEN[117.09]ITTGTYTIHAQK.E	IPI:IPI00222429.6	IPI00222429	Q6GQT9	IPI00222429	Q6GQT9	Gene_Symbol=Nomo1	Nodal modulator 1	1692.86	5770	3	1693.51	565.294	6.75	3429.7	3.195	0.33	0	499.7	1	2	0	0.6483	5.0023	1.36	1514.57	0.25	R.LEN#ITTGTYTIHAQK.E	RLEN#ITTGTYTIHAQKE	361			QIKVKTKADGSFRLENITTGTYTIHAQKEHL			N	I	T
CMC_Bio1_tech1	395	0.9695	11/20	R.IVDVN[117.09]LTSEGK.V	IPI:IPI00113528.1,IPI:IPI00226260.1,IPI:IPI00990725.1	IPI00113528;IPI00226260;IPI00990725	Q9ET30;Q571B0;Q8C6F5;Q3UH23	IPI00113528	Q9ET30;Q571B0	Gene_Symbol=Tm9sf3	Transmembrane 9 superfamily member 3	1177.3	1402	2	1175.45	589.655	4.37	3429.9	2.018	0.222	0	159.5	8	2	0	-1.8499	1.825	-0.51	1615.88	0.05	R.IVDVN#LTSEGK.V	RIVDVN#LTSEGKV	172			KKLEIGFNGNRIVDVNLTSEGKVKLVPNTKI			N	L	T
CMC_Bio1_tech1	396	1	26/38	R.PTDNSIN[117.09]VTC[160.19]GPPYETNGPK.T	IPI:IPI00126092.6,IPI:IPI00128856.2,IPI:IPI00323053.6,IPI:IPI00461132.4,IPI:IPI00876155.3	IPI00126092;IPI00128856;IPI00323053;IPI00461132;IPI00876155	P06800-2;E9QPY3;P06800-3;Q05C79;Q3U382;Q8C6Q7;F8WHG6;Q64730	IPI00126092	P06800-2;E9QPY3	Gene_Symbol=Ptprc	Isoform 2 of Receptor-type tyrosine-protein phosphatase C	2164.3	6009	2	2163.65	1083.16	4.37	3435.7	6.732	0.547	0.209	1554.4	1	1	0	-0.6584	7.7184	-0.51	1599.79	0.08	R.PTDNSIN#VTC[160.19]GPPYETNGPK.T	RPTDNSIN#VTCGPPYETNGPKT	446			KVNGMKTSRPTDNSINVTCGPPYETNGPKTF			N	V	T
CMC_Bio1_tech1	397	1	33/60	K.LHVAQPEN[117.09]DSHVALLK.M	IPI:IPI00850413.2	IPI00850413	Q3UUQ7-1	IPI00850413	Q3UUQ7-1	Gene_Symbol=Pgap1	Isoform 1 of GPI inositol-deacylase	1773.98	7804	3	1774.39	592.334	5.99	3443.7	4.635	0.539	0	1441.7	1	2	0	0.4088	8.3288	0.77	1392.63	0.5	K.LHVAQPEN#DSHVALLK.M	KLHVAQPEN#DSHVALLKM	558			SSTDISLKLHVAQPENDSHVALLKMYTSSDC			N	D	S
CMC_Bio1_tech1	398	1	35/80	R.FTFTSHTPGEHQIC[160.19]LHSN[117.09]STK.F	IPI:IPI00473680.2,IPI:IPI00845689.2,IPI:IPI00987235.1	IPI00473680;IPI00845689;IPI00987235	Q99KF1;Q3TFU8;Q3U7N8;Q6PDC2;E9PWI2;Q9CZL0;Q8BLM5	IPI00473680	Q99KF1;Q3TFU8;Q3U7N8;Q6PDC2	Gene_Symbol=Tmed9	Putative uncharacterized protein	2432.62	14135	3	2432.05	811.881	7.01	3443.8	6.31	0.5	0	1811.2	1	2	0	-0.574	8.4073	1.57	1238.01	0.8	R.FTFTSHTPGEHQIC[160.19]LHSN#STK.F	RFTFTSHTPGEHQICLHSN#STKF	125			FTSHTPGEHQICLHSNSTKFSLFAGGMLRVH			N	S	T
CMC_Bio1_tech1	399	0.9989	15/30	K.LHVAQPEN[117.09]DSHVALLK.M	IPI:IPI00850413.2	IPI00850413	Q3UUQ7-1	IPI00850413	Q3UUQ7-1	Gene_Symbol=Pgap1	Isoform 1 of GPI inositol-deacylase	1773.98	12096	2	1773.77	887.997	5.99	3444	2.409	0.32	0	421.5	1	2	0	-0.214	3.2475	0.77	1392.63	0.5	K.LHVAQPEN#DSHVALLK.M	KLHVAQPEN#DSHVALLKM	558			SSTDISLKLHVAQPENDSHVALLKMYTSSDC			N	D	S
CMC_Bio1_tech1	400	0.9714	31/80	K.SGN[117.09]SIMVEVATGPSN[117.09]SSTHEK.L	IPI:IPI00312757.7,IPI:IPI00752386.1	IPI00312757;IPI00752386	Q3TD49-1;Q8BXJ5;Q3TD49-2	IPI00312757	Q3TD49-1;Q8BXJ5	Gene_Symbol=3110056O03Rik	Isoform 1 of Signal peptide peptidase-like 2B	2138.25	10772	3	2137.12	713.758	5.38	3447.8	3.103	0.153	0.021	658.6	1	2	0	-1.1343	2.6686	0.28	1417.28	0.45	K.SGN#SIMVEVATGPSN#SSTHEK.L	KSGN#SIMVEVATGPSN#SSTHEKL	367	379		DIFFVFITPFLTKSGNSIMVEVATGPSNSST	KSGNSIMVEVATGPSNSSTHEKLPMVLKVPR		N	S	I	N	S	S
CMC_Bio1_tech1	401	0.9998	18/28	R.LEN[117.09]ITTGTYTIHAQK.E	IPI:IPI00222429.6	IPI00222429	Q6GQT9	IPI00222429	Q6GQT9	Gene_Symbol=Nomo1	Nodal modulator 1	1692.86	1608	2	1693.67	847.437	6.75	3449.5	3.809	0.301	0	1241.7	1	2	0	0.8055	4.3612	1.36	1514.57	0.26	R.LEN#ITTGTYTIHAQK.E	RLEN#ITTGTYTIHAQKE	361			QIKVKTKADGSFRLENITTGTYTIHAQKEHL			N	I	T
CMC_Bio1_tech1	402	1	26/40	K.IN[117.09]C[160.19]STNC[160.19]AAPDMGGLETPTNK.I	IPI:IPI00117424.1,IPI:IPI00649665.1,IPI:IPI01027128.1	IPI00117424;IPI00649665;IPI01027128	P35330;B1ARJ1;B1ARJ2	IPI00117424	P35330;B1ARJ1	Gene_Symbol=Icam2	Intercellular adhesion molecule 2	2254.47	9730	2	2253.45	1128.24	4.37	3450.6	5.237	0.59	0.104	1058.3	1	2	0	-1.0281	7.3464	-0.51	1375.58	0.53	K.IN#C[160.19]STNC[160.19]AAPDMGGLETPTNK.I	KIN#CSTNCAAPDMGGLETPTNKI	45			WSEKQIVEATESWKINCSTNCAAPDMGGLET			N	C	S
CMC_Bio1_tech1	403	1	23/36	K.DTAVEGEEIEVN[117.09]C[160.19]TAM[147.19]ASK.P	IPI:IPI00322447.4,IPI:IPI00410985.4,IPI:IPI00411088.5,IPI:IPI00461967.2,IPI:IPI00849429.1,IPI:IPI00849618.1,IPI:IPI00849722.4,IPI:IPI00856723.3	IPI00322447;IPI00410985;IPI00411088;IPI00461967;IPI00849429;IPI00849618;IPI00849722;IPI00856723	Q8R5M8-1;Q8R5M8-4;Q8R5M8-2;B5L830	IPI00322447	Q8R5M8-1	Gene_Symbol=Cadm1	Isoform 1 of Cell adhesion molecule 1	2073.21	11182	2	2073.11	1037.61	3.91	3454.4	5.293	0.608	0	1714.8	1	1	0	-0.1013	7.5072	-0.88	1730.72	-0.16	K.DTAVEGEEIEVN#C[160.19]TAM[147.19]ASK.P	KDTAVEGEEIEVN#CTAMASKP	168			DIQKDTAVEGEEIEVNCTAMASKPATTIRWF			N	C	T
CMC_Bio1_tech1	404	0.9999	25/76	R.PTDNSIN[117.09]VTC[160.19]GPPYETN[117.09]GPK.T	IPI:IPI00126092.6,IPI:IPI00128856.2,IPI:IPI00323053.6,IPI:IPI00461132.4,IPI:IPI00876155.3	IPI00126092;IPI00128856;IPI00323053;IPI00461132;IPI00876155	P06800-2;E9QPY3;P06800-3;Q05C79;Q3U382;Q8C6Q7;F8WHG6;Q64730	IPI00126092	P06800-2;E9QPY3	Gene_Symbol=Ptprc	Isoform 2 of Receptor-type tyrosine-protein phosphatase C	2167.29	11855	3	2166.79	723.438	4.37	3463.8	4.069	0.383	0.121	952.2	2	1	0	-0.5038	5.8577	-0.51	1670	-0.04	R.PTDNSIN#VTC[160.19]GPPYETN#GPK.T	RPTDNSIN#VTCGPPYETN#GPKT	446	456		KVNGMKTSRPTDNSINVTCGPPYETNGPKTF	TDNSINVTCGPPYETNGPKTFYILVVRSGGS		N	V	T	N	G	P
CMC_Bio1_tech1	405	1	20/40	K.IN[117.09]C[160.19]STN[117.09]C[160.19]AAPDMGGLETPTNK.I	IPI:IPI00117424.1,IPI:IPI00649665.1,IPI:IPI01027128.1	IPI00117424;IPI00649665;IPI01027128	P35330;B1ARJ1;B1ARJ2	IPI00117424	P35330;B1ARJ1	Gene_Symbol=Icam2	Intercellular adhesion molecule 2	2257.46	2064	2	2257.65	1129.74	4.37	3463.9	4.155	0.382	0.368	653.6	1	2	0	0.1836	5.1916	-0.51	1449.65	0.4	K.IN#C[160.19]STN#C[160.19]AAPDMGGLETPTNK.I	KIN#CSTN#CAAPDMGGLETPTNKI	45	49		WSEKQIVEATESWKINCSTNCAAPDMGGLET	QIVEATESWKINCSTNCAAPDMGGLETPTNK		N	C	S	N	C	A
CMC_Bio1_tech1	406	0.9627	27/64	K.VTQQSPTSMNQVN[117.09]LTC[160.19]R.A	IPI:IPI00129158.1,IPI:IPI00221791.5,IPI:IPI00775779.11,IPI:IPI00876489.1	IPI00129158;IPI00221791;IPI00775779;IPI00876489	P97797-1;P97797-2;E0CYM8	IPI00129158	P97797-1	Gene_Symbol=Sirpa	Isoform 1 of Tyrosine-protein phosphatase non-receptor type substrate 1	1967.18	13643	3	1967.2	656.735	8.22	3476.5	2.957	0.168	0.163	849.4	1	2	0	0.0151	2.8635	2.52	1421.85	0.46	K.VTQQSPTSMNQVN#LTC[160.19]R.A	KVTQQSPTSMNQVN#LTCRA	271			TVKVTQQSPTSMNQVNLTCRAERFYPEDLQL			N	L	T
CMC_Bio1_tech1	407	0.9999	19/28	R.LEN[117.09]ITTGTYTIHAQK.E	IPI:IPI00222429.6	IPI00222429	Q6GQT9	IPI00222429	Q6GQT9	Gene_Symbol=Nomo1	Nodal modulator 1	1692.86	4206	2	1691.41	847.437	6.75	3486.6	3.353	0.429	0.391	1026.7	1	2	0	-1.4545	4.9491	1.36	1514.57	0.28	R.LEN#ITTGTYTIHAQK.E	RLEN#ITTGTYTIHAQKE	361			QIKVKTKADGSFRLENITTGTYTIHAQKEHL			N	I	T
CMC_Bio1_tech1	408	0.984	15/24	R.N[117.09]QSVGDPNVDLIR.T	IPI:IPI00127447.3	IPI00127447	O35114;Q3TCS7	IPI00127447	O35114;Q3TCS7	Gene_Symbol=Scarb2	Lysosome membrane protein 2	1429.53	15735	2	1429.43	715.77	4.21	3487.9	2.513	0.094	0	518.6	5	2	0	-0.1009	1.4998	-0.64	1436.15	0.44	R.N#QSVGDPNVDLIR.T	RN#QSVGDPNVDLIRT	122			TTISAVTNKAYVFERNQSVGDPNVDLIRTIN			N	Q	S
CMC_Bio1_tech1	409	1	18/30	R.NPC[160.19]TSEQN[117.09]C[160.19]TSPFSYK.N	IPI:IPI00132474.3	IPI00132474	P09055;Q8BUD1	IPI00132474	P09055;Q8BUD1	Gene_Symbol=Itgb1	Integrin beta-1	1923.04	3463	2	1923.85	962.527	5.99	3489.3	4.17	0.495	0	670.2	1	2	0	0.8064	6.0283	0.76	1312.9	0.68	R.NPC[160.19]TSEQN#C[160.19]TSPFSYK.N	RNPCTSEQN#CTSPFSYKN	212			STTPAKLRNPCTSEQNCTSPFSYKNVLSLTD			N	C	T
CMC_Bio1_tech1	410	1	17/20	K.N[117.09]VSYN[117.09]ISSTVR.V	IPI:IPI00129158.1,IPI:IPI00221791.5,IPI:IPI00775779.11,IPI:IPI00876489.1	IPI00129158;IPI00221791;IPI00775779;IPI00876489	P97797-1;P97797-2;E0CYM8	IPI00129158	P97797-1	Gene_Symbol=Sirpa	Isoform 1 of Tyrosine-protein phosphatase non-receptor type substrate 1	1245.32	2356	2	1244.65	623.666	8.75	3494.4	3.471	0.492	0	1247.3	1	2	0	-0.6719	5.8461	2.94	1230.35	0.85	K.N#VSYN#ISSTVR.V	KN#VSYN#ISSTVRV	205	209		QELHHLETTVNPSGKNVSYNISSTVRVVLNS	HLETTVNPSGKNVSYNISSTVRVVLNSMDVH		N	V	S	N	I	S
CMC_Bio1_tech1	411	0.9585	14/26	R.HQAQIDHYLGLAN[117.09]K.S	IPI:IPI00120415.1,IPI:IPI00270767.3,IPI:IPI00275539.6,IPI:IPI00469392.2,IPI:IPI00470167.3	IPI00120415;IPI00270767;IPI00275539;IPI00469392;IPI00470167	Q99P72-1;Q78NS1;Q99P72-3;Q8BHF5	IPI00120415	Q99P72-1;Q78NS1	Gene_Symbol=Rtn4	Isoform 3 of Reticulon-4	1610.76	15760	2	1610.97	806.389	6.92	3501.3	2.118	0.21	0	369.1	1	2	0	0.2016	2.1331	1.5	1434.38	0.45	R.HQAQIDHYLGLAN#K.S	RHQAQIDHYLGLAN#KS	177			YERHQAQIDHYLGLANKSVKDAMAKIQAKIP			N	K	S
CMC_Bio1_tech1	412	1	21/34	K.LAQN[117.09]VTGNSGIN[117.09]LTC[160.19]TSK.Q	IPI:IPI00113949.3,IPI:IPI00620020.2,IPI:IPI00828409.1	IPI00113949;IPI00620020;IPI00828409	E9QMN7;Q3T9F8;Q3TDR5;Q61238;Q64381;P42082-1;Q549Q9;Q91YV7;P42082-2	IPI00113949	E9QMN7;Q3T9F8;Q3TDR5;Q61238;Q64381	Gene_Symbol=Cd86	Uncharacterized protein	1884.05	2051	2	1883.47	943.035	8.22	3509.5	4.282	0.484	0.194	1209.2	1	2	0	-0.5895	6.0203	2.53	1713.03	-0.1	K.LAQN#VTGNSGIN#LTC[160.19]TSK.Q	KLAQN#VTGNSGIN#LTCTSKQ	193	201		SVIANFSEPEIKLAQNVTGNSGINLTCTSKQ	PEIKLAQNVTGNSGINLTCTSKQGHPKPKKM		N	V	T	N	L	T
CMC_Bio1_tech1	413	1	19/30	R.NPC[160.19]TSEQN[117.09]C[160.19]TSPFSYK.N	IPI:IPI00132474.3	IPI00132474	P09055;Q8BUD1	IPI00132474	P09055;Q8BUD1	Gene_Symbol=Itgb1	Integrin beta-1	1923.04	13167	2	1921.57	962.527	5.99	3519.2	4.139	0.506	0.488	807	1	2	0	-1.4736	6.0884	0.76	1312.9	0.7	R.NPC[160.19]TSEQN#C[160.19]TSPFSYK.N	RNPCTSEQN#CTSPFSYKN	212			STTPAKLRNPCTSEQNCTSPFSYKNVLSLTD			N	C	T
CMC_Bio1_tech1	414	1	22/38	R.PTDNSIN[117.09]VTC[160.19]GPPYETN[117.09]GPK.T	IPI:IPI00126092.6,IPI:IPI00128856.2,IPI:IPI00323053.6,IPI:IPI00461132.4,IPI:IPI00876155.3	IPI00126092;IPI00128856;IPI00323053;IPI00461132;IPI00876155	P06800-2;E9QPY3;P06800-3;Q05C79;Q3U382;Q8C6Q7;F8WHG6;Q64730	IPI00126092	P06800-2;E9QPY3	Gene_Symbol=Ptprc	Isoform 2 of Receptor-type tyrosine-protein phosphatase C	2167.29	3071	2	2166.71	1084.65	4.37	3520.4	5.986	0.487	0.184	1324.4	1	1	0	-0.5866	6.9583	-0.51	1670	-0.01	R.PTDNSIN#VTC[160.19]GPPYETN#GPK.T	RPTDNSIN#VTCGPPYETN#GPKT	446	456		KVNGMKTSRPTDNSINVTCGPPYETNGPKTF	TDNSINVTCGPPYETNGPKTFYILVVRSGGS		N	V	T	N	G	P
CMC_Bio1_tech1	415	0.9982	14/34	K.LAQNVTGNSGIN[117.09]LTC[160.19]TSK.Q	IPI:IPI00113949.3,IPI:IPI00620020.2,IPI:IPI00828409.1	IPI00113949;IPI00620020;IPI00828409	E9QMN7;Q3T9F8;Q3TDR5;Q61238;Q64381;P42082-1;Q549Q9;Q91YV7;P42082-2	IPI00113949	E9QMN7;Q3T9F8;Q3TDR5;Q61238;Q64381	Gene_Symbol=Cd86	Uncharacterized protein	1881.07	13905	2	1881.43	941.541	8.22	3526.2	3.07	0.299	0.075	491.6	3	2	0	0.3587	3.5382	2.53	1642.82	0.05	K.LAQNVTGNSGIN#LTC[160.19]TSK.Q	KLAQNVTGNSGIN#LTCTSKQ	201			PEIKLAQNVTGNSGINLTCTSKQGHPKPKKM			N	L	T
CMC_Bio1_tech1	416	1	25/68	K.LAQN[117.09]VTGNSGIN[117.09]LTC[160.19]TSK.Q	IPI:IPI00113949.3,IPI:IPI00620020.2,IPI:IPI00828409.1	IPI00113949;IPI00620020;IPI00828409	E9QMN7;Q3T9F8;Q3TDR5;Q61238;Q64381;P42082-1;Q549Q9;Q91YV7;P42082-2	IPI00113949	E9QMN7;Q3T9F8;Q3TDR5;Q61238;Q64381	Gene_Symbol=Cd86	Uncharacterized protein	1884.05	5434	3	1883.56	629.026	8.22	3528.9	3.652	0.403	0.087	460.5	1	2	0	-0.4967	6.0335	2.53	1713.03	-0.09	K.LAQN#VTGNSGIN#LTC[160.19]TSK.Q	KLAQN#VTGNSGIN#LTCTSKQ	193	201		SVIANFSEPEIKLAQNVTGNSGINLTCTSKQ	PEIKLAQNVTGNSGINLTCTSKQGHPKPKKM		N	V	T	N	L	T
CMC_Bio1_tech1	417	1	26/38	R.PTDNSIN[117.09]VTC[160.19]GPPYETNGPK.T	IPI:IPI00126092.6,IPI:IPI00128856.2,IPI:IPI00323053.6,IPI:IPI00461132.4,IPI:IPI00876155.3	IPI00126092;IPI00128856;IPI00323053;IPI00461132;IPI00876155	P06800-2;E9QPY3;P06800-3;Q05C79;Q3U382;Q8C6Q7;F8WHG6;Q64730	IPI00126092	P06800-2;E9QPY3	Gene_Symbol=Ptprc	Isoform 2 of Receptor-type tyrosine-protein phosphatase C	2164.3	2123	2	2164.59	1083.16	4.37	3532.8	5.016	0.454	0.143	1927.6	1	1	0	0.2816	6.2334	-0.51	1599.79	0.14	R.PTDNSIN#VTC[160.19]GPPYETNGPK.T	RPTDNSIN#VTCGPPYETNGPKT	446			KVNGMKTSRPTDNSINVTCGPPYETNGPKTF			N	V	T
CMC_Bio1_tech1	418	1	22/34	K.LAQN[117.09]VTGN[117.09]SGIN[117.09]LTC[160.19]TSK.Q	IPI:IPI00113949.3,IPI:IPI00620020.2,IPI:IPI00828409.1	IPI00113949;IPI00620020;IPI00828409	E9QMN7;Q3T9F8;Q3TDR5;Q61238;Q64381;P42082-1;Q549Q9;Q91YV7;P42082-2	IPI00113949	E9QMN7;Q3T9F8;Q3TDR5;Q61238;Q64381	Gene_Symbol=Cd86	Uncharacterized protein	1887.04	1317	2	1887.29	944.529	8.22	3544.8	6.199	0.471	0	1443.6	1	2	0	0.2422	6.9368	2.53	1783.24	-0.22	K.LAQN#VTGN#SGIN#LTC[160.19]TSK.Q	KLAQN#VTGN#SGIN#LTCTSKQ	193	197	201	SVIANFSEPEIKLAQNVTGNSGINLTCTSKQ	NFSEPEIKLAQNVTGNSGINLTCTSKQGHPK	PEIKLAQNVTGNSGINLTCTSKQGHPKPKKM	N	V	T	N	S	G	N	L	T
CMC_Bio1_tech1	419	1	23/34	K.GVLMVGN[117.09]ETTYEDGHGAR.K	IPI:IPI00169896.2,IPI:IPI00649186.2	IPI00169896;IPI00649186	Q8BY89-2;Q8BY89-1	IPI00169896	Q8BY89-2	Gene_Symbol=Slc44a2	Isoform 2 of Choline transporter-like protein 2	1909.04	5010	2	1907.63	955.525	4.65	3546.4	4.851	0.537	0.429	1401.8	1	2	0	-1.4103	6.7492	-0.29	1589.77	0.17	K.GVLMVGN#ETTYEDGHGAR.K	KGVLMVGN#ETTYEDGHGARK	185			CFPAIHASKGVLMVGNETTYEDGHGARKNIT			N	E	T
CMC_Bio1_tech1	420	0.9998	19/34	K.LAQNVTGNSGIN[117.09]LTC[160.19]TSK.Q	IPI:IPI00113949.3,IPI:IPI00620020.2,IPI:IPI00828409.1	IPI00113949;IPI00620020;IPI00828409	E9QMN7;Q3T9F8;Q3TDR5;Q61238;Q64381;P42082-1;Q549Q9;Q91YV7;P42082-2	IPI00113949	E9QMN7;Q3T9F8;Q3TDR5;Q61238;Q64381	Gene_Symbol=Cd86	Uncharacterized protein	1881.07	10604	2	1879.39	941.541	8.22	3548.9	3.284	0.493	0.037	974.4	3	2	0	-1.6813	5.1419	2.53	1642.82	0.06	K.LAQNVTGNSGIN#LTC[160.19]TSK.Q	KLAQNVTGNSGIN#LTCTSKQ	201			PEIKLAQNVTGNSGINLTCTSKQGHPKPKKM			N	L	T
CMC_Bio1_tech1	421	0.9943	19/56	K.HLLEN[117.09]ATASVSEAER.K	IPI:IPI00396840.3,IPI:IPI00648026.3,IPI:IPI00762055.1,IPI:IPI00762815.1	IPI00396840;IPI00648026;IPI00762055;IPI00762815	Q4PZA2-1;B1AXF8;Q4PZA2-3;Q3TUZ3;Q4PZA2-2	IPI00396840	Q4PZA2-1;B1AXF8	Gene_Symbol=Ece1	Isoform B of Endothelin-converting enzyme 1	1629.72	14574	3	1628.32	544.247	4.75	3549.1	2.897	0.23	0	435	4	2	0	-1.4009	3.3142	-0.21	1379.89	0.58	K.HLLEN#ATASVSEAER.K	KHLLEN#ATASVSEAERK	165			NLWEHNQAVIKHLLENATASVSEAERKAQVY			N	A	T
CMC_Bio1_tech1	422	1	24/28	K.DDEPLETTGDFN[117.09]TTK.M	IPI:IPI00129968.2	IPI00129968	P21995;Q3TI59;Q3TSZ8;Q3UFK0	IPI00129968	P21995;Q3TI59;Q3TSZ8;Q3UFK0	Gene_Symbol=Emb	Embigin	1685.69	3833	2	1685.33	843.852	3.77	3550.7	5.153	0.513	0	1743.2	1	2	0	-0.3645	6.7388	-0.99	1893.92	-0.43	K.DDEPLETTGDFN#TTK.M	KDDEPLETTGDFN#TTKM	118			TWKKDDEPLETTGDFNTTKMGNTLTSQYRFI			N	T	T
CMC_Bio1_tech1	423	0.9536	31/88	K.TSRPTDNSIN[117.09]VTC[160.19]GPPYETNGPK.T	IPI:IPI00126092.6,IPI:IPI00128856.2,IPI:IPI00323053.6,IPI:IPI00461132.4,IPI:IPI00876155.3	IPI00126092;IPI00128856;IPI00323053;IPI00461132;IPI00876155	P06800-2;E9QPY3;P06800-3;Q05C79;Q3U382;Q8C6Q7;F8WHG6;Q64730	IPI00126092	P06800-2;E9QPY3	Gene_Symbol=Ptprc	Isoform 2 of Receptor-type tyrosine-protein phosphatase C	2508.67	15281	3	2509.54	837.231	5.73	3551.5	3.606	0.122	0	782.5	1	2	0	0.8661	2.6358	0.56	1189.8	0.96	K.TSRPTDNSIN#VTC[160.19]GPPYETNGPK.T	KTSRPTDNSIN#VTCGPPYETNGPKT	446			KVNGMKTSRPTDNSINVTCGPPYETNGPKTF			N	V	T
CMC_Bio1_tech1	424	0.9999	18/22	R.YLN[117.09]FTASEM[147.19]TSK.V	IPI:IPI00120674.2,IPI:IPI00415773.1,IPI:IPI00761784.2,IPI:IPI00876475.2,IPI:IPI00886282.1	IPI00120674;IPI00415773;IPI00761784;IPI00876475;IPI00886282	Q3U1U4;Q3UJ88;P05555-2	IPI00120674	Q3U1U4;Q3UJ88	Gene_Symbol=Itgam	Uncharacterized protein	1410.54	5916	2	1410.47	706.275	6	3554.2	2.736	0.374	0	1027.5	1	2	0	-0.0701	4.1839	0.77	1572.58	0.21	R.YLN#FTASEM[147.19]TSK.V	RYLN#FTASEMTSKV	941			IYMIVTSDESSIRYLNFTASEMTSKVIQHQY			N	F	T
CMC_Bio1_tech1	425	0.9923	15/36	K.DTAVEGEEIEVN[117.09]C[160.19]TAM[147.19]ASK.P	IPI:IPI00322447.4,IPI:IPI00410985.4,IPI:IPI00411088.5,IPI:IPI00461967.2,IPI:IPI00849429.1,IPI:IPI00849618.1,IPI:IPI00849722.4,IPI:IPI00856723.3	IPI00322447;IPI00410985;IPI00411088;IPI00461967;IPI00849429;IPI00849618;IPI00849722;IPI00856723	Q8R5M8-1;Q8R5M8-4;Q8R5M8-2;B5L830	IPI00322447	Q8R5M8-1	Gene_Symbol=Cadm1	Isoform 1 of Cell adhesion molecule 1	2073.21	1565	2	2072.97	1037.61	3.91	3562.1	2.38	0.281	0	334.9	1	1	0	-0.2413	2.929	-0.88	1730.72	-0.1	K.DTAVEGEEIEVN#C[160.19]TAM[147.19]ASK.P	KDTAVEGEEIEVN#CTAMASKP	168			DIQKDTAVEGEEIEVNCTAMASKPATTIRWF			N	C	T
CMC_Bio1_tech1	426	1	34/80	R.FTFTSHTPGDHQIC[160.19]LHSN[117.09]STR.M	IPI:IPI00153468.1,IPI:IPI00649344.1	IPI00153468;IPI00649344	Q8R1V4;Q5SVW9	IPI00153468	Q8R1V4	Gene_Symbol=Tmed4	Transmembrane emp24 domain-containing protein 4	2446.61	48	3	2447.35	816.544	7.01	3562.9	5.407	0.387	0	1455.3	1	2	0	0.7393	6.7363	1.57	1279.87	0.79	R.FTFTSHTPGDHQIC[160.19]LHSN#STR.M	RFTFTSHTPGDHQICLHSN#STRM	117			FTSHTPGDHQICLHSNSTRMALFAGGKLRVH			N	S	T
CMC_Bio1_tech1	427	0.9982	23/40	R.KN[117.09]ITDLVEGAK.K	IPI:IPI00169896.2,IPI:IPI00649186.2	IPI00169896;IPI00649186	Q8BY89-2;Q8BY89-1	IPI00169896	Q8BY89-2	Gene_Symbol=Slc44a2	Isoform 2 of Choline transporter-like protein 2	1190.34	14776	3	1190.59	397.786	6.07	3563	3.99	0.191	0	1574.6	5	2	0	0.251	4.0718	0.83	1108.42	1.13	R.KN#ITDLVEGAK.K	RKN#ITDLVEGAKK	198			VGNETTYEDGHGARKNITDLVEGAKKANKIL			N	I	T
CMC_Bio1_tech1	428	0.9999	16/24	R.SDEFN[117.09]C[160.19]SSGMC[160.19]IR.S	IPI:IPI00129831.4	IPI00129831	O88307;Q3U2X9;Q3UV32;Q8C2R1;Q8CE39	IPI00129831	O88307;Q3U2X9;Q3UV32;Q8C2R1;Q8CE39	Gene_Symbol=Sorl1	Sortilin-related receptor	1565.7	9378	2	1565.33	783.857	4.37	3563.4	2.989	0.382	0	799.6	1	2	0	-0.3747	4.4225	-0.52	1703.06	-0.05	R.SDEFN#C[160.19]SSGMC[160.19]IR.S	RSDEFN#CSSGMCIRS	1164			DESHCEMHQCRSDEFNCSSGMCIRSSWVCDG			N	C	S
CMC_Bio1_tech1	429	0.9999	14/40	R.FTFTSHTPGDHQIC[160.19]LHSN[117.09]STR.M	IPI:IPI00153468.1,IPI:IPI00649344.1	IPI00153468;IPI00649344	Q8R1V4;Q5SVW9	IPI00153468	Q8R1V4	Gene_Symbol=Tmed4	Transmembrane emp24 domain-containing protein 4	2446.61	10836	2	2446.93	1224.31	7.01	3570.4	3.456	0.423	0	351.5	2	2	0	0.3165	4.85	1.57	1279.87	0.79	R.FTFTSHTPGDHQIC[160.19]LHSN#STR.M	RFTFTSHTPGDHQICLHSN#STRM	117			FTSHTPGDHQICLHSNSTRMALFAGGKLRVH			N	S	T
CMC_Bio1_tech1	430	0.9893	25/120	K.KDC[160.19]PPC[160.19]NPGFYNN[117.09]GSSSC[160.19]HPC[160.19]PPGTFSDGTK.E	IPI:IPI00406094.5,IPI:IPI00856615.1,IPI:IPI00857664.1,IPI:IPI00894688.1	IPI00406094;IPI00856615;IPI00857664;IPI00894688	Q3UZV7-1;B9EHI9;Q3UZV7-5;E9PUJ3;Q8K107;Q3UZV7-2	IPI00406094	Q3UZV7-1;B9EHI9	Gene_Symbol=9330182L06Rik	Isoform 1 of UPF0577 protein KIAA1324-like homolog	3446.7	3191	3	3445.99	1149.91	6.71	3574.5	3.767	0.219	0.005	413	2	2	0	-0.7094	3.6304	1.33	1031.03	1.29	K.KDC[160.19]PPC[160.19]NPGFYNN#GSSSC[160.19]HPC[160.19]PPGTFSDGTK.E	KKDCPPCNPGFYNN#GSSSCHPCPPGTFSDGTKE	404			GEKKDCPPCNPGFYNNGSSSCHPCPPGTFSD			N	G	S
CMC_Bio1_tech1	431	0.9999	27/64	R.HLELAGDDPYSNVN[117.09]C[160.19]TK.I	IPI:IPI00311895.2,IPI:IPI00991105.1,IPI:IPI01026683.1	IPI00311895;IPI00991105;IPI01026683	Q09324;Q5D0D8	IPI00311895	Q09324;Q5D0D8	Gene_Symbol=Gcnt1	Beta-1,3-galactosyl-O-glycosyl-glycoprotein beta-1,6-N-acetylglucosaminyltransferase	1936.06	14740	3	1935.88	646.36	4.54	3575.2	3.285	0.337	0.05	1057.7	1	2	0	-0.1794	5.0528	-0.38	1523.29	0.32	R.HLELAGDDPYSNVN#C[160.19]TK.I	RHLELAGDDPYSNVN#CTKI	58			VRHLELAGDDPYSNVNCTKILQGDPEEIQKV			N	C	T
CMC_Bio1_tech1	432	0.992	12/28	R.LEN[117.09]ITTGTYTIHAQK.E	IPI:IPI00222429.6	IPI00222429	Q6GQT9	IPI00222429	Q6GQT9	Gene_Symbol=Nomo1	Nodal modulator 1	1692.86	6932	2	1693.53	847.437	6.75	3580.9	2.501	0.245	0	284.6	3	2	0	0.6655	2.5826	1.36	1514.57	0.34	R.LEN#ITTGTYTIHAQK.E	RLEN#ITTGTYTIHAQKE	361			QIKVKTKADGSFRLENITTGTYTIHAQKEHL			N	I	T
CMC_Bio1_tech1	433	0.9974	13/16	R.PVSLN[117.09]MTVK.G	IPI:IPI00114641.3,IPI:IPI00930882.1	IPI00114641;IPI00930882	P10852;Q3TIP1;Q3U144;Q60849;Q3TN39;Q8BTJ9	IPI00114641	P10852;Q3TIP1;Q3U144;Q60849	Gene_Symbol=Slc3a2	4F2 cell-surface antigen heavy chain	991.196	8868	2	990.745	496.605	9.18	3582.6	2.705	0.382	0	553.3	1	1	0	-0.4505	4.4989	3.28	1715.7	-0.06	R.PVSLN#MTVK.G	RPVSLN#MTVKG	399			WNESSIFHIPRPVSLNMTVKGQNEDPGSLLT			N	M	T
CMC_Bio1_tech1	434	0.9978	15/30	R.ISN[117.09]VTPADSGTYYC[160.19]VK.F	IPI:IPI00462152.2,IPI:IPI00625052.4,IPI:IPI00626029.2,IPI:IPI00762914.1,IPI:IPI00828856.3,IPI:IPI00831007.1,IPI:IPI00831545.1,IPI:IPI00955063.1,IPI:IPI00973642.1	IPI00462152;IPI00625052;IPI00626029;IPI00762914;IPI00828856;IPI00831007;IPI00831545;IPI00955063;IPI00973642	B7ZNT3;Q6F5F0;Q6F5F1;E9PZD0;D3YXM3;Q8BFX8	IPI00462152	B7ZNT3;Q6F5F0;Q6F5F1	Gene_Symbol=Sirpb1c	Sirpb1 protein	1777.94	11091	2	1777.79	889.978	5.83	3589	2.781	0.211	0	312.8	1	2	0	-0.1563	2.8426	0.64	1561.13	0.25	R.ISN#VTPADSGTYYC[160.19]VK.F	RISN#VTPADSGTYYCVKF	107			DTTKRNNMDFSIRISNVTPADSGTYYCVKFQ			N	V	T
CMC_Bio1_tech1	435	1	21/30	K.DLDTDFTSN[117.09]ASQPETK.A	IPI:IPI00130573.2	IPI00130573	O89001	IPI00130573	O89001	Gene_Symbol=Cpd	Carboxypeptidase D	1771.78	5491	2	1771.57	886.899	3.84	3594.3	4.404	0.372	0	1340.2	1	2	0	-0.2174	5.2776	-0.93	1694.92	-0.01	K.DLDTDFTSN#ASQPETK.A	KDLDTDFTSN#ASQPETKA	1067			HTNAHGKDLDTDFTSNASQPETKAIIENLIQ			N	A	S
CMC_Bio1_tech1	436	1	25/34	K.LAQN[117.09]VTGNSGIN[117.09]LTC[160.19]TSK.Q	IPI:IPI00113949.3,IPI:IPI00620020.2,IPI:IPI00828409.1	IPI00113949;IPI00620020;IPI00828409	E9QMN7;Q3T9F8;Q3TDR5;Q61238;Q64381;P42082-1;Q549Q9;Q91YV7;P42082-2	IPI00113949	E9QMN7;Q3T9F8;Q3TDR5;Q61238;Q64381	Gene_Symbol=Cd86	Uncharacterized protein	1884.05	11829	2	1884.73	943.035	8.22	3608	5.262	0.553	0.22	1893.5	1	2	0	0.6705	7.0887	2.53	1713.03	-0.04	K.LAQN#VTGNSGIN#LTC[160.19]TSK.Q	KLAQN#VTGNSGIN#LTCTSKQ	193	201		SVIANFSEPEIKLAQNVTGNSGINLTCTSKQ	PEIKLAQNVTGNSGINLTCTSKQGHPKPKKM		N	V	T	N	L	T
CMC_Bio1_tech1	437	1	17/18	K.IYN[117.09]ASELPVR.V	IPI:IPI00125681.4,IPI:IPI00654122.1	IPI00125681;IPI00654122	Q6PD26;Q3U643;Q3V307;Q3V3K6;E9Q761;Q3V397	IPI00125681	Q6PD26;Q3U643;Q3V307;Q3V3K6	Gene_Symbol=Pigs	GPI transamidase component PIG-S	1164.3	12893	2	1164.39	583.158	6	3610.5	4.06	0.5	0	1704.1	1	2	0	0.0839	6.5104	0.77	1655.88	0.07	K.IYN#ASELPVR.V	KIYN#ASELPVRV	370			RWGGIMVYNVDPKIYNASELPVRVEVDMVRV			N	A	S
CMC_Bio1_tech1	438	0.9998	14/20	R.IVDVN[117.09]LTSEGK.V	IPI:IPI00113528.1,IPI:IPI00226260.1,IPI:IPI00990725.1	IPI00113528;IPI00226260;IPI00990725	Q9ET30;Q571B0;Q8C6F5;Q3UH23	IPI00113528	Q9ET30;Q571B0	Gene_Symbol=Tm9sf3	Transmembrane 9 superfamily member 3	1177.3	5249	2	1177.23	589.655	4.37	3615.9	2.432	0.343	0	261.4	1	2	0	-0.0699	3.6856	-0.51	1615.88	0.16	R.IVDVN#LTSEGK.V	RIVDVN#LTSEGKV	172			KKLEIGFNGNRIVDVNLTSEGKVKLVPNTKI			N	L	T
CMC_Bio1_tech1	439	0.9615	12/34	R.N[117.09]SASQLPAALESQAGGDR.V	IPI:IPI00137995.6,IPI:IPI00849964.1	IPI00137995;IPI00849964	A2ADZ8;B2KG71	IPI00137995	A2ADZ8	Gene_Symbol=Iqcc	IQ domain-containing protein C	1774.84	6662	2	1775.53	888.425	4.37	3631.1	2.803	0.199	0	202.8	64	2	0	0.6891	1.9487	-0.51	1337.77	0.72	R.N#SASQLPAALESQAGGDR.V	RN#SASQLPAALESQAGGDRV	269			GKTTAGSKGRELCYRNSASQLPAALESQAGG			N	S	A
CMC_Bio1_tech1	440	0.9954	16/34	K.KFN[117.09]STQIAAMAPEHEEPR.I	IPI:IPI00281344.5,IPI:IPI00850663.1,IPI:IPI00856861.1	IPI00281344;IPI00850663;IPI00856861	Q3UHH8-2;Q3UHH8-1;D3Z6W7	IPI00281344	Q3UHH8-2	Gene_Symbol=Gxylt1	Isoform 2 of Glucoside xylosyltransferase 1	2059.26	12564	2	2057.77	1030.64	5.5	3634.3	2.571	0.265	0	487.9	1	2	0	-1.492	3.023	0.38	1187.07	1.01	K.KFN#STQIAAMAPEHEEPR.I	KKFN#STQIAAMAPEHEEPRI	201			FLRPVDDIWSLLKKFNSTQIAAMAPEHEEPR			N	S	T
CMC_Bio1_tech1	441	0.9982	14/34	K.GVLMVGN[117.09]ETTYEDGHGAR.K	IPI:IPI00169896.2,IPI:IPI00649186.2	IPI00169896;IPI00649186	Q8BY89-2;Q8BY89-1	IPI00169896	Q8BY89-2	Gene_Symbol=Slc44a2	Isoform 2 of Choline transporter-like protein 2	1909.04	3478	2	1907.63	955.525	4.65	3638.1	2.662	0.245	0	308.9	1	2	0	-1.4103	2.9718	-0.29	1589.77	0.22	K.GVLMVGN#ETTYEDGHGAR.K	KGVLMVGN#ETTYEDGHGARK	185			CFPAIHASKGVLMVGNETTYEDGHGARKNIT			N	E	T
CMC_Bio1_tech1	442	1	19/34	K.LAQN[117.09]VTGN[117.09]SGIN[117.09]LTC[160.19]TSK.Q	IPI:IPI00113949.3,IPI:IPI00620020.2,IPI:IPI00828409.1	IPI00113949;IPI00620020;IPI00828409	E9QMN7;Q3T9F8;Q3TDR5;Q61238;Q64381;P42082-1;Q549Q9;Q91YV7;P42082-2	IPI00113949	E9QMN7;Q3T9F8;Q3TDR5;Q61238;Q64381	Gene_Symbol=Cd86	Uncharacterized protein	1887.04	3197	2	1887.85	944.529	8.22	3639.8	4.656	0.486	0	328.6	1	2	0	0.8022	6.2639	2.53	1783.24	-0.16	K.LAQN#VTGN#SGIN#LTC[160.19]TSK.Q	KLAQN#VTGN#SGIN#LTCTSKQ	193	197	201	SVIANFSEPEIKLAQNVTGNSGINLTCTSKQ	NFSEPEIKLAQNVTGNSGINLTCTSKQGHPK	PEIKLAQNVTGNSGINLTCTSKQGHPKPKKM	N	V	T	N	S	G	N	L	T
CMC_Bio1_tech1	443	0.9996	18/28	K.DDEPLETTGDFN[117.09]TTK.M	IPI:IPI00129968.2	IPI00129968	P21995;Q3TI59;Q3TSZ8;Q3UFK0	IPI00129968	P21995;Q3TI59;Q3TSZ8;Q3UFK0	Gene_Symbol=Emb	Embigin	1685.69	4009	2	1686.67	843.852	3.77	3643.6	3.144	0.289	0	862.1	1	2	0	0.9755	3.7488	-0.99	1893.92	-0.38	K.DDEPLETTGDFN#TTK.M	KDDEPLETTGDFN#TTKM	118			TWKKDDEPLETTGDFNTTKMGNTLTSQYRFI			N	T	T
CMC_Bio1_tech1	444	0.9999	20/38	R.PTDNSIN[117.09]VTC[160.19]GPPYETNGPK.T	IPI:IPI00126092.6,IPI:IPI00128856.2,IPI:IPI00323053.6,IPI:IPI00461132.4,IPI:IPI00876155.3	IPI00126092;IPI00128856;IPI00323053;IPI00461132;IPI00876155	P06800-2;E9QPY3;P06800-3;Q05C79;Q3U382;Q8C6Q7;F8WHG6;Q64730	IPI00126092	P06800-2;E9QPY3	Gene_Symbol=Ptprc	Isoform 2 of Receptor-type tyrosine-protein phosphatase C	2164.3	7681	2	2164.27	1083.16	4.37	3649.7	3.91	0.394	0.342	804.5	1	1	0	-0.0384	5.1133	-0.51	1599.79	0.21	R.PTDNSIN#VTC[160.19]GPPYETNGPK.T	RPTDNSIN#VTCGPPYETNGPKT	446			KVNGMKTSRPTDNSINVTCGPPYETNGPKTF			N	V	T
CMC_Bio1_tech1	445	0.9979	17/34	K.LAQNVTGNSGIN[117.09]LTC[160.19]TSK.Q	IPI:IPI00113949.3,IPI:IPI00620020.2,IPI:IPI00828409.1	IPI00113949;IPI00620020;IPI00828409	E9QMN7;Q3T9F8;Q3TDR5;Q61238;Q64381;P42082-1;Q549Q9;Q91YV7;P42082-2	IPI00113949	E9QMN7;Q3T9F8;Q3TDR5;Q61238;Q64381	Gene_Symbol=Cd86	Uncharacterized protein	1881.07	6472	2	1881.73	941.541	8.22	3650.1	3.222	0.284	0.11	797	2	2	0	0.6587	3.6413	2.53	1642.82	0.12	K.LAQNVTGNSGIN#LTC[160.19]TSK.Q	KLAQNVTGNSGIN#LTCTSKQ	201			PEIKLAQNVTGNSGINLTCTSKQGHPKPKKM			N	L	T
CMC_Bio1_tech1	446	1	18/20	R.ILN[117.09]ETLYENAK.L	IPI:IPI00153756.1	IPI00153756	Q8R3G9	IPI00153756	Q8R3G9	Gene_Symbol=Tspan8	tetraspanin 8	1310.44	14871	2	1310.45	656.229	4.53	3665.7	3.997	0.356	0	1487	1	2	0	0.0021	5.2755	-0.39	1808.81	-0.19	R.ILN#ETLYENAK.L	RILN#ETLYENAKL	118			GILGAAFKPEYNRILNETLYENAKLLSDNTD			N	E	T
CMC_Bio1_tech1	447	0.9154	13/28	R.LEN[117.09]ITTGTYTIHAQK.E	IPI:IPI00222429.6	IPI00222429	Q6GQT9	IPI00222429	Q6GQT9	Gene_Symbol=Nomo1	Nodal modulator 1	1692.86	15262	2	1692.75	847.437	6.75	3674.1	1.912	0.138	0	305.9	2	2	0	-0.1145	1.1461	1.36	1514.57	0.39	R.LEN#ITTGTYTIHAQK.E	RLEN#ITTGTYTIHAQKE	361			QIKVKTKADGSFRLENITTGTYTIHAQKEHL			N	I	T
CMC_Bio1_tech1	448	0.9463	12/32	K.AEADGSGQQSVGMN[117.09]LTR.T	IPI:IPI00230256.2,IPI:IPI00230257.2,IPI:IPI00230258.2,IPI:IPI00380778.2,IPI:IPI00776088.1,IPI:IPI00990266.1	IPI00230256;IPI00230257;IPI00230258;IPI00380778;IPI00776088;IPI00990266	Q64028-2;Q64028-3;Q3TJ47;Q3V116	IPI00230256	Q64028-2	Gene_Symbol=Phc1	Isoform 2 of Polyhomeotic-like protein 1	1723.81	2814	2	1724.29	862.914	4.37	3674.7	2.15	0.136	0	218.3	19	2	0	0.4726	1.0042	-0.51	1444.07	0.53	K.AEADGSGQQSVGMN#LTR.T	KAEADGSGQQSVGMN#LTRT	345			KKAEADGSGQQSVGMNLTRTATPAPSQTLIS			N	L	T
CMC_Bio1_tech1	449	0.9991	19/44	R.DHLLLPAISHN[117.09]K.T	IPI:IPI00130792.1,IPI:IPI01027058.1,IPI:IPI01027336.1	IPI00130792;IPI01027058;IPI01027336	O35451;Q3UJ07;Q3TXP5	IPI00130792	O35451;Q3UJ07	Gene_Symbol=Atf6b	Cyclic AMP-dependent transcription factor ATF-6 beta	1360.55	7744	3	1360.36	454.525	6.92	3676.8	3.049	0.282	0.109	686.8	1	2	0	-0.1937	4.5252	1.5	1603.81	0.22	R.DHLLLPAISHN#K.T	RDHLLLPAISHN#KT	607			VSFRRDHLLLPAISHNKTSRPKMSLVMPAMA			N	K	T
CMC_Bio1_tech1	450	0.9985	16/20	R.FQN[117.09]FSMATDQR.L	IPI:IPI00124283.4,IPI:IPI00128178.2,IPI:IPI00990896.1	IPI00124283;IPI00128178;IPI00990896	P30204-2;Q3U2C3;Q8CED7;P30204-1;Q3U3E5;F6VKK0	IPI00124283	P30204-2;Q3U2C3;Q8CED7	Gene_Symbol=Msr1	Isoform II of Macrophage scavenger receptor types I and II	1347.45	5219	2	1348.43	674.731	5.84	3688.1	2.613	0.273	0	990.2	1	2	0	0.9782	3.3894	0.64	1831.97	-0.23	R.FQN#FSMATDQR.L	RFQN#FSMATDQRL	147			ISNSKADLIDTERFQNFSMATDQRLNDILLQ			N	F	S
CMC_Bio1_tech1	451	0.9999	16/18	K.IYN[117.09]ASELPVR.V	IPI:IPI00125681.4,IPI:IPI00654122.1	IPI00125681;IPI00654122	Q6PD26;Q3U643;Q3V307;Q3V3K6;E9Q761;Q3V397	IPI00125681	Q6PD26;Q3U643;Q3V307;Q3V3K6	Gene_Symbol=Pigs	GPI transamidase component PIG-S	1164.3	1739	2	1164.35	583.158	6	3702.3	3.029	0.37	0	1384.1	1	2	0	0.0439	4.6497	0.77	1655.88	0.13	K.IYN#ASELPVR.V	KIYN#ASELPVRV	370			RWGGIMVYNVDPKIYNASELPVRVEVDMVRV			N	A	S
CMC_Bio1_tech1	452	1	21/34	K.LAQN[117.09]VTGNSGIN[117.09]LTC[160.19]TSK.Q	IPI:IPI00113949.3,IPI:IPI00620020.2,IPI:IPI00828409.1	IPI00113949;IPI00620020;IPI00828409	E9QMN7;Q3T9F8;Q3TDR5;Q61238;Q64381;P42082-1;Q549Q9;Q91YV7;P42082-2	IPI00113949	E9QMN7;Q3T9F8;Q3TDR5;Q61238;Q64381	Gene_Symbol=Cd86	Uncharacterized protein	1884.05	5483	2	1884.99	943.035	8.22	3710.1	4.987	0.505	0.252	1354.9	1	2	0	0.9305	6.5907	2.53	1713.03	0.02	K.LAQN#VTGNSGIN#LTC[160.19]TSK.Q	KLAQN#VTGNSGIN#LTCTSKQ	193	201		SVIANFSEPEIKLAQNVTGNSGINLTCTSKQ	PEIKLAQNVTGNSGINLTCTSKQGHPKPKKM		N	V	T	N	L	T
CMC_Bio1_tech1	453	0.9999	18/30	K.DLDTDFTSN[117.09]ASQPETK.A	IPI:IPI00130573.2	IPI00130573	O89001	IPI00130573	O89001	Gene_Symbol=Cpd	Carboxypeptidase D	1771.78	10587	2	1771.67	886.899	3.84	3710.8	4.049	0.267	0	914.7	1	2	0	-0.1174	4.2795	-0.93	1694.92	0.06	K.DLDTDFTSN#ASQPETK.A	KDLDTDFTSN#ASQPETKA	1067			HTNAHGKDLDTDFTSNASQPETKAIIENLIQ			N	A	S
CMC_Bio1_tech1	454	1	34/80	K.KC[160.19]EVLC[160.19]N[117.09]QSNKPITLTVEQSR.L	IPI:IPI00626537.2	IPI00626537	Q8BH24;Q14B57;Q922V9	IPI00626537	Q8BH24;Q14B57;Q922V9	Gene_Symbol=Tm9sf4	Transmembrane 9 superfamily member 4	2507.84	2291	3	2508.79	836.953	8.05	3733.6	4.87	0.441	0.076	1485.8	1	2	0	0.9499	7.0747	2.39	1325.65	0.8	K.KC[160.19]EVLC[160.19]N#QSNKPITLTVEQSR.L	KKCEVLCN#QSNKPITLTVEQSRL	105			FQVLMNSEKKCEVLCNQSNKPITLTVEQSRL			N	Q	S
CMC_Bio1_tech1	455	0.9611	11/20	K.WYDHSN[117.09]MTFDK.W	IPI:IPI00120856.3,IPI:IPI00421125.3	IPI00120856;IPI00421125	Q9DCG2-1;A2AW85;Q9DCG2-2;A2AW84	IPI00120856	Q9DCG2-1;A2AW85	Gene_Symbol=Cd302	Isoform 1 of CD302 antigen	1446.53	9666	2	1446.19	724.274	5.21	3742.2	2.157	0.163	0	191.7	7	2	0	-0.3487	1.6203	0.15	1818.47	-0.17	K.WYDHSN#MTFDK.W	KWYDHSN#MTFDKW	107			FYDTDDATFKWYDHSNMTFDKWADQDGEDLV			N	M	T
CMC_Bio1_tech1	456	0.9993	20/26	K.AFVQGLN[117.09]ATADDAR.V	IPI:IPI00319828.1	IPI00319828	E9Q4D3;Q3TQD3;Q812E2;Q8CIW6;Q8CJD0;Q8K142;Q923J3	IPI00319828	E9Q4D3;Q3TQD3;Q812E2;Q8CIW6;Q8CJD0;Q8K142;Q923J3	Gene_Symbol=Slc26a6	Anion exchanger SLC26A6a	1451.53	1959	2	1450.45	726.773	4.21	3749.3	2.901	0.261	0	1306.1	1	2	0	-1.0866	3.3842	-0.64	1821.22	-0.17	K.AFVQGLN#ATADDAR.V	KAFVQGLN#ATADDARV	174			VTESLTADKAFVQGLNATADDARVQVAYTLS			N	A	T
CMC_Bio1_tech1	457	0.9998	18/28	K.DDEPLETTGDFN[117.09]TTK.M	IPI:IPI00129968.2	IPI00129968	P21995;Q3TI59;Q3TSZ8;Q3UFK0	IPI00129968	P21995;Q3TI59;Q3TSZ8;Q3UFK0	Gene_Symbol=Emb	Embigin	1685.69	6814	2	1684.57	843.852	3.77	3749.4	3.221	0.332	0	640.8	1	2	0	-1.1245	4.1296	-0.99	1893.92	-0.31	K.DDEPLETTGDFN#TTK.M	KDDEPLETTGDFN#TTKM	118			TWKKDDEPLETTGDFNTTKMGNTLTSQYRFI			N	T	T
CMC_Bio1_tech1	458	0.9388	14/22	R.DHLLLPAISHN[117.09]K.T	IPI:IPI00130792.1,IPI:IPI01027058.1,IPI:IPI01027336.1	IPI00130792;IPI01027058;IPI01027336	O35451;Q3UJ07;Q3TXP5	IPI00130792	O35451;Q3UJ07	Gene_Symbol=Atf6b	Cyclic AMP-dependent transcription factor ATF-6 beta	1360.55	6624	2	1359.67	681.283	6.92	3751.1	2.076	0.2	0.154	487.5	1	2	0	-0.8865	2.1029	1.5	1603.81	0.26	R.DHLLLPAISHN#K.T	RDHLLLPAISHN#KT	607			VSFRRDHLLLPAISHNKTSRPKMSLVMPAMA			N	K	T
CMC_Bio1_tech1	459	0.9773	16/22	K.SWVQGN[117.09]LTAC[160.19]GR.S	IPI:IPI00153389.1,IPI:IPI00900430.1	IPI00153389;IPI00900430	Q8R1J9-1;A2AK88;P0C7W3	IPI00153389	Q8R1J9-1;A2AK88	Gene_Symbol=Tor2a	Isoform 1 of Torsin-2A	1351.48	14741	2	1352.75	676.748	7.96	3760.5	2.725	0.135	0	941.2	1	2	0	1.2634	2.4233	2.32	1620.41	0.23	K.SWVQGN#LTAC[160.19]GR.S	KSWVQGN#LTACGRS	149			RTEQYKKELKSWVQGNLTACGRSLFLFDEMD			N	L	T
CMC_Bio1_tech1	460	1	24/32	R.N[117.09]ISGVVLADHSGSFHNR.Y	IPI:IPI00118674.8	IPI00118674	P57716;F6UF97;Q3T9E5;Q3TD54;Q3TDE4;Q3TV74;Q6ZQF2	IPI00118674	P57716;F6UF97;Q3T9E5;Q3TD54;Q3TDE4;Q3TV74;Q6ZQF2	Gene_Symbol=Ncstn	Nicastrin	1812.93	13731	2	1813.61	907.474	6.92	3765.7	4.355	0.441	0	1839.6	1	2	0	0.6728	5.7519	1.5	1252.51	0.96	R.N#ISGVVLADHSGSFHNR.Y	RN#ISGVVLADHSGSFHNRY	434			QALPPSSLQRFLRARNISGVVLADHSGSFHN			N	I	S
CMC_Bio1_tech1	461	1	23/34	K.LAQN[117.09]VTGNSGIN[117.09]LTC[160.19]TSK.Q	IPI:IPI00113949.3,IPI:IPI00620020.2,IPI:IPI00828409.1	IPI00113949;IPI00620020;IPI00828409	E9QMN7;Q3T9F8;Q3TDR5;Q61238;Q64381;P42082-1;Q549Q9;Q91YV7;P42082-2	IPI00113949	E9QMN7;Q3T9F8;Q3TDR5;Q61238;Q64381	Gene_Symbol=Cd86	Uncharacterized protein	1884.05	14459	2	1882.75	943.035	8.22	3769.2	5.227	0.594	0.188	1468.1	1	2	0	-1.3095	7.3704	2.53	1713.03	0.06	K.LAQN#VTGNSGIN#LTC[160.19]TSK.Q	KLAQN#VTGNSGIN#LTCTSKQ	193	201		SVIANFSEPEIKLAQNVTGNSGINLTCTSKQ	PEIKLAQNVTGNSGINLTCTSKQGHPKPKKM		N	V	T	N	L	T
CMC_Bio1_tech1	462	0.9997	26/108	R.KKPSEGEEEAASAGGPQVN[117.09]PM[147.19]PVTDEVV.-	IPI:IPI00222418.5,IPI:IPI00465527.3	IPI00222418;IPI00465527	Q61462-1;B3VQI8;Q3TAM0;Q8C5D4;Q61462-2	IPI00222418	Q61462-1;B3VQI8;Q3TAM0;Q8C5D4	Gene_Symbol=Cyba	Isoform 1 of Cytochrome b-245 light chain	2872.07	7366	3	2870.11	958.365	4.14	3784.6	3.497	0.36	0.014	430.1	2	2	0	-1.9647	5.0344	-0.69	1141.81	1.19	R.KKPSEGEEEAASAGGPQVN#PM[147.19]PVTDEVV.-	RKKPSEGEEEAASAGGPQVN#PMPVTDEVV	183			SEGEEEAASAGGPQVNPMPVTDEVV______			N	P	M
CMC_Bio1_tech1	463	0.985	29/64	R.N[117.09]ISGVVLADHSGSFHNR.Y	IPI:IPI00118674.8	IPI00118674	P57716;F6UF97;Q3T9E5;Q3TD54;Q3TDE4;Q3TV74;Q6ZQF2	IPI00118674	P57716;F6UF97;Q3T9E5;Q3TD54;Q3TDE4;Q3TV74;Q6ZQF2	Gene_Symbol=Ncstn	Nicastrin	1812.93	13794	3	1814.62	605.318	6.92	3788.6	2.642	0.266	0.106	611.7	1	2	0	1.6856	3.6612	1.5	1252.51	0.98	R.N#ISGVVLADHSGSFHNR.Y	RN#ISGVVLADHSGSFHNRY	434			QALPPSSLQRFLRARNISGVVLADHSGSFHN			N	I	S
CMC_Bio1_tech1	464	0.9945	12/30	R.NPC[160.19]TSEQN[117.09]C[160.19]TSPFSYK.N	IPI:IPI00132474.3	IPI00132474	P09055;Q8BUD1	IPI00132474	P09055;Q8BUD1	Gene_Symbol=Itgb1	Integrin beta-1	1923.04	11241	2	1921.69	962.527	5.99	3793.6	2.58	0.287	0	202.7	6	2	0	-1.3536	2.837	0.76	1312.9	0.86	R.NPC[160.19]TSEQN#C[160.19]TSPFSYK.N	RNPCTSEQN#CTSPFSYKN	212			STTPAKLRNPCTSEQNCTSPFSYKNVLSLTD			N	C	T
CMC_Bio1_tech1	465	0.9869	12/18	K.QPNMN[117.09]LTQLK.V	IPI:IPI00310567.2	IPI00310567	Q62086	IPI00310567	Q62086	Gene_Symbol=Pon2	Serum paraoxonase/arylesterase 2	1189.38	8275	2	1188.91	595.695	8.75	3796.2	2.363	0.205	0	270.6	1	2	0	-0.4706	2.6716	2.94	1708.24	0.08	K.QPNMN#LTQLK.V	KQPNMN#LTQLKV	254			ILAHEIHVLEKQPNMNLTQLKVLQLGTLVDN			N	L	T
CMC_Bio1_tech1	466	0.9997	15/18	K.IYN[117.09]ASELPVR.V	IPI:IPI00125681.4,IPI:IPI00654122.1	IPI00125681;IPI00654122	Q6PD26;Q3U643;Q3V307;Q3V3K6;E9Q761;Q3V397	IPI00125681	Q6PD26;Q3U643;Q3V307;Q3V3K6	Gene_Symbol=Pigs	GPI transamidase component PIG-S	1164.3	8158	2	1164.69	583.158	6	3800.9	2.635	0.325	0	837.4	1	2	0	0.3839	3.8878	0.77	1655.88	0.19	K.IYN#ASELPVR.V	KIYN#ASELPVRV	370			RWGGIMVYNVDPKIYNASELPVRVEVDMVRV			N	A	S
CMC_Bio1_tech1	467	1	22/34	K.LAQN[117.09]VTGN[117.09]SGIN[117.09]LTC[160.19]TSK.Q	IPI:IPI00113949.3,IPI:IPI00620020.2,IPI:IPI00828409.1	IPI00113949;IPI00620020;IPI00828409	E9QMN7;Q3T9F8;Q3TDR5;Q61238;Q64381;P42082-1;Q549Q9;Q91YV7;P42082-2	IPI00113949	E9QMN7;Q3T9F8;Q3TDR5;Q61238;Q64381	Gene_Symbol=Cd86	Uncharacterized protein	1887.04	13418	2	1886.07	944.529	8.22	3801.7	4.098	0.412	0	1406.7	1	2	0	-0.9778	5.3734	2.53	1783.24	-0.06	K.LAQN#VTGN#SGIN#LTC[160.19]TSK.Q	KLAQN#VTGN#SGIN#LTCTSKQ	193	197	201	SVIANFSEPEIKLAQNVTGNSGINLTCTSKQ	NFSEPEIKLAQNVTGNSGINLTCTSKQGHPK	PEIKLAQNVTGNSGINLTCTSKQGHPKPKKM	N	V	T	N	S	G	N	L	T
CMC_Bio1_tech1	468	0.9996	19/26	R.SDIN[117.09]C[160.19]SVMEATEEK.V	IPI:IPI00130015.3,IPI:IPI00653201.1,IPI:IPI00894832.4	IPI00130015;IPI00653201;IPI00894832	P97821;Q3TIF1;Q3U8J6;Q3U9B7;Q3UAF5;Q3UBY5;Q8BQL3;Q3U7T5;D3Z220;E9Q2Q0;Q8C2L5;Q9DCV1	IPI00130015	P97821;Q3TIF1;Q3U8J6;Q3U9B7;Q3UAF5;Q3UBY5;Q8BQL3	Gene_Symbol=Ctsc	Dipeptidyl peptidase 1	1615.73	4510	2	1616.87	808.873	4	3832.2	3.305	0.226	0	1040.8	1	2	0	1.1344	3.492	-0.8	1696.44	0.13	R.SDIN#C[160.19]SVMEATEEK.V	RSDIN#CSVMEATEEKV	53			TWVFQVGPRSSRSDINCSVMEATEEKVVVHL			N	C	S
CMC_Bio1_tech1	469	0.9999	17/42	R.QGPQAGGTTLTIN[117.09]GTHLDTGSK.E	IPI:IPI00405742.6,IPI:IPI00756275.2	IPI00405742;IPI00756275	B2RXS4;Q3UH76;Q8K2J5;Q99LF0;E9Q832;Q8CHG6	IPI00405742	B2RXS4;Q3UH76;Q8K2J5;Q99LF0	Gene_Symbol=Plxnb2	plexin B2	2157.29	9504	2	2157.27	1079.65	6.74	3845.9	3.12	0.414	0	386.2	1	2	0	-0.0273	4.6425	1.36	1428.69	0.66	R.QGPQAGGTTLTIN#GTHLDTGSK.E	RQGPQAGGTTLTIN#GTHLDTGSKE	919			EPRQGPQAGGTTLTINGTHLDTGSKEDVRVT			N	G	T
CMC_Bio1_tech1	470	0.9588	17/26	K.SSVEIIN[117.09]STQAPMR.D	IPI:IPI00120166.1	IPI00120166	Q60738;Q3UM63	IPI00120166	Q60738;Q3UM63	Gene_Symbol=Slc30a1	Zinc transporter 1	1535.71	10831	2	1535.51	768.864	5.72	3858.8	2.438	0.101	0	705.2	1	2	0	-0.2084	1.7282	0.55	1941.69	-0.34	K.SSVEIIN#STQAPMR.D	KSSVEIIN#STQAPMRD	294			NPCFPDPCKSSVEIINSTQAPMRDAGPCWVL			N	S	T
CMC_Bio1_tech1	471	1	22/34	K.LAQN[117.09]VTGNSGIN[117.09]LTC[160.19]TSK.Q	IPI:IPI00113949.3,IPI:IPI00620020.2,IPI:IPI00828409.1	IPI00113949;IPI00620020;IPI00828409	E9QMN7;Q3T9F8;Q3TDR5;Q61238;Q64381;P42082-1;Q549Q9;Q91YV7;P42082-2	IPI00113949	E9QMN7;Q3T9F8;Q3TDR5;Q61238;Q64381	Gene_Symbol=Cd86	Uncharacterized protein	1884.05	1365	2	1883.93	943.035	8.22	3863.4	5.072	0.496	0.258	1411.8	1	2	0	-0.1295	6.5711	2.53	1713.03	0.11	K.LAQN#VTGNSGIN#LTC[160.19]TSK.Q	KLAQN#VTGNSGIN#LTCTSKQ	193	201		SVIANFSEPEIKLAQNVTGNSGINLTCTSKQ	PEIKLAQNVTGNSGINLTCTSKQGHPKPKKM		N	V	T	N	L	T
CMC_Bio1_tech1	472	1	21/32	R.IAPASN[117.09]VSHTVVLRPLK.A	IPI:IPI00467180.2	IPI00467180	Q9CPW5	IPI00467180	Q9CPW5	Gene_Symbol=Ssr2	Translocon-associated protein subunit beta	1805.12	6040	2	1805.77	903.569	11	3877.7	4.775	0.494	0	808.3	1	2	0	0.6425	6.3914	4.72	1679.38	0.19	R.IAPASN#VSHTVVLRPLK.A	RIAPASN#VSHTVVLRPLKA	88			SGMLNVKWDRIAPASNVSHTVVLRPLKAGYF			N	V	S
CMC_Bio1_tech1	473	1	21/34	K.SGQEDHYWLDVEKN[117.09]QSAK.F	IPI:IPI00319509.5,IPI:IPI00988334.1	IPI00319509;IPI00988334	P97449;Q3UP74;Q3TB69	IPI00319509	P97449;Q3UP74	Gene_Symbol=Anpep	Aminopeptidase N	2137.22	10685	2	2135.89	1069.62	4.75	3882.4	5.718	0.495	0	1845.8	1	2	1	-1.3314	6.8915	-0.22	1455.19	0.63	K.SGQEDHYWLDVEKN#QSAK.F	KSGQEDHYWLDVEKN#QSAKF	606			LKSGQEDHYWLDVEKNQSAKFQTSSNEWILL			N	Q	S
CMC_Bio1_tech1	474	0.9797	24/76	R.KC[160.19]N[117.09]SDN[117.09]ISYVLHC[160.19]EPENNTK.C	IPI:IPI00126092.6,IPI:IPI00128856.2,IPI:IPI00323053.6,IPI:IPI00461132.4,IPI:IPI00876155.3	IPI00126092;IPI00128856;IPI00323053;IPI00461132;IPI00876155	P06800-2;E9QPY3;P06800-3;Q05C79;Q3U382;Q8C6Q7;F8WHG6;Q64730	IPI00126092	P06800-2;E9QPY3	Gene_Symbol=Ptprc	Isoform 2 of Receptor-type tyrosine-protein phosphatase C	2428.59	10838	3	2429.83	810.539	5.44	3883.7	3.444	0.223	0.111	663.3	5	2	0	1.2336	3.4307	0.33	918.26	1.69	R.KC[160.19]N#SDN#ISYVLHC[160.19]EPENNTK.C	RKCN#SDN#ISYVLHCEPENNTKC	265	268		ICLEWKTKNLDFRKCNSDNISYVLHCEPENN	EWKTKNLDFRKCNSDNISYVLHCEPENNTKC		N	S	D	N	I	S
CMC_Bio1_tech1	475	0.9998	15/20	R.WSYVAYN[117.09]ESDK.I	IPI:IPI00850413.2	IPI00850413	Q3UUQ7-1	IPI00850413	Q3UUQ7-1	Gene_Symbol=Pgap1	Isoform 1 of GPI inositol-deacylase	1364.41	14729	2	1365.41	683.211	4.37	3885.4	2.714	0.33	0	887.8	1	2	0	0.999	3.9206	-0.51	1837.93	-0.12	R.WSYVAYN#ESDK.I	RWSYVAYN#ESDKI	363			MWVPVKVSRWSYVAYNESDKIYFAFPLANHR			N	E	S
CMC_Bio1_tech1	476	0.9999	18/32	K.EQVVGLLAQN[117.09]N[117.09]C[160.19]SC[160.19]ESK.G	IPI:IPI00122592.1	IPI00122592	Q09200;Q3UN35;Q8VDF0	IPI00122592	Q09200;Q3UN35;Q8VDF0	Gene_Symbol=B4galnt1	Beta-1,4 N-acetylgalactosaminyltransferase 1	1942.11	6208	2	1941.99	972.064	4.53	3886.5	3.515	0.315	0	655.2	1	2	0	-0.1291	4.244	-0.39	1885.88	-0.22	K.EQVVGLLAQN#N#C[160.19]SC[160.19]ESK.G	KEQVVGLLAQN#N#CSCESKG	78	79		IPVRIKEQVVGLLAQNNCSCESKGGSLPLPF	PVRIKEQVVGLLAQNNCSCESKGGSLPLPFL		N	N	C	N	C	S
CMC_Bio1_tech1	477	1	17/38	K.QEMN[117.09]GTYVC[160.19]HAFSSHGN[117.09]VTR.N	IPI:IPI00122973.1,IPI:IPI00230702.1	IPI00122973;IPI00230702	P13597-1;Q3TB10;Q3TB21;Q3THH5;Q3U7Q9;Q3U7T2;Q3U8M7;Q3UAU5;Q3UDC5;Q3UDJ5;Q3UE52;Q4FK06;Q922B3;P13597-2	IPI00122973	P13597-1;Q3TB10;Q3TB21;Q3THH5;Q3U7Q9;Q3U7T2;Q3U8M7;Q3UAU5;Q3UDC5;Q3UDJ5;Q3UE52;Q4FK06;Q922B3	Gene_Symbol=Icam1	Isoform 1 of Intercellular adhesion molecule 1	2301.46	14101	2	2300.29	1151.74	6.91	3889.7	3.559	0.479	0.199	337.5	1	2	0	-1.1726	5.478	1.49	1367.7	0.81	K.QEMN#GTYVC[160.19]HAFSSHGN#VTR.N	KQEMN#GTYVCHAFSSHGN#VTRN	456	469		ALLPIGVVKSVKQEMNGTYVCHAFSSHGNVT	EMNGTYVCHAFSSHGNVTRNVYLTVLYHSQN		N	G	T	N	V	T
CMC_Bio1_tech1	478	1	35/68	K.SGQEDHYWLDVEKN[117.09]QSAK.F	IPI:IPI00319509.5,IPI:IPI00988334.1	IPI00319509;IPI00988334	P97449;Q3UP74;Q3TB69	IPI00319509	P97449;Q3UP74	Gene_Symbol=Anpep	Aminopeptidase N	2137.22	7642	3	2135.98	713.413	4.75	3890.4	5.92	0.546	0.457	2539.1	1	2	1	-1.2386	8.9381	-0.22	1455.19	0.64	K.SGQEDHYWLDVEKN#QSAK.F	KSGQEDHYWLDVEKN#QSAKF	606			LKSGQEDHYWLDVEKNQSAKFQTSSNEWILL			N	Q	S
CMC_Bio1_tech1	479	1	22/38	R.KC[160.19]NSDN[117.09]ISYVLHC[160.19]EPENNTK.C	IPI:IPI00126092.6,IPI:IPI00128856.2,IPI:IPI00323053.6,IPI:IPI00461132.4,IPI:IPI00876155.3	IPI00126092;IPI00128856;IPI00323053;IPI00461132;IPI00876155	P06800-2;E9QPY3;P06800-3;Q05C79;Q3U382;Q8C6Q7;F8WHG6;Q64730	IPI00126092	P06800-2;E9QPY3	Gene_Symbol=Ptprc	Isoform 2 of Receptor-type tyrosine-protein phosphatase C	2425.61	6761	2	2425.35	1213.81	5.44	3891.2	4.898	0.501	0.088	1433	1	2	0	-0.2609	6.5122	0.33	912.66	1.71	R.KC[160.19]NSDN#ISYVLHC[160.19]EPENNTK.C	RKCNSDN#ISYVLHCEPENNTKC	268			EWKTKNLDFRKCNSDNISYVLHCEPENNTKC			N	I	S
CMC_Bio1_tech1	480	0.9993	14/20	R.WSYVAYN[117.09]ESDK.I	IPI:IPI00850413.2	IPI00850413	Q3UUQ7-1	IPI00850413	Q3UUQ7-1	Gene_Symbol=Pgap1	Isoform 1 of GPI inositol-deacylase	1364.41	11322	2	1363.33	683.211	4.37	3898	2.66	0.26	0	769.8	1	2	0	-1.081	3.3479	-0.51	1837.93	-0.12	R.WSYVAYN#ESDK.I	RWSYVAYN#ESDKI	363			MWVPVKVSRWSYVAYNESDKIYFAFPLANHR			N	E	S
CMC_Bio1_tech1	481	0.9346	13/18	R.SEHLVN[117.09]FTVK.A	IPI:IPI00330481.1	IPI00330481	Q80VP8	IPI00330481	Q80VP8	Gene_Symbol=Tmem106c	Transmembrane protein 106C	1176.31	4543	2	1176.51	589.163	6.47	3906.9	1.653	0.159	0	697.6	1	2	0	0.1932	1.2257	1.14	1608.5	0.34	R.SEHLVN#FTVK.A	RSEHLVN#FTVKA	184			TTNVSLIAPRSEHLVNFTVKAEVGGPSSYVY			N	F	T
CMC_Bio1_tech1	482	1	32/96	K.LPEN[117.09]QTLPGELPEHAGPAEGVHDSR.A	IPI:IPI00856221.1	IPI00856221	Q6GQT6	IPI00856221	Q6GQT6	Gene_Symbol=Scap	Sterol regulatory element-binding protein cleavage-activating protein	2653.81	9708	3	2654.5	885.611	4.56	3908.2	3.592	0.388	0	710.1	1	2	0	0.6873	5.5596	-0.36	1655.48	0.25	K.LPEN#QTLPGELPEHAGPAEGVHDSR.A	KLPEN#QTLPGELPEHAGPAEGVHDSRA	590			PAFSIFPPDAPKLPENQTLPGELPEHAGPAE			N	Q	T
CMC_Bio1_tech1	483	0.9999	24/84	R.QGPQAGGTTLTIN[117.09]GTHLDTGSK.E	IPI:IPI00405742.6,IPI:IPI00756275.2	IPI00405742;IPI00756275	B2RXS4;Q3UH76;Q8K2J5;Q99LF0;E9Q832;Q8CHG6	IPI00405742	B2RXS4;Q3UH76;Q8K2J5;Q99LF0	Gene_Symbol=Plxnb2	plexin B2	2157.29	4955	3	2157.73	720.105	6.74	3908.8	3.25	0.389	0	344.5	1	2	0	0.4355	5.4123	1.36	1428.69	0.7	R.QGPQAGGTTLTIN#GTHLDTGSK.E	RQGPQAGGTTLTIN#GTHLDTGSKE	919			EPRQGPQAGGTTLTINGTHLDTGSKEDVRVT			N	G	T
CMC_Bio1_tech1	484	1	21/24	R.YGKN[117.09]DSLTLTQLK.S	IPI:IPI00123428.1,IPI:IPI00407823.3,IPI:IPI00466061.1,IPI:IPI00918835.1,IPI:IPI00918917.1,IPI:IPI00919010.1	IPI00123428;IPI00407823;IPI00466061;IPI00918835;IPI00918917;IPI00919010	Q75N73-2;D3YXD7;Q75N73-1	IPI00123428		Gene_Symbol=Slc39a14	zinc transporter ZIP14 isoform a	1483.66	15151	2	1483.45	742.836	8.5	3908.9	4.551	0.447	0	1250.9	1	2	1	-0.2116	6.0981	2.74	1532.52	0.49	R.YGKN#DSLTLTQLK.S	RYGKN#DSLTLTQLKS	52			SATSFLEDLMDRYGKNDSLTLTQLKSLLDHL			N	D	S
CMC_Bio1_tech1	485	0.9997	34/80	K.RLDN[117.09]GTC[160.19]VPVPSPTPPPDAPR.P	IPI:IPI00119063.2	IPI00119063	Q91ZX7;Q3U454;Q811K6;Q8C4T5	IPI00119063	Q91ZX7;Q3U454;Q811K6;Q8C4T5	Gene_Symbol=Lrp1	Prolow-density lipoprotein receptor-related protein 1	2246.5	4854	3	2247.52	749.84	5.95	3909	3.831	0.374	0	1035	1	1	0	1.0207	5.7012	0.74	1401.2	0.75	K.RLDN#GTC[160.19]VPVPSPTPPPDAPR.P	KRLDN#GTCVPVPSPTPPPDAPRP	4180			PSGPVCTCPNGKRLDNGTCVPVPSPTPPPDA			N	G	T
CMC_Bio1_tech1	486	0.9872	14/28	K.AATC[160.19]INPLN[117.09]GSVC[160.19]ER.P	IPI:IPI00224752.8	IPI00224752	Q9WU60;B9EIU3;Q3TRR6;Q8CHF0	IPI00224752	Q9WU60;B9EIU3;Q3TRR6;Q8CHF0	Gene_Symbol=Atrn	Attractin	1664.85	10622	2	1666.71	833.435	6.03	3911.4	2.719	0.307	0.259	449.3	1	1	0	1.8508	3.4834	0.8	1668.75	0.23	K.AATC[160.19]INPLN#GSVC[160.19]ER.P	KAATCINPLN#GSVCERP	913			PSTRGLKAATCINPLNGSVCERPANHSAKQC			N	G	S
CMC_Bio1_tech1	487	1	17/24	R.AAN[117.09]YTSSLNLPDK.T	IPI:IPI00114274.2,IPI:IPI00989980.1	IPI00114274;IPI00989980	O09126;E9Q388;Q8BJC1	IPI00114274	O09126	Gene_Symbol=Sema4d	Semaphorin-4D	1396.49	11963	2	1397.63	699.254	5.88	3920.8	3.671	0.401	0	887	1	2	0	1.1323	5.1482	0.68	1762.24	0.05	R.AAN#YTSSLNLPDK.T	RAAN#YTSSLNLPDKT	379			TPRPGACIDSEARAANYTSSLNLPDKTLQFV			N	Y	T
CMC_Bio1_tech1	488	1	36/76	R.KC[160.19]NSDN[117.09]ISYVLHC[160.19]EPENNTK.C	IPI:IPI00126092.6,IPI:IPI00128856.2,IPI:IPI00323053.6,IPI:IPI00461132.4,IPI:IPI00876155.3	IPI00126092;IPI00128856;IPI00323053;IPI00461132;IPI00876155	P06800-2;E9QPY3;P06800-3;Q05C79;Q3U382;Q8C6Q7;F8WHG6;Q64730	IPI00126092	P06800-2;E9QPY3	Gene_Symbol=Ptprc	Isoform 2 of Receptor-type tyrosine-protein phosphatase C	2425.61	11558	3	2425.06	809.543	5.44	3922.1	5.483	0.419	0.065	1945.1	1	2	0	-0.5481	7.185	0.33	912.66	1.73	R.KC[160.19]NSDN#ISYVLHC[160.19]EPENNTK.C	RKCNSDN#ISYVLHCEPENNTKC	268			EWKTKNLDFRKCNSDNISYVLHCEPENNTKC			N	I	S
CMC_Bio1_tech1	489	1	26/32	K.EQVVGLLAQNN[117.09]C[160.19]SC[160.19]ESK.G	IPI:IPI00122592.1	IPI00122592	Q09200;Q3UN35;Q8VDF0	IPI00122592	Q09200;Q3UN35;Q8VDF0	Gene_Symbol=B4galnt1	Beta-1,4 N-acetylgalactosaminyltransferase 1	1939.13	15469	2	1939.57	970.57	4.53	3934.2	5.882	0.503	0.067	2134.8	1	2	0	0.4392	7.0274	-0.39	1815.67	-0.05	K.EQVVGLLAQNN#C[160.19]SC[160.19]ESK.G	KEQVVGLLAQNN#CSCESKG	79			PVRIKEQVVGLLAQNNCSCESKGGSLPLPFL			N	C	S
CMC_Bio1_tech1	490	0.976	11/28	K.KENGVFEEISN[117.09]SSGR.F	IPI:IPI00123831.2,IPI:IPI00459329.1,IPI:IPI00662285.1,IPI:IPI00757771.1	IPI00123831;IPI00459329;IPI00662285;IPI00757771	P97300-1;P97300-4;P97300-3	IPI00123831	P97300-1	Gene_Symbol=Nptn	Isoform 1 of Neuroplastin	1655.71	5077	2	1656.79	828.864	4.79	3936	2.431	0.232	0	190	19	2	0	1.072	2.0425	-0.19	1236.47	1.09	K.KENGVFEEISN#SSGR.F	KKENGVFEEISN#SSGRF	167			WIWRKKENGVFEEISNSSGRFFITNKENYTE			N	S	S
CMC_Bio1_tech1	491	1	29/92	R.YEVEM[147.19]DEGLGTGTC[160.19]LTN[117.09]QSHVEC[160.19]K.D	IPI:IPI00177177.1,IPI:IPI00473307.1	IPI00177177;IPI00473307	Q8K078-1;A2ACT3;Q8K078-2	IPI00177177	Q8K078-1;A2ACT3	Gene_Symbol=Slco4a1	Isoform 1 of Solute carrier organic anion transporter family member 4A1	2776.98	13651	3	2776.9	926.666	4.25	3936.8	5.277	0.548	0	706.2	1	2	0	-0.0783	8.3529	-0.61	1583.38	0.41	R.YEVEM[147.19]DEGLGTGTC[160.19]LTN#QSHVEC[160.19]K.D	RYEVEMDEGLGTGTCLTN#QSHVECKD	212			EVEMDEGLGTGTCLTNQSHVECKDSASGLSN			N	Q	S
CMC_Bio1_tech1	492	0.9637	23/76	K.QEMN[117.09]GTYVC[160.19]HAFSSHGN[117.09]VTR.N	IPI:IPI00122973.1,IPI:IPI00230702.1	IPI00122973;IPI00230702	P13597-1;Q3TB10;Q3TB21;Q3THH5;Q3U7Q9;Q3U7T2;Q3U8M7;Q3UAU5;Q3UDC5;Q3UDJ5;Q3UE52;Q4FK06;Q922B3;P13597-2	IPI00122973	P13597-1;Q3TB10;Q3TB21;Q3THH5;Q3U7Q9;Q3U7T2;Q3U8M7;Q3UAU5;Q3UDC5;Q3UDJ5;Q3UE52;Q4FK06;Q922B3	Gene_Symbol=Icam1	Isoform 1 of Intercellular adhesion molecule 1	2301.46	3588	3	2302.18	768.16	6.91	3951.4	3.122	0.181	0	431.5	2	2	0	0.7202	2.8912	1.49	1367.7	0.84	K.QEMN#GTYVC[160.19]HAFSSHGN#VTR.N	KQEMN#GTYVCHAFSSHGN#VTRN	456	469		ALLPIGVVKSVKQEMNGTYVCHAFSSHGNVT	EMNGTYVCHAFSSHGNVTRNVYLTVLYHSQN		N	G	T	N	V	T
CMC_Bio1_tech1	493	0.9873	16/28	K.VVN[117.09]C[160.19]QEFALSAN[117.09]ASR.D	IPI:IPI00118333.2	IPI00118333	O70472;A4VCH7;Q9CSR0	IPI00118333	O70472;A4VCH7;Q9CSR0	Gene_Symbol=Tmem131	Transmembrane protein 131	1671.81	3441	2	1671.65	836.912	5.97	3958.2	2.367	0.174	0	795.2	1	2	0	-0.1645	2.1311	0.75	1860.84	-0.12	K.VVN#C[160.19]QEFALSAN#ASR.D	KVVN#CQEFALSAN#ASRD	1048	1057		EISGYACEGYGFKVVNCQEFALSANASRDIV	YGFKVVNCQEFALSANASRDIVILFTPDFTA		N	C	Q	N	A	S
CMC_Bio1_tech1	494	1	22/32	R.IAPASN[117.09]VSHTVVLRPLK.A	IPI:IPI00467180.2	IPI00467180	Q9CPW5	IPI00467180	Q9CPW5	Gene_Symbol=Ssr2	Translocon-associated protein subunit beta	1805.12	13415	2	1806.53	903.569	11	3969	4.471	0.491	0	1019.6	1	2	0	1.4025	6.1896	4.72	1679.38	0.24	R.IAPASN#VSHTVVLRPLK.A	RIAPASN#VSHTVVLRPLKA	88			SGMLNVKWDRIAPASNVSHTVVLRPLKAGYF			N	V	S
CMC_Bio1_tech1	495	1	16/28	K.KENGVFEEISN[117.09]SSGR.F	IPI:IPI00123831.2,IPI:IPI00459329.1,IPI:IPI00662285.1,IPI:IPI00757771.1	IPI00123831;IPI00459329;IPI00662285;IPI00757771	P97300-1;P97300-4;P97300-3	IPI00123831	P97300-1	Gene_Symbol=Nptn	Isoform 1 of Neuroplastin	1655.71	6626	2	1654.77	828.864	4.79	3969.2	3.194	0.497	0	691.3	1	2	0	-0.948	5.3139	-0.19	1236.47	1.11	K.KENGVFEEISN#SSGR.F	KKENGVFEEISN#SSGRF	167			WIWRKKENGVFEEISNSSGRFFITNKENYTE			N	S	S
CMC_Bio1_tech1	496	1	28/76	K.DGQGVPLTGN[117.09]VTTSQMANER.G	IPI:IPI00124078.1	IPI00124078	Q8VE98;A6MDC5	IPI00124078	Q8VE98;A6MDC5	Gene_Symbol=Cd276	CD276 antigen	2078.22	15215	3	2078.38	693.746	4.37	3971.9	3.499	0.379	0.243	554.5	1	2	0	0.1623	5.5623	-0.51	1796.11	0.01	K.DGQGVPLTGN#VTTSQMANER.G	KDGQGVPLTGN#VTTSQMANERG	189			AEVFWKDGQGVPLTGNVTTSQMANERGLFDV			N	V	T
CMC_Bio1_tech1	497	1	23/26	R.DYGGNC[160.19]LIYDADN[117.09]K.T	IPI:IPI00308294.3,IPI:IPI00420158.1	IPI00308294;IPI00420158	Q9Z1X2-1;Q9Z1X2-2	IPI00308294	Q9Z1X2-1	Gene_Symbol=Ptdss2	Isoform 1 of Phosphatidylserine synthase 2	1620.69	3797	2	1621.67	811.351	3.93	3975.3	5.449	0.553	0	2009.8	1	2	0	0.9779	7.2802	-0.86	1836.38	-0.07	R.DYGGNC[160.19]LIYDADN#K.T	RDYGGNCLIYDADN#KT	159			PERDYGGNCLIYDADNKTDPFHNIWDKLDGF			N	K	T
CMC_Bio1_tech1	498	0.9624	14/48	K.GC[160.19]N[117.09]ESVDEVTGPC[160.19]SC[160.19]QDC[160.19]SIVC[160.19]GPK.P	IPI:IPI00132600.1,IPI:IPI00742278.1,IPI:IPI00986419.1	IPI00132600;IPI00742278;IPI00986419	O35604;Q7TMD4;Q3U2B2;Q8BLK0	IPI00132600	O35604	Gene_Symbol=Npc1	Niemann-Pick C1 protein	2819.07	9705	2	2818.83	1410.54	3.92	3979.2	2.501	0.148	0	202.5	1	1	0	-0.2403	2.0915	-0.87	1539.37	0.52	K.GC[160.19]N#ESVDEVTGPC[160.19]SC[160.19]QDC[160.19]SIVC[160.19]GPK.P	KGCN#ESVDEVTGPCSCQDCSIVCGPKP	229			SILGMEPMRNATKGCNESVDEVTGPCSCQDC			N	E	S
CMC_Bio1_tech1	499	0.9991	15/18	R.TLLGYYN[117.09]QSK.G	IPI:IPI00474477.1,IPI:IPI00605271.1,IPI:IPI00626466.6,IPI:IPI00785414.1,IPI:IPI00874741.1,IPI:IPI00971259.1,IPI:IPI00974711.2,IPI:IPI00986612.1,IPI:IPI00986762.1,IPI:IPI00986945.1,IPI:IPI01026608.1	IPI00474477;IPI00605271;IPI00626466;IPI00785414;IPI00874741;IPI00971259;IPI00974711;IPI00986612;IPI00986762;IPI00986945;IPI01026608	Q61893;Q52L73;Q9TQM1;E9Q5B3	IPI00474477	Q61893	Gene_Symbol=H2-D1	MRNA,	1189.31	6896	2	1189.83	595.661	8.17	3984.8	2.583	0.35	0	950.5	1	2	0	0.5176	4.0089	2.48	1724.46	0.16	R.TLLGYYN#QSK.G	RTLLGYYN#QSKG	107			EQSFRVSLRTLLGYYNQSKGGSHTLQQMYGC			N	Q	S
CMC_Bio1_tech1	500	1	17/20	R.N[117.09]VSC[160.19]LWC[160.19]NENK.A	IPI:IPI00377642.2,IPI:IPI00970250.1,IPI:IPI00970442.1	IPI00377642;IPI00970250;IPI00970442	Q8R143;Q3U9U7;F6TFF2;E0CXB5	IPI00377642	Q8R143;Q3U9U7	Gene_Symbol=Pttg1ip	Pituitary tumor-transforming gene 1 protein-interacting protein	1426.57	14849	2	1426.41	714.292	5.99	3984.9	3.922	0.334	0	1292.7	1	2	0	-0.1635	5.0576	0.76	1438.69	0.72	R.N#VSC[160.19]LWC[160.19]NENK.A	RN#VSCLWCNENKA	51			GCSEYTNRSCEECLRNVSCLWCNENKACMDY			N	V	S
CMC_Bio1_tech1	501	0.9996	22/32	R.IAPASN[117.09]VSHTVVLRPLK.A	IPI:IPI00467180.2	IPI00467180	Q9CPW5	IPI00467180	Q9CPW5	Gene_Symbol=Ssr2	Translocon-associated protein subunit beta	1805.12	5243	2	1803.77	903.569	11	3988.3	3.629	0.374	0	937.2	1	2	0	-1.3575	4.763	4.72	1679.38	0.25	R.IAPASN#VSHTVVLRPLK.A	RIAPASN#VSHTVVLRPLKA	88			SGMLNVKWDRIAPASNVSHTVVLRPLKAGYF			N	V	S
CMC_Bio1_tech1	502	1	27/56	R.FTC[160.19]N[117.09]QTTDVIIIHSK.K	IPI:IPI00319509.5	IPI00319509	P97449;Q3UP74	IPI00319509	P97449;Q3UP74	Gene_Symbol=Anpep	Aminopeptidase N	1780	13039	3	1780.57	594.342	6.73	3992.3	4.141	0.372	0	774.8	1	2	0	0.5643	6.2033	1.35	1965.09	-0.31	R.FTC[160.19]N#QTTDVIIIHSK.K	RFTCN#QTTDVIIIHSKK	114			GLYIFQGNSTVRFTCNQTTDVIIIHSKKLNY			N	Q	T
CMC_Bio1_tech1	503	0.9998	15/24	K.VSLTN[117.09]VSISDEGR.Y	IPI:IPI00322447.4,IPI:IPI00410985.4,IPI:IPI00411088.5,IPI:IPI00461967.2,IPI:IPI00849722.4,IPI:IPI00856723.3	IPI00322447;IPI00410985;IPI00411088;IPI00461967;IPI00849722;IPI00856723	Q8R5M8-1;Q8R5M8-4;Q8R5M8-2;B5L830	IPI00322447	Q8R5M8-1	Gene_Symbol=Cadm1	Isoform 1 of Cell adhesion molecule 1	1379.46	7064	2	1379.29	690.739	4.37	3994.3	2.547	0.334	0	720.4	1	2	0	-0.1787	3.6145	-0.51	1742.15	0.13	K.VSLTN#VSISDEGR.Y	KVSLTN#VSISDEGRY	116			QLLNFSSSELKVSLTNVSISDEGRYFCQLYT			N	V	S
CMC_Bio1_tech1	504	0.9998	26/104	K.GHQNGSVAAVNGHTN[117.09]SFPSLENSVKPR.K	IPI:IPI00308278.1	IPI00308278	Q8BHI7	IPI00308278	Q8BHI7	Gene_Symbol=Elovl5	Elongation of very long chain fatty acids protein 5	2807.98	12531	3	2807.2	937.002	8.76	3994.9	3.733	0.433	0	403.8	2	2	0	-0.7864	6.0183	2.95	930.51	1.73	K.GHQNGSVAAVNGHTN#SFPSLENSVKPR.K	KGHQNGSVAAVNGHTN#SFPSLENSVKPRK	282			KGHQNGSVAAVNGHTNSFPSLENSVKPRKQR			N	S	F
CMC_Bio1_tech1	505	0.9974	19/24	R.N[117.09]QSVGDPN[117.09]VDLIR.T	IPI:IPI00127447.3	IPI00127447	O35114;Q3TCS7	IPI00127447	O35114;Q3TCS7	Gene_Symbol=Scarb2	Lysosome membrane protein 2	1432.51	7138	2	1432.57	717.265	4.21	3996.8	2.457	0.193	0	1241.6	1	2	0	0.0508	2.4801	-0.64	1506.37	0.6	R.N#QSVGDPN#VDLIR.T	RN#QSVGDPN#VDLIRT	122	129		TTISAVTNKAYVFERNQSVGDPNVDLIRTIN	NKAYVFERNQSVGDPNVDLIRTINIPLLTVV		N	Q	S	N	V	D
CMC_Bio1_tech1	506	0.9999	17/28	K.VVNC[160.19]QEFALSAN[117.09]ASR.D	IPI:IPI00118333.2	IPI00118333	O70472;A4VCH7;Q9CSR0	IPI00118333	O70472;A4VCH7;Q9CSR0	Gene_Symbol=Tmem131	Transmembrane protein 131	1668.82	15722	2	1669.47	835.418	5.97	4009.5	3.205	0.384	0	976.6	1	2	0	0.6437	4.4964	0.75	1855.96	-0.08	K.VVNC[160.19]QEFALSAN#ASR.D	KVVNCQEFALSAN#ASRD	1057			YGFKVVNCQEFALSANASRDIVILFTPDFTA			N	A	S
CMC_Bio1_tech1	507	1	16/36	R.IKEQVVGLLAQN[117.09]N[117.09]C[160.19]SC[160.19]ESK.G	IPI:IPI00122592.1	IPI00122592	Q09200;Q3UN35;Q8VDF0	IPI00122592	Q09200;Q3UN35;Q8VDF0	Gene_Symbol=B4galnt1	Beta-1,4 N-acetylgalactosaminyltransferase 1	2183.45	4349	2	2184.89	1092.73	6.13	4009.7	3.641	0.448	0	591.1	1	2	1	1.4397	5.3135	0.87	1687.2	0.25	R.IKEQVVGLLAQN#N#C[160.19]SC[160.19]ESK.G	RIKEQVVGLLAQN#N#CSCESKG	78	79		IPVRIKEQVVGLLAQNNCSCESKGGSLPLPF	PVRIKEQVVGLLAQNNCSCESKGGSLPLPFL		N	N	C	N	C	S
CMC_Bio1_tech1	508	1	19/36	R.IKEQVVGLLAQNN[117.09]C[160.19]SC[160.19]ESK.G	IPI:IPI00122592.1	IPI00122592	Q09200;Q3UN35;Q8VDF0	IPI00122592	Q09200;Q3UN35;Q8VDF0	Gene_Symbol=B4galnt1	Beta-1,4 N-acetylgalactosaminyltransferase 1	2180.46	5524	2	2179.93	1091.24	6.13	4011	5.171	0.501	0.035	1188.8	1	2	1	-0.532	6.6605	0.87	1616.99	0.39	R.IKEQVVGLLAQNN#C[160.19]SC[160.19]ESK.G	RIKEQVVGLLAQNN#CSCESKG	79			PVRIKEQVVGLLAQNNCSCESKGGSLPLPFL			N	C	S
CMC_Bio1_tech1	509	0.9997	17/34	K.LAQN[117.09]VTGNSGIN[117.09]LTC[160.19]TSK.Q	IPI:IPI00113949.3,IPI:IPI00620020.2,IPI:IPI00828409.1	IPI00113949;IPI00620020;IPI00828409	E9QMN7;Q3T9F8;Q3TDR5;Q61238;Q64381;P42082-1;Q549Q9;Q91YV7;P42082-2	IPI00113949	E9QMN7;Q3T9F8;Q3TDR5;Q61238;Q64381	Gene_Symbol=Cd86	Uncharacterized protein	1884.05	2858	2	1883.41	943.035	8.22	4012.9	2.953	0.418	0.138	589.5	1	2	0	-0.6495	4.5213	2.53	1713.03	0.2	K.LAQN#VTGNSGIN#LTC[160.19]TSK.Q	KLAQN#VTGNSGIN#LTCTSKQ	193	201		SVIANFSEPEIKLAQNVTGNSGINLTCTSKQ	PEIKLAQNVTGNSGINLTCTSKQGHPKPKKM		N	V	T	N	L	T
CMC_Bio1_tech1	510	0.9999	17/28	K.VVNC[160.19]QEFALSAN[117.09]ASR.D	IPI:IPI00118333.2	IPI00118333	O70472;A4VCH7;Q9CSR0	IPI00118333	O70472;A4VCH7;Q9CSR0	Gene_Symbol=Tmem131	Transmembrane protein 131	1668.82	6296	2	1667.01	835.418	5.97	4018.7	2.972	0.504	0	489.6	1	2	0	-1.8163	5.1681	0.75	1855.96	-0.08	K.VVNC[160.19]QEFALSAN#ASR.D	KVVNCQEFALSAN#ASRD	1057			YGFKVVNCQEFALSANASRDIVILFTPDFTA			N	A	S
CMC_Bio1_tech1	511	1	27/36	R.EAFLPQGGSVQVN[117.09]C[160.19]SSSC[160.19]K.E	IPI:IPI00122973.1,IPI:IPI00230702.1,IPI:IPI00652391.1	IPI00122973;IPI00230702;IPI00652391	P13597-1;Q3TB10;Q3TB21;Q3THH5;Q3U7Q9;Q3U7T2;Q3U8M7;Q3UAU5;Q3UDC5;Q3UDJ5;Q3UE52;Q4FK06;Q922B3;P13597-2;Q3U5Y1	IPI00122973	P13597-1;Q3TB10;Q3TB21;Q3THH5;Q3U7Q9;Q3U7T2;Q3U8M7;Q3UAU5;Q3UDC5;Q3UDJ5;Q3UE52;Q4FK06;Q922B3	Gene_Symbol=Icam1	Isoform 1 of Intercellular adhesion molecule 1	2058.25	14215	2	2057.75	1030.13	6.08	4022	5.726	0.595	0	1304.6	1	2	0	-0.5022	7.6271	0.83	1678.4	0.27	R.EAFLPQGGSVQVN#C[160.19]SSSC[160.19]K.E	REAFLPQGGSVQVN#CSSSCKE	47			HPREAFLPQGGSVQVNCSSSCKEDLSLGLET			N	C	S
CMC_Bio1_tech1	512	1	32/72	R.IKEQVVGLLAQNN[117.09]C[160.19]SC[160.19]ESK.G	IPI:IPI00122592.1	IPI00122592	Q09200;Q3UN35;Q8VDF0	IPI00122592	Q09200;Q3UN35;Q8VDF0	Gene_Symbol=B4galnt1	Beta-1,4 N-acetylgalactosaminyltransferase 1	2180.46	11879	3	2180.11	727.826	6.13	4025.6	5.144	0.436	0.067	2044.5	1	2	1	-0.3492	7.2641	0.87	1616.99	0.4	R.IKEQVVGLLAQNN#C[160.19]SC[160.19]ESK.G	RIKEQVVGLLAQNN#CSCESKG	79			PVRIKEQVVGLLAQNNCSCESKGGSLPLPFL			N	C	S
CMC_Bio1_tech1	513	0.9999	18/38	R.PSDATN[117.09]SSNLDALSSNTSLK.L	IPI:IPI00169845.2	IPI00169845	Q8K273	IPI00169845	Q8K273	Gene_Symbol=Mmgt1	Membrane magnesium transporter 1	2025.08	730	2	2025.13	1013.55	4.21	4033.3	3.312	0.453	0.121	647.5	1	1	0	0.0423	5.0911	-0.64	1836.16	-0.03	R.PSDATN#SSNLDALSSNTSLK.L	RPSDATN#SSNLDALSSNTSLKL	108			FNHRGRVLFRPSDATNSSNLDALSSNTSLKL			N	S	S
CMC_Bio1_tech1	514	1	20/24	R.N[117.09]QSVGDPNVDLIR.T	IPI:IPI00127447.3	IPI00127447	O35114;Q3TCS7	IPI00127447	O35114;Q3TCS7	Gene_Symbol=Scarb2	Lysosome membrane protein 2	1429.53	8131	2	1429.49	715.77	4.21	4037.7	3.984	0.471	0	1264.5	1	2	0	-0.0409	5.8939	-0.64	1436.15	0.76	R.N#QSVGDPNVDLIR.T	RN#QSVGDPNVDLIRT	122			TTISAVTNKAYVFERNQSVGDPNVDLIRTIN			N	Q	S
CMC_Bio1_tech1	515	0.9993	14/18	R.LFQN[117.09]C[160.19]SELYK.A	IPI:IPI00279051.3,IPI:IPI00625262.4,IPI:IPI00626341.2,IPI:IPI00877284.1	IPI00279051;IPI00625262;IPI00626341;IPI00877284	Q8BXN9-3;A2AQJ7;Q8BXN9-2;A2AQJ6;Q8BXN9-1;A2AQJ5	IPI00279051	Q8BXN9-3;A2AQJ7	Gene_Symbol=Tmem87a	Uncharacterized protein	1304.46	14573	2	1305.29	653.238	5.99	4038.3	3.107	0.22	0	887.5	1	2	0	0.8234	3.6311	0.77	1810.61	0.02	R.LFQN#C[160.19]SELYK.A	RLFQN#CSELYKA	131			KGLSGRYQTSSRLFQNCSELYKAQSFSGDFT			N	C	S
CMC_Bio1_tech1	516	0.9999	18/28	R.FTC[160.19]N[117.09]QTTDVIIIHSK.K	IPI:IPI00319509.5	IPI00319509	P97449;Q3UP74	IPI00319509	P97449;Q3UP74	Gene_Symbol=Anpep	Aminopeptidase N	1780	9893	2	1779.87	891.009	6.73	4043.3	3.788	0.37	0	936.1	1	2	0	-0.1385	4.851	1.35	1965.09	-0.28	R.FTC[160.19]N#QTTDVIIIHSK.K	RFTCN#QTTDVIIIHSKK	114			GLYIFQGNSTVRFTCNQTTDVIIIHSKKLNY			N	Q	T
CMC_Bio1_tech1	517	1	25/30	K.AHLMEIQVN[117.09]GGTVAEK.L	IPI:IPI00321170.9,IPI:IPI00605077.1	IPI00321170;IPI00605077	P27659;Q3T9U9;Q3U9L3;Q3UB15;Q3UB67;Q3UB90;Q99N25;D3YZ47	IPI00321170	P27659;Q3T9U9;Q3U9L3;Q3UB15;Q3UB67;Q3UB90;Q99N25	Gene_Symbol=Rpl3	60S ribosomal protein L3	1699.92	13072	2	1699.59	850.967	5.4	4052	4.765	0.485	0.412	2666.1	1	2	0	-0.3337	6.3198	0.3	1836.96	-0.02	K.AHLMEIQVN#GGTVAEK.L	KAHLMEIQVN#GGTVAEKL	186			LPLRQKKAHLMEIQVNGGTVAEKLDWARERL			N	G	G
CMC_Bio1_tech1	518	0.9994	26/72	R.IKEQVVGLLAQN[117.09]N[117.09]C[160.19]SC[160.19]ESK.G	IPI:IPI00122592.1	IPI00122592	Q09200;Q3UN35;Q8VDF0	IPI00122592	Q09200;Q3UN35;Q8VDF0	Gene_Symbol=B4galnt1	Beta-1,4 N-acetylgalactosaminyltransferase 1	2183.45	7348	3	2184.67	728.822	6.13	4055.5	4.221	0.359	0	734.5	1	2	1	1.2225	5.8742	0.87	1687.2	0.28	R.IKEQVVGLLAQN#N#C[160.19]SC[160.19]ESK.G	RIKEQVVGLLAQN#N#CSCESKG	78	79		IPVRIKEQVVGLLAQNNCSCESKGGSLPLPF	PVRIKEQVVGLLAQNNCSCESKGGSLPLPFL		N	N	C	N	C	S
CMC_Bio1_tech1	519	0.9783	14/30	R.EETLLYDN[117.09]ATSSVADR.K	IPI:IPI00223987.1	IPI00223987	Q8C129;Q3TTA8;Q6NY09;Q8BZ14	IPI00223987	Q8C129;Q3TTA8;Q6NY09;Q8BZ14	Gene_Symbol=Lnpep	Leucyl-cystinyl aminopeptidase	1786.84	7992	2	1784.89	894.428	3.92	4058.2	2.026	0.312	0	225.4	2	2	0	-1.9552	2.5776	-0.87	2200.4	-0.74	R.EETLLYDN#ATSSVADR.K	REETLLYDN#ATSSVADRK	447			NWGLLTFREETLLYDNATSSVADRKLVTKII			N	A	T
CMC_Bio1_tech1	520	0.9983	28/88	R.INNGGC[160.19]QDLC[160.19]LLTHQGHVN[117.09]C[160.19]SC[160.19]R.G	IPI:IPI00119063.2	IPI00119063	Q91ZX7;Q3U454;Q811K6;Q8C4T5	IPI00119063	Q91ZX7;Q3U454;Q811K6;Q8C4T5	Gene_Symbol=Lrp1	Prolow-density lipoprotein receptor-related protein 1	2717.01	5771	3	2715.73	906.677	6.88	4059.6	3.306	0.29	0	815.6	1	2	0	-1.2797	4.3088	1.47	1343.64	0.96	R.INNGGC[160.19]QDLC[160.19]LLTHQGHVN#C[160.19]SC[160.19]R.G	RINNGGCQDLCLLTHQGHVN#CSCRG	2503			GGCQDLCLLTHQGHVNCSCRGGRILQEDFTC			N	C	S
CMC_Bio1_tech1	521	1	24/76	R.QN[117.09]C[160.19]SGQQQLLC[160.19]LHPATEAPR.N	IPI:IPI00169818.1	IPI00169818	Q8K1T1;B9EHD0	IPI00169818	Q8K1T1;B9EHD0	Gene_Symbol=Lrrc25	Leucine-rich repeat-containing protein 25	2311.55	714	3	2312.74	771.525	6.73	4071.9	4.257	0.449	0	808.9	2	2	0	1.1854	6.7189	1.35	1584.57	0.49	R.QN#C[160.19]SGQQQLLC[160.19]LHPATEAPR.N	RQN#CSGQQQLLCLHPATEAPRN	133			ADCSCGLASWYALRQNCSGQQQLLCLHPATE			N	C	S
CMC_Bio1_tech1	522	0.9998	14/32	K.EQVVGLLAQN[117.09]NC[160.19]SC[160.19]ESK.G	IPI:IPI00122592.1	IPI00122592	Q09200;Q3UN35;Q8VDF0	IPI00122592	Q09200;Q3UN35;Q8VDF0	Gene_Symbol=B4galnt1	Beta-1,4 N-acetylgalactosaminyltransferase 1	1939.13	1249	2	1939.71	970.57	4.53	4075.9	3.2	0.331	0.013	343	1	2	0	0.5792	4.1044	-0.39	1815.67	0.03	K.EQVVGLLAQN#NC[160.19]SC[160.19]ESK.G	KEQVVGLLAQN#NCSCESKG	78			IPVRIKEQVVGLLAQNNCSCESKGGSLPLPF			N	N	C
CMC_Bio1_tech1	523	1	18/32	R.IAPASN[117.09]VSHTVVLRPLK.A	IPI:IPI00467180.2	IPI00467180	Q9CPW5	IPI00467180	Q9CPW5	Gene_Symbol=Ssr2	Translocon-associated protein subunit beta	1805.12	5979	2	1804.45	903.569	11	4086.7	3.478	0.481	0	844.9	1	2	0	-0.6775	5.4297	4.72	1679.38	0.31	R.IAPASN#VSHTVVLRPLK.A	RIAPASN#VSHTVVLRPLKA	88			SGMLNVKWDRIAPASNVSHTVVLRPLKAGYF			N	V	S
CMC_Bio1_tech1	524	0.9989	22/56	K.KEN[117.09]GVFEEISN[117.09]SSGR.F	IPI:IPI00123831.2,IPI:IPI00459329.1,IPI:IPI00662285.1,IPI:IPI00757771.1	IPI00123831;IPI00459329;IPI00662285;IPI00757771	P97300-1;P97300-4;P97300-3	IPI00123831	P97300-1	Gene_Symbol=Nptn	Isoform 1 of Neuroplastin	1658.7	13768	3	1657.24	553.908	4.79	4092.1	3.508	0.247	0.224	705.5	1	2	0	-1.4634	4.3298	-0.19	1241.35	1.18	K.KEN#GVFEEISN#SSGR.F	KKEN#GVFEEISN#SSGRF	159	167		SVGYPHPEWIWRKKENGVFEEISNSSGRFFI	WIWRKKENGVFEEISNSSGRFFITNKENYTE		N	G	V	N	S	S
CMC_Bio1_tech1	525	0.9921	16/24	R.N[117.09]QSVGDPN[117.09]VDLIR.T	IPI:IPI00127447.3	IPI00127447	O35114;Q3TCS7	IPI00127447	O35114;Q3TCS7	Gene_Symbol=Scarb2	Lysosome membrane protein 2	1432.51	5972	2	1432.73	717.265	4.21	4093.3	2.275	0.154	0	683.3	1	2	0	0.2108	1.9751	-0.64	1506.37	0.65	R.N#QSVGDPN#VDLIR.T	RN#QSVGDPN#VDLIRT	122	129		TTISAVTNKAYVFERNQSVGDPNVDLIRTIN	NKAYVFERNQSVGDPNVDLIRTINIPLLTVV		N	Q	S	N	V	D
CMC_Bio1_tech1	526	0.9977	13/30	R.FC[160.19]AYEN[117.09]C[160.19]SADLQVSAK.V	IPI:IPI00121334.1,IPI:IPI00421244.4,IPI:IPI01007821.1	IPI00121334;IPI00421244;IPI01007821	Q00651;Q3U0V9;Q3U1F2;Q61989;Q78E20;Q792F9;Q8BQ25;E9QK91;Q6NV53	IPI00121334	Q00651	Gene_Symbol=Itga4	Integrin alpha-4	1866.03	10341	2	1867.07	934.023	4.37	4096.1	2.462	0.238	0	291.1	1	2	0	1.0348	2.707	-0.51	1811.72	0.05	R.FC[160.19]AYEN#C[160.19]SADLQVSAK.V	RFCAYEN#CSADLQVSAKV	633			VIRKMINFARFCAYENCSADLQVSAKVGFLK			N	C	S
CMC_Bio1_tech1	527	1	16/20	K.ELN[117.09]YTELEC[160.19]TK.W	IPI:IPI00170395.2	IPI00170395	Q8JZX6	IPI00170395	Q8JZX6	Gene_Symbol=Clec4a3	dendritic cell inhibitory receptor 3	1402.52	2780	2	1402.49	702.266	4.25	4097.5	3.449	0.411	0	1194.4	1	2	0	-0.0322	5.2343	-0.61	1635.22	0.4	K.ELN#YTELEC[160.19]TK.W	KELN#YTELECTKW	86			KYSQLLEEKMIIKELNYTELECTKWASLLED			N	Y	T
CMC_Bio1_tech1	528	1	19/24	K.VSLTN[117.09]VSISDEGR.Y	IPI:IPI00322447.4,IPI:IPI00410985.4,IPI:IPI00411088.5,IPI:IPI00461967.2,IPI:IPI00849722.4,IPI:IPI00856723.3	IPI00322447;IPI00410985;IPI00411088;IPI00461967;IPI00849722;IPI00856723	Q8R5M8-1;Q8R5M8-4;Q8R5M8-2;B5L830	IPI00322447	Q8R5M8-1	Gene_Symbol=Cadm1	Isoform 1 of Cell adhesion molecule 1	1379.46	2499	2	1378.67	690.739	4.37	4098.2	3.972	0.476	0	1096.3	1	2	0	-0.7987	5.9219	-0.51	1742.15	0.19	K.VSLTN#VSISDEGR.Y	KVSLTN#VSISDEGRY	116			QLLNFSSSELKVSLTNVSISDEGRYFCQLYT			N	V	S
CMC_Bio1_tech1	529	0.9653	15/34	K.LAQN[117.09]VTGNSGIN[117.09]LTC[160.19]TSK.Q	IPI:IPI00113949.3,IPI:IPI00620020.2,IPI:IPI00828409.1	IPI00113949;IPI00620020;IPI00828409	E9QMN7;Q3T9F8;Q3TDR5;Q61238;Q64381;P42082-1;Q549Q9;Q91YV7;P42082-2	IPI00113949	E9QMN7;Q3T9F8;Q3TDR5;Q61238;Q64381	Gene_Symbol=Cd86	Uncharacterized protein	1884.05	15560	2	1884.59	943.035	8.22	4103.7	2.323	0.23	0.13	225.2	3	2	0	0.5305	2.2709	2.53	1713.03	0.25	K.LAQN#VTGNSGIN#LTC[160.19]TSK.Q	KLAQN#VTGNSGIN#LTCTSKQ	193	201		SVIANFSEPEIKLAQNVTGNSGINLTCTSKQ	PEIKLAQNVTGNSGINLTCTSKQGHPKPKKM		N	V	T	N	L	T
CMC_Bio1_tech1	530	1	20/24	K.FVN[117.09]STGYLTEAEK.F	IPI:IPI00153187.4	IPI00153187	Q8R0F3	IPI00153187	Q8R0F3	Gene_Symbol=Sumf1	Sulfatase-modifying factor 1	1461.56	10581	2	1461.07	731.789	4.53	4113.5	3.164	0.427	0	1098.9	1	2	0	-0.4981	4.9142	-0.39	1799.52	0.09	K.FVN#STGYLTEAEK.F	KFVN#STGYLTEAEKF	139			MDAYEVSNADFEKFVNSTGYLTEAEKFGDSF			N	S	T
CMC_Bio1_tech1	531	0.9782	12/16	K.C[160.19]QLSFINN[117.09]R.T	IPI:IPI00342691.2	IPI00342691	Q6R5N8;Q148Y7	IPI00342691	Q6R5N8;Q148Y7	Gene_Symbol=Tlr13	Toll-like receptor 13	1154.29	1435	2	1154.19	578.152	8.25	4142	2.667	0.166	0.038	653.7	1	2	0	-0.1045	2.8729	2.55	1499.01	0.7	K.C[160.19]QLSFINN#R.T	KCQLSFINN#RT	413			LQKLNLNKCQLSFINNRTWSSLQNLTSLDLS			N	R	T
CMC_Bio1_tech1	532	1	32/96	R.ETDKN[117.09]C[160.19]SEGLYQGGPFC[160.19]C[160.19]QPC[160.19]QPGK.K	IPI:IPI00110896.2	IPI00110896	P25446;A1Y9B2	IPI00110896	P25446;A1Y9B2	Gene_Symbol=Fas	Tumor necrosis factor receptor superfamily member 6	2921.18	1643	3	2921.62	974.734	4.68	4146.5	5.211	0.377	0	1091.9	1	2	1	0.4369	6.3565	-0.27	1426.61	0.84	R.ETDKN#C[160.19]SEGLYQGGPFC[160.19]C[160.19]QPC[160.19]QPGK.K	RETDKN#CSEGLYQGGPFCCQPCQPGKK	43			SESLKLRRRVRETDKNCSEGLYQGGPFCCQP			N	C	S
CMC_Bio1_tech1	533	1	23/56	R.FTC[160.19]N[117.09]QTTDVIIIHSK.K	IPI:IPI00319509.5	IPI00319509	P97449;Q3UP74	IPI00319509	P97449;Q3UP74	Gene_Symbol=Anpep	Aminopeptidase N	1780	4092	3	1780.03	594.342	6.73	4149.9	3.023	0.397	0	486.3	1	2	0	0.0243	5.6016	1.35	1965.09	-0.22	R.FTC[160.19]N#QTTDVIIIHSK.K	RFTCN#QTTDVIIIHSKK	114			GLYIFQGNSTVRFTCNQTTDVIIIHSKKLNY			N	Q	T
CMC_Bio1_tech1	534	0.9329	20/116	K.DC[160.19]PPC[160.19]NPGFYN[117.09]N[117.09]GSSSC[160.19]HPC[160.19]PPGTFSDGTK.E	IPI:IPI00406094.5,IPI:IPI00856615.1,IPI:IPI00857664.1,IPI:IPI00894688.1	IPI00406094;IPI00856615;IPI00857664;IPI00894688	Q3UZV7-1;B9EHI9;Q3UZV7-5;E9PUJ3;Q8K107;Q3UZV7-2	IPI00406094	Q3UZV7-1;B9EHI9	Gene_Symbol=9330182L06Rik	Isoform 1 of UPF0577 protein KIAA1324-like homolog	3321.51	13827	3	3320.44	1108.18	5.21	4151.9	3.198	0.207	0.155	100	104	2	0	-1.0748	2.2721	0.15	1530.38	0.64	K.DC[160.19]PPC[160.19]NPGFYN#N#GSSSC[160.19]HPC[160.19]PPGTFSDGTK.E	KDCPPCNPGFYN#N#GSSSCHPCPPGTFSDGTKE	403	404		SGEKKDCPPCNPGFYNNGSSSCHPCPPGTFS	GEKKDCPPCNPGFYNNGSSSCHPCPPGTFSD		N	N	G	N	G	S
CMC_Bio1_tech1	535	0.9885	18/28	R.FTC[160.19]N[117.09]QTTDVIIIHSK.K	IPI:IPI00319509.5	IPI00319509	P97449;Q3UP74	IPI00319509	P97449;Q3UP74	Gene_Symbol=Anpep	Aminopeptidase N	1780	10709	2	1779.63	891.009	6.73	4152.3	2.65	0.169	0	643.7	1	2	0	-0.3785	2.4033	1.35	1965.09	-0.22	R.FTC[160.19]N#QTTDVIIIHSK.K	RFTCN#QTTDVIIIHSKK	114			GLYIFQGNSTVRFTCNQTTDVIIIHSKKLNY			N	Q	T
CMC_Bio1_tech1	536	0.9999	15/32	R.N[117.09]STQSMYC[160.19]IPC[160.19]EGPC[160.19]PK.V	IPI:IPI00120225.1,IPI:IPI00987488.1,IPI:IPI01008146.1	IPI00120225;IPI00987488;IPI01008146	Q60751;Q3U1L4;Q3UVJ3;E9QNX9	IPI00120225	Q60751	Gene_Symbol=Igf1r	Insulin-like growth factor 1 receptor	2032.3	1322	2	2031.01	1017.16	5.98	4162.7	3.354	0.43	0	364.7	1	2	0	-1.2914	4.9573	0.76	1386.36	0.93	R.N#STQSMYC[160.19]IPC[160.19]EGPC[160.19]PK.V	RN#STQSMYCIPCEGPCPKV	314			HDDECMQECPSGFIRNSTQSMYCIPCEGPCP			N	S	T
CMC_Bio1_tech1	537	0.9982	15/24	R.GPC[160.19]SHLC[160.19]LINYN[117.09]R.T	IPI:IPI00119063.2	IPI00119063	Q91ZX7;Q3U454;Q811K6;Q8C4T5	IPI00119063	Q91ZX7;Q3U454;Q811K6;Q8C4T5	Gene_Symbol=Lrp1	Prolow-density lipoprotein receptor-related protein 1	1606.82	1722	2	1605.47	804.417	8.07	4170.9	2.799	0.373	0.198	452.8	1	2	0	-1.3546	4.1692	2.4	1671.11	0.38	R.GPC[160.19]SHLC[160.19]LINYN#R.T	RGPCSHLCLINYN#RT	1559			NGGRGPCSHLCLINYNRTVSCACPHLMKLHK			N	R	T
CMC_Bio1_tech1	538	1	16/32	K.EQVVGLLAQNN[117.09]C[160.19]SC[160.19]ESK.G	IPI:IPI00122592.1	IPI00122592	Q09200;Q3UN35;Q8VDF0	IPI00122592	Q09200;Q3UN35;Q8VDF0	Gene_Symbol=B4galnt1	Beta-1,4 N-acetylgalactosaminyltransferase 1	1939.13	782	2	1939.69	970.57	4.53	4171.4	3.313	0.436	0.027	543.9	1	2	0	0.5592	4.9675	-0.39	1815.67	0.09	K.EQVVGLLAQNN#C[160.19]SC[160.19]ESK.G	KEQVVGLLAQNN#CSCESKG	79			PVRIKEQVVGLLAQNNCSCESKGGSLPLPFL			N	C	S
CMC_Bio1_tech1	539	0.9483	17/56	K.KEN[117.09]GVFEEISN[117.09]SSGR.F	IPI:IPI00123831.2,IPI:IPI00459329.1,IPI:IPI00662285.1,IPI:IPI00757771.1	IPI00123831;IPI00459329;IPI00662285;IPI00757771	P97300-1;P97300-4;P97300-3	IPI00123831	P97300-1	Gene_Symbol=Nptn	Isoform 1 of Neuroplastin	1658.7	3088	3	1657.63	553.908	4.79	4183.4	2.728	0.189	0	372.5	8	2	0	-1.0734	2.5402	-0.19	1241.35	1.23	K.KEN#GVFEEISN#SSGR.F	KKEN#GVFEEISN#SSGRF	159	167		SVGYPHPEWIWRKKENGVFEEISNSSGRFFI	WIWRKKENGVFEEISNSSGRFFITNKENYTE		N	G	V	N	S	S
CMC_Bio1_tech1	540	1	21/36	R.EAFLPQGGSVQVN[117.09]C[160.19]SSSC[160.19]K.E	IPI:IPI00122973.1,IPI:IPI00230702.1,IPI:IPI00652391.1	IPI00122973;IPI00230702;IPI00652391	P13597-1;Q3TB10;Q3TB21;Q3THH5;Q3U7Q9;Q3U7T2;Q3U8M7;Q3UAU5;Q3UDC5;Q3UDJ5;Q3UE52;Q4FK06;Q922B3;P13597-2;Q3U5Y1	IPI00122973	P13597-1;Q3TB10;Q3TB21;Q3THH5;Q3U7Q9;Q3U7T2;Q3U8M7;Q3UAU5;Q3UDC5;Q3UDJ5;Q3UE52;Q4FK06;Q922B3	Gene_Symbol=Icam1	Isoform 1 of Intercellular adhesion molecule 1	2058.25	10213	2	2058.23	1030.13	6.08	4188.1	3.9	0.365	0	882.5	1	2	0	-0.0222	4.8941	0.83	1678.4	0.37	R.EAFLPQGGSVQVN#C[160.19]SSSC[160.19]K.E	REAFLPQGGSVQVN#CSSSCKE	47			HPREAFLPQGGSVQVNCSSSCKEDLSLGLET			N	C	S
CMC_Bio1_tech1	541	1	20/24	K.VSLTN[117.09]VSISDEGR.Y	IPI:IPI00322447.4,IPI:IPI00410985.4,IPI:IPI00411088.5,IPI:IPI00461967.2,IPI:IPI00849722.4,IPI:IPI00856723.3	IPI00322447;IPI00410985;IPI00411088;IPI00461967;IPI00849722;IPI00856723	Q8R5M8-1;Q8R5M8-4;Q8R5M8-2;B5L830	IPI00322447	Q8R5M8-1	Gene_Symbol=Cadm1	Isoform 1 of Cell adhesion molecule 1	1379.46	8909	2	1380.43	690.739	4.37	4188.8	3.648	0.494	0	1387.7	1	2	0	0.9613	5.8107	-0.51	1742.15	0.25	K.VSLTN#VSISDEGR.Y	KVSLTN#VSISDEGRY	116			QLLNFSSSELKVSLTNVSISDEGRYFCQLYT			N	V	S
CMC_Bio1_tech1	542	1	18/32	R.IAPASN[117.09]VSHTVVLRPLK.A	IPI:IPI00467180.2	IPI00467180	Q9CPW5	IPI00467180	Q9CPW5	Gene_Symbol=Ssr2	Translocon-associated protein subunit beta	1805.12	3288	2	1804.79	903.569	11	4189.4	3.583	0.476	0	607	1	2	0	-0.3375	5.4744	4.72	1679.38	0.37	R.IAPASN#VSHTVVLRPLK.A	RIAPASN#VSHTVVLRPLKA	88			SGMLNVKWDRIAPASNVSHTVVLRPLKAGYF			N	V	S
CMC_Bio1_tech1	543	0.9934	16/34	K.LAQN[117.09]VTGNSGIN[117.09]LTC[160.19]TSK.Q	IPI:IPI00113949.3,IPI:IPI00620020.2,IPI:IPI00828409.1	IPI00113949;IPI00620020;IPI00828409	E9QMN7;Q3T9F8;Q3TDR5;Q61238;Q64381;P42082-1;Q549Q9;Q91YV7;P42082-2	IPI00113949	E9QMN7;Q3T9F8;Q3TDR5;Q61238;Q64381	Gene_Symbol=Cd86	Uncharacterized protein	1884.05	15127	2	1885.11	943.035	8.22	4204.5	2.74	0.244	0.227	353.5	1	2	0	1.0505	3.0434	2.53	1713.03	0.31	K.LAQN#VTGNSGIN#LTC[160.19]TSK.Q	KLAQN#VTGNSGIN#LTCTSKQ	193	201		SVIANFSEPEIKLAQNVTGNSGINLTCTSKQ	PEIKLAQNVTGNSGINLTCTSKQGHPKPKKM		N	V	T	N	L	T
CMC_Bio1_tech1	544	0.9516	14/28	R.LNENLTVN[117.09]GGGWSEK.S	IPI:IPI00330599.1,IPI:IPI00988615.1,IPI:IPI00989660.1,IPI:IPI00990745.1,IPI:IPI00991008.1	IPI00330599;IPI00988615;IPI00989660;IPI00990745;IPI00991008	Q80WJ7;F6QHD1;F6ZSG0	IPI00330599	Q80WJ7	Gene_Symbol=Mtdh	Protein LYRIC	1620.71	7620	2	1619.43	811.363	4.53	4204.7	2.226	0.095	0	421.4	1	2	0	-1.2852	1.3851	-0.39	1920.09	-0.1	R.LNENLTVN#GGGWSEK.S	RLNENLTVN#GGGWSEKS	281			STLQVSSRLNENLTVNGGGWSEKSVKLSSQL			N	G	G
CMC_Bio1_tech1	545	0.9824	25/76	R.KC[160.19]NSDN[117.09]ISYVLHC[160.19]EPEN[117.09]NTK.C	IPI:IPI00126092.6,IPI:IPI00128856.2,IPI:IPI00323053.6,IPI:IPI00461132.4,IPI:IPI00876155.3	IPI00126092;IPI00128856;IPI00323053;IPI00461132;IPI00876155	P06800-2;E9QPY3;P06800-3;Q05C79;Q3U382;Q8C6Q7;F8WHG6;Q64730	IPI00126092	P06800-2;E9QPY3	Gene_Symbol=Ptprc	Isoform 2 of Receptor-type tyrosine-protein phosphatase C	2428.59	9690	3	2429.14	810.539	5.44	4204.7	3.041	0.231	0.057	596.1	1	2	0	0.5436	3.5292	0.33	982.88	1.75	R.KC[160.19]NSDN#ISYVLHC[160.19]EPEN#NTK.C	RKCNSDN#ISYVLHCEPEN#NTKC	268	279		EWKTKNLDFRKCNSDNISYVLHCEPENNTKC	CNSDNISYVLHCEPENNTKCIRRNTFIPERC		N	I	S	N	N	T
CMC_Bio1_tech1	546	0.9998	15/24	K.VSLTN[117.09]VSISDEGR.Y	IPI:IPI00322447.4,IPI:IPI00410985.4,IPI:IPI00411088.5,IPI:IPI00461967.2,IPI:IPI00849722.4,IPI:IPI00856723.3	IPI00322447;IPI00410985;IPI00411088;IPI00461967;IPI00849722;IPI00856723	Q8R5M8-1;Q8R5M8-4;Q8R5M8-2;B5L830	IPI00322447	Q8R5M8-1	Gene_Symbol=Cadm1	Isoform 1 of Cell adhesion molecule 1	1379.46	13250	2	1377.99	690.739	4.37	4208.2	2.67	0.342	0	825.2	1	2	0	-1.4787	3.8077	-0.51	1742.15	0.26	K.VSLTN#VSISDEGR.Y	KVSLTN#VSISDEGRY	116			QLLNFSSSELKVSLTNVSISDEGRYFCQLYT			N	V	S
CMC_Bio1_tech1	547	0.9961	14/28	R.N[117.09]ISVVVATHSPTLAK.T	IPI:IPI00221418.6,IPI:IPI00831033.1	IPI00221418;IPI00831033	Q8BG07-1;Q8BG07-2	IPI00221418	Q8BG07-1	Gene_Symbol=Pld4	Isoform 1 of Phospholipase D4	1539.77	14828	2	1539.35	770.891	8.76	4209.5	2.703	0.307	0	645.7	1	2	0	-0.4215	3.4672	2.95	1378.85	0.97	R.N#ISVVVATHSPTLAK.T	RN#ISVVVATHSPTLAKT	169			QGEALLQKFQQLLLRNISVVVATHSPTLAKT			N	I	S
CMC_Bio1_tech1	548	0.9972	14/28	K.VVNC[160.19]QEFALSAN[117.09]ASR.D	IPI:IPI00118333.2	IPI00118333	O70472;A4VCH7;Q9CSR0	IPI00118333	O70472;A4VCH7;Q9CSR0	Gene_Symbol=Tmem131	Transmembrane protein 131	1668.82	7251	2	1669.11	835.418	5.97	4210.3	2.41	0.296	0	383.1	4	2	0	0.2837	2.7972	0.75	1855.96	0.03	K.VVNC[160.19]QEFALSAN#ASR.D	KVVNCQEFALSAN#ASRD	1057			YGFKVVNCQEFALSANASRDIVILFTPDFTA			N	A	S
CMC_Bio1_tech1	549	0.999	15/30	K.AHLMEIQVN[117.09]GGTVAEK.L	IPI:IPI00321170.9,IPI:IPI00605077.1	IPI00321170;IPI00605077	P27659;Q3T9U9;Q3U9L3;Q3UB15;Q3UB67;Q3UB90;Q99N25;D3YZ47	IPI00321170	P27659;Q3T9U9;Q3U9L3;Q3UB15;Q3UB67;Q3UB90;Q99N25	Gene_Symbol=Rpl3	60S ribosomal protein L3	1699.92	14468	2	1699.99	850.967	5.4	4216.3	3.094	0.312	0.306	245.5	2	2	0	0.0663	3.7353	0.3	1836.96	0.07	K.AHLMEIQVN#GGTVAEK.L	KAHLMEIQVN#GGTVAEKL	186			LPLRQKKAHLMEIQVNGGTVAEKLDWARERL			N	G	G
CMC_Bio1_tech1	550	0.9957	14/34	K.LAQN[117.09]VTGNSGIN[117.09]LTC[160.19]TSK.Q	IPI:IPI00113949.3,IPI:IPI00620020.2,IPI:IPI00828409.1	IPI00113949;IPI00620020;IPI00828409	E9QMN7;Q3T9F8;Q3TDR5;Q61238;Q64381;P42082-1;Q549Q9;Q91YV7;P42082-2	IPI00113949	E9QMN7;Q3T9F8;Q3TDR5;Q61238;Q64381	Gene_Symbol=Cd86	Uncharacterized protein	1884.05	10059	2	1883.11	943.035	8.22	4226	2.381	0.347	0.17	346.5	2	2	0	-0.9495	3.2752	2.53	1713.03	0.32	K.LAQN#VTGNSGIN#LTC[160.19]TSK.Q	KLAQN#VTGNSGIN#LTCTSKQ	193	201		SVIANFSEPEIKLAQNVTGNSGINLTCTSKQ	PEIKLAQNVTGNSGINLTCTSKQGHPKPKKM		N	V	T	N	L	T
CMC_Bio1_tech1	551	0.999	28/112	R.PSSPTPTPSVVTSAGTTN[117.09]TTLTPTSQPER.K	IPI:IPI00127770.3	IPI00127770	Q9R0L9	IPI00127770	Q9R0L9	Gene_Symbol=Cd164	Sialomucin core protein 24	2916.11	1935	3	2914.51	973.044	6.43	4229.9	3.668	0.357	0	464.2	1	1	0	-1.6018	5.2623	1.11	1764.31	0.23	R.PSSPTPTPSVVTSAGTTN#TTLTPTSQPER.K	RPSSPTPTPSVVTSAGTTN#TTLTPTSQPERK	146			SPTPTPSVVTSAGTTNTTLTPTSQPERKSTF			N	T	T
CMC_Bio1_tech1	552	0.9982	24/56	R.FTC[160.19]N[117.09]QTTDVIIIHSK.K	IPI:IPI00319509.5	IPI00319509	P97449;Q3UP74	IPI00319509	P97449;Q3UP74	Gene_Symbol=Anpep	Aminopeptidase N	1780	15439	3	1779.31	594.342	6.73	4241.4	2.691	0.3	0	558.9	1	2	0	-0.6957	4.1825	1.35	1965.09	-0.16	R.FTC[160.19]N#QTTDVIIIHSK.K	RFTCN#QTTDVIIIHSKK	114			GLYIFQGNSTVRFTCNQTTDVIIIHSKKLNY			N	Q	T
CMC_Bio1_tech1	553	0.9905	30/76	R.KPFHTDN[117.09]PSIQGQWHPFTNK.R	IPI:IPI00761722.2	IPI00761722	Q5RL20;Q6P060;Q810B1	IPI00761722	Q5RL20;Q6P060;Q810B1	Gene_Symbol=Mrpl43	39S ribosomal protein L43, mitochondrial	2382.59	4430	3	2381.71	795.203	8.61	4252.4	3.964	0.221	0	1399.3	1	2	0	-0.8782	4.1083	2.83	1533	0.7	R.KPFHTDN#PSIQGQWHPFTNK.R	RKPFHTDN#PSIQGQWHPFTNKR	123			SGLDVIRIRKPFHTDNPSIQGQWHPFTNKRT			N	P	S
CMC_Bio1_tech1	554	0.9185	22/92	K.GRNSAEEAHDYEVDIN[117.09]GLEILEC[160.19]K.Y	IPI:IPI00262094.8,IPI:IPI00338822.1,IPI:IPI00338823.2,IPI:IPI01026858.1	IPI00262094;IPI00338822;IPI00338823;IPI01026858	Q8BR07-1;B2KG44;Q5DTM3;Q8BR07-3;B2KG45;Q8BR07-4;B2KG46	IPI00262094	Q8BR07-1;B2KG44;Q5DTM3	Gene_Symbol=Bicd1	Isoform 1 of Protein bicaudal D homolog 1	2764.93	9735	3	2765.35	922.65	4.25	4258.6	3.558	0.257	0	325.2	2	2	1	0.4198	3.9471	-0.61	2187.29	-0.59	K.GRNSAEEAHDYEVDIN#GLEILEC[160.19]K.Y	KGRNSAEEAHDYEVDIN#GLEILECKY	411			GRNSAEEAHDYEVDINGLEILECKYRVAVTE			N	G	L
CMC_Bio1_tech1	555	0.9764	24/64	K.FN[117.09]STQIAAMAPEHEEPR.I	IPI:IPI00281344.5,IPI:IPI00850663.1,IPI:IPI00856861.1	IPI00281344;IPI00850663;IPI00856861	Q3UHH8-2;Q3UHH8-1;D3Z6W7	IPI00281344	Q3UHH8-2	Gene_Symbol=Gxylt1	Isoform 2 of Glucoside xylosyltransferase 1	1931.08	690	3	1931.5	644.702	4.75	4267.6	2.22	0.209	0	654.7	1	2	0	0.4137	2.5462	-0.21	1509.07	0.75	K.FN#STQIAAMAPEHEEPR.I	KFN#STQIAAMAPEHEEPRI	201			FLRPVDDIWSLLKKFNSTQIAAMAPEHEEPR			N	S	T
CMC_Bio1_tech1	556	0.9995	19/24	R.DVMQVAN[117.09]TTMSSR.S	IPI:IPI00120225.1,IPI:IPI00987488.1,IPI:IPI01008146.1	IPI00120225;IPI00987488;IPI01008146	Q60751;Q3U1L4;Q3UVJ3;E9QNX9	IPI00120225	Q60751	Gene_Symbol=Igf1r	Insulin-like growth factor 1 receptor	1442.61	8978	2	1443.23	722.312	5.84	4281.3	2.895	0.307	0	1225.7	1	2	0	0.6151	3.7825	0.64	1675.28	0.43	R.DVMQVAN#TTMSSR.S	RDVMQVAN#TTMSSRS	748			VPRPERRRRDVMQVANTTMSSRSRNTTVADT			N	T	T
CMC_Bio1_tech1	557	1	21/24	K.GVAVTN[117.09]TSQLGFR.I	IPI:IPI00122368.2,IPI:IPI00130524.4,IPI:IPI00471089.4,IPI:IPI00816853.1,IPI:IPI00816869.1,IPI:IPI00817030.1,IPI:IPI00956973.1,IPI:IPI00957134.1	IPI00122368;IPI00130524;IPI00471089;IPI00816853;IPI00816869;IPI00817030;IPI00956973;IPI00957134	Q9JJX6-3;Q9Z256;Q3TR36;Q3UCX4;Q9Z257	IPI00122368	Q9JJX6-3	Gene_Symbol=P2rx4	Isoform c of P2X purinoceptor 4	1352.49	6531	2	1353.57	677.251	9.75	4282	4.137	0.507	0	1962.2	1	2	0	1.0787	6.2649	3.73	1755.36	0.27	K.GVAVTN#TSQLGFR.I	KGVAVTN#TSQLGFRI	75			VVSSVTTKAKGVAVTNTSQLGFRIWDVADYV			N	T	S
CMC_Bio1_tech1	558	0.999	15/36	R.EAFLPQGGSVQVN[117.09]C[160.19]SSSC[160.19]K.E	IPI:IPI00122973.1,IPI:IPI00230702.1,IPI:IPI00652391.1	IPI00122973;IPI00230702;IPI00652391	P13597-1;Q3TB10;Q3TB21;Q3THH5;Q3U7Q9;Q3U7T2;Q3U8M7;Q3UAU5;Q3UDC5;Q3UDJ5;Q3UE52;Q4FK06;Q922B3;P13597-2;Q3U5Y1	IPI00122973	P13597-1;Q3TB10;Q3TB21;Q3THH5;Q3U7Q9;Q3U7T2;Q3U8M7;Q3UAU5;Q3UDC5;Q3UDJ5;Q3UE52;Q4FK06;Q922B3	Gene_Symbol=Icam1	Isoform 1 of Intercellular adhesion molecule 1	2058.25	13705	2	2059.07	1030.13	6.08	4283.5	2.772	0.294	0	361.5	1	2	0	0.8178	3.441	0.83	1678.4	0.43	R.EAFLPQGGSVQVN#C[160.19]SSSC[160.19]K.E	REAFLPQGGSVQVN#CSSSCKE	47			HPREAFLPQGGSVQVNCSSSCKEDLSLGLET			N	C	S
CMC_Bio1_tech1	559	0.9978	15/24	R.SQFSLTN[117.09]GMYPHK.L	IPI:IPI00313222.5,IPI:IPI00626312.1,IPI:IPI00750333.2,IPI:IPI00853789.2	IPI00313222;IPI00626312;IPI00750333;IPI00853789	P47911;Q3UCH0;Q3UFI4D3Z4I7	IPI00313222	P47911;Q3UCH0;Q3UFI4	Gene_Symbol=Rpl6	60S ribosomal protein L6	1512.68	4825	2	1512.51	757.347	8.33	4289.1	3.113	0.295	0	559.2	1	2	0	-0.175	3.902	2.61	1718.7	0.35	R.SQFSLTN#GMYPHK.L	RSQFSLTN#GMYPHKL	287			VPQLQGYLRSQFSLTNGMYPHKLVF______			N	G	M
CMC_Bio1_tech1	560	0.9466	13/28	R.LNENLTVN[117.09]GGGWSEK.S	IPI:IPI00330599.1,IPI:IPI00988615.1,IPI:IPI00989660.1,IPI:IPI00990745.1,IPI:IPI00991008.1	IPI00330599;IPI00988615;IPI00989660;IPI00990745;IPI00991008	Q80WJ7;F6QHD1;F6ZSG0	IPI00330599	Q80WJ7	Gene_Symbol=Mtdh	Protein LYRIC	1620.71	11932	2	1620.27	811.363	4.53	4302.8	1.974	0.098	0	280.4	1	2	0	-0.4452	1.0786	-0.39	1920.09	-0.04	R.LNENLTVN#GGGWSEK.S	RLNENLTVN#GGGWSEKS	281			STLQVSSRLNENLTVNGGGWSEKSVKLSSQL			N	G	G
CMC_Bio1_tech1	561	0.916	25/76	R.KC[160.19]N[117.09]SDN[117.09]ISYVLHC[160.19]EPEN[117.09]NTK.C	IPI:IPI00126092.6,IPI:IPI00128856.2,IPI:IPI00323053.6,IPI:IPI00461132.4,IPI:IPI00876155.3	IPI00126092;IPI00128856;IPI00323053;IPI00461132;IPI00876155	P06800-2;E9QPY3;P06800-3;Q05C79;Q3U382;Q8C6Q7;F8WHG6;Q64730	IPI00126092	P06800-2;E9QPY3	Gene_Symbol=Ptprc	Isoform 2 of Receptor-type tyrosine-protein phosphatase C	2431.58	4764	3	2430.4	811.535	5.44	4302.8	2.99	0.169	0.005	488	1	2	0	-1.1847	2.7868	0.33	988.48	1.8	R.KC[160.19]N#SDN#ISYVLHC[160.19]EPEN#NTK.C	RKCN#SDN#ISYVLHCEPEN#NTKC	265	268	279	ICLEWKTKNLDFRKCNSDNISYVLHCEPENN	EWKTKNLDFRKCNSDNISYVLHCEPENNTKC	CNSDNISYVLHCEPENNTKCIRRNTFIPERC	N	S	D	N	I	S	N	N	T
CMC_Bio1_tech1	562	0.9886	15/28	K.YGN[117.09]M[147.19]TQDHVMHLLTR.S	IPI:IPI00115892.1,IPI:IPI00223264.4	IPI00115892;IPI00223264	P04441-1;Q3U4Q8;P04441-2;Q545Y5	IPI00115892	P04441-1;Q3U4Q8	Gene_Symbol=Cd74	Isoform Long of H-2 class II histocompatibility antigen gamma chain	1835.06	12399	2	1836.21	918.538	6.92	4311.9	2.643	0.205	0.167	223.6	1	2	0	1.1433	2.6595	1.5	1427.72	0.94	K.YGN#M[147.19]TQDHVMHLLTR.S	KYGN#MTQDHVMHLLTRS	119			DNMLLGPVKNVTKYGNMTQDHVMHLLTRSGP			N	M	T
CMC_Bio1_tech1	563	0.9965	16/26	R.EN[117.09]ATIPENEEEIIR.K	IPI:IPI00420315.3,IPI:IPI00853943.1	IPI00420315;IPI00853943	Q3TNL8-1;Q3TNL8-2	IPI00420315	Q3TNL8-1	Gene_Symbol=Itprip	Isoform 1 of Inositol 1,4,5-triphosphate receptor-interacting protein	1659.74	15344	2	1659.53	830.878	3.98	4341.6	2.759	0.133	0	412.1	1	2	0	-0.2165	2.3076	-0.82	1639.09	0.54	R.EN#ATIPENEEEIIR.K	REN#ATIPENEEEIIRK	27			VVTAIINHPLLFPRENATIPENEEEIIRKMQ			N	A	T
CMC_Bio1_tech1	564	0.9801	16/24	R.SPDFTNEN[117.09]PLETR.N	IPI:IPI00311682.5	IPI00311682	Q8VDN2;Q3TXF9;Q3UF49;Q8K2R2;Q8R3M4	IPI00311682	Q8VDN2;Q3TXF9;Q3UF49;Q8K2R2;Q8R3M4	Gene_Symbol=Atp1a1	Sodium/potassium-transporting ATPase subunit alpha-1	1522.56	8408	2	1522.57	762.289	4.14	4347	2.284	0.165	0.035	562.8	3	2	0	0.0016	1.8482	-0.7	1798.36	0.23	R.SPDFTNEN#PLETR.N	RSPDFTNEN#PLETRN	235			GESEPQTRSPDFTNENPLETRNIAFFSTNCV			N	P	L
CMC_Bio1_tech1	565	0.9997	12/16	R.LSITN[117.09]ETFR.K	IPI:IPI00123652.4,IPI:IPI00649062.1,IPI:IPI00649280.1,IPI:IPI00649554.3	IPI00123652;IPI00649062;IPI00649280;IPI00649554	Q99MB3-1;Q99MB3-2	IPI00123652	Q99MB3-1	Gene_Symbol=Tm2d1	Isoform 1 of TM2 domain-containing protein 1	1083.19	8264	2	1082.87	542.6	6	4352.1	2.828	0.306	0	458	2	2	0	-0.3198	3.948	0.77	1649.69	0.52	R.LSITN#ETFR.K	RLSITN#ETFRK	198			IIDYYGTRLTRLSITNETFRKTQLYP_____			N	E	T
CMC_Bio1_tech1	566	1	29/76	R.KC[160.19]NSDN[117.09]ISYVLHC[160.19]EPEN[117.09]NTK.C	IPI:IPI00126092.6,IPI:IPI00128856.2,IPI:IPI00323053.6,IPI:IPI00461132.4,IPI:IPI00876155.3	IPI00126092;IPI00128856;IPI00323053;IPI00461132;IPI00876155	P06800-2;E9QPY3;P06800-3;Q05C79;Q3U382;Q8C6Q7;F8WHG6;Q64730	IPI00126092	P06800-2;E9QPY3	Gene_Symbol=Ptprc	Isoform 2 of Receptor-type tyrosine-protein phosphatase C	2428.59	2536	3	2426.65	810.539	5.44	4358.8	4.853	0.491	0.073	1132.3	1	2	0	-1.9464	7.6774	0.33	982.88	1.84	R.KC[160.19]NSDN#ISYVLHC[160.19]EPEN#NTK.C	RKCNSDN#ISYVLHCEPEN#NTKC	268	279		EWKTKNLDFRKCNSDNISYVLHCEPENNTKC	CNSDNISYVLHCEPENNTKCIRRNTFIPERC		N	I	S	N	N	T
CMC_Bio1_tech1	567	0.9995	17/36	R.QGAIVAVTGDGVN[117.09]DSPALK.K	IPI:IPI00122048.2,IPI:IPI00311682.5,IPI:IPI00420569.2,IPI:IPI00752412.1,IPI:IPI00762871.2,IPI:IPI00985961.1	IPI00122048;IPI00311682;IPI00420569;IPI00752412;IPI00762871;IPI00985961	Q6PIC6;Q8CGD9;Q8R0B0;Q8R0E8;Q8VDN2;Q3TXF9;Q3UF49;Q8K2R2;Q8R3M4;Q6PIE5;Q3UHK5;Q6ZQ49;Q8R3A9	IPI00122048	Q6PIC6;Q8CGD9;Q8R0B0;Q8R0E8	Gene_Symbol=Atp1a3	Sodium/potassium-transporting ATPase subunit alpha-3	1814.98	12626	2	1814.67	908.499	4.21	4362.4	2.901	0.278	0	438	1	2	0	-0.318	3.4483	-0.64	2061.77	-0.28	R.QGAIVAVTGDGVN#DSPALK.K	RQGAIVAVTGDGVN#DSPALKK	710			CQRQGAIVAVTGDGVNDSPALKKADIGVAMG			N	D	S
CMC_Bio1_tech1	568	0.9988	24/56	K.YGN[117.09]M[147.19]TQDHVMHLLTR.S	IPI:IPI00115892.1,IPI:IPI00223264.4	IPI00115892;IPI00223264	P04441-1;Q3U4Q8;P04441-2;Q545Y5	IPI00115892	P04441-1;Q3U4Q8	Gene_Symbol=Cd74	Isoform Long of H-2 class II histocompatibility antigen gamma chain	1835.06	2679	3	1835.11	612.695	6.92	4366.7	2.698	0.31	0	810.1	1	2	0	0.0461	4.3024	1.5	1427.72	0.97	K.YGN#M[147.19]TQDHVMHLLTR.S	KYGN#MTQDHVMHLLTRS	119			DNMLLGPVKNVTKYGNMTQDHVMHLLTRSGP			N	M	T
CMC_Bio1_tech1	569	0.998	18/24	K.GVAVTN[117.09]TSQLGFR.I	IPI:IPI00122368.2,IPI:IPI00130524.4,IPI:IPI00471089.4,IPI:IPI00816853.1,IPI:IPI00816869.1,IPI:IPI00817030.1,IPI:IPI00956973.1,IPI:IPI00957134.1	IPI00122368;IPI00130524;IPI00471089;IPI00816853;IPI00816869;IPI00817030;IPI00956973;IPI00957134	Q9JJX6-3;Q9Z256;Q3TR36;Q3UCX4;Q9Z257	IPI00122368	Q9JJX6-3	Gene_Symbol=P2rx4	Isoform c of P2X purinoceptor 4	1352.49	4894	2	1350.79	677.251	9.75	4369.1	2.635	0.397	0.359	997.4	1	2	0	-1.7013	4.1725	3.73	1755.36	0.33	K.GVAVTN#TSQLGFR.I	KGVAVTN#TSQLGFRI	75			VVSSVTTKAKGVAVTNTSQLGFRIWDVADYV			N	T	S
CMC_Bio1_tech1	570	1	38/112	R.KDN[117.09]SSIVC[160.19]SGLGDC[160.19]IC[160.19]GQC[160.19]VC[160.19]HTSDVPNK.E	IPI:IPI00320605.3,IPI:IPI00776045.2	IPI00320605;IPI00776045	P11835;Q542I8	IPI00320605	P11835	Gene_Symbol=Itgb2	Integrin beta-2	3271.62	2884	3	3270.37	1091.55	5.3	4397.5	6.011	0.595	0.463	1189.7	1	2	0	-1.2507	9.1653	0.22	1587.42	0.67	R.KDN#SSIVC[160.19]SGLGDC[160.19]IC[160.19]GQC[160.19]VC[160.19]HTSDVPNK.E	RKDN#SSIVCSGLGDCICGQCVCHTSDVPNKE	502			QGRSSQELERNCRKDNSSIVCSGLGDCICGQ			N	S	S
CMC_Bio1_tech1	571	0.9897	11/36	K.IN[117.09]C[160.19]SDGYIEDYIC[160.19]QGNEEK.V	IPI:IPI00223459.1,IPI:IPI00407419.2	IPI00223459;IPI00407419	Q61469-2;Q61469-1;Q80XY1	IPI00223459	Q61469-2	Gene_Symbol=Ppap2a	Isoform 2 of Lipid phosphate phosphohydrolase 1	2310.43	4786	2	2310.01	1156.22	3.83	4397.7	2.029	0.221	0	235.1	1	2	0	-0.4203	2.0537	-0.94	2110.4	-0.36	K.IN#C[160.19]SDGYIEDYIC[160.19]QGNEEK.V	KIN#CSDGYIEDYICQGNEEKV	143			RPHFLAICNPDWSKINCSDGYIEDYICQGNE			N	C	S
CMC_Bio1_tech1	572	1	30/108	R.ENNADQVTPVSHIGC[160.19]PN[117.09]TTQQGSPVFAK.L	IPI:IPI00112755.1	IPI00112755	P41274;Q3TEQ6;Q3U1Z9	IPI00112755	P41274;Q3TEQ6;Q3U1Z9	Gene_Symbol=Tnfsf9	Tumor necrosis factor ligand superfamily member 9	3000.22	9621	3	3000.13	1001.08	5.32	4408.1	4.604	0.395	0	622.4	1	2	0	-0.0869	6.2527	0.24	1789.39	0.28	R.ENNADQVTPVSHIGC[160.19]PN#TTQQGSPVFAK.L	RENNADQVTPVSHIGCPN#TTQQGSPVFAKL	139			NNADQVTPVSHIGCPNTTQQGSPVFAKLLAK			N	T	T
CMC_Bio1_tech1	573	0.9897	14/34	K.LAQN[117.09]VTGNSGIN[117.09]LTC[160.19]TSK.Q	IPI:IPI00113949.3,IPI:IPI00620020.2,IPI:IPI00828409.1	IPI00113949;IPI00620020;IPI00828409	E9QMN7;Q3T9F8;Q3TDR5;Q61238;Q64381;P42082-1;Q549Q9;Q91YV7;P42082-2	IPI00113949	E9QMN7;Q3T9F8;Q3TDR5;Q61238;Q64381	Gene_Symbol=Cd86	Uncharacterized protein	1884.05	14788	2	1884.67	943.035	8.22	4419.4	2.151	0.314	0.099	331.9	1	2	0	0.6105	2.8939	2.53	1713.03	0.44	K.LAQN#VTGNSGIN#LTC[160.19]TSK.Q	KLAQN#VTGNSGIN#LTCTSKQ	193	201		SVIANFSEPEIKLAQNVTGNSGINLTCTSKQ	PEIKLAQNVTGNSGINLTCTSKQGHPKPKKM		N	V	T	N	L	T
CMC_Bio1_tech1	574	0.9729	22/96	R.GSPGN[117.09]ASQGSIHLHSPQLALQADPR.D	IPI:IPI00114044.2	IPI00114044	P27046;Q8C4L1	IPI00114044	P27046;Q8C4L1	Gene_Symbol=Man2a1	Alpha-mannosidase 2	2541.73	10871	3	2543.62	848.251	6.92	4420.6	3.441	0.22	0	165.3	8	2	0	1.8881	3.1307	1.5	1755.15	0.36	R.GSPGN#ASQGSIHLHSPQLALQADPR.D	RGSPGN#ASQGSIHLHSPQLALQADPRD	93			NLSESVEDGPRGSPGNASQGSIHLHSPQLAL			N	A	S
CMC_Bio1_tech1	575	1	22/28	K.SC[160.19]VAITDAFPQN[117.09]M[147.19]SR.R	IPI:IPI00405742.6,IPI:IPI00756275.2,IPI:IPI00986716.2	IPI00405742;IPI00756275;IPI00986716	B2RXS4;Q3UH76;Q8K2J5;Q99LF0;E9Q832;Q8CHG6;E9PY77	IPI00405742	B2RXS4;Q3UH76;Q8K2J5;Q99LF0	Gene_Symbol=Plxnb2	plexin B2	1715.89	11545	2	1714.55	858.954	5.55	4431.6	4.482	0.573	0.481	1493.2	1	2	0	-1.3487	6.7963	0.42	1694.33	0.48	K.SC[160.19]VAITDAFPQN#M[147.19]SR.R	KSCVAITDAFPQN#MSRR	530			SREKSCVAITDAFPQNMSRRAQGEVRLSVSP			N	M	S
CMC_Bio1_tech1	576	1	39/108	K.TSDTGEEEAITN[117.09]STEANGKYVVVSTPEK.S	IPI:IPI00113869.1,IPI:IPI00408495.1,IPI:IPI00462199.1	IPI00113869;IPI00408495;IPI00462199	P18572-2;O55108;P18572-1;O55107	IPI00113869	P18572-2;O55108	Gene_Symbol=Bsg	Isoform 2 of Basigin	2960.07	14611	3	2960.2	987.698	4.14	4434.6	5.355	0.457	0.176	1727.7	2	2	1	0.125	7.1815	-0.69	1634.35	0.6	K.TSDTGEEEAITN#STEANGKYVVVSTPEK.S	KTSDTGEEEAITN#STEANGKYVVVSTPEKS	154			FWFKTSDTGEEEAITNSTEANGKYVVVSTPE			N	S	T
CMC_Bio1_tech1	577	0.9999	15/18	K.SAEGTFFIN[117.09]K.T	IPI:IPI00125522.2,IPI:IPI00990317.1	IPI00125522;IPI00990317	P29416;Q3THQ0;Q3TKF6;Q3TVI2;Q3TW10;Q3U936;Q3UCP6;Q8BNS6;E9PW67;Q3TXV7	IPI00125522	P29416;Q3THQ0;Q3TKF6;Q3TVI2;Q3TW10;Q3U936;Q3UCP6;Q8BNS6	Gene_Symbol=Hexa	Beta-hexosaminidase subunit alpha	1116.21	15568	2	1115.67	559.114	5.72	4439.7	3.197	0.424	0	637	1	2	0	-0.5483	5.2124	0.55	1842.16	0.2	K.SAEGTFFIN#K.T	KSAEGTFFIN#KT	157			FSQLVWKSAEGTFFINKTKIKDFPRFPHRGV			N	K	T
CMC_Bio1_tech1	578	0.9899	19/40	R.TSFDRNN[117.09]WTLR.L	IPI:IPI00113949.3,IPI:IPI00620020.2,IPI:IPI00828409.1,IPI:IPI00957127.1	IPI00113949;IPI00620020;IPI00828409;IPI00957127	E9QMN7;Q3T9F8;Q3TDR5;Q61238;Q64381;P42082-1;Q549Q9;Q91YV7;P42082-2	IPI00113949	E9QMN7;Q3T9F8;Q3TDR5;Q61238;Q64381	Gene_Symbol=Cd86	Uncharacterized protein	1412.5	2738	3	1411.48	471.841	9.26	4453.6	2.759	0.36	0.233	365	1	2	1	-1.0225	5.181	3.34	1715.05	0.46	R.TSFDRNN#WTLR.L	RTSFDRNN#WTLRL	139			SVNAKYLGRTSFDRNNWTLRLHNVQIKDMGS			N	W	T
CMC_Bio1_tech1	579	0.9994	18/28	K.SC[160.19]VAITDAFPQN[117.09]M[147.19]SR.R	IPI:IPI00405742.6,IPI:IPI00756275.2,IPI:IPI00986716.2	IPI00405742;IPI00756275;IPI00986716	B2RXS4;Q3UH76;Q8K2J5;Q99LF0;E9Q832;Q8CHG6;E9PY77	IPI00405742	B2RXS4;Q3UH76;Q8K2J5;Q99LF0	Gene_Symbol=Plxnb2	plexin B2	1715.89	12179	2	1717.69	858.954	5.55	4460	3.425	0.297	0	918.1	1	2	0	1.7913	4.0414	0.42	1694.33	0.5	K.SC[160.19]VAITDAFPQN#M[147.19]SR.R	KSCVAITDAFPQN#MSRR	530			SREKSCVAITDAFPQNMSRRAQGEVRLSVSP			N	M	S
CMC_Bio1_tech1	580	0.9385	23/52	R.LELSLSQLISVN[117.09]ER.E	IPI:IPI00321844.1	IPI00321844	Q8R493;Q3TUU6;Q3USV2	IPI00321844	Q8R493;Q3TUU6;Q3USV2	Gene_Symbol=Chrnb4	Neuronal acetylcholine receptor subunit beta-4	1603.81	11085	3	1603.69	535.61	4.53	4468.1	2.664	0.244	0	841.1	1	2	0	-0.1196	3.5742	-0.39	2815.78	-1.71	R.LELSLSQLISVN#ER.E	RLELSLSQLISVN#ERE	68			ISIRLELSLSQLISVNEREQIMTTSIWLKQE			N	E	R
CMC_Bio1_tech1	581	1	27/36	K.NC[160.19]LVC[160.19]SLN[117.09]TSDTSQGPMEK.E	IPI:IPI00124283.4,IPI:IPI00128178.2,IPI:IPI00990896.1	IPI00124283;IPI00128178;IPI00990896	P30204-2;Q3U2C3;Q8CED7;P30204-1;Q3U3E5;F6VKK0	IPI00124283	P30204-2;Q3U2C3;Q8CED7	Gene_Symbol=Msr1	Isoform II of Macrophage scavenger receptor types I and II	2144.36	10316	2	2144.79	1073.19	4.37	4476.4	5.755	0.546	0.437	2550.1	1	2	0	0.4264	7.2824	-0.51	1813.07	0.27	K.NC[160.19]LVC[160.19]SLN#TSDTSQGPMEK.E	KNCLVCSLN#TSDTSQGPMEKE	94			QLLNWEMKNCLVCSLNTSDTSQGPMEKENTS			N	T	S
CMC_Bio1_tech1	582	0.9967	18/24	K.GVAVTN[117.09]TSQLGFR.I	IPI:IPI00122368.2,IPI:IPI00130524.4,IPI:IPI00471089.4,IPI:IPI00816853.1,IPI:IPI00816869.1,IPI:IPI00817030.1,IPI:IPI00956973.1,IPI:IPI00957134.1	IPI00122368;IPI00130524;IPI00471089;IPI00816853;IPI00816869;IPI00817030;IPI00956973;IPI00957134	Q9JJX6-3;Q9Z256;Q3TR36;Q3UCX4;Q9Z257	IPI00122368	Q9JJX6-3	Gene_Symbol=P2rx4	Isoform c of P2X purinoceptor 4	1352.49	13602	2	1353.71	677.251	9.75	4477.7	2.609	0.319	0	760.2	1	2	0	1.2187	3.5734	3.73	1755.36	0.39	K.GVAVTN#TSQLGFR.I	KGVAVTN#TSQLGFRI	75			VVSSVTTKAKGVAVTNTSQLGFRIWDVADYV			N	T	S
CMC_Bio1_tech1	583	0.9899	17/24	K.GVAVTN[117.09]TSQLGFR.I	IPI:IPI00122368.2,IPI:IPI00130524.4,IPI:IPI00471089.4,IPI:IPI00816853.1,IPI:IPI00816869.1,IPI:IPI00817030.1,IPI:IPI00956973.1,IPI:IPI00957134.1	IPI00122368;IPI00130524;IPI00471089;IPI00816853;IPI00816869;IPI00817030;IPI00956973;IPI00957134	Q9JJX6-3;Q9Z256;Q3TR36;Q3UCX4;Q9Z257	IPI00122368	Q9JJX6-3	Gene_Symbol=P2rx4	Isoform c of P2X purinoceptor 4	1352.49	4820	2	1351.29	677.251	9.75	4480.9	2.557	0.256	0	612.3	1	2	0	-1.2013	3.055	3.73	1755.36	0.39	K.GVAVTN#TSQLGFR.I	KGVAVTN#TSQLGFRI	75			VVSSVTTKAKGVAVTNTSQLGFRIWDVADYV			N	T	S
CMC_Bio1_tech1	584	0.9997	17/36	K.DMSDELGC[160.19]VN[117.09]VTQC[160.19]DGPNK.F	IPI:IPI00312063.1,IPI:IPI00653515.2,IPI:IPI00785217.1	IPI00312063;IPI00653515;IPI00785217	P35951;E9Q3S1;Q3TDD1;Q3TVR4;Q3U8R7;Q6GTJ9;Q8VCT0;Q91ZJ1	IPI00312063	P35951	Gene_Symbol=Ldlr	Low-density lipoprotein receptor	2142.3	9996	2	2141.23	1072.16	3.84	4492.5	3.66	0.211	0	836.9	1	2	0	-1.0746	3.5936	-0.93	1878.29	0.16	K.DMSDELGC[160.19]VN#VTQC[160.19]DGPNK.F	KDMSDELGCVN#VTQCDGPNKF	273			REHDCKDMSDELGCVNVTQCDGPNKFKCHSG			N	V	T
CMC_Bio1_tech1	585	0.9982	26/72	K.N[117.09]C[160.19]LVC[160.19]SLNTSDTSQGPMEK.E	IPI:IPI00124283.4,IPI:IPI00128178.2,IPI:IPI00990896.1	IPI00124283;IPI00128178;IPI00990896	P30204-2;Q3U2C3;Q8CED7;P30204-1;Q3U3E5;F6VKK0	IPI00124283	P30204-2;Q3U2C3;Q8CED7	Gene_Symbol=Msr1	Isoform II of Macrophage scavenger receptor types I and II	2144.36	4087	3	2144.29	715.794	4.37	4496.1	2.973	0.253	0.011	688.2	2	2	0	-0.0708	3.6106	-0.51	1486.4	0.93	K.N#C[160.19]LVC[160.19]SLNTSDTSQGPMEK.E	KN#CLVCSLNTSDTSQGPMEKE	87			VVGIVTAQLLNWEMKNCLVCSLNTSDTSQGP			N	C	L
CMC_Bio1_tech1	586	0.928	19/60	R.TILVDNNTWN[117.09]N[117.09]THISR.V	IPI:IPI00109108.2	IPI00109108	P46978;Q3TG02;Q3TUR1;Q3TVN9;Q3U547;Q3U573;Q3U9H4;Q3UA28;Q5U412;Q8BMP9;Q8BWT4	IPI00109108	P46978;Q3TG02;Q3TUR1;Q3TVN9;Q3U547;Q3U573;Q3U9H4;Q3UA28;Q5U412;Q8BMP9;Q8BWT4	Gene_Symbol=Stt3a	Putative uncharacterized protein	1904.03	3541	3	1903.27	635.683	6.41	4506.2	2.393	0.174	0	338.5	1	2	0	-0.7582	2.3931	1.09	2038.54	-0.15	R.TILVDNNTWN#N#THISR.V	RTILVDNNTWN#N#THISRV	596	597		TAMANRTILVDNNTWNNTHISRVGQAMASTE	AMANRTILVDNNTWNNTHISRVGQAMASTEE		N	N	T	N	T	H
CMC_Bio1_tech1	587	0.9701	19/44	K.NDRN[117.09]LSDEIFLR.D	IPI:IPI00311808.3,IPI:IPI00987374.1	IPI00311808;IPI00987374	Q99P91;Q3TAV1;Q3TBB0;Q3TWC7;Q3TXG7;Q3UE75;Q8BVA0	IPI00311808	Q99P91;Q3TAV1;Q3TBB0;Q3TWC7;Q3TXG7	Gene_Symbol=Gpnmb	Transmembrane glycoprotein NMB	1494.6	14313	3	1494.46	499.207	4.56	4515.1	3.038	0.235	0.085	416.4	1	2	1	-0.1418	3.9851	-0.37	2150.62	-0.37	K.NDRN#LSDEIFLR.D	KNDRN#LSDEIFLRD	249			DQIPVFVTMSQKNDRNLSDEIFLRDLPIVFD			N	L	S
CMC_Bio1_tech1	588	1	26/36	K.DTAVEGEEIEVN[117.09]C[160.19]TAMASK.P	IPI:IPI00322447.4,IPI:IPI00410985.4,IPI:IPI00411088.5,IPI:IPI00461967.2,IPI:IPI00849429.1,IPI:IPI00849618.1,IPI:IPI00849722.4,IPI:IPI00856723.3	IPI00322447;IPI00410985;IPI00411088;IPI00461967;IPI00849429;IPI00849618;IPI00849722;IPI00856723	Q8R5M8-1;Q8R5M8-4;Q8R5M8-2;B5L830	IPI00322447	Q8R5M8-1	Gene_Symbol=Cadm1	Isoform 1 of Cell adhesion molecule 1	2057.21	15349	2	2058.63	1029.61	3.91	4517.1	5.118	0.377	0	2263.6	1	1	0	1.4136	5.725	-0.88	2061.86	-0.19	K.DTAVEGEEIEVN#C[160.19]TAMASK.P	KDTAVEGEEIEVN#CTAMASKP	168			DIQKDTAVEGEEIEVNCTAMASKPATTIRWF			N	C	T
CMC_Bio1_tech1	589	1	28/36	K.DTAVEGEEIEVN[117.09]C[160.19]TAMASK.P	IPI:IPI00322447.4,IPI:IPI00410985.4,IPI:IPI00411088.5,IPI:IPI00461967.2,IPI:IPI00849429.1,IPI:IPI00849618.1,IPI:IPI00849722.4,IPI:IPI00856723.3	IPI00322447;IPI00410985;IPI00411088;IPI00461967;IPI00849429;IPI00849618;IPI00849722;IPI00856723	Q8R5M8-1;Q8R5M8-4;Q8R5M8-2;B5L830	IPI00322447	Q8R5M8-1	Gene_Symbol=Cadm1	Isoform 1 of Cell adhesion molecule 1	2057.21	9347	2	2056.31	1029.61	3.91	4520.6	6.517	0.662	0	2691.3	1	1	0	-0.9064	8.4711	-0.88	2061.86	-0.19	K.DTAVEGEEIEVN#C[160.19]TAMASK.P	KDTAVEGEEIEVN#CTAMASKP	168			DIQKDTAVEGEEIEVNCTAMASKPATTIRWF			N	C	T
CMC_Bio1_tech1	590	0.9945	22/96	K.INDATQEPVN[117.09]C[160.19]TNYTAHVQC[160.19]FPAPK.I	IPI:IPI00123652.4	IPI00123652	Q99MB3-1	IPI00123652	Q99MB3-1	Gene_Symbol=Tm2d1	Isoform 1 of TM2 domain-containing protein 1	2879.14	14276	3	2877.67	960.721	5.32	4522.4	2.95	0.256	0.116	249.9	2	2	0	-1.4745	3.4421	0.24	1880.16	0.17	K.INDATQEPVN#C[160.19]TNYTAHVQC[160.19]FPAPK.I	KINDATQEPVN#CTNYTAHVQCFPAPKI	73			ICKEPKINDATQEPVNCTNYTAHVQCFPAPK			N	C	T
CMC_Bio1_tech1	591	0.9994	29/72	K.DTAVEGEEIEVN[117.09]C[160.19]TAMASK.P	IPI:IPI00322447.4,IPI:IPI00410985.4,IPI:IPI00411088.5,IPI:IPI00461967.2,IPI:IPI00849429.1,IPI:IPI00849618.1,IPI:IPI00849722.4,IPI:IPI00856723.3	IPI00322447;IPI00410985;IPI00411088;IPI00461967;IPI00849429;IPI00849618;IPI00849722;IPI00856723	Q8R5M8-1;Q8R5M8-4;Q8R5M8-2;B5L830	IPI00322447	Q8R5M8-1	Gene_Symbol=Cadm1	Isoform 1 of Cell adhesion molecule 1	2057.21	5630	3	2059	686.745	3.91	4526.2	3.778	0.34	0	1255.9	1	1	0	1.7864	5.3672	-0.88	2061.86	-0.19	K.DTAVEGEEIEVN#C[160.19]TAMASK.P	KDTAVEGEEIEVN#CTAMASKP	168			DIQKDTAVEGEEIEVNCTAMASKPATTIRWF			N	C	T
CMC_Bio1_tech1	592	0.9964	18/72	K.DMSDELGC[160.19]VN[117.09]VTQC[160.19]DGPNK.F	IPI:IPI00312063.1,IPI:IPI00653515.2,IPI:IPI00785217.1	IPI00312063;IPI00653515;IPI00785217	P35951;E9Q3S1;Q3TDD1;Q3TVR4;Q3U8R7;Q6GTJ9;Q8VCT0;Q91ZJ1	IPI00312063	P35951	Gene_Symbol=Ldlr	Low-density lipoprotein receptor	2142.3	13720	3	2140.96	715.107	3.84	4528.2	3.01	0.301	0	185.2	187	2	0	-1.3418	3.2445	-0.93	1878.29	0.18	K.DMSDELGC[160.19]VN#VTQC[160.19]DGPNK.F	KDMSDELGCVN#VTQCDGPNKF	273			REHDCKDMSDELGCVNVTQCDGPNKFKCHSG			N	V	T
CMC_Bio1_tech1	593	0.9999	27/108	R.ENNADQVTPVSHIGC[160.19]PN[117.09]TTQQGSPVFAK.L	IPI:IPI00112755.1	IPI00112755	P41274;Q3TEQ6;Q3U1Z9	IPI00112755	P41274;Q3TEQ6;Q3U1Z9	Gene_Symbol=Tnfsf9	Tumor necrosis factor ligand superfamily member 9	3000.22	1536	3	2998.9	1001.08	5.32	4532.1	3.625	0.348	0.284	464.2	1	2	0	-1.3169	5.1317	0.24	1789.39	0.35	R.ENNADQVTPVSHIGC[160.19]PN#TTQQGSPVFAK.L	RENNADQVTPVSHIGCPN#TTQQGSPVFAKL	139			NNADQVTPVSHIGCPNTTQQGSPVFAKLLAK			N	T	T
CMC_Bio1_tech1	594	1	36/104	K.VHKEDDGVPVIC[160.19]QVEHPAVTGN[117.09]LQTQR.Y	IPI:IPI00322447.4,IPI:IPI00410985.4,IPI:IPI00411088.5,IPI:IPI00461967.2,IPI:IPI00849429.1,IPI:IPI00849618.1,IPI:IPI00849722.4,IPI:IPI00856723.3	IPI00322447;IPI00410985;IPI00411088;IPI00461967;IPI00849429;IPI00849618;IPI00849722;IPI00856723	Q8R5M8-1;Q8R5M8-4;Q8R5M8-2;B5L830	IPI00322447	Q8R5M8-1	Gene_Symbol=Cadm1	Isoform 1 of Cell adhesion molecule 1	3030.33	5525	3	3029.68	1011.12	5.31	4532.7	5.183	0.563	0	1336.4	1	2	1	-0.6525	8.4381	0.23	1561.23	0.81	K.VHKEDDGVPVIC[160.19]QVEHPAVTGN#LQTQR.Y	KVHKEDDGVPVICQVEHPAVTGN#LQTQRY	233			GVPVICQVEHPAVTGNLQTQRYLEVQYKPQV			N	L	Q
CMC_Bio1_tech1	595	0.9527	17/30	K.ATYLVLN[117.09]NSKPELTSK.C	IPI:IPI00283900.1	IPI00283900	P97406;Q3TTS2;Q8BU01;Q8R067;Q91UZ6	IPI00283900	P97406;Q3TTS2;Q8BU01;Q8R067;Q91UZ6	Gene_Symbol=D17H6S56E-5	Viral envelope like protein	1781.01	8805	2	1779.53	891.512	8.54	4533.6	2.838	0.127	0.057	877.3	1	2	0	-1.4832	2.2834	2.78	1997.55	-0.06	K.ATYLVLN#NSKPELTSK.C	KATYLVLN#NSKPELTSKC	298			RSGPWDLLKATYLVLNNSKPELTSKCWLCLD			N	N	S
CMC_Bio1_tech1	596	0.9841	12/28	R.HFNDPDN[117.09]ITEC[160.19]LQGK.M	IPI:IPI00808067.1	IPI00808067	B9EKK6	IPI00808067	B9EKK6	Gene_Symbol=Fam55c	hypothetical protein LOC385658	1790.9	6561	2	1791.89	896.457	4.54	4538.5	2.536	0.145	0	243.3	3	2	0	0.9849	1.8889	-0.38	1619.49	0.69	R.HFNDPDN#ITEC[160.19]LQGK.M	RHFNDPDN#ITECLQGKM	346			WRPRRFKMRHFNDPDNITECLQGKMVYLFGD			N	I	T
CMC_Bio1_tech1	597	1	26/40	R.SLYVN[117.09]MTSGPGGPAAAAGGGK.D	IPI:IPI00318105.1	IPI00318105	Q9EPL4;Q9CTJ3	IPI00318105	Q9EPL4;Q9CTJ3	Gene_Symbol=Mettl9	Methyltransferase-like protein 9	1866.05	13918	2	1865.83	934.034	8.31	4548.4	5.018	0.615	0	1867.4	1	2	0	-0.2285	7.4125	2.6	1567.8	0.8	R.SLYVN#MTSGPGGPAAAAGGGK.D	RSLYVN#MTSGPGGPAAAAGGGKD	35			RMWTLRSPLSRSLYVNMTSGPGGPAAAAGGG			N	M	T
CMC_Bio1_tech1	598	1	20/56	R.HFNDPDN[117.09]ITEC[160.19]LQGK.M	IPI:IPI00808067.1	IPI00808067	B9EKK6	IPI00808067	B9EKK6	Gene_Symbol=Fam55c	hypothetical protein LOC385658	1790.9	832	3	1791.76	597.974	4.54	4553.1	3.798	0.356	0.037	597.2	5	2	0	0.8577	5.4472	-0.38	1619.49	0.7	R.HFNDPDN#ITEC[160.19]LQGK.M	RHFNDPDN#ITECLQGKM	346			WRPRRFKMRHFNDPDNITECLQGKMVYLFGD			N	I	T
CMC_Bio1_tech1	599	0.9965	21/30	K.ATYLVLN[117.09]NSKPELTSK.C	IPI:IPI00283900.1	IPI00283900	P97406;Q3TTS2;Q8BU01;Q8R067;Q91UZ6	IPI00283900	P97406;Q3TTS2;Q8BU01;Q8R067;Q91UZ6	Gene_Symbol=D17H6S56E-5	Viral envelope like protein	1781.01	4604	2	1782.97	891.512	8.54	4560.8	3.432	0.261	0.052	1541	1	2	0	1.9568	3.7836	2.78	1997.55	-0.04	K.ATYLVLN#NSKPELTSK.C	KATYLVLN#NSKPELTSKC	298			RSGPWDLLKATYLVLNNSKPELTSKCWLCLD			N	N	S
CMC_Bio1_tech1	600	1	24/36	K.C[160.19]NSDN[117.09]ISYVLHC[160.19]EPENNTK.C	IPI:IPI00126092.6,IPI:IPI00128856.2,IPI:IPI00323053.6,IPI:IPI00461132.4,IPI:IPI00876155.3	IPI00126092;IPI00128856;IPI00323053;IPI00461132;IPI00876155	P06800-2;E9QPY3;P06800-3;Q05C79;Q3U382;Q8C6Q7;F8WHG6;Q64730	IPI00126092	P06800-2;E9QPY3	Gene_Symbol=Ptprc	Isoform 2 of Receptor-type tyrosine-protein phosphatase C	2297.43	2525	2	2297.23	1149.72	4.65	4568.7	4.771	0.543	0.059	1283.1	1	2	0	-0.208	6.7477	-0.29	1337.28	1.27	K.C[160.19]NSDN#ISYVLHC[160.19]EPENNTK.C	KCNSDN#ISYVLHCEPENNTKC	268			EWKTKNLDFRKCNSDNISYVLHCEPENNTKC			N	I	S
CMC_Bio1_tech1	601	0.9828	15/34	R.N[117.09]SAHPLQSPTGFTEGLSR.H	IPI:IPI00118333.2	IPI00118333	O70472;A4VCH7;Q9CSR0	IPI00118333	O70472;A4VCH7;Q9CSR0	Gene_Symbol=Tmem131	Transmembrane protein 131	1902.02	15456	2	1901.75	952.019	6.75	4569.5	2.93	0.191	0	429.1	1	2	0	-0.2775	2.839	1.36	1402.29	1.14	R.N#SAHPLQSPTGFTEGLSR.H	RN#SAHPLQSPTGFTEGLSRH	903			VAKLDLRTLEFQVYRNSAHPLQSPTGFTEGL			N	S	A
CMC_Bio1_tech1	602	1	19/26	K.VVN[117.09]VSELYGTPC[160.19]TK.R	IPI:IPI00626950.2,IPI:IPI00853836.2,IPI:IPI00885412.1	IPI00626950;IPI00853836;IPI00885412	Q8CDV7;Q921Q6;P55772;Q544U5;Q8CEB1;F7B9M9	IPI00626950	Q8CDV7;Q921Q6	Gene_Symbol=Entpd1	Uncharacterized protein	1569.77	13660	2	1570.63	785.892	5.96	4570	4.124	0.452	0	1283.1	1	2	0	0.8555	5.7636	0.74	1671.84	0.61	K.VVN#VSELYGTPC[160.19]TK.R	KVVN#VSELYGTPCTKR	320			VLKDPCFNPGYEKVVNVSELYGTPCTKRFEK			N	V	S
CMC_Bio1_tech1	603	0.9997	18/30	R.TILVDNNTWN[117.09]NTHISR.V	IPI:IPI00109108.2	IPI00109108	P46978;Q3TG02;Q3TUR1;Q3TVN9;Q3U547;Q3U573;Q3U9H4;Q3UA28;Q5U412;Q8BMP9;Q8BWT4	IPI00109108	P46978;Q3TG02;Q3TUR1;Q3TVN9;Q3U547;Q3U573;Q3U9H4;Q3UA28;Q5U412;Q8BMP9;Q8BWT4	Gene_Symbol=Stt3a	Putative uncharacterized protein	1901.04	2039	2	1899.73	951.526	6.41	4572	2.707	0.391	0.06	735.2	1	2	0	-1.3127	4.0859	1.09	1968.33	0.02	R.TILVDNNTWN#NTHISR.V	RTILVDNNTWN#NTHISRV	596			TAMANRTILVDNNTWNNTHISRVGQAMASTE			N	N	T
CMC_Bio1_tech1	604	0.9994	18/30	R.TILVDNNTWN[117.09]N[117.09]THISR.V	IPI:IPI00109108.2	IPI00109108	P46978;Q3TG02;Q3TUR1;Q3TVN9;Q3U547;Q3U573;Q3U9H4;Q3UA28;Q5U412;Q8BMP9;Q8BWT4	IPI00109108	P46978;Q3TG02;Q3TUR1;Q3TVN9;Q3U547;Q3U573;Q3U9H4;Q3UA28;Q5U412;Q8BMP9;Q8BWT4	Gene_Symbol=Stt3a	Putative uncharacterized protein	1904.03	11960	2	1904.89	953.02	6.41	4575.1	2.991	0.323	0.088	657.5	1	2	0	0.859	3.8611	1.09	2038.54	-0.11	R.TILVDNNTWN#N#THISR.V	RTILVDNNTWN#N#THISRV	596	597		TAMANRTILVDNNTWNNTHISRVGQAMASTE	AMANRTILVDNNTWNNTHISRVGQAMASTEE		N	N	T	N	T	H
CMC_Bio1_tech1	605	1	22/28	R.N[117.09]LSGPC[160.19]VPYVDAEQK.N	IPI:IPI00314443.3,IPI:IPI00381630.5,IPI:IPI00762180.2	IPI00314443;IPI00381630;IPI00762180	E9PXU2;Q3UNK7;Q9Z0F8-2;Q9Z0F8-1;B2RRI1;B2RRI4;B7ZNJ0;Q3UEC0;Q3UEW9;Q3UV09	IPI00314443	E9PXU2;Q3UNK7	Gene_Symbol=Adam17	Uncharacterized protein	1679.84	13912	2	1680.39	840.928	4.37	4585.9	4.683	0.413	0	979.3	1	2	0	0.5442	5.7456	-0.51	1512.15	0.93	R.N#LSGPC[160.19]VPYVDAEQK.N	RN#LSGPCVPYVDAEQKN	625			CACVDTDNSCKVCCRNLSGPCVPYVDAEQKN			N	L	S
CMC_Bio1_tech1	606	1	24/34	R.LPADC[160.19]IEC[160.19]ATN[117.09]VSC[160.19]TYGK.P	IPI:IPI00133184.1,IPI:IPI00222321.1,IPI:IPI00857986.1	IPI00133184;IPI00222321;IPI00857986	Q8BJ83-2;Q8BJ83-1;D3Z3H7	IPI00133184	Q8BJ83-2	Gene_Symbol=Tm2d3	Isoform 2 of TM2 domain-containing protein 3	2062.3	14429	2	2062.27	1032.16	4.37	4590.3	5.469	0.669	0	1850.2	1	1	0	-0.034	8.043	-0.51	1871.48	0.23	R.LPADC[160.19]IEC[160.19]ATN#VSC[160.19]TYGK.P	RLPADCIECATN#VSCTYGKP	70			GLCSRLPADCIECATNVSCTYGKPVTFDCTV			N	V	S
CMC_Bio1_tech1	607	0.9978	19/104	K.C[160.19]PSNGLC[160.19]SRLPADC[160.19]IEC[160.19]ATN[117.09]VSC[160.19]TYGK.P	IPI:IPI00133184.1,IPI:IPI00222321.1,IPI:IPI00857986.1	IPI00133184;IPI00222321;IPI00857986	Q8BJ83-2;Q8BJ83-1;D3Z3H7	IPI00133184	Q8BJ83-2	Gene_Symbol=Tm2d3	Isoform 2 of TM2 domain-containing protein 3	3094.46	10519	3	3093.4	1032.49	6.04	4590.3	3.248	0.459	0	342.4	1	1	1	-1.0615	6.1102	0.8	1888.39	0.19	K.C[160.19]PSNGLC[160.19]SRLPADC[160.19]IEC[160.19]ATN#VSC[160.19]TYGK.P	KCPSNGLCSRLPADCIECATN#VSCTYGKP	70			GLCSRLPADCIECATNVSCTYGKPVTFDCTV			N	V	S
CMC_Bio1_tech1	608	0.9336	25/60	R.TILVDNNTWN[117.09]N[117.09]THISR.V	IPI:IPI00109108.2	IPI00109108	P46978;Q3TG02;Q3TUR1;Q3TVN9;Q3U547;Q3U573;Q3U9H4;Q3UA28;Q5U412;Q8BMP9;Q8BWT4	IPI00109108	P46978;Q3TG02;Q3TUR1;Q3TVN9;Q3U547;Q3U573;Q3U9H4;Q3UA28;Q5U412;Q8BMP9;Q8BWT4	Gene_Symbol=Stt3a	Putative uncharacterized protein	1904.03	13307	3	1905.25	635.683	6.41	4596.5	2.866	0.143	0	618.9	2	2	0	1.2218	2.3983	1.09	2038.54	-0.1	R.TILVDNNTWN#N#THISR.V	RTILVDNNTWN#N#THISRV	596	597		TAMANRTILVDNNTWNNTHISRVGQAMASTE	AMANRTILVDNNTWNNTHISRVGQAMASTEE		N	N	T	N	T	H
CMC_Bio1_tech1	609	1	22/30	K.NPEDVQSPN[117.09]GSVYTWR.E	IPI:IPI00112614.3	IPI00112614	P41233;Q8BPY1	IPI00112614	P41233;Q8BPY1	Gene_Symbol=Abca1	ATP-binding cassette sub-family A member 1	1851.92	11030	2	1850.73	926.967	4.37	4599.1	4.544	0.386	0	1579.7	1	2	0	-1.1938	5.4656	-0.51	1925.85	0.12	K.NPEDVQSPN#GSVYTWR.E	KNPEDVQSPN#GSVYTWRE	478			IMAFLAKNPEDVQSPNGSVYTWREAFNETNQ			N	G	S
CMC_Bio1_tech1	610	0.9992	28/72	K.C[160.19]NSDN[117.09]ISYVLHC[160.19]EPENNTK.C	IPI:IPI00126092.6,IPI:IPI00128856.2,IPI:IPI00323053.6,IPI:IPI00461132.4,IPI:IPI00876155.3	IPI00126092;IPI00128856;IPI00323053;IPI00461132;IPI00876155	P06800-2;E9QPY3;P06800-3;Q05C79;Q3U382;Q8C6Q7;F8WHG6;Q64730	IPI00126092	P06800-2;E9QPY3	Gene_Symbol=Ptprc	Isoform 2 of Receptor-type tyrosine-protein phosphatase C	2297.43	13907	3	2296.9	766.818	4.65	4605.8	3.277	0.297	0.087	993	1	2	0	-0.5352	4.5069	-0.29	1337.28	1.29	K.C[160.19]NSDN#ISYVLHC[160.19]EPENNTK.C	KCNSDN#ISYVLHCEPENNTKC	268			EWKTKNLDFRKCNSDNISYVLHCEPENNTKC			N	I	S
CMC_Bio1_tech1	611	1	17/20	R.LIASN[117.09]ITETMR.S	IPI:IPI00132600.1,IPI:IPI00742278.1,IPI:IPI00986419.1	IPI00132600;IPI00742278;IPI00986419	O35604;Q7TMD4;Q3U2B2;Q8BLK0	IPI00132600	O35604	Gene_Symbol=Npc1	Niemann-Pick C1 protein	1251.44	14425	2	1251.33	626.729	6	4607.5	3.335	0.427	0	1105.4	1	2	0	-0.1187	5.2502	0.77	1815.43	0.35	R.LIASN#ITETMR.S	RLIASN#ITETMRS	1064			ADYTDAMKKARLIASNITETMRSKGSDYRVF			N	I	T
CMC_Bio1_tech1	612	0.9841	16/32	R.VGLIGSC[160.19]TN[117.09]SSYEDMGR.S	IPI:IPI00116074.1	IPI00116074	Q99KI0	IPI00116074	Q99KI0	Gene_Symbol=Aco2	Aconitate hydratase, mitochondrial	1849	6602	2	1848.19	925.508	4.37	4608.8	2.693	0.082	0	595.8	1	2	0	-0.8164	1.8108	-0.51	1959.28	0.06	R.VGLIGSC[160.19]TN#SSYEDMGR.S	RVGLIGSCTN#SSYEDMGRS	387			GWPLDIRVGLIGSCTNSSYEDMGRSAAVAKQ			N	S	S
CMC_Bio1_tech1	613	0.9809	14/22	K.DYC[160.19]M[147.19]YYNNN[117.09]WTR.L	IPI:IPI00121776.4	IPI00121776	Q9JJF9;Q9CPY9;Q9CVG0	IPI00121776	Q9JJF9;Q9CPY9;Q9CVG0	Gene_Symbol=2010106G01Rik	Signal peptide peptidase-like 2A	1718.81	14761	2	1717.53	860.413	5.83	4611.7	2.187	0.17	0.135	433.5	1	2	0	-1.2865	2.0358	0.64	1817.58	0.35	K.DYC[160.19]M[147.19]YYNNN#WTR.L	KDYCMYYNNN#WTRL	51			GVSSLSKDYCMYYNNNWTRLPSSLENATSLS			N	W	T
CMC_Bio1_tech1	614	0.9999	15/32	K.VWLDPNETN[117.09]EIANANSR.Q	IPI:IPI00122426.1,IPI:IPI00648315.1	IPI00122426;IPI00648315	P84099;Q5I0T8;A2A547	IPI00122426	P84099;Q5I0T8	Gene_Symbol=Rpl19	60S ribosomal protein L19	1946.03	2851	2	1945.07	974.024	4.14	4612.6	3.342	0.346	0.167	408.7	1	2	0	-0.9671	4.3328	-0.7	2076.34	-0.16	K.VWLDPNETN#EIANANSR.Q	KVWLDPNETN#EIANANSRQ	30			LRCGKKKVWLDPNETNEIANANSRQQIRKLI			N	E	I
CMC_Bio1_tech1	615	0.9913	28/56	K.HLEIN[117.09]PDHPIVETLR.Q	IPI:IPI00554929.3	IPI00554929	P11499;Q71LX8;Q80YC2;Q811H6	IPI00554929	P11499;Q71LX8;Q80YC2;Q811H6	Gene_Symbol=Hsp90ab1	Heat shock protein HSP 90-beta	1785.99	3352	3	1786.03	596.337	5.27	4614.1	3.014	0.198	0	1576.4	1	2	0	0.038	3.3519	0.2	1956.25	0.07	K.HLEIN#PDHPIVETLR.Q	KHLEIN#PDHPIVETLRQ	629			NSTMGYMMAKKHLEINPDHPIVETLRQKAEA			N	P	D
CMC_Bio1_tech1	616	0.9841	15/28	R.TN[117.09]VSHVVGQLDDIRK.N	IPI:IPI00622361.2,IPI:IPI00742414.1,IPI:IPI00974733.1	IPI00622361;IPI00742414;IPI00974733	Q69ZN6-2;Q69ZN6-1;Q6P9R5	IPI00622361	Q69ZN6-2	Gene_Symbol=Gnptab	Isoform 2 of N-acetylglucosamine-1-phosphotransferase subunits alpha/beta	1683.86	15425	2	1684.77	842.935	6.41	4614.6	2.558	0.22	0	586.2	1	2	0	0.9092	2.6799	1.1	1201.15	1.56	R.TN#VSHVVGQLDDIRK.N	RTN#VSHVVGQLDDIRKN	1062			EIMGEEEIAFKMIRTNVSHVVGQLDDIRKNP			N	V	S
CMC_Bio1_tech1	617	1	25/56	R.TN[117.09]VSHVVGQLDDIRK.N	IPI:IPI00622361.2,IPI:IPI00742414.1,IPI:IPI00974733.1	IPI00622361;IPI00742414;IPI00974733	Q69ZN6-2;Q69ZN6-1;Q6P9R5	IPI00622361	Q69ZN6-2	Gene_Symbol=Gnptab	Isoform 2 of N-acetylglucosamine-1-phosphotransferase subunits alpha/beta	1683.86	4879	3	1684.06	562.293	6.41	4615.1	3.88	0.44	0	1142.7	1	2	0	0.202	6.7864	1.1	1201.15	1.56	R.TN#VSHVVGQLDDIRK.N	RTN#VSHVVGQLDDIRKN	1062			EIMGEEEIAFKMIRTNVSHVVGQLDDIRKNP			N	V	S
CMC_Bio1_tech1	618	0.9999	20/24	K.SN[117.09]VSVEENVILEK.P	IPI:IPI00129968.2	IPI00129968	P21995;Q3TI59;Q3TSZ8;Q3UFK0	IPI00129968	P21995;Q3TI59;Q3TSZ8;Q3UFK0	Gene_Symbol=Emb	Embigin	1462.59	13383	2	1462.57	732.304	4.25	4616.8	4.27	0.321	0	1666.6	1	1	0	-0.0276	4.9943	-0.61	1873.25	0.24	K.SN#VSVEENVILEK.P	KSN#VSVEENVILEKP	70			NLSLKSCNISVTEKSNVSVEENVILEKPSHV			N	V	S
CMC_Bio1_tech1	619	0.9999	21/30	K.NPEDVQSPN[117.09]GSVYTWR.E	IPI:IPI00112614.3	IPI00112614	P41233;Q8BPY1	IPI00112614	P41233;Q8BPY1	Gene_Symbol=Abca1	ATP-binding cassette sub-family A member 1	1851.92	635	2	1853.85	926.967	4.37	4629.5	3.801	0.367	0.354	1492.5	1	2	0	1.9262	4.8384	-0.51	1925.85	0.14	K.NPEDVQSPN#GSVYTWR.E	KNPEDVQSPN#GSVYTWRE	478			IMAFLAKNPEDVQSPNGSVYTWREAFNETNQ			N	G	S
CMC_Bio1_tech1	620	1	25/36	K.DTAVEGEEIEVN[117.09]C[160.19]TAMASK.P	IPI:IPI00322447.4,IPI:IPI00410985.4,IPI:IPI00411088.5,IPI:IPI00461967.2,IPI:IPI00849429.1,IPI:IPI00849618.1,IPI:IPI00849722.4,IPI:IPI00856723.3	IPI00322447;IPI00410985;IPI00411088;IPI00461967;IPI00849429;IPI00849618;IPI00849722;IPI00856723	Q8R5M8-1;Q8R5M8-4;Q8R5M8-2;B5L830	IPI00322447	Q8R5M8-1	Gene_Symbol=Cadm1	Isoform 1 of Cell adhesion molecule 1	2057.21	6558	2	2056.93	1029.61	3.91	4647.7	5.184	0.589	0	2175.3	1	1	0	-0.2864	7.3113	-0.88	2061.86	-0.12	K.DTAVEGEEIEVN#C[160.19]TAMASK.P	KDTAVEGEEIEVN#CTAMASKP	168			DIQKDTAVEGEEIEVNCTAMASKPATTIRWF			N	C	T
CMC_Bio1_tech1	621	1	16/36	K.N[117.09]LTSC[160.19]PDGAPFIQHGPDYR.A	IPI:IPI00124221.1	IPI00124221	P97370;Q1WWL1;Q3U9D4;Q544Q7;Q71VC6	IPI00124221	P97370;Q1WWL1;Q3U9D4;Q544Q7;Q71VC6	Gene_Symbol=Atp1b3	Sodium/potassium-transporting ATPase subunit beta-3	2148.31	8899	2	2147.35	1075.16	5.21	4647.9	3.697	0.459	0	506.4	1	2	0	-0.9639	5.4357	0.15	1651.26	0.7	K.N#LTSC[160.19]PDGAPFIQHGPDYR.A	KN#LTSCPDGAPFIQHGPDYRA	124			DLESFLKPYSVEEQKNLTSCPDGAPFIQHGP			N	L	T
CMC_Bio1_tech1	622	0.9999	24/30	R.TILVDNNTWN[117.09]NTHISR.V	IPI:IPI00109108.2	IPI00109108	P46978;Q3TG02;Q3TUR1;Q3TVN9;Q3U547;Q3U573;Q3U9H4;Q3UA28;Q5U412;Q8BMP9;Q8BWT4	IPI00109108	P46978;Q3TG02;Q3TUR1;Q3TVN9;Q3U547;Q3U573;Q3U9H4;Q3UA28;Q5U412;Q8BMP9;Q8BWT4	Gene_Symbol=Stt3a	Putative uncharacterized protein	1901.04	12416	2	1902.79	951.526	6.41	4660.7	4.36	0.346	0.035	1951.2	1	2	0	1.7473	5.0599	1.09	1968.33	0.08	R.TILVDNNTWN#NTHISR.V	RTILVDNNTWN#NTHISRV	596			TAMANRTILVDNNTWNNTHISRVGQAMASTE			N	N	T
CMC_Bio1_tech1	623	0.9985	15/30	R.TILVDN[117.09]NTWN[117.09]N[117.09]THISR.V	IPI:IPI00109108.2	IPI00109108	P46978;Q3TG02;Q3TUR1;Q3TVN9;Q3U547;Q3U573;Q3U9H4;Q3UA28;Q5U412;Q8BMP9;Q8BWT4	IPI00109108	P46978;Q3TG02;Q3TUR1;Q3TVN9;Q3U547;Q3U573;Q3U9H4;Q3UA28;Q5U412;Q8BMP9;Q8BWT4	Gene_Symbol=Stt3a	Putative uncharacterized protein	1907.01	9711	2	1906.85	954.515	6.41	4667.4	3.368	0.195	0.003	636.1	1	2	0	-0.1692	3.2492	1.09	2108.76	-0.2	R.TILVDN#NTWN#N#THISR.V	RTILVDN#NTWN#N#THISRV	592	596	597	GYQITAMANRTILVDNNTWNNTHISRVGQAM	TAMANRTILVDNNTWNNTHISRVGQAMASTE	AMANRTILVDNNTWNNTHISRVGQAMASTEE	N	N	T	N	N	T	N	T	H
CMC_Bio1_tech1	624	1	18/26	K.ENGVFEEISN[117.09]SSGR.F	IPI:IPI00123831.2,IPI:IPI00459329.1,IPI:IPI00662285.1,IPI:IPI00757771.1	IPI00123831;IPI00459329;IPI00662285;IPI00757771	P97300-1;P97300-4;P97300-3	IPI00123831	P97300-1	Gene_Symbol=Nptn	Isoform 1 of Neuroplastin	1527.54	9990	2	1528.61	764.778	4.25	4670.9	3.98	0.43	0.352	1177.2	1	2	0	1.0649	5.5034	-0.61	1745.05	0.52	K.ENGVFEEISN#SSGR.F	KENGVFEEISN#SSGRF	167			WIWRKKENGVFEEISNSSGRFFITNKENYTE			N	S	S
CMC_Bio1_tech1	625	0.9168	25/72	R.TRPVVIVEASLSHPESVN[117.09]R.T	IPI:IPI00121334.1,IPI:IPI00421244.4,IPI:IPI01007821.1	IPI00121334;IPI00421244;IPI01007821	Q00651;Q3U0V9;Q3U1F2;Q61989;Q78E20;Q792F9;Q8BQ25;E9QK91;Q6NV53	IPI00121334	Q00651	Gene_Symbol=Itga4	Integrin alpha-4	2093.34	14162	3	2092.93	698.787	6.42	4671.2	2.482	0.178	0	425.6	1	2	0	-0.41	2.4323	1.11	1671.26	0.67	R.TRPVVIVEASLSHPESVN#R.T	RTRPVVIVEASLSHPESVN#RT	487			PVVIVEASLSHPESVNRTKFDCTENGLPSVC			N	R	T
CMC_Bio1_tech1	626	0.9747	24/60	K.GIAEVTEN[117.09]VTEGGVTK.L	IPI:IPI00130271.2,IPI:IPI00459581.1,IPI:IPI00720028.2,IPI:IPI00720113.1,IPI:IPI00953736.1	IPI00130271;IPI00459581;IPI00720028;IPI00720113;IPI00953736	Q9Z1M0;A2VCP3;Q3TBP1;Q3ULZ7;Q3UM93;Q8CHP3;Q8CHP4;Q6P5P0;F8WI93	IPI00130271	Q9Z1M0;A2VCP3;Q3TBP1;Q3ULZ7;Q3UM93;Q8CHP3;Q8CHP4	Gene_Symbol=P2rx7	P2X purinoceptor 7	1606.72	11541	3	1607.35	536.581	4.25	4684.9	2.586	0.204	0	512.3	5	2	0	0.626	2.6119	-0.61	1520.51	0.98	K.GIAEVTEN#VTEGGVTK.L	KGIAEVTEN#VTEGGVTKL	74			SSVHTKVKGIAEVTENVTEGGVTKLGHSIFD			N	V	T
CMC_Bio1_tech1	627	0.9994	34/100	K.EDTVTLTC[160.19]EGTHNPGN[117.09]SSTQWFHNGR.S	IPI:IPI00129485.3,IPI:IPI00223490.2,IPI:IPI00762704.3	IPI00129485;IPI00223490;IPI00762704	P08101-1;P08101-3;E9Q415;P08101-2;P97918	IPI00129485	P08101-1	Gene_Symbol=Fcgr2b	low affinity immunoglobulin gamma Fc region receptor II-b isoform 1	2949.04	546	3	2949.64	984.022	5.28	4686.4	4.116	0.271	0.191	1040.2	1	2	0	0.5946	4.5788	0.2	1614.41	0.79	K.EDTVTLTC[160.19]EGTHNPGN#SSTQWFHNGR.S	KEDTVTLTCEGTHNPGN#SSTQWFHNGRS	75			EDTVTLTCEGTHNPGNSSTQWFHNGRSIRSQ			N	S	S
CMC_Bio1_tech1	628	1	17/20	K.DVN[117.09]YTQIVVDR.T	IPI:IPI00114274.2,IPI:IPI00989980.1	IPI00114274;IPI00989980	O09126;E9Q388;Q8BJC1	IPI00114274	O09126	Gene_Symbol=Sema4d	Semaphorin-4D	1324.43	5610	2	1324.55	663.222	4.21	4687	3.739	0.408	0	1962.4	1	2	0	0.1153	5.4553	-0.64	1951.15	0.13	K.DVN#YTQIVVDR.T	KDVN#YTQIVVDRT	419			VTPIDNRPKLIKKDVNYTQIVVDRTQALDGT			N	Y	T
CMC_Bio1_tech1	629	1	26/30	K.GIAEVTEN[117.09]VTEGGVTK.L	IPI:IPI00130271.2,IPI:IPI00459581.1,IPI:IPI00720028.2,IPI:IPI00720113.1,IPI:IPI00953736.1	IPI00130271;IPI00459581;IPI00720028;IPI00720113;IPI00953736	Q9Z1M0;A2VCP3;Q3TBP1;Q3ULZ7;Q3UM93;Q8CHP3;Q8CHP4;Q6P5P0;F8WI93	IPI00130271	Q9Z1M0;A2VCP3;Q3TBP1;Q3ULZ7;Q3UM93;Q8CHP3;Q8CHP4	Gene_Symbol=P2rx7	P2X purinoceptor 7	1606.72	5593	2	1606.21	804.368	4.25	4688.8	5.649	0.541	0	2485.9	1	2	0	-0.5168	7.1949	-0.61	1520.51	0.98	K.GIAEVTEN#VTEGGVTK.L	KGIAEVTEN#VTEGGVTKL	74			SSVHTKVKGIAEVTENVTEGGVTKLGHSIFD			N	V	T
CMC_Bio1_tech1	630	0.9996	19/24	K.LN[117.09]FTGPGEPDSLR.C	IPI:IPI00320605.3,IPI:IPI00776045.2	IPI00320605;IPI00776045	P11835;Q542I8	IPI00320605	P11835	Gene_Symbol=Itgb2	Integrin beta-2	1405.5	14805	2	1407.47	703.759	4.37	4689	3.579	0.264	0	1065.3	1	2	0	1.9622	4.0733	-0.51	1566.91	0.89	K.LN#FTGPGEPDSLR.C	KLN#FTGPGEPDSLRC	51			DCIQSGPGCSWCQKLNFTGPGEPDSLRCDTR			N	F	T
CMC_Bio1_tech1	631	0.996	26/60	R.TILVDNNTWNN[117.09]THISR.V	IPI:IPI00109108.2	IPI00109108	P46978;Q3TG02;Q3TUR1;Q3TVN9;Q3U547;Q3U573;Q3U9H4;Q3UA28;Q5U412;Q8BMP9;Q8BWT4	IPI00109108	P46978;Q3TG02;Q3TUR1;Q3TVN9;Q3U547;Q3U573;Q3U9H4;Q3UA28;Q5U412;Q8BMP9;Q8BWT4	Gene_Symbol=Stt3a	Putative uncharacterized protein	1901.04	15431	3	1900.87	634.687	6.41	4692.4	2.391	0.268	0.005	592.7	1	2	0	-0.1699	3.4495	1.09	1968.33	0.1	R.TILVDNNTWNN#THISR.V	RTILVDNNTWNN#THISRV	597			AMANRTILVDNNTWNNTHISRVGQAMASTEE			N	T	H
CMC_Bio1_tech1	632	0.9687	22/60	R.TILVDN[117.09]NTWN[117.09]N[117.09]THISR.V	IPI:IPI00109108.2	IPI00109108	P46978;Q3TG02;Q3TUR1;Q3TVN9;Q3U547;Q3U573;Q3U9H4;Q3UA28;Q5U412;Q8BMP9;Q8BWT4	IPI00109108	P46978;Q3TG02;Q3TUR1;Q3TVN9;Q3U547;Q3U573;Q3U9H4;Q3UA28;Q5U412;Q8BMP9;Q8BWT4	Gene_Symbol=Stt3a	Putative uncharacterized protein	1907.01	9451	3	1906.81	636.679	6.41	4692.5	2.122	0.238	0.002	338.8	2	2	0	-0.2064	2.6387	1.09	2108.76	-0.18	R.TILVDN#NTWN#N#THISR.V	RTILVDN#NTWN#N#THISRV	592	596	597	GYQITAMANRTILVDNNTWNNTHISRVGQAM	TAMANRTILVDNNTWNNTHISRVGQAMASTE	AMANRTILVDNNTWNNTHISRVGQAMASTEE	N	N	T	N	N	T	N	T	H
CMC_Bio1_tech1	633	0.9989	11/28	R.VIETLPAN[117.09]YSLNSSK.K	IPI:IPI00480532.4,IPI:IPI00874593.1,IPI:IPI00990630.2,IPI:IPI01007708.1	IPI00480532;IPI00874593;IPI00990630;IPI01007708	Q3U3W2;Q80TD8;B2RVR2;E9Q4Q1	IPI00480532	Q3U3W2	Gene_Symbol=Tmem181a	Uncharacterized protein	1638.81	8309	2	1638.57	820.412	5.97	4694.4	2.75	0.337	0.138	185.9	6	2	0	-0.2436	3.3773	0.75	2127.41	-0.22	R.VIETLPAN#YSLNSSK.K	RVIETLPAN#YSLNSSKK	48			FVGIEGPRVIETLPANYSLNSSKKLKTVIPS			N	Y	S
CMC_Bio1_tech1	634	0.9726	16/24	K.SN[117.09]VSVEENVILEK.P	IPI:IPI00129968.2	IPI00129968	P21995;Q3TI59;Q3TSZ8;Q3UFK0	IPI00129968	P21995;Q3TI59;Q3TSZ8;Q3UFK0	Gene_Symbol=Emb	Embigin	1462.59	4598	2	1463.37	732.304	4.25	4712.9	2.773	0.138	0	819.6	1	1	0	0.7724	2.4231	-0.61	1873.25	0.3	K.SN#VSVEENVILEK.P	KSN#VSVEENVILEKP	70			NLSLKSCNISVTEKSNVSVEENVILEKPSHV			N	V	S
CMC_Bio1_tech1	635	0.9985	19/28	K.N[117.09]ITFIQGPPGPQGEK.G	IPI:IPI00124283.4,IPI:IPI00128178.2,IPI:IPI00990896.1	IPI00124283;IPI00128178;IPI00990896	P30204-2;Q3U2C3;Q8CED7;P30204-1;Q3U3E5;F6VKK0	IPI00124283	P30204-2;Q3U2C3;Q8CED7	Gene_Symbol=Msr1	Isoform II of Macrophage scavenger receptor types I and II	1585.75	5182	2	1586.11	793.883	6	4718.4	2.815	0.264	0	1012.6	1	2	0	0.3544	3.2636	0.77	1561.8	0.91	K.N#ITFIQGPPGPQGEK.G	KN#ITFIQGPPGPQGEKG	271			NDLRLKDWEHSQTLKNITFIQGPPGPQGEKG			N	I	T
CMC_Bio1_tech1	636	1	23/36	K.C[160.19]NSDN[117.09]ISYVLHC[160.19]EPEN[117.09]NTK.C	IPI:IPI00126092.6,IPI:IPI00128856.2,IPI:IPI00323053.6,IPI:IPI00461132.4,IPI:IPI00876155.3	IPI00126092;IPI00128856;IPI00323053;IPI00461132;IPI00876155	P06800-2;E9QPY3;P06800-3;Q05C79;Q3U382;Q8C6Q7;F8WHG6;Q64730	IPI00126092	P06800-2;E9QPY3	Gene_Symbol=Ptprc	Isoform 2 of Receptor-type tyrosine-protein phosphatase C	2300.42	9847	2	2301.55	1151.22	4.65	4720.6	4.207	0.41	0.009	1218.3	1	2	0	1.1237	5.4305	-0.29	1407.49	1.22	K.C[160.19]NSDN#ISYVLHC[160.19]EPEN#NTK.C	KCNSDN#ISYVLHCEPEN#NTKC	268	279		EWKTKNLDFRKCNSDNISYVLHCEPENNTKC	CNSDNISYVLHCEPENNTKCIRRNTFIPERC		N	I	S	N	N	T
CMC_Bio1_tech1	637	0.9999	18/34	K.MYVTN[117.09]DTEVAEN[117.09]NYEALK.D	IPI:IPI00137177.1,IPI:IPI00658539.1,IPI:IPI00755442.1,IPI:IPI00876204.1	IPI00137177;IPI00658539;IPI00755442;IPI00876204	P16675;Q544R6;Q9D2D1;A2A5J6	IPI00137177	P16675;Q544R6	Gene_Symbol=Ctsa	Lysosomal protective protein	2110.24	1534	2	2109.19	1056.13	4	4725	3.029	0.386	0.058	305.4	1	2	0	-1.0521	4.3566	-0.8	2209.05	-0.36	K.MYVTN#DTEVAEN#NYEALK.D	KMYVTN#DTEVAEN#NYEALKD	140	147		AGVGFSYSDDKMYVTNDTEVAENNYEALKDF	SDDKMYVTNDTEVAENNYEALKDFFRLFPEY		N	D	T	N	N	Y
CMC_Bio1_tech1	638	1	20/26	R.LAVTN[117.09]TTMTGTVLK.M	IPI:IPI00108041.2	IPI00108041	P70302;Q3TUX9	IPI00108041	P70302;Q3TUX9	Gene_Symbol=Stim1	Stromal interaction molecule 1	1452.71	2890	2	1452.99	727.361	8.75	4734	3.627	0.527	0	1330.5	1	2	0	0.2775	5.9539	2.94	1804.57	0.44	R.LAVTN#TTMTGTVLK.M	RLAVTN#TTMTGTVLKM	171			KLQLTGHAMPRLAVTNTTMTGTVLKMTDRSH			N	T	T
CMC_Bio1_tech1	639	0.9996	25/72	K.C[160.19]NSDN[117.09]ISYVLHC[160.19]EPEN[117.09]N[117.09]TK.C	IPI:IPI00126092.6,IPI:IPI00128856.2,IPI:IPI00323053.6,IPI:IPI00461132.4,IPI:IPI00876155.3	IPI00126092;IPI00128856;IPI00323053;IPI00461132;IPI00876155	P06800-2;E9QPY3;P06800-3;Q05C79;Q3U382;Q8C6Q7;F8WHG6;Q64730	IPI00126092	P06800-2;E9QPY3	Gene_Symbol=Ptprc	Isoform 2 of Receptor-type tyrosine-protein phosphatase C	2303.41	9146	3	2304.37	768.811	4.65	4738.2	4.396	0.251	0.225	738.6	2	2	0	0.9582	4.6217	-0.29	1412.37	1.22	K.C[160.19]NSDN#ISYVLHC[160.19]EPEN#N#TK.C	KCNSDN#ISYVLHCEPEN#N#TKC	268	279	280	EWKTKNLDFRKCNSDNISYVLHCEPENNTKC	CNSDNISYVLHCEPENNTKCIRRNTFIPERC	NSDNISYVLHCEPENNTKCIRRNTFIPERCQ	N	I	S	N	N	T	N	T	K
CMC_Bio1_tech1	640	1	23/36	K.C[160.19]NSDN[117.09]ISYVLHC[160.19]EPEN[117.09]NTK.C	IPI:IPI00126092.6,IPI:IPI00128856.2,IPI:IPI00323053.6,IPI:IPI00461132.4,IPI:IPI00876155.3	IPI00126092;IPI00128856;IPI00323053;IPI00461132;IPI00876155	P06800-2;E9QPY3;P06800-3;Q05C79;Q3U382;Q8C6Q7;F8WHG6;Q64730	IPI00126092	P06800-2;E9QPY3	Gene_Symbol=Ptprc	Isoform 2 of Receptor-type tyrosine-protein phosphatase C	2300.42	8079	2	2299.51	1151.22	4.65	4739.6	5.383	0.484	0.009	1244.4	1	2	0	-0.9163	6.646	-0.29	1407.49	1.23	K.C[160.19]NSDN#ISYVLHC[160.19]EPEN#NTK.C	KCNSDN#ISYVLHCEPEN#NTKC	268	279		EWKTKNLDFRKCNSDNISYVLHCEPENNTKC	CNSDNISYVLHCEPENNTKCIRRNTFIPERC		N	I	S	N	N	T
CMC_Bio1_tech1	641	1	19/30	R.TILVDNNTWN[117.09]N[117.09]THISR.V	IPI:IPI00109108.2	IPI00109108	P46978;Q3TG02;Q3TUR1;Q3TVN9;Q3U547;Q3U573;Q3U9H4;Q3UA28;Q5U412;Q8BMP9;Q8BWT4	IPI00109108	P46978;Q3TG02;Q3TUR1;Q3TVN9;Q3U547;Q3U573;Q3U9H4;Q3UA28;Q5U412;Q8BMP9;Q8BWT4	Gene_Symbol=Stt3a	Putative uncharacterized protein	1904.03	9028	2	1903.85	953.02	6.41	4753	4.018	0.382	0.041	1204.1	1	2	0	-0.181	5.1	1.09	2038.54	-0.01	R.TILVDNNTWN#N#THISR.V	RTILVDNNTWN#N#THISRV	596	597		TAMANRTILVDNNTWNNTHISRVGQAMASTE	AMANRTILVDNNTWNNTHISRVGQAMASTEE		N	N	T	N	T	H
CMC_Bio1_tech1	642	1	22/30	R.TILVDNNTWN[117.09]NTHISR.V	IPI:IPI00109108.2	IPI00109108	P46978;Q3TG02;Q3TUR1;Q3TVN9;Q3U547;Q3U573;Q3U9H4;Q3UA28;Q5U412;Q8BMP9;Q8BWT4	IPI00109108	P46978;Q3TG02;Q3TUR1;Q3TVN9;Q3U547;Q3U573;Q3U9H4;Q3UA28;Q5U412;Q8BMP9;Q8BWT4	Gene_Symbol=Stt3a	Putative uncharacterized protein	1901.04	4320	2	1899.17	951.526	6.41	4756	4.333	0.557	0.064	1538.1	1	2	0	-1.8727	6.5868	1.09	1968.33	0.13	R.TILVDNNTWN#NTHISR.V	RTILVDNNTWN#NTHISRV	596			TAMANRTILVDNNTWNNTHISRVGQAMASTE			N	N	T
CMC_Bio1_tech1	643	0.9835	12/34	K.LAQN[117.09]VTGNSGIN[117.09]LTC[160.19]TSK.Q	IPI:IPI00113949.3,IPI:IPI00620020.2,IPI:IPI00828409.1	IPI00113949;IPI00620020;IPI00828409	E9QMN7;Q3T9F8;Q3TDR5;Q61238;Q64381;P42082-1;Q549Q9;Q91YV7;P42082-2	IPI00113949	E9QMN7;Q3T9F8;Q3TDR5;Q61238;Q64381	Gene_Symbol=Cd86	Uncharacterized protein	1884.05	13782	2	1882.93	943.035	8.22	4762.4	2.518	0.275	0.116	172.3	5	2	0	-1.1295	2.719	2.53	1713.03	0.64	K.LAQN#VTGNSGIN#LTC[160.19]TSK.Q	KLAQN#VTGNSGIN#LTCTSKQ	193	201		SVIANFSEPEIKLAQNVTGNSGINLTCTSKQ	PEIKLAQNVTGNSGINLTCTSKQGHPKPKKM		N	V	T	N	L	T
CMC_Bio1_tech1	644	1	19/26	K.ENGVFEEISN[117.09]SSGR.F	IPI:IPI00123831.2,IPI:IPI00459329.1,IPI:IPI00662285.1,IPI:IPI00757771.1	IPI00123831;IPI00459329;IPI00662285;IPI00757771	P97300-1;P97300-4;P97300-3	IPI00123831	P97300-1	Gene_Symbol=Nptn	Isoform 1 of Neuroplastin	1527.54	9130	2	1526.49	764.778	4.25	4763.3	3.508	0.545	0.535	1089.6	1	2	0	-1.0551	5.9925	-0.61	1745.05	0.58	K.ENGVFEEISN#SSGR.F	KENGVFEEISN#SSGRF	167			WIWRKKENGVFEEISNSSGRFFITNKENYTE			N	S	S
CMC_Bio1_tech1	645	1	30/72	R.TRPVVIVEASLSHPESVN[117.09]R.T	IPI:IPI00121334.1,IPI:IPI00421244.4,IPI:IPI01007821.1	IPI00121334;IPI00421244;IPI01007821	Q00651;Q3U0V9;Q3U1F2;Q61989;Q78E20;Q792F9;Q8BQ25;E9QK91;Q6NV53	IPI00121334	Q00651	Gene_Symbol=Itga4	Integrin alpha-4	2093.34	10300	3	2094.94	698.787	6.42	4763.5	5.051	0.466	0	1424.3	1	2	0	1.6	7.5538	1.11	1671.26	0.72	R.TRPVVIVEASLSHPESVN#R.T	RTRPVVIVEASLSHPESVN#RT	487			PVVIVEASLSHPESVNRTKFDCTENGLPSVC			N	R	T
CMC_Bio1_tech1	646	0.9661	16/32	K.AEQIN[117.09]QAAGEASAVLAK.A	IPI:IPI00115117.1,IPI:IPI00648577.3,IPI:IPI00649391.3	IPI00115117;IPI00648577;IPI00649391	Q99JB2;A2AG40;A2AG38;F6WI02;A2AG39	IPI00115117	Q99JB2;A2AG40	Gene_Symbol=Stoml2	Stomatin-like protein 2	1673.82	4063	2	1673.91	837.915	4.53	4772.1	2.833	0.075	0	413	2	2	0	0.0904	1.7602	-0.39	1802.42	0.47	K.AEQIN#QAAGEASAVLAK.A	KAEQIN#QAAGEASAVLAKA	238			QAQILASEAEKAEQINQAAGEASAVLAKAKA			N	Q	A
CMC_Bio1_tech1	647	0.9998	17/36	K.DTAVEGEEIEVN[117.09]C[160.19]TAMASK.P	IPI:IPI00322447.4,IPI:IPI00410985.4,IPI:IPI00411088.5,IPI:IPI00461967.2,IPI:IPI00849429.1,IPI:IPI00849618.1,IPI:IPI00849722.4,IPI:IPI00856723.3	IPI00322447;IPI00410985;IPI00411088;IPI00461967;IPI00849429;IPI00849618;IPI00849722;IPI00856723	Q8R5M8-1;Q8R5M8-4;Q8R5M8-2;B5L830	IPI00322447	Q8R5M8-1	Gene_Symbol=Cadm1	Isoform 1 of Cell adhesion molecule 1	2057.21	9149	2	2057.71	1029.61	3.91	4775	3.695	0.354	0	635.3	1	1	0	0.4936	4.6659	-0.88	2061.86	-0.04	K.DTAVEGEEIEVN#C[160.19]TAMASK.P	KDTAVEGEEIEVN#CTAMASKP	168			DIQKDTAVEGEEIEVNCTAMASKPATTIRWF			N	C	T
CMC_Bio1_tech1	648	0.9994	14/20	R.IETILLN[117.09]GTDR.K	IPI:IPI00119063.2,IPI:IPI00894573.1	IPI00119063;IPI00894573	Q91ZX7;Q3U454;Q811K6;Q8C4T5;Q3U5J2	IPI00119063	Q91ZX7;Q3U454;Q811K6;Q8C4T5	Gene_Symbol=Lrp1	Prolow-density lipoprotein receptor-related protein 1	1247.39	15221	2	1245.51	624.702	4.37	4777	2.888	0.299	0	485.6	1	2	0	-1.8834	3.8807	-0.51	2177.24	-0.27	R.IETILLN#GTDR.K	RIETILLN#GTDRK	730			YWVDAFYDRIETILLNGTDRKIVYEGPELNH			N	G	T
CMC_Bio1_tech1	649	0.9775	21/68	K.LVAIAVIDEKN[117.09]TSLEHTR.L	IPI:IPI00453798.3	IPI00453798	Q8BXZ1	IPI00453798	Q8BXZ1	Gene_Symbol=Tmx3	Protein disulfide-isomerase TMX3	2012.26	13257	3	2012.08	671.761	5.45	4787.4	3.146	0.279	0	390.2	2	2	1	-0.1836	4.094	0.33	1969.24	0.15	K.LVAIAVIDEKN#TSLEHTR.L	KLVAIAVIDEKN#TSLEHTRL	261			GDTGKLVAIAVIDEKNTSLEHTRLKSIIQEV			N	T	S
CMC_Bio1_tech1	650	1	29/72	K.C[160.19]NSDN[117.09]ISYVLHC[160.19]EPEN[117.09]NTK.C	IPI:IPI00126092.6,IPI:IPI00128856.2,IPI:IPI00323053.6,IPI:IPI00461132.4,IPI:IPI00876155.3	IPI00126092;IPI00128856;IPI00323053;IPI00461132;IPI00876155	P06800-2;E9QPY3;P06800-3;Q05C79;Q3U382;Q8C6Q7;F8WHG6;Q64730	IPI00126092	P06800-2;E9QPY3	Gene_Symbol=Ptprc	Isoform 2 of Receptor-type tyrosine-protein phosphatase C	2300.42	3141	3	2300.2	767.814	4.65	4787.6	4.282	0.473	0.013	896.9	1	2	0	-0.2235	7.1961	-0.29	1407.49	1.26	K.C[160.19]NSDN#ISYVLHC[160.19]EPEN#NTK.C	KCNSDN#ISYVLHCEPEN#NTKC	268	279		EWKTKNLDFRKCNSDNISYVLHCEPENNTKC	CNSDNISYVLHCEPENNTKCIRRNTFIPERC		N	I	S	N	N	T
CMC_Bio1_tech1	651	0.9441	9/20	R.IVDVN[117.09]LTSEGK.V	IPI:IPI00113528.1,IPI:IPI00226260.1,IPI:IPI00990725.1	IPI00113528;IPI00226260;IPI00990725	Q9ET30;Q571B0;Q8C6F5;Q3UH23	IPI00113528	Q9ET30;Q571B0	Gene_Symbol=Tm9sf3	Transmembrane 9 superfamily member 3	1177.3	109	2	1177.21	589.655	4.37	4788.2	1.788	0.251	0	98.3	190	2	0	-0.0899	1.0428	-0.51	1615.88	0.85	R.IVDVN#LTSEGK.V	RIVDVN#LTSEGKV	172			KKLEIGFNGNRIVDVNLTSEGKVKLVPNTKI			N	L	T
CMC_Bio1_tech1	652	1	32/108	K.PAAQISWSPDGDC[160.19]VTTSESHSN[117.09]GTVTVR.S	IPI:IPI00112787.1	IPI00112787	Q9ES57	IPI00112787	Q9ES57	Gene_Symbol=Cd200r1	Cell surface glycoprotein CD200 receptor 1	2963.11	8171	3	2962.54	988.71	4.54	4793.6	4.133	0.561	0	942.3	1	1	0	-0.5703	7.8553	-0.38	1952.5	0.19	K.PAAQISWSPDGDC[160.19]VTTSESHSN#GTVTVR.S	KPAAQISWSPDGDCVTTSESHSN#GTVTVRS	192			WSPDGDCVTTSESHSNGTVTVRSTCHWEQNN			N	G	T
CMC_Bio1_tech1	653	0.9794	15/24	K.LYWISSGN[117.09]HTINR.C	IPI:IPI00119063.2	IPI00119063	Q91ZX7;Q3U454;Q811K6;Q8C4T5	IPI00119063	Q91ZX7;Q3U454;Q811K6;Q8C4T5	Gene_Symbol=Lrp1	Prolow-density lipoprotein receptor-related protein 1	1563.71	9948	2	1565.17	782.861	8.75	4797.5	2.842	0.175	0	647.6	2	2	0	1.4583	2.626	2.95	1898.01	0.3	K.LYWISSGN#HTINR.C	KLYWISSGN#HTINRC	1764			AIDFPESKLYWISSGNHTINRCNLDGSELEV			N	H	T
CMC_Bio1_tech1	654	0.9927	17/26	K.VTLLPN[117.09]QTHYVVPK.G	IPI:IPI00622361.2,IPI:IPI00742414.1,IPI:IPI00974733.1	IPI00622361;IPI00742414;IPI00974733	Q69ZN6-2;Q69ZN6-1;Q6P9R5	IPI00622361	Q69ZN6-2	Gene_Symbol=Gnptab	Isoform 2 of N-acetylglucosamine-1-phosphotransferase subunits alpha/beta	1611.87	4755	2	1612.75	806.945	8.57	4806.6	2.69	0.245	0	545.8	1	2	0	0.8706	3.0564	2.8	1957.46	0.18	K.VTLLPN#QTHYVVPK.G	KVTLLPN#QTHYVVPKG	505			GQDHFHELYKVTLLPNQTHYVVPKGEYLSYF			N	Q	T
CMC_Bio1_tech1	655	0.9972	22/100	K.EDTVTLTC[160.19]EGTHNPGN[117.09]SSTQWFHN[117.09]GR.S	IPI:IPI00129485.3,IPI:IPI00223490.2,IPI:IPI00762704.3	IPI00129485;IPI00223490;IPI00762704	P08101-1;P08101-3;E9Q415;P08101-2;P97918	IPI00129485	P08101-1	Gene_Symbol=Fcgr2b	low affinity immunoglobulin gamma Fc region receptor II-b isoform 1	2952.03	2375	3	2950.6	985.018	5.28	4806.7	3.505	0.247	0.193	363	1	2	0	-1.4337	3.9109	0.2	1619.29	0.85	K.EDTVTLTC[160.19]EGTHNPGN#SSTQWFHN#GR.S	KEDTVTLTCEGTHNPGN#SSTQWFHN#GRS	75	83		EDTVTLTCEGTHNPGNSSTQWFHNGRSIRSQ	EGTHNPGNSSTQWFHNGRSIRSQVQASYTFK		N	S	S	N	G	R
CMC_Bio1_tech1	656	0.9999	17/30	R.EETLLYDN[117.09]ATSSVADR.K	IPI:IPI00223987.1	IPI00223987	Q8C129;Q3TTA8;Q6NY09;Q8BZ14	IPI00223987	Q8C129;Q3TTA8;Q6NY09;Q8BZ14	Gene_Symbol=Lnpep	Leucyl-cystinyl aminopeptidase	1786.84	8471	2	1787.63	894.428	3.92	4810.4	3.163	0.37	0	460.2	1	2	0	0.7848	4.3579	-0.87	2200.4	-0.29	R.EETLLYDN#ATSSVADR.K	REETLLYDN#ATSSVADRK	447			NWGLLTFREETLLYDNATSSVADRKLVTKII			N	A	T
CMC_Bio1_tech1	657	0.9876	17/30	R.ISN[117.09]VTPADAGIYYC[160.19]VK.F	IPI:IPI00756790.1,IPI:IPI00775779.11,IPI:IPI00876489.1,IPI:IPI00970735.1	IPI00756790;IPI00775779;IPI00876489;IPI00970735	A2ANC1;E0CYM8;Q2M4I8;Q6P6I8	IPI00756790	A2ANC1	Gene_Symbol=Sirpa	Uncharacterized protein	1774	13057	2	1773.01	888.005	5.83	4815.7	2.325	0.199	0	502.3	1	2	0	-0.9908	2.2651	0.64	2052.83	0	R.ISN#VTPADAGIYYC[160.19]VK.F	RISN#VTPADAGIYYCVKF	110			DTTKRNNMDFSIRISNVTPADAGIYYCVKFQ			N	V	T
CMC_Bio1_tech1	658	1	22/36	R.SPGSPGN[117.09]LSAVGEAVTQEK.Q	IPI:IPI00321101.2	IPI00321101	Q9EP78;B1AXG0	IPI00321101	Q9EP78;B1AXG0	Gene_Symbol=Chst7	Carbohydrate sulfotransferase 7	1830.94	6376	2	1830.99	916.477	4.53	4819.4	4.688	0.592	0	1334.4	1	2	0	0.0457	7.0582	-0.39	1676.05	0.75	R.SPGSPGN#LSAVGEAVTQEK.Q	RSPGSPGN#LSAVGEAVTQEKQ	87			SLAEGNPDRSPGSPGNLSAVGEAVTQEKQHI			N	L	S
CMC_Bio1_tech1	659	0.9998	19/26	R.LAVTN[117.09]TTMTGTVLK.M	IPI:IPI00108041.2	IPI00108041	P70302;Q3TUX9	IPI00108041	P70302;Q3TUX9	Gene_Symbol=Stim1	Stromal interaction molecule 1	1452.71	4054	2	1452.69	727.361	8.75	4825.4	2.961	0.439	0	879.6	1	2	0	-0.0225	4.7438	2.94	1804.57	0.5	R.LAVTN#TTMTGTVLK.M	RLAVTN#TTMTGTVLKM	171			KLQLTGHAMPRLAVTNTTMTGTVLKMTDRSH			N	T	T
CMC_Bio1_tech1	660	1	25/32	R.LEN[117.09]LSSTESGYTATLTR.T	IPI:IPI00111960.2,IPI:IPI00649375.1	IPI00111960;IPI00649375	P70699;A2AFL4;A2AFL3	IPI00111960	P70699;A2AFL4	Gene_Symbol=Gaa	Lysosomal alpha-glucosidase	1845.95	1462	2	1844.89	923.983	4.53	4827.9	5.321	0.613	0.435	2073.9	1	2	0	-1.0658	7.5582	-0.39	1918.47	0.27	R.LEN#LSSTESGYTATLTR.T	RLEN#LSSTESGYTATLTRT	140			PWCFFPPSYPSYRLENLSSTESGYTATLTRT			N	L	S
CMC_Bio1_tech1	661	1	31/132	K.QPSPSPGN[117.09]TTGGPLPGSAASPAHQASQPLYLNHP.-	IPI:IPI00130792.1,IPI:IPI01027058.1,IPI:IPI01027336.1	IPI00130792;IPI01027058;IPI01027336	O35451;Q3UJ07;Q3TXP5	IPI00130792	O35451;Q3UJ07	Gene_Symbol=Atf6b	Cyclic AMP-dependent transcription factor ATF-6 beta	3337.57	13096	3	3337.81	1113.53	6.92	4838.8	3.565	0.506	0.466	690.8	1	2	0	0.2388	6.87	1.5	2170.02	-0.22	K.QPSPSPGN#TTGGPLPGSAASPAHQASQPLYLNHP.-	KQPSPSPGN#TTGGPLPGSAASPAHQASQPLYLNHP	673			TVPPSLRKQPSPSPGNTTGGPLPGSAASPAH			N	T	T
CMC_Bio1_tech1	662	1	27/76	R.VHLDIQVGEHANN[117.09]YPEIAAK.D	IPI:IPI00153468.1,IPI:IPI00649344.1	IPI00153468;IPI00649344	Q8R1V4;Q5SVW9	IPI00153468	Q8R1V4	Gene_Symbol=Tmed4	Transmembrane emp24 domain-containing protein 4	2221.42	10940	3	2221.54	741.482	5.27	4840.5	3.757	0.393	0.012	529.7	1	2	0	0.1149	5.9056	0.2	1837.41	0.44	R.VHLDIQVGEHANN#YPEIAAK.D	RVHLDIQVGEHANN#YPEIAAKD	143			KLRVHLDIQVGEHANNYPEIAAKDKLTELQL			N	Y	P
CMC_Bio1_tech1	663	0.9999	18/28	R.EAFN[117.09]ETNQAIQTISR.F	IPI:IPI00112614.3	IPI00112614	P41233;Q8BPY1	IPI00112614	P41233;Q8BPY1	Gene_Symbol=Abca1	ATP-binding cassette sub-family A member 1	1724.82	2147	2	1725.29	863.417	4.53	4841.7	3.687	0.31	0.117	771.7	1	2	0	0.4666	4.3381	-0.39	1923.18	0.27	R.EAFN#ETNQAIQTISR.F	REAFN#ETNQAIQTISRF	489			VQSPNGSVYTWREAFNETNQAIQTISRFMEC			N	E	T
CMC_Bio1_tech1	664	1	24/30	R.YPTPGEAPGVVGNFN[117.09]K.S	IPI:IPI00112614.3	IPI00112614	P41233;Q8BPY1	IPI00112614	P41233;Q8BPY1	Gene_Symbol=Abca1	ATP-binding cassette sub-family A member 1	1649.79	3338	2	1649.03	825.904	6	4842.2	4.798	0.441	0.091	1879.4	1	2	0	-0.7682	6.0168	0.77	1614.32	0.88	R.YPTPGEAPGVVGNFN#K.S	RYPTPGEAPGVVGNFN#KS	98			RYPTPGEAPGVVGNFNKSIVSRLFSDAQRLL			N	K	S
CMC_Bio1_tech1	665	0.9967	23/60	K.VQSLQTLAANN[117.09]SALAK.A	IPI:IPI00129304.8	IPI00129304	Q8K4Q8	IPI00129304	Q8K4Q8	Gene_Symbol=Colec12	Collectin-12	1631.82	5692	3	1629.91	544.948	8.72	4843.9	2.847	0.303	0.03	398.6	1	2	0	-1.913	4.3255	2.92	1951.87	0.22	K.VQSLQTLAANN#SALAK.A	KVQSLQTLAANN#SALAKA	272			WLKEKVQSLQTLAANNSALAKANNDTLEDMN			N	S	A
CMC_Bio1_tech1	666	1	19/30	R.TILVDNN[117.09]TWN[117.09]NTHISR.V	IPI:IPI00109108.2	IPI00109108	P46978;Q3TG02;Q3TUR1;Q3TVN9;Q3U547;Q3U573;Q3U9H4;Q3UA28;Q5U412;Q8BMP9;Q8BWT4	IPI00109108	P46978;Q3TG02;Q3TUR1;Q3TVN9;Q3U547;Q3U573;Q3U9H4;Q3UA28;Q5U412;Q8BMP9;Q8BWT4	Gene_Symbol=Stt3a	Putative uncharacterized protein	1904.03	1011	2	1903.67	953.02	6.41	4844.6	3.374	0.453	0.006	773.9	1	2	0	-0.361	5.1418	1.09	2038.54	0.05	R.TILVDNN#TWN#NTHISR.V	RTILVDNN#TWN#NTHISRV	593	596		YQITAMANRTILVDNNTWNNTHISRVGQAMA	TAMANRTILVDNNTWNNTHISRVGQAMASTE		N	T	W	N	N	T
CMC_Bio1_tech1	667	1	21/32	R.FVPNSNMN[117.09]FTGQAYSGR.E	IPI:IPI00108535.1,IPI:IPI00227804.1,IPI:IPI00654907.1,IPI:IPI00658311.1,IPI:IPI00719884.1,IPI:IPI00720077.1,IPI:IPI00896737.1,IPI:IPI00915472.1,IPI:IPI00987413.1	IPI00108535;IPI00227804;IPI00654907;IPI00658311;IPI00719884;IPI00720077;IPI00896737;IPI00915472;IPI00987413	P31809-1;P31809-2;Q03679;Q61351;Q61352;Q3LFS6	IPI00108535	P31809-1	Gene_Symbol=Ceacam1	Isoform Long of Carcinoembryonic antigen-related cell adhesion molecule 1	1893.04	11563	2	1892.43	947.526	8.75	4846.6	4.034	0.555	0.111	406.4	1	2	0	-0.6125	6.3767	2.94	2021.66	0.08	R.FVPNSNMN#FTGQAYSGR.E	RFVPNSNMN#FTGQAYSGRE	89			AIDKEIARFVPNSNMNFTGQAYSGREIIYSN			N	F	T
CMC_Bio1_tech1	668	1	22/30	R.TILVDNNTWN[117.09]NTHISR.V	IPI:IPI00109108.2	IPI00109108	P46978;Q3TG02;Q3TUR1;Q3TVN9;Q3U547;Q3U573;Q3U9H4;Q3UA28;Q5U412;Q8BMP9;Q8BWT4	IPI00109108	P46978;Q3TG02;Q3TUR1;Q3TVN9;Q3U547;Q3U573;Q3U9H4;Q3UA28;Q5U412;Q8BMP9;Q8BWT4	Gene_Symbol=Stt3a	Putative uncharacterized protein	1901.04	9064	2	1900.87	951.526	6.41	4847	4.52	0.497	0.047	1564.1	1	2	0	-0.1727	6.2633	1.09	1968.33	0.19	R.TILVDNNTWN#NTHISR.V	RTILVDNNTWN#NTHISRV	596			TAMANRTILVDNNTWNNTHISRVGQAMASTE			N	N	T
CMC_Bio1_tech1	669	0.9993	18/30	K.VQSLQTLAAN[117.09]N[117.09]SALAK.A	IPI:IPI00129304.8	IPI00129304	Q8K4Q8	IPI00129304	Q8K4Q8	Gene_Symbol=Colec12	Collectin-12	1634.81	15651	2	1635.07	818.412	8.72	4849.9	3.095	0.334	0	808.4	1	2	0	0.2559	4.0351	2.92	2022.09	0.08	K.VQSLQTLAAN#N#SALAK.A	KVQSLQTLAAN#N#SALAKA	271	272		DWLKEKVQSLQTLAANNSALAKANNDTLEDM	WLKEKVQSLQTLAANNSALAKANNDTLEDMN		N	N	S	N	S	A
CMC_Bio1_tech1	670	1	19/24	R.LNN[117.09]ITNIGPLDM[147.19]K.Q	IPI:IPI00330680.5,IPI:IPI00474830.1	IPI00330680;IPI00474830	Q80X71;Q8R5E7	IPI00330680	Q80X71	Gene_Symbol=Tmem106b	Transmembrane protein 106B	1461.67	5293	2	1461.49	731.842	5.84	4852.9	4.596	0.528	0.09	1244.6	1	2	0	-0.1849	6.7189	0.64	1880.38	0.36	R.LNN#ITNIGPLDM[147.19]K.Q	RLNN#ITNIGPLDMKQ	184			QVQFSKTVIGKARLNNITNIGPLDMKQIDYT			N	I	T
CMC_Bio1_tech1	671	0.9992	18/26	K.ENGVFEEISN[117.09]SSGR.F	IPI:IPI00123831.2,IPI:IPI00459329.1,IPI:IPI00662285.1,IPI:IPI00757771.1	IPI00123831;IPI00459329;IPI00662285;IPI00757771	P97300-1;P97300-4;P97300-3	IPI00123831	P97300-1	Gene_Symbol=Nptn	Isoform 1 of Neuroplastin	1527.54	3022	2	1526.35	764.778	4.25	4855.9	2.699	0.278	0	1216.3	1	2	0	-1.1951	3.3072	-0.61	1745.05	0.63	K.ENGVFEEISN#SSGR.F	KENGVFEEISN#SSGRF	167			WIWRKKENGVFEEISNSSGRFFITNKENYTE			N	S	S
CMC_Bio1_tech1	672	0.9858	18/30	R.YPTPGEAPGVVGN[117.09]FN[117.09]K.S	IPI:IPI00112614.3	IPI00112614	P41233;Q8BPY1	IPI00112614	P41233;Q8BPY1	Gene_Symbol=Abca1	ATP-binding cassette sub-family A member 1	1652.78	2241	2	1653.07	827.398	6	4857.7	2.735	0.185	0	857.3	1	2	0	0.2836	2.6067	0.77	1684.53	0.75	R.YPTPGEAPGVVGN#FN#K.S	RYPTPGEAPGVVGN#FN#KS	96	98		CFRYPTPGEAPGVVGNFNKSIVSRLFSDAQR	RYPTPGEAPGVVGNFNKSIVSRLFSDAQRLL		N	F	N	N	K	S
CMC_Bio1_tech1	673	0.9298	12/20	R.IETILLN[117.09]GTDR.K	IPI:IPI00119063.2,IPI:IPI00894573.1	IPI00119063;IPI00894573	Q91ZX7;Q3U454;Q811K6;Q8C4T5;Q3U5J2	IPI00119063	Q91ZX7;Q3U454;Q811K6;Q8C4T5	Gene_Symbol=Lrp1	Prolow-density lipoprotein receptor-related protein 1	1247.39	7284	2	1247.23	624.702	4.37	4868.5	1.551	0.198	0	213.6	5	2	0	-0.1634	0.951	-0.51	2177.24	-0.21	R.IETILLN#GTDR.K	RIETILLN#GTDRK	730			YWVDAFYDRIETILLNGTDRKIVYEGPELNH			N	G	T
CMC_Bio1_tech1	674	0.9999	20/26	K.WTDNTEYN[117.09]NTIPIR.G	IPI:IPI00276430.1	IPI00276430	Q91V08;F5BFH0	IPI00276430	Q91V08;F5BFH0	Gene_Symbol=Clec2d	C-type lectin domain family 2 member D	1739.83	15565	2	1740.69	870.923	4.37	4874.7	3.277	0.306	0.095	1309.6	1	2	0	0.8534	4.0537	-0.51	2059.04	0.02	K.WTDNTEYN#NTIPIR.G	KWTDNTEYN#NTIPIRG	158			ESSEHPWKWTDNTEYNNTIPIRGEERFAYLN			N	N	T
CMC_Bio1_tech1	675	1	20/28	R.EAFN[117.09]ETNQAIQTISR.F	IPI:IPI00112614.3	IPI00112614	P41233;Q8BPY1	IPI00112614	P41233;Q8BPY1	Gene_Symbol=Abca1	ATP-binding cassette sub-family A member 1	1724.82	5447	2	1722.85	863.417	4.53	4875.6	4.375	0.494	0.172	1484.4	1	2	0	-1.9734	6.1522	-0.39	1923.18	0.29	R.EAFN#ETNQAIQTISR.F	REAFN#ETNQAIQTISRF	489			VQSPNGSVYTWREAFNETNQAIQTISRFMEC			N	E	T
CMC_Bio1_tech1	676	1	20/36	K.N[117.09]LTSC[160.19]PDGAPFIQHGPDYR.A	IPI:IPI00124221.1	IPI00124221	P97370;Q1WWL1;Q3U9D4;Q544Q7;Q71VC6	IPI00124221	P97370;Q1WWL1;Q3U9D4;Q544Q7;Q71VC6	Gene_Symbol=Atp1b3	Sodium/potassium-transporting ATPase subunit beta-3	2148.31	11568	2	2149.87	1075.16	5.21	4876.7	4.408	0.463	0	915.7	1	2	0	1.5561	5.9459	0.15	1651.26	0.83	K.N#LTSC[160.19]PDGAPFIQHGPDYR.A	KN#LTSCPDGAPFIQHGPDYRA	124			DLESFLKPYSVEEQKNLTSCPDGAPFIQHGP			N	L	T
CMC_Bio1_tech1	677	0.9999	20/26	K.WTDNTEYN[117.09]NTIPIR.G	IPI:IPI00276430.1	IPI00276430	Q91V08;F5BFH0	IPI00276430	Q91V08;F5BFH0	Gene_Symbol=Clec2d	C-type lectin domain family 2 member D	1739.83	4831	2	1738.69	870.923	4.37	4877.9	3.596	0.314	0.071	1221.5	1	2	0	-1.1466	4.3715	-0.51	2059.04	0.03	K.WTDNTEYN#NTIPIR.G	KWTDNTEYN#NTIPIRG	158			ESSEHPWKWTDNTEYNNTIPIRGEERFAYLN			N	N	T
CMC_Bio1_tech1	678	1	22/36	K.N[117.09]LTSC[160.19]PDGAPFIQHGPDYR.A	IPI:IPI00124221.1	IPI00124221	P97370;Q1WWL1;Q3U9D4;Q544Q7;Q71VC6	IPI00124221	P97370;Q1WWL1;Q3U9D4;Q544Q7;Q71VC6	Gene_Symbol=Atp1b3	Sodium/potassium-transporting ATPase subunit beta-3	2148.31	1927	2	2146.93	1075.16	5.21	4880.5	5.159	0.55	0.47	1280.1	1	2	0	-1.3839	7.0127	0.15	1651.26	0.83	K.N#LTSC[160.19]PDGAPFIQHGPDYR.A	KN#LTSCPDGAPFIQHGPDYRA	124			DLESFLKPYSVEEQKNLTSCPDGAPFIQHGP			N	L	T
CMC_Bio1_tech1	679	1	33/120	K.VTGLSNC[160.19]TSNYTPN[117.09]SQGLELDPETSPHHLQK.R	IPI:IPI00115976.2	IPI00115976	P11688;Q3U7M6;Q80YP5	IPI00115976	P11688;Q3U7M6;Q80YP5	Gene_Symbol=Itga5	Integrin alpha-5	3428.65	12887	3	3429.37	1143.89	5.27	4881.4	4.723	0.396	0.056	1005.6	1	2	0	0.7142	6.3272	0.2	1969.64	0.2	K.VTGLSNC[160.19]TSNYTPN#SQGLELDPETSPHHLQK.R	KVTGLSNCTSNYTPN#SQGLELDPETSPHHLQKR	880			TKVTGLSNCTSNYTPNSQGLELDPETSPHHL			N	S	Q
CMC_Bio1_tech1	680	0.9995	22/28	R.KSDTQNLLYN[117.09]VSTGR.H	IPI:IPI00126131.4,IPI:IPI01023214.1	IPI00126131;IPI01023214	Q9WVL6;Q3UUW7;Q5DU26;Q6P1H4	IPI00126131	Q9WVL6	Gene_Symbol=Extl3	Exostosin-like 3	1698.82	12598	2	1699.61	850.419	8.59	4886.1	3.962	0.349	0.265	1747.9	1	2	0	0.7809	4.8201	2.82	1358.3	1.41	R.KSDTQNLLYN#VSTGR.H	RKSDTQNLLYN#VSTGRH	290			IINLSRKSDTQNLLYNVSTGRHVAQSTFYAA			N	V	S
CMC_Bio1_tech1	681	1	25/34	K.TQLTC[160.19]SLN[117.09]SSGVDIVGHR.W	IPI:IPI00113869.1,IPI:IPI00408495.1,IPI:IPI00462199.1	IPI00113869;IPI00408495;IPI00462199	P18572-2;O55108;P18572-1;O55107	IPI00113869	P18572-2;O55108	Gene_Symbol=Bsg	Isoform 2 of Basigin	1947.13	2904	2	1947.71	974.571	6.4	4889.3	5.652	0.54	0	2015.9	1	2	0	0.5771	7.1891	1.09	1908.59	0.33	K.TQLTC[160.19]SLN#SSGVDIVGHR.W	KTQLTCSLN#SSGVDIVGHRW	44			SVQEVNSKTQLTCSLNSSGVDIVGHRWMRGG			N	S	S
CMC_Bio1_tech1	682	0.9947	27/96	R.GPDGTEGLSSTVN[117.09]GSTDPSAVTDIR.V	IPI:IPI00406609.2,IPI:IPI00469426.7,IPI:IPI00986905.1	IPI00406609;IPI00469426;IPI00986905	A2AWF9;Q64455;E9QNI4;A2AWF8;E9QAB0;Q61373	IPI00406609	A2AWF9	Gene_Symbol=Ptprj	receptor-type tyrosine-protein phosphatase eta isoform 2	2436.49	8296	3	2437.39	813.172	3.84	4894.2	3.869	0.191	0	399	11	2	0	0.8935	3.0283	-0.93	1909.69	0.33	R.GPDGTEGLSSTVN#GSTDPSAVTDIR.V	RGPDGTEGLSSTVN#GSTDPSAVTDIRV	456			IPRGPDGTEGLSSTVNGSTDPSAVTDIRVVN			N	G	S
CMC_Bio1_tech1	683	0.9999	17/22	K.YGN[117.09]MGLPDIDSK.M	IPI:IPI00122625.3,IPI:IPI00930805.1,IPI:IPI00970731.1	IPI00122625;IPI00930805;IPI00970731	Q8VCW4-1;E9Q8P6;Q8VCW4-2;E9PYK0	IPI00122625	Q8VCW4-1	Gene_Symbol=Unc93b1	Isoform 1 of Protein unc-93 homolog B1	1312.44	1673	2	1313.47	657.227	4.21	4897.7	2.797	0.422	0	1016.6	1	2	0	1.0258	4.5996	-0.64	1956.51	0.24	K.YGN#MGLPDIDSK.M	KYGN#MGLPDIDSKM	101			LILHYDETYREVKYGNMGLPDIDSKMLMGIN			N	M	G
CMC_Bio1_tech1	684	1	21/48	R.GPDGTEGLSSTVN[117.09]GSTDPSAVTDIR.V	IPI:IPI00406609.2,IPI:IPI00469426.7,IPI:IPI00986905.1	IPI00406609;IPI00469426;IPI00986905	A2AWF9;Q64455;E9QNI4;A2AWF8;E9QAB0;Q61373	IPI00406609	A2AWF9	Gene_Symbol=Ptprj	receptor-type tyrosine-protein phosphatase eta isoform 2	2436.49	3632	2	2437.03	1219.25	3.84	4898.4	4.395	0.584	0	571.8	1	2	0	0.5307	6.8232	-0.93	1909.69	0.33	R.GPDGTEGLSSTVN#GSTDPSAVTDIR.V	RGPDGTEGLSSTVN#GSTDPSAVTDIRV	456			IPRGPDGTEGLSSTVNGSTDPSAVTDIRVVN			N	G	S
CMC_Bio1_tech1	685	0.9635	24/100	K.EDTVTLTC[160.19]EGTHNPGN[117.09]SSTQWFHN[117.09]GR.S	IPI:IPI00129485.3,IPI:IPI00223490.2,IPI:IPI00762704.3	IPI00129485;IPI00223490;IPI00762704	P08101-1;P08101-3;E9Q415;P08101-2;P97918	IPI00129485	P08101-1	Gene_Symbol=Fcgr2b	low affinity immunoglobulin gamma Fc region receptor II-b isoform 1	2952.03	11830	3	2951.65	985.018	5.28	4899.9	2.763	0.195	0.012	443.3	2	2	0	-0.3837	2.593	0.2	1619.29	0.91	K.EDTVTLTC[160.19]EGTHNPGN#SSTQWFHN#GR.S	KEDTVTLTCEGTHNPGN#SSTQWFHN#GRS	75	83		EDTVTLTCEGTHNPGNSSTQWFHNGRSIRSQ	EGTHNPGNSSTQWFHNGRSIRSQVQASYTFK		N	S	S	N	G	R
CMC_Bio1_tech1	686	0.9956	12/32	K.MSLVM[147.19]PAMAPN[117.09]ETVSGR.G	IPI:IPI00130792.1,IPI:IPI01027058.1,IPI:IPI01027336.1	IPI00130792;IPI01027058;IPI01027336	O35451;Q3UJ07;Q3TXP5	IPI00130792	O35451;Q3UJ07	Gene_Symbol=Atf6b	Cyclic AMP-dependent transcription factor ATF-6 beta	1810.11	5829	2	1809.59	906.064	5.75	4913.6	2.752	0.268	0.015	346.8	5	2	0	-0.5288	2.9107	0.58	2150.02	-0.13	K.MSLVM[147.19]PAMAPN#ETVSGR.G	KMSLVMPAMAPN#ETVSGRG	624			TSRPKMSLVMPAMAPNETVSGRGPPGDYEEM			N	E	T
CMC_Bio1_tech1	687	0.9977	16/28	R.VIETLPAN[117.09]YSLN[117.09]SSK.K	IPI:IPI00480532.4,IPI:IPI00874593.1,IPI:IPI00990630.2,IPI:IPI01007708.1	IPI00480532;IPI00874593;IPI00990630;IPI01007708	Q3U3W2;Q80TD8;B2RVR2;E9Q4Q1	IPI00480532	Q3U3W2	Gene_Symbol=Tmem181a	Uncharacterized protein	1641.8	10415	2	1641.57	821.906	5.97	4914.5	3.018	0.227	0	339.1	2	2	0	-0.2319	3.0453	0.75	2197.62	-0.23	R.VIETLPAN#YSLN#SSK.K	RVIETLPAN#YSLN#SSKK	48	52		FVGIEGPRVIETLPANYSLNSSKKLKTVIPS	EGPRVIETLPANYSLNSSKKLKTVIPSNPLS		N	Y	S	N	S	S
CMC_Bio1_tech1	688	1	24/30	R.EETLLYDN[117.09]ATSSVADR.K	IPI:IPI00223987.1	IPI00223987	Q8C129;Q3TTA8;Q6NY09;Q8BZ14	IPI00223987	Q8C129;Q3TTA8;Q6NY09;Q8BZ14	Gene_Symbol=Lnpep	Leucyl-cystinyl aminopeptidase	1786.84	15361	2	1787.89	894.428	3.92	4915	4.248	0.539	0	1560.7	1	2	0	1.0448	6.4009	-0.87	2200.4	-0.23	R.EETLLYDN#ATSSVADR.K	REETLLYDN#ATSSVADRK	447			NWGLLTFREETLLYDNATSSVADRKLVTKII			N	A	T
CMC_Bio1_tech1	689	0.9999	18/22	K.YGN[117.09]MGLPDIDSK.M	IPI:IPI00122625.3,IPI:IPI00930805.1,IPI:IPI00970731.1	IPI00122625;IPI00930805;IPI00970731	Q8VCW4-1;E9Q8P6;Q8VCW4-2;E9PYK0	IPI00122625	Q8VCW4-1	Gene_Symbol=Unc93b1	Isoform 1 of Protein unc-93 homolog B1	1312.44	10035	2	1310.59	657.227	4.21	4915.4	2.937	0.464	0	1032.4	1	2	0	-1.8542	5.0499	-0.64	1956.51	0.25	K.YGN#MGLPDIDSK.M	KYGN#MGLPDIDSKM	101			LILHYDETYREVKYGNMGLPDIDSKMLMGIN			N	M	G
CMC_Bio1_tech1	690	0.9993	15/30	K.GIAEVTEN[117.09]VTEGGVTK.L	IPI:IPI00130271.2,IPI:IPI00459581.1,IPI:IPI00720028.2,IPI:IPI00720113.1,IPI:IPI00953736.1	IPI00130271;IPI00459581;IPI00720028;IPI00720113;IPI00953736	Q9Z1M0;A2VCP3;Q3TBP1;Q3ULZ7;Q3UM93;Q8CHP3;Q8CHP4;Q6P5P0;F8WI93	IPI00130271	Q9Z1M0;A2VCP3;Q3TBP1;Q3ULZ7;Q3UM93;Q8CHP3;Q8CHP4	Gene_Symbol=P2rx7	P2X purinoceptor 7	1606.72	2029	2	1605.87	804.368	4.25	4918.9	2.798	0.328	0	377.8	2	2	0	-0.8568	3.5774	-0.61	1520.51	1.11	K.GIAEVTEN#VTEGGVTK.L	KGIAEVTEN#VTEGGVTKL	74			SSVHTKVKGIAEVTENVTEGGVTKLGHSIFD			N	V	T
CMC_Bio1_tech1	691	0.9857	16/26	K.GVVDSDDLPLN[117.09]VSR.E	IPI:IPI00129526.1,IPI:IPI00652998.1,IPI:IPI00830494.1	IPI00129526;IPI00652998;IPI00830494	P08113;Q3UAD6;Q3UBU0;Q8C2R2;Q8CCY5;Q91V38;Q9CW12;Q3TUD6;F7C312	IPI00129526	P08113;Q3UAD6;Q3UBU0;Q8C2R2;Q8CCY5;Q91V38;Q9CW12	Gene_Symbol=Hsp90b1	Endoplasmin	1488.59	9242	2	1488.91	745.303	3.93	4931.8	2.446	0.103	0	582.7	1	2	0	0.3149	1.752	-0.86	2198.15	-0.22	K.GVVDSDDLPLN#VSR.E	KGVVDSDDLPLN#VSRE	445			LNFVKGVVDSDDLPLNVSRETLQQHKLLKVI			N	V	S
CMC_Bio1_tech1	692	0.9201	22/72	R.SAC[160.19]WN[117.09]SSHLYN[117.09]GTELDSC[160.19]K.I	IPI:IPI00665580.1,IPI:IPI00850873.1	IPI00665580;IPI00850873	Q5XF89-1;Q5XF89-2	IPI00665580	Q5XF89-1	Gene_Symbol=Atp13a3	Isoform 1 of Probable cation-transporting ATPase 13A3	2235.35	15466	3	2233.36	746.124	5.3	4931.8	2.484	0.17	0	323.9	1	2	0	-1.9915	2.3443	0.22	1780.5	0.61	R.SAC[160.19]WN#SSHLYN#GTELDSC[160.19]K.I	RSACWN#SSHLYN#GTELDSCKI	1046	1052		DPNSDVCNTTRSACWNSSHLYNGTELDSCKI	CNTTRSACWNSSHLYNGTELDSCKIQNYENT		N	S	S	N	G	T
CMC_Bio1_tech1	693	0.998	13/30	R.TILVDN[117.09]NTWNN[117.09]THISR.V	IPI:IPI00109108.2	IPI00109108	P46978;Q3TG02;Q3TUR1;Q3TVN9;Q3U547;Q3U573;Q3U9H4;Q3UA28;Q5U412;Q8BMP9;Q8BWT4	IPI00109108	P46978;Q3TG02;Q3TUR1;Q3TVN9;Q3U547;Q3U573;Q3U9H4;Q3UA28;Q5U412;Q8BMP9;Q8BWT4	Gene_Symbol=Stt3a	Putative uncharacterized protein	1904.03	12915	2	1904.59	953.02	6.41	4935.1	2.664	0.273	0.029	227.2	1	2	0	0.559	3.1787	1.09	2038.54	0.1	R.TILVDN#NTWNN#THISR.V	RTILVDN#NTWNN#THISRV	592	597		GYQITAMANRTILVDNNTWNNTHISRVGQAM	AMANRTILVDNNTWNNTHISRVGQAMASTEE		N	N	T	N	T	H
CMC_Bio1_tech1	694	0.9871	28/108	R.KKPSEGEEEAASAGGPQVN[117.09]PMPVTDEVV.-	IPI:IPI00222418.5,IPI:IPI00465527.3	IPI00222418;IPI00465527	Q61462-1;B3VQI8;Q3TAM0;Q8C5D4;Q61462-2	IPI00222418	Q61462-1;B3VQI8;Q3TAM0;Q8C5D4	Gene_Symbol=Cyba	Isoform 1 of Cytochrome b-245 light chain	2856.08	13150	3	2856.88	953.033	4.14	4935.1	2.931	0.234	0	567.3	1	2	0	0.8002	3.3218	-0.69	1472.96	1.22	R.KKPSEGEEEAASAGGPQVN#PMPVTDEVV.-	RKKPSEGEEEAASAGGPQVN#PMPVTDEVV	183			SEGEEEAASAGGPQVNPMPVTDEVV______			N	P	M
CMC_Bio1_tech1	695	1	32/132	K.GEVAEMFSYEESN[117.09]PKDPAAETESKEESTEASASK.R	IPI:IPI00112072.1,IPI:IPI00228576.1,IPI:IPI01008001.1	IPI00112072;IPI00228576;IPI01008001	Q9D8V0-1;Q861Q5;Q9D8V0-3;E9QMS4	IPI00112072	Q9D8V0-1;Q861Q5	Gene_Symbol=H13	Isoform 1 of Minor histocompatibility antigen H13	3668.77	4487	3	3667.93	1223.93	4.08	4939.6	5.273	0.504	0	701.5	1	2	2	-0.8422	7.8162	-0.74	1617.61	0.93	K.GEVAEMFSYEESN#PKDPAAETESKEESTEASASK.R	KGEVAEMFSYEESN#PKDPAAETESKEESTEASASKR	350			LAKGEVAEMFSYEESNPKDPAAETESKEEST			N	P	K
CMC_Bio1_tech1	696	0.9347	11/54	R.LLTPN[117.09]PGYGTQVGTSPAPTTPTEEEDLR.R	IPI:IPI00114839.1,IPI:IPI00453501.1,IPI:IPI00880444.1	IPI00114839;IPI00453501;IPI00880444	Q99J21-1;Q99J21-2;E0CZ07	IPI00114839	Q99J21-1	Gene_Symbol=Mcoln1	Isoform 1 of Mucolipin-1	2945.15	12468	2	2945.05	1473.58	4	4940	1.666	0.25	0	106.3	3	2	0	-0.1044	1.5083	-0.8	2245.79	-0.31	R.LLTPN#PGYGTQVGTSPAPTTPTEEEDLR.R	RLLTPN#PGYGTQVGTSPAPTTPTEEEDLRR	19			PAGRRASETERLLTPNPGYGTQVGTSPAPTT			N	P	G
CMC_Bio1_tech1	697	0.9955	20/60	R.TILVDNNTWNN[117.09]THISR.V	IPI:IPI00109108.2	IPI00109108	P46978;Q3TG02;Q3TUR1;Q3TVN9;Q3U547;Q3U573;Q3U9H4;Q3UA28;Q5U412;Q8BMP9;Q8BWT4	IPI00109108	P46978;Q3TG02;Q3TUR1;Q3TVN9;Q3U547;Q3U573;Q3U9H4;Q3UA28;Q5U412;Q8BMP9;Q8BWT4	Gene_Symbol=Stt3a	Putative uncharacterized protein	1901.04	11080	3	1900.03	634.687	6.41	4945.8	2.381	0.273	0.022	351.2	1	2	0	-1.0099	3.4943	1.09	1968.33	0.25	R.TILVDNNTWNN#THISR.V	RTILVDNNTWNN#THISRV	597			AMANRTILVDNNTWNNTHISRVGQAMASTEE			N	T	H
CMC_Bio1_tech1	698	1	25/68	K.TQLTC[160.19]SLN[117.09]SSGVDIVGHR.W	IPI:IPI00113869.1,IPI:IPI00408495.1,IPI:IPI00462199.1	IPI00113869;IPI00408495;IPI00462199	P18572-2;O55108;P18572-1;O55107	IPI00113869	P18572-2;O55108	Gene_Symbol=Bsg	Isoform 2 of Basigin	1947.13	4423	3	1948.99	650.05	6.4	4947.6	4.195	0.384	0	398.2	1	2	0	1.8599	6.1909	1.09	1908.59	0.36	K.TQLTC[160.19]SLN#SSGVDIVGHR.W	KTQLTCSLN#SSGVDIVGHRW	44			SVQEVNSKTQLTCSLNSSGVDIVGHRWMRGG			N	S	S
CMC_Bio1_tech1	699	1	23/34	K.ANIQFGEN[117.09]GTTISAVTNK.A	IPI:IPI00127447.3	IPI00127447	O35114;Q3TCS7	IPI00127447	O35114;Q3TCS7	Gene_Symbol=Scarb2	Lysosome membrane protein 2	1868	11143	2	1867.95	935.009	6.05	4948.3	5.047	0.518	0.416	1698.1	1	2	0	-0.0578	6.7185	0.81	2012.22	0.16	K.ANIQFGEN#GTTISAVTNK.A	KANIQFGEN#GTTISAVTNKA	105			TYRELRNKANIQFGENGTTISAVTNKAYVFE			N	G	T
CMC_Bio1_tech1	700	0.9997	16/26	K.ENGVFEEISN[117.09]SSGR.F	IPI:IPI00123831.2,IPI:IPI00459329.1,IPI:IPI00662285.1,IPI:IPI00757771.1	IPI00123831;IPI00459329;IPI00662285;IPI00757771	P97300-1;P97300-4;P97300-3	IPI00123831	P97300-1	Gene_Symbol=Nptn	Isoform 1 of Neuroplastin	1527.54	6915	2	1528.39	764.778	4.25	4948.6	3.033	0.304	0	909	1	2	0	0.8449	3.8231	-0.61	1745.05	0.69	K.ENGVFEEISN#SSGR.F	KENGVFEEISN#SSGRF	167			WIWRKKENGVFEEISNSSGRFFITNKENYTE			N	S	S
CMC_Bio1_tech1	701	1	20/24	R.YGEN[117.09]DSLSVEGFR.K	IPI:IPI00469000.4	IPI00469000	Q8C145	IPI00469000	Q8C145	Gene_Symbol=Slc39a6	Zinc transporter ZIP6	1475.51	1423	2	1474.85	738.761	4.14	4958.6	4.081	0.524	0	1397.9	1	2	0	-0.6618	6.3504	-0.7	1887.79	0.41	R.YGEN#DSLSVEGFR.K	RYGEN#DSLSVEGFRK	68			MQRHHLQQLFYRYGENDSLSVEGFRKLLQNI			N	D	S
CMC_Bio1_tech1	702	0.9544	19/60	R.TILVDNNTWN[117.09]N[117.09]THISR.V	IPI:IPI00109108.2	IPI00109108	P46978;Q3TG02;Q3TUR1;Q3TVN9;Q3U547;Q3U573;Q3U9H4;Q3UA28;Q5U412;Q8BMP9;Q8BWT4	IPI00109108	P46978;Q3TG02;Q3TUR1;Q3TVN9;Q3U547;Q3U573;Q3U9H4;Q3UA28;Q5U412;Q8BMP9;Q8BWT4	Gene_Symbol=Stt3a	Putative uncharacterized protein	1904.03	7846	3	1904.68	635.683	6.41	4966.6	2.601	0.163	0.114	309.2	1	2	0	0.6518	2.4993	1.09	2038.54	0.12	R.TILVDNNTWN#N#THISR.V	RTILVDNNTWN#N#THISRV	596	597		TAMANRTILVDNNTWNNTHISRVGQAMASTE	AMANRTILVDNNTWNNTHISRVGQAMASTEE		N	N	T	N	T	H
CMC_Bio1_tech1	703	0.9743	13/18	K.MESN[117.09]LTFPVK.N	IPI:IPI00406609.2,IPI:IPI00469426.7,IPI:IPI00986905.1	IPI00406609;IPI00469426;IPI00986905	A2AWF9;Q64455;E9QNI4;A2AWF8;E9QAB0;Q61373	IPI00406609	A2AWF9	Gene_Symbol=Ptprj	receptor-type tyrosine-protein phosphatase eta isoform 2	1168.35	12855	2	1168.45	585.184	5.75	4986.4	2.09	0.136	0	552.3	2	2	0	0.0919	1.6476	0.58	2010.24	0.19	K.MESN#LTFPVK.N	KMESN#LTFPVKN	97			DSGASECRIENKMESNLTFPVKNQTSCNITG			N	L	T
CMC_Bio1_tech1	704	0.9919	15/34	K.ANIQFGEN[117.09]GTTISAVTN[117.09]K.A	IPI:IPI00127447.3	IPI00127447	O35114;Q3TCS7	IPI00127447	O35114;Q3TCS7	Gene_Symbol=Scarb2	Lysosome membrane protein 2	1870.99	8900	2	1871.49	936.503	6.05	4986.9	2.977	0.149	0.114	562	4	2	0	0.4939	2.2993	0.81	1886.43	0.43	K.ANIQFGEN#GTTISAVTN#K.A	KANIQFGEN#GTTISAVTN#KA	105	114		TYRELRNKANIQFGENGTTISAVTNKAYVFE	NIQFGENGTTISAVTNKAYVFERNQSVGDPN		N	G	T	N	K	A
CMC_Bio1_tech1	705	0.9818	12/42	R.DLLSTPHTN[117.09]GAPPDSGFLRPQR.A	IPI:IPI00752390.4,IPI:IPI00875821.3	IPI00752390;IPI00875821	B2RXX4;Q6ZPE2;B2RXQ1;B7ZWK2;D3Z1C0	IPI00752390	B2RXX4	Gene_Symbol=Sbf1	myotubularin-related protein 5 isoform 1	2379.58	10873	2	2378.61	1190.8	6.75	4997.2	2.209	0.271	0	171.4	1	2	0	-0.977	2.652	1.36	1946.69	0.32	R.DLLSTPHTN#GAPPDSGFLRPQR.A	RDLLSTPHTN#GAPPDSGFLRPQRA	1336			GSRLAGRDLLSTPHTNGAPPDSGFLRPQRAA			N	G	A
CMC_Bio1_tech1	706	0.9974	14/26	K.AM[147.19]GN[117.09]LQIDFADPQR.A	IPI:IPI00228617.7	IPI00228617	P08752	IPI00228617	P08752	Gene_Symbol=Gnai2	Guanine nucleotide-binding protein G(i) subunit alpha-2	1594.74	13917	2	1594.89	798.375	4.21	5003.7	2.868	0.215	0	492.5	2	2	0	0.1501	2.8778	-0.64	2033.1	0.15	K.AM[147.19]GN#LQIDFADPQR.A	KAMGN#LQIDFADPQRA	90			SNTIQSIMAIVKAMGNLQIDFADPQRADDAR			N	L	Q
CMC_Bio1_tech1	707	0.9982	15/22	K.GMSETLSN[117.09]LTQR.L	IPI:IPI00223931.4,IPI:IPI00377402.1,IPI:IPI00649911.3	IPI00223931;IPI00377402;IPI00649911	Q8BGQ6-1;A2A8U0;Q8R053;Q8BGQ6-2;Q3V1D2;Q6PCQ6	IPI00223931	Q8BGQ6-1;A2A8U0;Q8R053	Gene_Symbol=4732418C07Rik	Isoform 1 of EF-hand domain-containing protein KIAA0494	1339.47	11001	2	1339.57	670.741	6	5007.3	2.805	0.228	0	669.9	2	2	0	0.0988	3.0506	0.77	1759.33	0.69	K.GMSETLSN#LTQR.L	KGMSETLSN#LTQRL	294			RQNDLKLKGMSETLSNLTQRLSLIESHVVAL			N	L	T
CMC_Bio1_tech1	708	0.9834	15/28	R.VN[117.09]GSLATFSTDQELR.F	IPI:IPI00625310.1,IPI:IPI00762089.1,IPI:IPI00762488.2,IPI:IPI00880409.1,IPI:IPI00880995.1,IPI:IPI01019269.1	IPI00625310;IPI00762089;IPI00762488;IPI00880409;IPI00880995;IPI01019269	Q8C2R4;P98154;Q3TQ62;Q6P5A9;Q3TPM7;Q3UZE8;Q6ZQH9;Q8K2G3	IPI00625310	Q8C2R4	Gene_Symbol=Dgcr2	Uncharacterized protein	1640.74	14474	2	1639.67	821.378	4.37	5021.7	2.025	0.179	0	461.5	1	2	0	-1.0764	1.741	-0.51	1883.88	0.46	R.VN#GSLATFSTDQELR.F	RVN#GSLATFSTDQELRF	145			SGENYWDAAQTCQRVNGSLATFSTDQELRFV			N	G	S
CMC_Bio1_tech1	709	0.9717	15/24	K.N[117.09]LTLM[147.19]ATTSQFPK.L	IPI:IPI00154056.1,IPI:IPI00653175.2,IPI:IPI00918314.1	IPI00154056;IPI00653175;IPI00918314	P24638;A2AGR5;Q3U4F3;B7ZCF4;E9Q9I3;Q3UZN1;B7ZCF5	IPI00154056	P24638;A2AGR5;Q3U4F3	Gene_Symbol=Acp2	Lysosomal acid phosphatase	1470.68	3317	2	1472.37	736.346	8.75	5028.9	2.684	0.232	0	719	1	2	0	1.6882	3.0177	2.94	1649.22	0.92	K.N#LTLM[147.19]ATTSQFPK.L	KN#LTLMATTSQFPKL	267			KARLQGGVLLAQILKNLTLMATTSQFPKLLV			N	L	T
CMC_Bio1_tech1	710	0.9287	17/24	R.VN[117.09]FTLEASEGC[160.19]YR.W	IPI:IPI00342158.4,IPI:IPI00404111.1,IPI:IPI00856220.1	IPI00342158;IPI00404111;IPI00856220	Q9QY81;Q8BPS7;Q8C5C6	IPI00342158	Q9QY81	Gene_Symbol=Nup210	Nuclear pore membrane glycoprotein 210	1548.67	3358	2	1550.65	775.341	4.53	5036.1	2.282	0.092	0	1018.1	1	2	0	1.9777	1.5302	-0.39	1696.93	0.83	R.VN#FTLEASEGC[160.19]YR.W	RVN#FTLEASEGCYRW	44			NIPKVLLPFTRATRVNFTLEASEGCYRWSST			N	F	T
CMC_Bio1_tech1	711	1	22/34	K.ANIQFGEN[117.09]GTTISAVTNK.A	IPI:IPI00127447.3	IPI00127447	O35114;Q3TCS7	IPI00127447	O35114;Q3TCS7	Gene_Symbol=Scarb2	Lysosome membrane protein 2	1868	6810	2	1868.67	935.009	6.05	5041.5	4.617	0.472	0.387	1524	1	2	0	0.6622	6.1385	0.81	2012.22	0.21	K.ANIQFGEN#GTTISAVTNK.A	KANIQFGEN#GTTISAVTNKA	105			TYRELRNKANIQFGENGTTISAVTNKAYVFE			N	G	T
CMC_Bio1_tech1	712	1	18/24	R.VN[117.09]FTLEASEGC[160.19]YR.W	IPI:IPI00342158.4,IPI:IPI00404111.1,IPI:IPI00856220.1	IPI00342158;IPI00404111;IPI00856220	Q9QY81;Q8BPS7;Q8C5C6	IPI00342158	Q9QY81	Gene_Symbol=Nup210	Nuclear pore membrane glycoprotein 210	1548.67	6210	2	1548.37	775.341	4.53	5042.1	3.554	0.465	0	1217.6	1	2	0	-0.3023	5.524	-0.39	1696.93	0.84	R.VN#FTLEASEGC[160.19]YR.W	RVN#FTLEASEGCYRW	44			NIPKVLLPFTRATRVNFTLEASEGCYRWSST			N	F	T
CMC_Bio1_tech1	713	0.9957	16/26	K.ENGVFEEISN[117.09]SSGR.F	IPI:IPI00123831.2,IPI:IPI00459329.1,IPI:IPI00662285.1,IPI:IPI00757771.1	IPI00123831;IPI00459329;IPI00662285;IPI00757771	P97300-1;P97300-4;P97300-3	IPI00123831	P97300-1	Gene_Symbol=Nptn	Isoform 1 of Neuroplastin	1527.54	8761	2	1528.53	764.778	4.25	5044.4	2.604	0.175	0	630	1	2	0	0.9849	2.4535	-0.61	1745.05	0.74	K.ENGVFEEISN#SSGR.F	KENGVFEEISN#SSGRF	167			WIWRKKENGVFEEISNSSGRFFITNKENYTE			N	S	S
CMC_Bio1_tech1	714	0.9951	17/30	R.EETLLYDN[117.09]ATSSVADR.K	IPI:IPI00223987.1	IPI00223987	Q8C129;Q3TTA8;Q6NY09;Q8BZ14	IPI00223987	Q8C129;Q3TTA8;Q6NY09;Q8BZ14	Gene_Symbol=Lnpep	Leucyl-cystinyl aminopeptidase	1786.84	1478	2	1787.35	894.428	3.92	5047.6	2.48	0.198	0	689.5	1	2	0	0.5048	2.4342	-0.87	2200.4	-0.15	R.EETLLYDN#ATSSVADR.K	REETLLYDN#ATSSVADRK	447			NWGLLTFREETLLYDNATSSVADRKLVTKII			N	A	T
CMC_Bio1_tech1	715	0.9985	21/48	R.VN[117.09]FTLEASEGC[160.19]YR.W	IPI:IPI00342158.4,IPI:IPI00404111.1,IPI:IPI00856220.1	IPI00342158;IPI00404111;IPI00856220	Q9QY81;Q8BPS7;Q8C5C6	IPI00342158	Q9QY81	Gene_Symbol=Nup210	Nuclear pore membrane glycoprotein 210	1548.67	12345	3	1549.15	517.23	4.53	5054.1	2.793	0.245	0	871.5	1	2	0	0.4805	3.7801	-0.39	1696.93	0.84	R.VN#FTLEASEGC[160.19]YR.W	RVN#FTLEASEGCYRW	44			NIPKVLLPFTRATRVNFTLEASEGCYRWSST			N	F	T
CMC_Bio1_tech1	716	0.9995	18/24	K.N[117.09]LTLM[147.19]ATTSQFPK.L	IPI:IPI00154056.1,IPI:IPI00653175.2,IPI:IPI00918314.1	IPI00154056;IPI00653175;IPI00918314	P24638;A2AGR5;Q3U4F3;B7ZCF4;E9Q9I3;Q3UZN1;B7ZCF5	IPI00154056	P24638;A2AGR5;Q3U4F3	Gene_Symbol=Acp2	Lysosomal acid phosphatase	1470.68	13575	2	1470.05	736.346	8.75	5055.2	3.291	0.371	0	1082.4	1	2	0	-0.6318	4.6168	2.94	1649.22	0.94	K.N#LTLM[147.19]ATTSQFPK.L	KN#LTLMATTSQFPKL	267			KARLQGGVLLAQILKNLTLMATTSQFPKLLV			N	L	T
CMC_Bio1_tech1	717	0.9634	17/30	R.TILVDNNTWN[117.09]NTHISR.V	IPI:IPI00109108.2	IPI00109108	P46978;Q3TG02;Q3TUR1;Q3TVN9;Q3U547;Q3U573;Q3U9H4;Q3UA28;Q5U412;Q8BMP9;Q8BWT4	IPI00109108	P46978;Q3TG02;Q3TUR1;Q3TVN9;Q3U547;Q3U573;Q3U9H4;Q3UA28;Q5U412;Q8BMP9;Q8BWT4	Gene_Symbol=Stt3a	Putative uncharacterized protein	1901.04	2177	2	1899.71	951.526	6.41	5062.5	2.567	0.093	0.06	529.9	1	2	0	-1.3327	1.7602	1.09	1968.33	0.31	R.TILVDNNTWN#NTHISR.V	RTILVDNNTWN#NTHISRV	596			TAMANRTILVDNNTWNNTHISRVGQAMASTE			N	N	T
CMC_Bio1_tech1	718	0.9739	13/18	R.N[117.09]YSLLIDQPK.K	IPI:IPI00463774.2,IPI:IPI01026875.1	IPI00463774;IPI01026875	Q9Z222;Q3TVJ9	IPI00463774	Q9Z222;Q3TVJ9	Gene_Symbol=B3gnt2	UDP-GlcNAc:betaGal beta-1,3-N-acetylglucosaminyltransferase 2	1193.34	8334	2	1193.61	597.677	5.83	5068.4	1.826	0.181	0	603.4	1	2	0	0.2658	1.6956	0.64	1896.14	0.46	R.N#YSLLIDQPK.K	RN#YSLLIDQPKK	127			LPDRFKDFLLYLRCRNYSLLIDQPKKCAKKP			N	Y	S
CMC_Bio1_tech1	719	0.9403	23/68	R.VAPEEHPTLLTEAPLN[117.09]PK.A	IPI:IPI00110827.1,IPI:IPI00114593.1,IPI:IPI00117043.1,IPI:IPI00266875.5,IPI:IPI00404804.1,IPI:IPI00480406.1,IPI:IPI00653007.1,IPI:IPI00654242.1,IPI:IPI00885500.1,IPI:IPI00885994.1	IPI00110827;IPI00114593;IPI00117043;IPI00266875;IPI00404804;IPI00480406;IPI00653007;IPI00654242;IPI00885500;IPI00885994	P68134;Q61264;Q61272;P68033;Q497E4;Q61273;Q61274;Q61275;P62737;Q3U122	IPI00110827	P68134;Q61264;Q61272	Gene_Symbol=Acta1	Actin, alpha skeletal muscle	1959.2	1589	3	1959.1	654.073	4.75	5069.9	3.461	0.112	0.023	439.4	5	2	0	-0.0992	2.279	-0.21	2131.07	0	R.VAPEEHPTLLTEAPLN#PK.A	RVAPEEHPTLLTEAPLN#PKA	113			VAPEEHPTLLTEAPLNPKANREKMTQIMFET			N	P	K
CMC_Bio1_tech1	720	1	36/108	R.EEEYYAEPGVTEAEPVATEDAN[117.09]STDSLK.S	IPI:IPI00378224.2	IPI00378224	Q6P6J9	IPI00378224	Q6P6J9	Gene_Symbol=Txndc15	Thioredoxin domain-containing protein 15	3048.09	11521	3	3047.05	1017.04	3.62	5072.2	5.136	0.471	0.397	838.7	1	2	0	-1.0428	7.3794	-1.1	2347.6	-0.43	R.EEEYYAEPGVTEAEPVATEDAN#STDSLK.S	REEEYYAEPGVTEAEPVATEDAN#STDSLKS	149			EPGVTEAEPVATEDANSTDSLKSPKVNCEER			N	S	T
CMC_Bio1_tech1	721	1	22/26	R.IWEATN[117.09]SSLQQQLR.E	IPI:IPI00314355.1,IPI:IPI00462039.1,IPI:IPI00648560.1,IPI:IPI00649090.1,IPI:IPI00652204.1,IPI:IPI00653331.1,IPI:IPI00877289.1,IPI:IPI00877313.1,IPI:IPI00989168.1,IPI:IPI00989238.1,IPI:IPI00989907.1,IPI:IPI00989918.1,IPI:IPI00990597.1,IPI:IPI00990982.1	IPI00314355;IPI00462039;IPI00648560;IPI00649090;IPI00652204;IPI00653331;IPI00877289;IPI00877313;IPI00989168;IPI00989238;IPI00989907;IPI00989918;IPI00990597;IPI00990982	P21855;Q8CIX9;Q8CIY0;Q99L55	IPI00314355	P21855	Gene_Symbol=LOC100504743;Cd72	B-cell differentiation antigen CD72	1676.82	12050	2	1677.65	839.418	6	5088.7	4.168	0.467	0	1832.2	1	2	0	0.8248	5.9029	0.77	2035.48	0.2	R.IWEATN#SSLQQQLR.E	RIWEATN#SSLQQQLRE	136			VSQQFQEGTRIWEATNSSLQQQLREKISQLG			N	S	S
CMC_Bio1_tech1	722	0.9981	11/34	K.TVAGGAWTYN[117.09]TTSAVTVK.S	IPI:IPI00222550.8	IPI00222550	P61514;Q3TLC1;Q3U8M3;Q4VAF2;Q5M9N6;Q9CYW3	IPI00222550	P61514;Q3TLC1;Q3U8M3;Q4VAF2;Q5M9N6;Q9CYW3	Gene_Symbol=Rpl37a;Gm14173	Putative uncharacterized protein	1830	8671	2	1829.63	916.006	8.26	5090	2.647	0.371	0	145	7	2	0	-0.3712	3.491	2.55	1947.47	0.37	K.TVAGGAWTYN#TTSAVTVK.S	KTVAGGAWTYN#TTSAVTVKS	72			CGSCMKTVAGGAWTYNTTSAVTVKSAIRRLK			N	T	T
CMC_Bio1_tech1	723	0.9983	15/32	K.VTHAVVTVPAYFN[117.09]DAQR.Q	IPI:IPI00319992.1	IPI00319992	P20029;A2AUF6;Q3TI47;Q3TKF8;Q3TUS2;Q3TWF2;Q3U6V3;Q3U7T8;Q3U9G2;Q3UEM8;Q9DC41	IPI00319992	P20029;A2AUF6;Q3TI47;Q3TKF8;Q3TUS2;Q3TWF2;Q3U6V3;Q3U7T8;Q3U9G2;Q3UEM8;Q9DC41	Gene_Symbol=Hspa5	78 kDa glucose-regulated protein	1891.08	9222	2	1892.81	946.55	6.71	5091.3	3.42	0.313	0	480.7	1	2	0	1.7206	4.1545	1.34	2072.06	0.13	K.VTHAVVTVPAYFN#DAQR.Q	KVTHAVVTVPAYFN#DAQRQ	178			GKKVTHAVVTVPAYFNDAQRQATKDAGTIAG			N	D	A
CMC_Bio1_tech1	724	1	35/92	R.YEVEMDEGLGTGTC[160.19]LTN[117.09]QSHVEC[160.19]K.D	IPI:IPI00177177.1,IPI:IPI00473307.1	IPI00177177;IPI00473307	Q8K078-1;A2ACT3;Q8K078-2	IPI00177177	Q8K078-1;A2ACT3	Gene_Symbol=Slco4a1	Isoform 1 of Solute carrier organic anion transporter family member 4A1	2760.98	5970	3	2761.84	921.335	4.25	5093.9	4.125	0.463	0	1189.6	1	2	0	0.8566	6.7802	-0.61	1914.52	0.44	R.YEVEMDEGLGTGTC[160.19]LTN#QSHVEC[160.19]K.D	RYEVEMDEGLGTGTCLTN#QSHVECKD	212			EVEMDEGLGTGTCLTNQSHVECKDSASGLSN			N	Q	S
CMC_Bio1_tech1	725	0.9794	17/26	R.GPC[160.19]IIYN[117.09]EDNGIIK.A	IPI:IPI00111412.3	IPI00111412	Q9D8E6;Q564E8;Q5ZEY2;Q9CSM5	IPI00111412	Q9D8E6;Q564E8;Q5ZEY2;Q9CSM5	Gene_Symbol=Rpl4	60S ribosomal protein L4	1608.81	2658	2	1610.81	805.41	4.37	5096.2	3.225	0.134	0.051	841.3	2	2	0	1.9993	2.6126	-0.51	2241.97	-0.21	R.GPC[160.19]IIYN#EDNGIIK.A	RGPCIIYN#EDNGIIKA	212			RNRRRIQRRGPCIIYNEDNGIIKAFRNIPGI			N	E	D
CMC_Bio1_tech1	726	0.9978	13/36	K.DTAVEGEEIEVN[117.09]C[160.19]TAMASK.P	IPI:IPI00322447.4,IPI:IPI00410985.4,IPI:IPI00411088.5,IPI:IPI00461967.2,IPI:IPI00849429.1,IPI:IPI00849618.1,IPI:IPI00849722.4,IPI:IPI00856723.3	IPI00322447;IPI00410985;IPI00411088;IPI00461967;IPI00849429;IPI00849618;IPI00849722;IPI00856723	Q8R5M8-1;Q8R5M8-4;Q8R5M8-2;B5L830	IPI00322447	Q8R5M8-1	Gene_Symbol=Cadm1	Isoform 1 of Cell adhesion molecule 1	2057.21	8124	2	2057.23	1029.61	3.91	5096.4	2.914	0.269	0	328.7	1	1	0	0.0136	3.3947	-0.88	2061.86	0.15	K.DTAVEGEEIEVN#C[160.19]TAMASK.P	KDTAVEGEEIEVN#CTAMASKP	168			DIQKDTAVEGEEIEVNCTAMASKPATTIRWF			N	C	T
CMC_Bio1_tech1	727	1	29/68	K.LVAIAVIDEKN[117.09]TSLEHTR.L	IPI:IPI00453798.3	IPI00453798	Q8BXZ1	IPI00453798	Q8BXZ1	Gene_Symbol=Tmx3	Protein disulfide-isomerase TMX3	2012.26	10269	3	2012.59	671.761	5.45	5097.3	4.182	0.548	0	719.8	1	2	1	0.3264	8.0297	0.33	1969.24	0.33	K.LVAIAVIDEKN#TSLEHTR.L	KLVAIAVIDEKN#TSLEHTRL	261			GDTGKLVAIAVIDEKNTSLEHTRLKSIIQEV			N	T	S
CMC_Bio1_tech1	728	1	21/34	K.LVAIAVIDEKN[117.09]TSLEHTR.L	IPI:IPI00453798.3	IPI00453798	Q8BXZ1	IPI00453798	Q8BXZ1	Gene_Symbol=Tmx3	Protein disulfide-isomerase TMX3	2012.26	12017	2	2012.11	1007.14	5.45	5101.8	4.789	0.517	0	1146.4	1	2	1	-0.1564	6.5677	0.33	1969.24	0.34	K.LVAIAVIDEKN#TSLEHTR.L	KLVAIAVIDEKN#TSLEHTRL	261			GDTGKLVAIAVIDEKNTSLEHTRLKSIIQEV			N	T	S
CMC_Bio1_tech1	729	0.9979	19/30	K.GITQGPN[117.09]ESPSAFLER.L	IPI:IPI00108206.1,IPI:IPI00224370.4	IPI00108206;IPI00224370	P70355;Q1KYL8;Q1KYL9;Q1KYM1;Q1KYM2;Q60588;Q61918;Q6T3U6;Q8BFR9;Q8C1W7;Q6YIY0	IPI00108206	P70355;Q1KYL8;Q1KYL9;Q1KYM1;Q1KYM2;Q60588;Q61918;Q6T3U6;Q8BFR9;Q8C1W7	Gene_Symbol=Mela	Gag-Pol polyprotein	1705.82	13303	2	1705.91	853.915	4.53	5102.1	3.129	0.138	0	992.1	1	2	0	0.0899	2.6308	-0.39	1912.99	0.45	K.GITQGPN#ESPSAFLER.L	KGITQGPN#ESPSAFLERL	361			SPTNLAKVKGITQGPNESPSAFLERLKEAYR			N	E	S
CMC_Bio1_tech1	730	0.9999	25/116	K.LQEDVN[117.09]ALHSQLNHSEC[160.19]TGTYLQN[117.09]GVSDSR.T	IPI:IPI00284848.4,IPI:IPI00985549.1,IPI:IPI00990876.1	IPI00284848;IPI00985549;IPI00990876	Q8K482;D0ESZ4;Q3TBC8;Q3TBD3;Q3TCC1;Q3TDB5;Q3TDP9;Q3U1J9;E9Q348;E9Q5U2	IPI00284848	Q8K482;D0ESZ4;Q3TBC8;Q3TBD3;Q3TCC1;Q3TDB5;Q3TDP9;Q3U1J9	Gene_Symbol=Emilin2	EMILIN-2	3379.53	827	3	3378.91	1127.52	4.72	5112.6	4.079	0.327	0.024	452.8	2	2	0	-0.6193	5.0437	-0.23	2141.31	0	K.LQEDVN#ALHSQLNHSEC[160.19]TGTYLQN#GVSDSR.T	KLQEDVN#ALHSQLNHSECTGTYLQN#GVSDSRT	608	626		FQETSHSIQKLQEDVNALHSQLNHSECTGTY	HSQLNHSECTGTYLQNGVSDSRTGDSMEASG		N	A	L	N	G	V
CMC_Bio1_tech1	731	1	20/22	R.YLN[117.09]FTASEMTSK.V	IPI:IPI00120674.2,IPI:IPI00415773.1,IPI:IPI00761784.2,IPI:IPI00876475.2,IPI:IPI00886282.1	IPI00120674;IPI00415773;IPI00761784;IPI00876475;IPI00886282	Q3U1U4;Q3UJ88;P05555-2	IPI00120674	Q3U1U4;Q3UJ88	Gene_Symbol=Itgam	Uncharacterized protein	1394.54	10294	2	1393.89	698.278	6	5116.7	3.84	0.433	0	1637.2	1	2	0	-0.6552	5.6075	0.77	1903.71	0.47	R.YLN#FTASEMTSK.V	RYLN#FTASEMTSKV	941			IYMIVTSDESSIRYLNFTASEMTSKVIQHQY			N	F	T
CMC_Bio1_tech1	732	1	19/30	K.EN[117.09]DTGVVQQLEEC[160.19]QVK.G	IPI:IPI00626950.2,IPI:IPI00853836.2,IPI:IPI00880655.1	IPI00626950;IPI00853836;IPI00880655	Q8CDV7;Q921Q6;P55772;Q544U5;Q8CEB1;D6RHQ2	IPI00626950	Q8CDV7;Q921Q6	Gene_Symbol=Entpd1	Uncharacterized protein	1879	1267	2	1877.53	940.51	4	5127.2	3.729	0.443	0.353	1178.4	1	2	0	-1.479	5.3422	-0.8	1556.23	1.17	K.EN#DTGVVQQLEEC[160.19]QVK.G	KEN#DTGVVQQLEECQVKG	102			SHTNLYIYKWPAEKENDTGVVQQLEECQVKG			N	D	T
CMC_Bio1_tech1	733	0.9963	16/26	R.VVLGAN[117.09]GTYSC[160.19]LVR.N	IPI:IPI00124078.1	IPI00124078	Q8VE98;A6MDC5	IPI00124078	Q8VE98;A6MDC5	Gene_Symbol=Cd276	CD276 antigen	1511.74	10124	2	1510.57	756.876	8.19	5127.3	2.938	0.251	0	618.2	1	2	0	-1.1714	3.3464	2.5	2019.85	0.25	R.VVLGAN#GTYSC[160.19]LVR.N	RVVLGAN#GTYSCLVRN	215			GLFDVHSVLRVVLGANGTYSCLVRNPVLQQD			N	G	T
CMC_Bio1_tech1	734	0.9825	11/14	R.VN[117.09]ISLLPK.E	IPI:IPI00622361.2,IPI:IPI00742414.1,IPI:IPI00990909.1	IPI00622361;IPI00742414;IPI00990909	Q69ZN6-2;Q69ZN6-1;E9PX35;Q61340	IPI00622361	Q69ZN6-2	Gene_Symbol=Gnptab	Isoform 2 of N-acetylglucosamine-1-phosphotransferase subunits alpha/beta	886.079	7807	2	886.345	444.047	8.72	5127.7	2.084	0.225	0	606.2	1	2	0	0.266	2.6113	2.92	1799.48	0.69	R.VN#ISLLPK.E	RVN#ISLLPKE	653			NATGRFQEEVKIPRVNISLLPKEAQVRLSNL			N	I	S
CMC_Bio1_tech1	735	0.9492	13/20	K.QFN[117.09]C[160.19]SFEN[117.09]ITR.N	IPI:IPI00674255.2	IPI00674255	Q9QZC2;Q8C3X9;Q9CRY9	IPI00674255	Q9QZC2;Q8C3X9;Q9CRY9	Gene_Symbol=Plxnc1	Plexin-C1	1421.51	7095	2	1423.05	711.764	5.99	5129.2	2.545	0.08	0	310.2	1	2	0	1.5319	1.8979	0.77	1941.58	0.41	K.QFN#C[160.19]SFEN#ITR.N	KQFN#CSFEN#ITRN	896	901		DDIDITLFHGENKQFNCSFENITRNQDLTTI	TLFHGENKQFNCSFENITRNQDLTTILCKIK		N	C	S	N	I	T
CMC_Bio1_tech1	736	0.9989	21/26	R.GPC[160.19]IIYN[117.09]EDNGIIK.A	IPI:IPI00111412.3	IPI00111412	Q9D8E6;Q564E8;Q5ZEY2;Q9CSM5	IPI00111412	Q9D8E6;Q564E8;Q5ZEY2;Q9CSM5	Gene_Symbol=Rpl4	60S ribosomal protein L4	1608.81	13864	2	1607.39	805.41	4.37	5129.7	3.22	0.27	0.094	1824.2	1	2	0	-1.4207	3.7413	-0.51	2241.97	-0.19	R.GPC[160.19]IIYN#EDNGIIK.A	RGPCIIYN#EDNGIIKA	212			RNRRRIQRRGPCIIYNEDNGIIKAFRNIPGI			N	E	D
CMC_Bio1_tech1	737	0.9131	16/26	K.M[147.19]TLVEN[117.09]TATLTVLK.V	IPI:IPI00604969.3,IPI:IPI00750701.1,IPI:IPI00750829.1,IPI:IPI00756257.1,IPI:IPI00986455.2	IPI00604969;IPI00750701;IPI00750829;IPI00756257;IPI00986455	E9Q8N1;Q3TZL3;Q8BID4;Q8BIH3;Q8BUC9;Q8BUJ6;A2AT56;F7CR78;A2AT70	IPI00604969	E9Q8N1;Q3TZL3;Q8BID4;Q8BIH3;Q8BUC9;Q8BUJ6	Gene_Symbol=Ttn	titin isoform N2-A	1552.82	11484	2	1551.59	777.417	5.75	5131.7	2.349	0.119	0	706.6	1	2	0	-1.2343	1.7562	0.58	2056.86	0.18	K.M[147.19]TLVEN#TATLTVLK.V	KMTLVEN#TATLTVLKV	7254			REIRPGGNYKMTLVENTATLTVLKVAKGDAG			N	T	A
CMC_Bio1_tech1	738	0.9686	15/26	R.TGVNSGVMLM[147.19]N[117.09]MTR.M	IPI:IPI00281344.5,IPI:IPI00850663.1,IPI:IPI00856861.1	IPI00281344;IPI00850663;IPI00856861	Q3UHH8-2;Q3UHH8-1;D3Z6W7	IPI00281344	Q3UHH8-2	Gene_Symbol=Gxylt1	Isoform 2 of Glucoside xylosyltransferase 1	1529.79	269	2	1529.41	765.904	9.41	5136.3	2.575	0.155	0.061	544.3	1	2	0	-0.3878	2.2759	3.46	1974.13	0.35	R.TGVNSGVMLM[147.19]N#MTR.M	RTGVNSGVMLMN#MTRM	242			PYYGRTGVNSGVMLMNMTRMRRKYFKNDMTT			N	M	T
CMC_Bio1_tech1	739	0.9904	13/30	R.EETLLYDN[117.09]ATSSVADR.K	IPI:IPI00223987.1	IPI00223987	Q8C129;Q3TTA8;Q6NY09;Q8BZ14	IPI00223987	Q8C129;Q3TTA8;Q6NY09;Q8BZ14	Gene_Symbol=Lnpep	Leucyl-cystinyl aminopeptidase	1786.84	14644	2	1787.59	894.428	3.92	5139.2	2.265	0.2	0	227.1	2	2	0	0.7448	2.063	-0.87	2200.4	-0.1	R.EETLLYDN#ATSSVADR.K	REETLLYDN#ATSSVADRK	447			NWGLLTFREETLLYDNATSSVADRKLVTKII			N	A	T
CMC_Bio1_tech1	740	0.9993	20/24	K.YYHGELSYLN[117.09]VTR.K	IPI:IPI00111013.1,IPI:IPI00404551.1,IPI:IPI00881091.4,IPI:IPI00927957.1	IPI00111013;IPI00404551;IPI00881091;IPI00927957	P18242;Q3TIR0;Q3TJN3;Q3TWD0;Q3TWL1;Q3TWR6;Q3TXL5;Q3U651;Q3U7I9;Q3U7P0;Q3U8W5;Q3UAQ1;Q3UC89;Q3UCD9;Q3UCW4;Q8VCK2;Q8C243;F8WIR1	IPI00111013	P18242;Q3TIR0;Q3TJN3;Q3TWD0;Q3TWL1;Q3TWR6;Q3TXL5;Q3U651;Q3U7I9;Q3U7P0;Q3U8W5;Q3UAQ1;Q3UC89;Q3UCD9;Q3UCW4;Q8VCK2	Gene_Symbol=Ctsd	Cathepsin D	1617.75	14830	2	1619.47	809.883	6.75	5143.6	3.668	0.255	0	1098	1	2	0	1.7138	4.0776	1.36	2024.38	0.25	K.YYHGELSYLN#VTR.K	KYYHGELSYLN#VTRK	261			GGTDSKYYHGELSYLNVTRKAYWQVHMDQLE			N	V	T
CMC_Bio1_tech1	741	1	20/24	K.YYHGELSYLN[117.09]VTR.K	IPI:IPI00111013.1,IPI:IPI00404551.1,IPI:IPI00881091.4,IPI:IPI00927957.1	IPI00111013;IPI00404551;IPI00881091;IPI00927957	P18242;Q3TIR0;Q3TJN3;Q3TWD0;Q3TWL1;Q3TWR6;Q3TXL5;Q3U651;Q3U7I9;Q3U7P0;Q3U8W5;Q3UAQ1;Q3UC89;Q3UCD9;Q3UCW4;Q8VCK2;Q8C243;F8WIR1	IPI00111013	P18242;Q3TIR0;Q3TJN3;Q3TWD0;Q3TWL1;Q3TWR6;Q3TXL5;Q3U651;Q3U7I9;Q3U7P0;Q3U8W5;Q3UAQ1;Q3UC89;Q3UCD9;Q3UCW4;Q8VCK2	Gene_Symbol=Ctsd	Cathepsin D	1617.75	10437	2	1617.41	809.883	6.75	5143.7	3.954	0.45	0	1236.9	1	2	0	-0.3462	5.7187	1.36	2024.38	0.25	K.YYHGELSYLN#VTR.K	KYYHGELSYLN#VTRK	261			GGTDSKYYHGELSYLNVTRKAYWQVHMDQLE			N	V	T
CMC_Bio1_tech1	742	0.9907	13/22	R.KAWGISVLNPN[117.09]K.T	IPI:IPI00989096.1	IPI00989096	P31996-1	IPI00989096	P31996-1	Gene_Symbol=Cd68	Isoform Long of Macrosialin	1329.54	12686	2	1329.07	665.776	10	5155.3	2.727	0.358	0.232	312.4	5	2	0	-0.4724	3.7369	3.93	1570.56	1.15	R.KAWGISVLNPN#K.T	RKAWGISVLNPN#KT	169			IQGGRKAWGISVLNPNKTKVQGGCDGTHPHL			N	K	T
CMC_Bio1_tech1	743	0.9999	24/56	K.YGN[117.09]MTQDHVMHLLTR.S	IPI:IPI00115892.1,IPI:IPI00223264.4	IPI00115892;IPI00223264	P04441-1;Q3U4Q8;P04441-2;Q545Y5	IPI00115892	P04441-1;Q3U4Q8	Gene_Symbol=Cd74	Isoform Long of H-2 class II histocompatibility antigen gamma chain	1819.07	10862	3	1821.07	607.363	6.92	5161.5	3.443	0.371	0	862.1	1	2	0	2.0011	5.6739	1.5	1757.85	0.79	K.YGN#MTQDHVMHLLTR.S	KYGN#MTQDHVMHLLTRS	119			DNMLLGPVKNVTKYGNMTQDHVMHLLTRSGP			N	M	T
CMC_Bio1_tech1	744	0.9999	27/76	K.SN[117.09]VSVEENVILEKPSHVELK.C	IPI:IPI00129968.2	IPI00129968	P21995;Q3TI59;Q3TSZ8;Q3UFK0	IPI00129968	P21995;Q3TI59;Q3TSZ8;Q3UFK0	Gene_Symbol=Emb	Embigin	2253.5	3800	3	2254.99	752.175	4.9	5174	3.677	0.327	0.157	578.3	1	2	0	1.4847	5.1061	-0.09	1812.06	0.69	K.SN#VSVEENVILEKPSHVELK.C	KSN#VSVEENVILEKPSHVELKC	70			NLSLKSCNISVTEKSNVSVEENVILEKPSHV			N	V	S
CMC_Bio1_tech1	745	0.9959	15/34	K.N[117.09]C[160.19]SVQC[160.19]AGMTLQTIPLKK.K	IPI:IPI00320605.3,IPI:IPI00776045.2	IPI00320605;IPI00776045	P11835;Q542I8	IPI00320605	P11835	Gene_Symbol=Itgb2	Integrin beta-2	2052.44	14755	2	2053.65	1027.23	8.9	5183	3.128	0.298	0	496.1	1	2	0	1.208	3.8007	3.06	1516.02	1.28	K.N#C[160.19]SVQC[160.19]AGMTLQTIPLKK.K	KN#CSVQCAGMTLQTIPLKKK	644			SCAECLKFDKGPFEKNCSVQCAGMTLQTIPL			N	C	S
CMC_Bio1_tech1	746	1	19/28	R.ELN[117.09]ISIC[160.19]PVSQTSER.F	IPI:IPI00381303.6	IPI00381303	O09159;Q3TB95;Q3TBM1	IPI00381303	O09159;Q3TB95;Q3TBM1	Gene_Symbol=Man2b1	Lysosomal alpha-mannosidase	1735.91	11159	2	1736.85	868.96	4.53	5193.6	3.636	0.37	0	892	1	2	0	0.9391	4.739	-0.39	1983.54	0.36	R.ELN#ISIC[160.19]PVSQTSER.F	RELN#ISICPVSQTSERF	497			RLSHYKQNFSFCRELNISICPVSQTSERFQV			N	I	S
CMC_Bio1_tech1	747	0.9797	29/92	R.YEVEMDEGLGTGTC[160.19]LTN[117.09]QSHVEC[160.19]K.D	IPI:IPI00177177.1,IPI:IPI00473307.1	IPI00177177;IPI00473307	Q8K078-1;A2ACT3;Q8K078-2	IPI00177177	Q8K078-1;A2ACT3	Gene_Symbol=Slco4a1	Isoform 1 of Solute carrier organic anion transporter family member 4A1	2760.98	8381	3	2761.54	921.335	4.25	5209.7	2.77	0.173	0	704.5	1	2	0	0.5566	2.519	-0.61	1914.52	0.51	R.YEVEMDEGLGTGTC[160.19]LTN#QSHVEC[160.19]K.D	RYEVEMDEGLGTGTCLTN#QSHVECKD	212			EVEMDEGLGTGTCLTNQSHVECKDSASGLSN			N	Q	S
CMC_Bio1_tech1	748	0.9995	16/38	R.LYN[117.09]VTHQFC[160.19]N[117.09]ASVM[147.19]DPTC[160.19]VR.C	IPI:IPI00132600.1,IPI:IPI00742278.1,IPI:IPI00986419.1	IPI00132600;IPI00742278;IPI00986419	O35604;Q7TMD4;Q3U2B2;Q8BLK0	IPI00132600	O35604	Gene_Symbol=Npc1	Niemann-Pick C1 protein	2434.71	11075	2	2433.37	1218.36	6.73	5212.8	2.798	0.366	0	423.2	1	2	0	-1.3407	3.9934	1.34	1833.12	0.67	R.LYN#VTHQFC[160.19]N#ASVM[147.19]DPTC[160.19]VR.C	RLYN#VTHQFCN#ASVMDPTCVRC	962	969		YFDWVSPQSSCCRLYNVTHQFCNASVMDPTC	QSSCCRLYNVTHQFCNASVMDPTCVRCRPLT		N	V	T	N	A	S
CMC_Bio1_tech1	749	1	21/38	K.SN[117.09]VSVEENVILEKPSHVELK.C	IPI:IPI00129968.2	IPI00129968	P21995;Q3TI59;Q3TSZ8;Q3UFK0	IPI00129968	P21995;Q3TI59;Q3TSZ8;Q3UFK0	Gene_Symbol=Emb	Embigin	2253.5	8193	2	2252.81	1127.76	4.9	5214.3	4.847	0.493	0.175	1393.5	1	2	0	-0.6981	6.425	-0.09	1812.06	0.71	K.SN#VSVEENVILEKPSHVELK.C	KSN#VSVEENVILEKPSHVELKC	70			NLSLKSCNISVTEKSNVSVEENVILEKPSHV			N	V	S
CMC_Bio1_tech1	750	0.9247	13/28	R.TC[160.19]PLDEFQC[160.19]N[117.09]NTLC[160.19]K.P	IPI:IPI00119063.2	IPI00119063	Q91ZX7;Q3U454;Q811K6;Q8C4T5	IPI00119063	Q91ZX7;Q3U454;Q811K6;Q8C4T5	Gene_Symbol=Lrp1	Prolow-density lipoprotein receptor-related protein 1	1903.12	5681	2	1904.27	952.565	4.37	5222.5	2.865	0.142	0.053	270.5	5	1	0	1.1498	2.0988	-0.52	1757.15	0.83	R.TC[160.19]PLDEFQC[160.19]N#NTLC[160.19]K.P	RTCPLDEFQCN#NTLCKP	3663			CGTGVRTCPLDEFQCNNTLCKPLAWKCDGED			N	N	T
CMC_Bio1_tech1	751	0.9973	18/28	K.YGN[117.09]MTQDHVMHLLTR.S	IPI:IPI00115892.1,IPI:IPI00223264.4	IPI00115892;IPI00223264	P04441-1;Q3U4Q8;P04441-2;Q545Y5	IPI00115892	P04441-1;Q3U4Q8	Gene_Symbol=Cd74	Isoform Long of H-2 class II histocompatibility antigen gamma chain	1819.07	12203	2	1818.99	910.541	6.92	5223.9	3.358	0.173	0	919.5	1	2	0	-0.0817	3.0801	1.5	1757.85	0.82	K.YGN#MTQDHVMHLLTR.S	KYGN#MTQDHVMHLLTRS	119			DNMLLGPVKNVTKYGNMTQDHVMHLLTRSGP			N	M	T
CMC_Bio1_tech1	752	1	20/24	K.VIEEFYN[117.09]QTWNHR.Y	IPI:IPI00308691.2,IPI:IPI00649300.2,IPI:IPI01026753.1	IPI00308691;IPI00649300;IPI01026753	P17809;Q3TD17;Q8BTM5;A2A7P3;Q3U2J2	IPI00308691	P17809;Q3TD17;Q8BTM5	Gene_Symbol=Slc2a1	Solute carrier family 2, facilitated glucose transporter member 1	1738.85	5258	2	1740.11	870.432	5.4	5227	4.179	0.484	0.215	1776.5	1	2	0	1.2565	6.1255	0.3	2090.36	0.17	K.VIEEFYN#QTWNHR.Y	KVIEEFYN#QTWNHRY	45			TGVINAPQKVIEEFYNQTWNHRYGEPIPSTT			N	Q	T
CMC_Bio1_tech1	753	1	33/76	R.LYN[117.09]VTHQFC[160.19]N[117.09]ASVM[147.19]DPTC[160.19]VR.C	IPI:IPI00132600.1,IPI:IPI00742278.1,IPI:IPI00986419.1	IPI00132600;IPI00742278;IPI00986419	O35604;Q7TMD4;Q3U2B2;Q8BLK0	IPI00132600	O35604	Gene_Symbol=Npc1	Niemann-Pick C1 protein	2434.71	13140	3	2434.21	812.576	6.73	5233.2	5.359	0.485	0	1896.7	1	2	0	-0.4979	7.8687	1.34	1833.12	0.68	R.LYN#VTHQFC[160.19]N#ASVM[147.19]DPTC[160.19]VR.C	RLYN#VTHQFCN#ASVMDPTCVRC	962	969		YFDWVSPQSSCCRLYNVTHQFCNASVMDPTC	QSSCCRLYNVTHQFCNASVMDPTCVRCRPLT		N	V	T	N	A	S
CMC_Bio1_tech1	754	0.9913	21/76	R.LYNVTHQFC[160.19]N[117.09]ASVM[147.19]DPTC[160.19]VR.C	IPI:IPI00132600.1,IPI:IPI00742278.1,IPI:IPI00986419.1	IPI00132600;IPI00742278;IPI00986419	O35604;Q7TMD4;Q3U2B2;Q8BLK0	IPI00132600	O35604	Gene_Symbol=Npc1	Niemann-Pick C1 protein	2431.72	4242	3	2430.61	811.58	6.73	5234.9	2.981	0.26	0.061	545	7	2	0	-1.1096	3.401	1.34	1828.24	0.69	R.LYNVTHQFC[160.19]N#ASVM[147.19]DPTC[160.19]VR.C	RLYNVTHQFCN#ASVMDPTCVRC	969			QSSCCRLYNVTHQFCNASVMDPTCVRCRPLT			N	A	S
CMC_Bio1_tech1	755	1	17/42	K.QLSC[160.19]VANQN[117.09]GSQADC[160.19]ELGNPFK.R	IPI:IPI00227969.2,IPI:IPI00420835.4,IPI:IPI00752327.1,IPI:IPI00974964.1	IPI00227969;IPI00420835;IPI00752327;IPI00974964	Q61739-2;Q8CC06;Q61739-1;Q6PEE8;Q80ZI8;Q8BNH0;A2AU05;F6VSK8;Q8BR82	IPI00227969	Q61739-2;Q8CC06	Gene_Symbol=Itga6	Isoform Alpha-6X1A of Integrin alpha-6	2440.62	8295	2	2442.41	1221.32	4.37	5262.9	4.323	0.434	0.152	605.7	1	2	0	1.7844	5.6805	-0.51	1921.93	0.52	K.QLSC[160.19]VANQN#GSQADC[160.19]ELGNPFK.R	KQLSCVANQN#GSQADCELGNPFKR	731			LRAFPEKQLSCVANQNGSQADCELGNPFKRN			N	G	S
CMC_Bio1_tech1	756	1	21/42	K.QLSC[160.19]VANQN[117.09]GSQADC[160.19]ELGNPFK.R	IPI:IPI00227969.2,IPI:IPI00420835.4,IPI:IPI00752327.1,IPI:IPI00974964.1	IPI00227969;IPI00420835;IPI00752327;IPI00974964	Q61739-2;Q8CC06;Q61739-1;Q6PEE8;Q80ZI8;Q8BNH0;A2AU05;F6VSK8;Q8BR82	IPI00227969	Q61739-2;Q8CC06	Gene_Symbol=Itga6	Isoform Alpha-6X1A of Integrin alpha-6	2440.62	11458	2	2439.91	1221.32	4.37	5264.1	5.011	0.609	0.136	1062.9	1	2	0	-0.7156	7.3648	-0.51	1921.93	0.52	K.QLSC[160.19]VANQN#GSQADC[160.19]ELGNPFK.R	KQLSCVANQN#GSQADCELGNPFKR	731			LRAFPEKQLSCVANQNGSQADCELGNPFKRN			N	G	S
CMC_Bio1_tech1	757	0.9994	25/76	K.SN[117.09]VSVEEN[117.09]VILEKPSHVELK.C	IPI:IPI00129968.2	IPI00129968	P21995;Q3TI59;Q3TSZ8;Q3UFK0	IPI00129968	P21995;Q3TI59;Q3TSZ8;Q3UFK0	Gene_Symbol=Emb	Embigin	2256.49	15214	3	2257.69	753.171	4.9	5264.8	3.856	0.254	0	514.9	1	2	0	1.1965	4.4079	-0.09	1881.24	0.61	K.SN#VSVEEN#VILEKPSHVELK.C	KSN#VSVEEN#VILEKPSHVELKC	70	76		NLSLKSCNISVTEKSNVSVEENVILEKPSHV	CNISVTEKSNVSVEENVILEKPSHVELKCVY		N	V	S	N	V	I
CMC_Bio1_tech1	758	0.9993	14/28	R.TC[160.19]PLDEFQC[160.19]N[117.09]NTLC[160.19]K.P	IPI:IPI00119063.2	IPI00119063	Q91ZX7;Q3U454;Q811K6;Q8C4T5	IPI00119063	Q91ZX7;Q3U454;Q811K6;Q8C4T5	Gene_Symbol=Lrp1	Prolow-density lipoprotein receptor-related protein 1	1903.12	11177	2	1901.91	952.565	4.37	5265.9	3.189	0.373	0.071	349.8	1	1	0	-1.2102	4.4023	-0.52	1757.15	0.85	R.TC[160.19]PLDEFQC[160.19]N#NTLC[160.19]K.P	RTCPLDEFQCN#NTLCKP	3663			CGTGVRTCPLDEFQCNNTLCKPLAWKCDGED			N	N	T
CMC_Bio1_tech1	759	0.9998	18/34	K.MYVTN[117.09]DTEVAENNYEALK.D	IPI:IPI00137177.1,IPI:IPI00658539.1,IPI:IPI00755442.1,IPI:IPI00876204.1	IPI00137177;IPI00658539;IPI00755442;IPI00876204	P16675;Q544R6;Q9D2D1;A2A5J6	IPI00137177	P16675;Q544R6	Gene_Symbol=Ctsa	Lysosomal protective protein	2107.25	271	2	2108.25	1054.63	4	5266.1	3.312	0.262	0.117	656.7	1	2	0	0.9962	3.6936	-0.8	2138.83	0.1	K.MYVTN#DTEVAENNYEALK.D	KMYVTN#DTEVAENNYEALKD	140			AGVGFSYSDDKMYVTNDTEVAENNYEALKDF			N	D	T
CMC_Bio1_tech1	760	0.9998	32/84	K.QLSC[160.19]VAN[117.09]QN[117.09]GSQADC[160.19]ELGNPFK.R	IPI:IPI00227969.2,IPI:IPI00420835.4,IPI:IPI00752327.1,IPI:IPI00974964.1	IPI00227969;IPI00420835;IPI00752327;IPI00974964	Q61739-2;Q8CC06;Q61739-1;Q6PEE8;Q80ZI8;Q8BNH0;A2AU05;F6VSK8;Q8BR82	IPI00227969	Q61739-2;Q8CC06	Gene_Symbol=Itga6	Isoform Alpha-6X1A of Integrin alpha-6	2443.61	14804	3	2444.08	815.544	4.37	5267.8	4.43	0.233	0.163	1173	1	2	0	0.4689	4.4452	-0.51	1995.37	0.38	K.QLSC[160.19]VAN#QN#GSQADC[160.19]ELGNPFK.R	KQLSCVAN#QN#GSQADCELGNPFKR	729	731		RELRAFPEKQLSCVANQNGSQADCELGNPFK	LRAFPEKQLSCVANQNGSQADCELGNPFKRN		N	Q	N	N	G	S
CMC_Bio1_tech1	761	1	16/36	K.NSN[117.09]SNVIQVDQSGLGLPSR.D	IPI:IPI00396840.3,IPI:IPI00648026.3,IPI:IPI00762055.1,IPI:IPI00762815.1	IPI00396840;IPI00648026;IPI00762055;IPI00762815	Q4PZA2-1;B1AXF8;Q4PZA2-3;Q3TUZ3;Q4PZA2-2	IPI00396840	Q4PZA2-1;B1AXF8	Gene_Symbol=Ece1	Isoform B of Endothelin-converting enzyme 1	1988.11	6077	2	1987.51	995.064	5.84	5270	4.03	0.427	0.015	236.5	2	2	0	-0.6087	5.2994	0.64	2152.69	0.07	K.NSN#SNVIQVDQSGLGLPSR.D	KNSN#SNVIQVDQSGLGLPSRD	248			SPFFSVYVSADSKNSNSNVIQVDQSGLGLPS			N	S	N
CMC_Bio1_tech1	762	1	18/34	K.ANIQFGEN[117.09]GTTISAVTNK.A	IPI:IPI00127447.3	IPI00127447	O35114;Q3TCS7	IPI00127447	O35114;Q3TCS7	Gene_Symbol=Scarb2	Lysosome membrane protein 2	1868	4131	2	1867.03	935.009	6.05	5272.4	3.559	0.451	0.36	554.8	1	2	0	-0.9778	5.2731	0.81	2012.22	0.35	K.ANIQFGEN#GTTISAVTNK.A	KANIQFGEN#GTTISAVTNKA	105			TYRELRNKANIQFGENGTTISAVTNKAYVFE			N	G	T
CMC_Bio1_tech1	763	0.9987	19/48	K.VIEEFYN[117.09]QTWN[117.09]HR.Y	IPI:IPI00308691.2,IPI:IPI00649300.2,IPI:IPI01026753.1	IPI00308691;IPI00649300;IPI01026753	P17809;Q3TD17;Q8BTM5;A2A7P3;Q3U2J2	IPI00308691	P17809;Q3TD17;Q8BTM5	Gene_Symbol=Slc2a1	Solute carrier family 2, facilitated glucose transporter member 1	1741.84	5097	3	1743.46	581.62	5.4	5273	3.093	0.284	0	211.4	2	2	0	1.621	4.3734	0.3	2095.24	0.19	K.VIEEFYN#QTWN#HR.Y	KVIEEFYN#QTWN#HRY	45	49		TGVINAPQKVIEEFYNQTWNHRYGEPIPSTT	NAPQKVIEEFYNQTWNHRYGEPIPSTTLTTL		N	Q	T	N	H	R
CMC_Bio1_tech1	764	0.9998	14/22	K.DYC[160.19]MYYNNN[117.09]WTR.L	IPI:IPI00121776.4	IPI00121776	Q9JJF9;Q9CPY9;Q9CVG0	IPI00121776	Q9JJF9;Q9CPY9;Q9CVG0	Gene_Symbol=2010106G01Rik	Signal peptide peptidase-like 2A	1702.82	8842	2	1702.43	852.416	5.83	5275.7	2.749	0.364	0.04	615.4	1	2	0	-0.3915	4.1246	0.64	2148.71	0.08	K.DYC[160.19]MYYNNN#WTR.L	KDYCMYYNNN#WTRL	51			GVSSLSKDYCMYYNNNWTRLPSSLENATSLS			N	W	T
CMC_Bio1_tech1	765	0.9732	11/34	R.N[117.09]VSGTWEFTC[160.19]QHGELEC[160.19]R.L	IPI:IPI00990499.1	IPI00990499	Q9ESY9	IPI00990499	Q9ESY9	Gene_Symbol=Ifi30	Gamma-interferon-inducible lysosomal thiol reductase	2213.36	12097	2	2212.85	1107.69	4.75	5288.8	2.607	0.166	0	190.6	3	2	0	-0.516	2.118	-0.21	1579.09	1.22	R.N#VSGTWEFTC[160.19]QHGELEC[160.19]R.L	RN#VSGTWEFTCQHGELECRL	105			IMNITLVPYGNAQERNVSGTWEFTCQHGELE			N	V	S
CMC_Bio1_tech1	766	0.9887	23/116	K.LQEDVNALHSQLN[117.09]HSEC[160.19]TGTYLQNGVSDSR.T	IPI:IPI00284848.4,IPI:IPI00985549.1,IPI:IPI00990876.1	IPI00284848;IPI00985549;IPI00990876	Q8K482;D0ESZ4;Q3TBC8;Q3TBD3;Q3TCC1;Q3TDB5;Q3TDP9;Q3U1J9;E9Q348;E9Q5U2	IPI00284848	Q8K482;D0ESZ4;Q3TBC8;Q3TBD3;Q3TCC1;Q3TDB5;Q3TDP9;Q3U1J9	Gene_Symbol=Emilin2	EMILIN-2	3376.54	826	3	3374.59	1126.52	4.72	5296.1	2.972	0.243	0.113	290.3	8	2	0	-1.951	3.0271	-0.23	2071.1	0.25	K.LQEDVNALHSQLN#HSEC[160.19]TGTYLQNGVSDSR.T	KLQEDVNALHSQLN#HSECTGTYLQNGVSDSRT	615			IQKLQEDVNALHSQLNHSECTGTYLQNGVSD			N	H	S
CMC_Bio1_tech1	767	1	44/100	R.LLN[117.09]ATHQIGC[160.19]QSSISGDTGVIHVVEK.E	IPI:IPI00118674.8	IPI00118674	P57716;F6UF97;Q3T9E5;Q3TD54;Q3TDE4;Q3TV74;Q6ZQF2	IPI00118674	P57716;F6UF97;Q3T9E5;Q3TD54;Q3TDE4;Q3TV74;Q6ZQF2	Gene_Symbol=Ncstn	Nicastrin	2767.08	12544	3	2766.55	923.366	5.99	5301	7.137	0.515	0	2559.1	1	2	0	-0.5288	8.6892	0.76	2117.34	0.16	R.LLN#ATHQIGC[160.19]QSSISGDTGVIHVVEK.E	RLLN#ATHQIGCQSSISGDTGVIHVVEKE	54			IYIPLNKTAPCVRLLNATHQIGCQSSISGDT			N	A	T
CMC_Bio1_tech1	768	1	28/76	K.SDDC[160.19]YQC[160.19]TFQPLAN[117.09]VSHGGK.P	IPI:IPI00317488.5,IPI:IPI00975056.3	IPI00317488;IPI00975056	Q3UDW8-1;Q3UDW8-2	IPI00317488	Q3UDW8-1	Gene_Symbol=Hgsnat	Isoform 1 of Heparan-alpha-glucosaminide N-acetyltransferase	2287.44	1735	3	2288.23	763.487	5.19	5302.1	4.247	0.399	0	1157.9	1	1	0	0.788	6.2931	0.13	1753.85	0.88	K.SDDC[160.19]YQC[160.19]TFQPLAN#VSHGGK.P	KSDDCYQCTFQPLAN#VSHGGKP	109			WKSDDCYQCTFQPLANVSHGGKPAKPSVAPV			N	V	S
CMC_Bio1_tech1	769	1	28/76	K.SN[117.09]VSVEENVILEKPSHVELK.C	IPI:IPI00129968.2	IPI00129968	P21995;Q3TI59;Q3TSZ8;Q3UFK0	IPI00129968	P21995;Q3TI59;Q3TSZ8;Q3UFK0	Gene_Symbol=Emb	Embigin	2253.5	9488	3	2252.92	752.175	4.9	5306.3	3.83	0.373	0.268	615.5	1	2	0	-0.5853	5.7306	-0.09	1812.06	0.77	K.SN#VSVEENVILEKPSHVELK.C	KSN#VSVEENVILEKPSHVELKC	70			NLSLKSCNISVTEKSNVSVEENVILEKPSHV			N	V	S
CMC_Bio1_tech1	770	0.9998	17/32	K.N[117.09]FTSPN[117.09]GTIESPGFPEK.Y	IPI:IPI00129911.2,IPI:IPI00227582.5,IPI:IPI00227583.5,IPI:IPI00227584.2,IPI:IPI00755777.4,IPI:IPI00876020.2	IPI00129911;IPI00227582;IPI00227583;IPI00227584;IPI00755777;IPI00876020	O35375-1;O35375-4;Q8QZY7;O35375-5;Q3U5I8;Q3URT2;Q8BPZ0	IPI00129911	O35375-1	Gene_Symbol=Nrp2	Isoform A22 of Neuropilin-2	1827.92	3484	2	1829.09	914.968	4.53	5307.1	2.991	0.36	0	839.2	1	2	0	1.1635	4.1319	-0.39	1806.16	0.78	K.N#FTSPN#GTIESPGFPEK.Y	KN#FTSPN#GTIESPGFPEKY	152	157		LRYEIFKTGSEDCSKNFTSPNGTIESPGFPE	FKTGSEDCSKNFTSPNGTIESPGFPEKYPHN		N	F	T	N	G	T
CMC_Bio1_tech1	771	0.9998	23/72	K.NSNSN[117.09]VIQVDQSGLGLPSR.D	IPI:IPI00396840.3,IPI:IPI00648026.3,IPI:IPI00762055.1,IPI:IPI00762815.1	IPI00396840;IPI00648026;IPI00762055;IPI00762815	Q4PZA2-1;B1AXF8;Q4PZA2-3;Q3TUZ3;Q4PZA2-2	IPI00396840	Q4PZA2-1;B1AXF8	Gene_Symbol=Ece1	Isoform B of Endothelin-converting enzyme 1	1988.11	10546	3	1987.81	663.712	5.84	5314.1	3.106	0.37	0.015	681.7	1	2	0	-0.3059	5.1875	0.64	2218.03	-0.03	K.NSNSN#VIQVDQSGLGLPSR.D	KNSNSN#VIQVDQSGLGLPSRD	250			FFSVYVSADSKNSNSNVIQVDQSGLGLPSRD			N	V	I
CMC_Bio1_tech1	772	1	21/48	K.VIEEFYN[117.09]QTWNHR.Y	IPI:IPI00308691.2,IPI:IPI00649300.2,IPI:IPI01026753.1	IPI00308691;IPI00649300;IPI01026753	P17809;Q3TD17;Q8BTM5;A2A7P3;Q3U2J2	IPI00308691	P17809;Q3TD17;Q8BTM5	Gene_Symbol=Slc2a1	Solute carrier family 2, facilitated glucose transporter member 1	1738.85	7787	3	1738.81	580.624	5.4	5314.5	2.918	0.389	0.132	283	1	2	0	-0.0407	5.5296	0.3	2090.36	0.22	K.VIEEFYN#QTWNHR.Y	KVIEEFYN#QTWNHRY	45			TGVINAPQKVIEEFYNQTWNHRYGEPIPSTT			N	Q	T
CMC_Bio1_tech1	773	1	20/24	K.VIEEFYN[117.09]QTWNHR.Y	IPI:IPI00308691.2,IPI:IPI00649300.2,IPI:IPI01026753.1	IPI00308691;IPI00649300;IPI01026753	P17809;Q3TD17;Q8BTM5;A2A7P3;Q3U2J2	IPI00308691	P17809;Q3TD17;Q8BTM5	Gene_Symbol=Slc2a1	Solute carrier family 2, facilitated glucose transporter member 1	1738.85	5533	2	1740.51	870.432	5.4	5318.9	3.833	0.397	0.203	1743.7	1	2	0	1.6565	5.2422	0.3	2090.36	0.22	K.VIEEFYN#QTWNHR.Y	KVIEEFYN#QTWNHRY	45			TGVINAPQKVIEEFYNQTWNHRYGEPIPSTT			N	Q	T
CMC_Bio1_tech1	774	1	35/76	K.DRVPDSC[160.19]C[160.19]IN[117.09]ITVGC[160.19]GNDFK.E	IPI:IPI00224728.1	IPI00224728	P41731;Q3UC80;Q549D0;Q8BT06	IPI00224728	P41731;Q3UC80;Q549D0;Q8BT06	Gene_Symbol=Cd63	Putative uncharacterized protein	2330.57	9161	3	2329.06	777.865	4.43	5321	5.419	0.454	0	1560.2	1	2	1	-1.5147	7.5486	-0.47	1959.37	0.48	K.DRVPDSC[160.19]C[160.19]IN#ITVGC[160.19]GNDFK.E	KDRVPDSCCIN#ITVGCGNDFKE	183			IPGMAKDRVPDSCCINITVGCGNDFKESTIH			N	I	T
CMC_Bio1_tech1	775	1	25/38	K.DRVPDSC[160.19]C[160.19]IN[117.09]ITVGC[160.19]GNDFK.E	IPI:IPI00224728.1	IPI00224728	P41731;Q3UC80;Q549D0;Q8BT06	IPI00224728	P41731;Q3UC80;Q549D0;Q8BT06	Gene_Symbol=Cd63	Putative uncharacterized protein	2330.57	10032	2	2330.13	1166.29	4.43	5333.3	5.327	0.564	0.532	1870	1	2	1	-0.4475	7.2027	-0.47	1959.37	0.49	K.DRVPDSC[160.19]C[160.19]IN#ITVGC[160.19]GNDFK.E	KDRVPDSCCIN#ITVGCGNDFKE	183			IPGMAKDRVPDSCCINITVGCGNDFKESTIH			N	I	T
CMC_Bio1_tech1	776	1	21/28	K.ALMDIC[160.19]DQLEKN[117.09]QTK.M	IPI:IPI00658632.4	IPI00658632	A1L314;E9QN37;Q80VB7	IPI00658632	A1L314;E9QN37;Q80VB7	Gene_Symbol=Mpeg1	macrophage expressed gene 1	1810.05	5099	2	1809.71	906.033	4.56	5338.5	4.686	0.427	0	1803.2	1	2	1	-0.3465	5.8498	-0.37	1810.05	0.79	K.ALMDIC[160.19]DQLEKN#QTK.M	KALMDICDQLEKN#QTKM	192			GFTKALMDICDQLEKNQTKMATYLAELLILN			N	Q	T
CMC_Bio1_tech1	777	1	24/30	R.DAM[147.19]VGN[117.09]YTC[160.19]EVTELSR.E	IPI:IPI00124830.3,IPI:IPI00403079.4	IPI00124830;IPI00403079	Q61735-2;Q61735-1;D3Z187;E5Q371;Q3U967	IPI00124830	Q61735-2	Gene_Symbol=Cd47	Isoform 2 of Leukocyte surface antigen CD47	1864.01	7406	2	1863.61	933.012	4.14	5361.1	5.296	0.476	0	2593.4	1	2	0	-0.4033	6.5429	-0.7	1817.72	0.79	R.DAM[147.19]VGN#YTC[160.19]EVTELSR.E	RDAMVGN#YTCEVTELSRE	109			GIASLKMDKRDAMVGNYTCEVTELSREGKTV			N	Y	T
CMC_Bio1_tech1	778	1	20/40	K.ENNC[160.19]C[160.19]GASN[117.09]YTDWEN[117.09]IPGM[147.19]AK.D	IPI:IPI00224728.1,IPI:IPI00986380.1	IPI00224728;IPI00986380	P41731;Q3UC80;Q549D0;Q8BT06	IPI00224728	P41731;Q3UC80;Q549D0;Q8BT06	Gene_Symbol=Cd63	Putative uncharacterized protein	2453.58	13555	2	2453.19	1227.8	4.14	5362.6	4.402	0.261	0.108	1053.3	1	2	0	-0.3914	4.4642	-0.7	1833.68	0.76	K.ENNC[160.19]C[160.19]GASN#YTDWEN#IPGM[147.19]AK.D	KENNCCGASN#YTDWEN#IPGMAKD	161	167		ILDKLQKENNCCGASNYTDWENIPGMAKDRV	KENNCCGASNYTDWENIPGMAKDRVPDSCCI		N	Y	T	N	I	P
CMC_Bio1_tech1	779	0.9998	24/92	R.YEVEMDEGLGTGTC[160.19]LTN[117.09]QSHVEC[160.19]K.D	IPI:IPI00177177.1,IPI:IPI00473307.1	IPI00177177;IPI00473307	Q8K078-1;A2ACT3;Q8K078-2	IPI00177177	Q8K078-1;A2ACT3	Gene_Symbol=Slco4a1	Isoform 1 of Solute carrier organic anion transporter family member 4A1	2760.98	9555	3	2759.56	921.335	4.25	5368.4	3.053	0.334	0.293	522.9	1	2	0	-1.4234	4.5754	-0.61	1914.52	0.6	R.YEVEMDEGLGTGTC[160.19]LTN#QSHVEC[160.19]K.D	RYEVEMDEGLGTGTCLTN#QSHVECKD	212			EVEMDEGLGTGTCLTNQSHVECKDSASGLSN			N	Q	S
CMC_Bio1_tech1	780	1	16/28	K.TVADLSM[147.19]VTC[160.19]N[117.09]LSSK.I	IPI:IPI00404394.2,IPI:IPI00654975.1,IPI:IPI00655228.1	IPI00404394;IPI00654975;IPI00655228	Q8BMT4-3;D3Z755;Q8BMT4-1;Q8BMT4-2	IPI00404394	Q8BMT4-3;D3Z755	Gene_Symbol=Lrrc33	Isoform 3 of Leucine-rich repeat-containing protein 33	1644.85	5230	2	1643.79	823.434	5.5	5370.9	3.194	0.461	0	577.2	1	2	0	-1.0687	5.0504	0.37	1882.54	0.66	K.TVADLSM[147.19]VTC[160.19]N#LSSK.I	KTVADLSMVTCN#LSSKI	651			QQHFKTVADLSMVTCNLSSKIVRVVELPEGL			N	L	S
CMC_Bio1_tech1	781	1	29/80	K.ENNC[160.19]C[160.19]GASN[117.09]YTDWENIPGM[147.19]AK.D	IPI:IPI00224728.1,IPI:IPI00986380.1	IPI00224728;IPI00986380	P41731;Q3UC80;Q549D0;Q8BT06	IPI00224728	P41731;Q3UC80;Q549D0;Q8BT06	Gene_Symbol=Cd63	Putative uncharacterized protein	2450.59	15053	3	2450.65	817.87	4.14	5383.4	4.481	0.427	0.123	626.2	1	2	0	0.0597	6.7024	-0.7	1763.47	0.91	K.ENNC[160.19]C[160.19]GASN#YTDWENIPGM[147.19]AK.D	KENNCCGASN#YTDWENIPGMAKD	161			ILDKLQKENNCCGASNYTDWENIPGMAKDRV			N	Y	T
CMC_Bio1_tech1	782	1	18/26	K.LN[117.09]DTYVNVGLYSTK.T	IPI:IPI00480293.1,IPI:IPI00881973.1,IPI:IPI00895051.1	IPI00480293;IPI00881973;IPI00895051	Q6ZQE4;Q3V0Q3;Q8K2N3;E9Q6Z3	IPI00480293	Q6ZQE4;Q3V0Q3	Gene_Symbol=Tmem194	Transmembrane protein 194A	1589.74	6632	2	1590.97	795.875	5.83	5389.7	3.692	0.474	0.248	1172.2	1	2	0	1.229	5.6157	0.64	2006.24	0.43	K.LN#DTYVNVGLYSTK.T	KLN#DTYVNVGLYSTKT	123			FSIWNFFSSFLKEKLNDTYVNVGLYSTKTCL			N	D	T
CMC_Bio1_tech1	783	0.9972	15/24	K.VIEEFYN[117.09]QTWNHR.Y	IPI:IPI00308691.2,IPI:IPI00649300.2,IPI:IPI01026753.1	IPI00308691;IPI00649300;IPI01026753	P17809;Q3TD17;Q8BTM5;A2A7P3;Q3U2J2	IPI00308691	P17809;Q3TD17;Q8BTM5	Gene_Symbol=Slc2a1	Solute carrier family 2, facilitated glucose transporter member 1	1738.85	12490	2	1738.07	870.432	5.4	5391.1	2.587	0.242	0	555.3	1	2	0	-0.7835	2.9858	0.3	2090.36	0.27	K.VIEEFYN#QTWNHR.Y	KVIEEFYN#QTWNHRY	45			TGVINAPQKVIEEFYNQTWNHRYGEPIPSTT			N	Q	T
CMC_Bio1_tech1	784	1	16/18	K.AN[117.09]TSIC[160.19]LEWK.T	IPI:IPI00126092.6,IPI:IPI00128856.2,IPI:IPI00323053.6,IPI:IPI00461132.4,IPI:IPI00876155.3	IPI00126092;IPI00128856;IPI00323053;IPI00461132;IPI00876155	P06800-2;E9QPY3;P06800-3;Q05C79;Q3U382;Q8C6Q7;F8WHG6;Q64730	IPI00126092	P06800-2;E9QPY3	Gene_Symbol=Ptprc	Isoform 2 of Receptor-type tyrosine-protein phosphatase C	1224.38	9042	2	1224.57	613.196	6.04	5393.5	3.242	0.404	0	746.1	1	2	0	0.1885	5.1095	0.8	1856.14	0.73	K.AN#TSIC[160.19]LEWK.T	KAN#TSICLEWKT	247			TDKFSLHDCTPKEKANTSICLEWKTKNLDFR			N	T	S
CMC_Bio1_tech1	785	1	36/112	K.GVSYC[160.19]TGN[117.09]SSEC[160.19]PPPGDAEDDTVC[160.19]LDLGK.C	IPI:IPI00314443.3,IPI:IPI00381630.5,IPI:IPI00762180.2	IPI00314443;IPI00381630;IPI00762180	E9PXU2;Q3UNK7;Q9Z0F8-2;Q9Z0F8-1;B2RRI1;B2RRI4;B7ZNJ0;Q3UEC0;Q3UEW9;Q3UV09	IPI00314443	E9PXU2;Q3UNK7	Gene_Symbol=Adam17	Uncharacterized protein	3104.27	10271	3	3104.29	1035.76	3.66	5394.5	5.046	0.43	0	839.2	1	2	0	0.016	6.8738	-1.07	2311.2	-0.17	K.GVSYC[160.19]TGN#SSEC[160.19]PPPGDAEDDTVC[160.19]LDLGK.C	KGVSYCTGN#SSECPPPGDAEDDTVCLDLGKC	570			EAINATCKGVSYCTGNSSECPPPGDAEDDTV			N	S	S
CMC_Bio1_tech1	786	0.9988	14/30	R.TILVDNNTWN[117.09]NTHISR.V	IPI:IPI00109108.2	IPI00109108	P46978;Q3TG02;Q3TUR1;Q3TVN9;Q3U547;Q3U573;Q3U9H4;Q3UA28;Q5U412;Q8BMP9;Q8BWT4	IPI00109108	P46978;Q3TG02;Q3TUR1;Q3TVN9;Q3U547;Q3U573;Q3U9H4;Q3UA28;Q5U412;Q8BMP9;Q8BWT4	Gene_Symbol=Stt3a	Putative uncharacterized protein	1901.04	15462	2	1901.43	951.526	6.41	5400.9	2.562	0.296	0.065	389.5	1	2	0	0.3873	3.2403	1.09	1968.33	0.51	R.TILVDNNTWN#NTHISR.V	RTILVDNNTWN#NTHISRV	596			TAMANRTILVDNNTWNNTHISRVGQAMASTE			N	N	T
CMC_Bio1_tech1	787	1	20/30	K.VISNN[117.09]C[160.19]TSYGVLDIGK.C	IPI:IPI00331214.5	IPI00331214	Q08857;E7D893;Q3TA14;Q3U6Y9;Q3UAI3;Q3UC79;Q8C6Z4;Q9CT95	IPI00331214	Q08857;E7D893;Q3TA14;Q3U6Y9;Q3UAI3;Q3UC79;Q8C6Z4;Q9CT95	Gene_Symbol=Cd36	Platelet glycoprotein 4	1742.94	3207	2	1742.55	872.477	5.8	5410.2	4.695	0.568	0.042	1655.8	1	2	0	-0.3951	6.8867	0.61	2164.89	0.13	K.VISNN#C[160.19]TSYGVLDIGK.C	KVISNN#CTSYGVLDIGKC	321			NPDNHCFCTEKVISNNCTSYGVLDIGKCKEG			N	C	T
CMC_Bio1_tech1	788	0.9909	14/32	K.N[117.09]FTSPN[117.09]GTIESPGFPEK.Y	IPI:IPI00129911.2,IPI:IPI00227582.5,IPI:IPI00227583.5,IPI:IPI00227584.2,IPI:IPI00755777.4,IPI:IPI00876020.2	IPI00129911;IPI00227582;IPI00227583;IPI00227584;IPI00755777;IPI00876020	O35375-1;O35375-4;Q8QZY7;O35375-5;Q3U5I8;Q3URT2;Q8BPZ0	IPI00129911	O35375-1	Gene_Symbol=Nrp2	Isoform A22 of Neuropilin-2	1827.92	14447	2	1828.95	914.968	4.53	5411	2.283	0.203	0	395.8	1	2	0	1.0235	2.2445	-0.39	1806.16	0.84	K.N#FTSPN#GTIESPGFPEK.Y	KN#FTSPN#GTIESPGFPEKY	152	157		LRYEIFKTGSEDCSKNFTSPNGTIESPGFPE	FKTGSEDCSKNFTSPNGTIESPGFPEKYPHN		N	F	T	N	G	T
CMC_Bio1_tech1	789	1	31/76	K.DRVPDSC[160.19]C[160.19]IN[117.09]ITVGC[160.19]GNDFK.E	IPI:IPI00224728.1	IPI00224728	P41731;Q3UC80;Q549D0;Q8BT06	IPI00224728	P41731;Q3UC80;Q549D0;Q8BT06	Gene_Symbol=Cd63	Putative uncharacterized protein	2330.57	5386	3	2330.02	777.865	4.43	5412	5.355	0.363	0	1050.1	1	2	1	-0.5547	6.4926	-0.47	1959.37	0.54	K.DRVPDSC[160.19]C[160.19]IN#ITVGC[160.19]GNDFK.E	KDRVPDSCCIN#ITVGCGNDFKE	183			IPGMAKDRVPDSCCINITVGCGNDFKESTIH			N	I	T
CMC_Bio1_tech1	790	1	22/40	K.ENNC[160.19]C[160.19]GASN[117.09]YTDWENIPGM[147.19]AK.D	IPI:IPI00224728.1,IPI:IPI00986380.1	IPI00224728;IPI00986380	P41731;Q3UC80;Q549D0;Q8BT06	IPI00224728	P41731;Q3UC80;Q549D0;Q8BT06	Gene_Symbol=Cd63	Putative uncharacterized protein	2450.59	8912	2	2450.91	1226.3	4.14	5414.1	5.506	0.506	0.286	1324	1	2	0	0.3169	6.8687	-0.7	1763.47	0.93	K.ENNC[160.19]C[160.19]GASN#YTDWENIPGM[147.19]AK.D	KENNCCGASN#YTDWENIPGMAKD	161			ILDKLQKENNCCGASNYTDWENIPGMAKDRV			N	Y	T
CMC_Bio1_tech1	791	0.9965	23/60	R.DAM[147.19]VGN[117.09]YTC[160.19]EVTELSR.E	IPI:IPI00124830.3,IPI:IPI00403079.4	IPI00124830;IPI00403079	Q61735-2;Q61735-1;D3Z187;E5Q371;Q3U967	IPI00124830	Q61735-2	Gene_Symbol=Cd47	Isoform 2 of Leukocyte surface antigen CD47	1864.01	13013	3	1863.52	622.343	4.14	5421.2	3.19	0.18	0	496.1	1	2	0	-0.4905	3.2541	-0.7	1817.72	0.82	R.DAM[147.19]VGN#YTC[160.19]EVTELSR.E	RDAMVGN#YTCEVTELSRE	109			GIASLKMDKRDAMVGNYTCEVTELSREGKTV			N	Y	T
CMC_Bio1_tech1	792	0.9608	22/88	K.AADFQLHTHVN[117.09]DGTEFGGSIYQK.V	IPI:IPI00122548.4,IPI:IPI00991021.1	IPI00122548;IPI00991021	Q60931;Q3TX38;Q3UFA8;Q3TTN3;Q5EBQ0	IPI00122548	Q60931;Q3TX38;Q3UFA8	Gene_Symbol=Vdac3	Voltage-dependent anion-selective channel protein 3	2538.68	15758	3	2536.81	847.233	5.21	5422.8	2.648	0.224	0	420.3	1	2	0	-1.8701	3.0054	0.15	2260.28	-0.05	K.AADFQLHTHVN#DGTEFGGSIYQK.V	KAADFQLHTHVN#DGTEFGGSIYQKV	185			ALGYKAADFQLHTHVNDGTEFGGSIYQKVNE			N	D	G
CMC_Bio1_tech1	793	0.9962	23/38	K.DRVPDSC[160.19]C[160.19]IN[117.09]ITVGC[160.19]GN[117.09]DFK.E	IPI:IPI00224728.1	IPI00224728	P41731;Q3UC80;Q549D0;Q8BT06	IPI00224728	P41731;Q3UC80;Q549D0;Q8BT06	Gene_Symbol=Cd63	Putative uncharacterized protein	2333.56	12535	2	2333.37	1167.79	4.43	5423	3.699	0.331	0	1299	1	2	1	-0.1958	4.5006	-0.47	2029.58	0.41	K.DRVPDSC[160.19]C[160.19]IN#ITVGC[160.19]GN#DFK.E	KDRVPDSCCIN#ITVGCGN#DFKE	183	190		IPGMAKDRVPDSCCINITVGCGNDFKESTIH	RVPDSCCINITVGCGNDFKESTIHTQGCVET		N	I	T	N	D	F
CMC_Bio1_tech1	794	1	24/38	K.DRVPDSC[160.19]C[160.19]IN[117.09]ITVGC[160.19]GNDFK.E	IPI:IPI00224728.1	IPI00224728	P41731;Q3UC80;Q549D0;Q8BT06	IPI00224728	P41731;Q3UC80;Q549D0;Q8BT06	Gene_Symbol=Cd63	Putative uncharacterized protein	2330.57	5908	2	2329.81	1166.29	4.43	5424.7	5.2	0.497	0	1784.6	1	2	1	-0.7675	6.6465	-0.47	1959.37	0.54	K.DRVPDSC[160.19]C[160.19]IN#ITVGC[160.19]GNDFK.E	KDRVPDSCCIN#ITVGCGNDFKE	183			IPGMAKDRVPDSCCINITVGCGNDFKESTIH			N	I	T
CMC_Bio1_tech1	795	1	22/30	R.ISN[117.09]VTPADAGIYYC[160.19]VK.F	IPI:IPI00756790.1,IPI:IPI00775779.11,IPI:IPI00876489.1,IPI:IPI00970735.1	IPI00756790;IPI00775779;IPI00876489;IPI00970735	A2ANC1;E0CYM8;Q2M4I8;Q6P6I8	IPI00756790	A2ANC1	Gene_Symbol=Sirpa	Uncharacterized protein	1774	870	2	1774.67	888.005	5.83	5440.8	4.688	0.483	0	893.9	1	2	0	0.6692	6.2607	0.64	2052.83	0.37	R.ISN#VTPADAGIYYC[160.19]VK.F	RISN#VTPADAGIYYCVKF	110			DTTKRNNMDFSIRISNVTPADAGIYYCVKFQ			N	V	T
CMC_Bio1_tech1	796	0.9975	13/18	K.AN[117.09]TSIC[160.19]LEWK.T	IPI:IPI00126092.6,IPI:IPI00128856.2,IPI:IPI00323053.6,IPI:IPI00461132.4,IPI:IPI00876155.3	IPI00126092;IPI00128856;IPI00323053;IPI00461132;IPI00876155	P06800-2;E9QPY3;P06800-3;Q05C79;Q3U382;Q8C6Q7;F8WHG6;Q64730	IPI00126092	P06800-2;E9QPY3	Gene_Symbol=Ptprc	Isoform 2 of Receptor-type tyrosine-protein phosphatase C	1224.38	3446	2	1222.49	613.196	6.04	5442.8	2.315	0.323	0.274	468.9	1	2	0	-1.8915	3.4713	0.8	1856.14	0.76	K.AN#TSIC[160.19]LEWK.T	KAN#TSICLEWKT	247			TDKFSLHDCTPKEKANTSICLEWKTKNLDFR			N	T	S
CMC_Bio1_tech1	797	1	24/30	R.DAM[147.19]VGN[117.09]YTC[160.19]EVTELSR.E	IPI:IPI00124830.3,IPI:IPI00403079.4	IPI00124830;IPI00403079	Q61735-2;Q61735-1;D3Z187;E5Q371;Q3U967	IPI00124830	Q61735-2	Gene_Symbol=Cd47	Isoform 2 of Leukocyte surface antigen CD47	1864.01	4633	2	1863.67	933.012	4.14	5451.4	5.497	0.548	0	2592.4	1	2	0	-0.3433	7.1716	-0.7	1817.72	0.84	R.DAM[147.19]VGN#YTC[160.19]EVTELSR.E	RDAMVGN#YTCEVTELSRE	109			GIASLKMDKRDAMVGNYTCEVTELSREGKTV			N	Y	T
CMC_Bio1_tech1	798	0.9614	11/36	R.VQN[117.09]ATLAVANITN[117.09]ADSATR.L	IPI:IPI00323748.2,IPI:IPI00404017.1,IPI:IPI00473940.1	IPI00323748;IPI00404017;IPI00473940	P54116;A2AL38;E9PW33;Q8BPA1;Q99L68	IPI00323748	P54116;A2AL38	Gene_Symbol=Stom	Erythrocyte band 7 integral membrane protein	1936.07	1117	2	1935.37	969.041	5.81	5457.7	2.175	0.183	0.088	186.7	2	2	0	-0.7013	1.8277	0.62	1865.8	0.75	R.VQN#ATLAVANITN#ADSATR.L	RVQN#ATLAVANITN#ADSATRL	128	138		SVTISVDGVVYYRVQNATLAVANITNADSAT	YYRVQNATLAVANITNADSATRLLAQTTLRN		N	A	T	N	A	D
CMC_Bio1_tech1	799	1	19/30	K.LSHDGN[117.09]ETLPLHLYVK.S	IPI:IPI00405742.6,IPI:IPI00756275.2	IPI00405742;IPI00756275	B2RXS4;Q3UH76;Q8K2J5;Q99LF0;E9Q832;Q8CHG6	IPI00405742	B2RXS4;Q3UH76;Q8K2J5;Q99LF0	Gene_Symbol=Plxnb2	plexin B2	1839.05	15647	2	1839.87	920.532	5.99	5464.6	3.569	0.515	0	975.6	1	2	0	0.8156	5.7491	0.77	1963.84	0.56	K.LSHDGN#ETLPLHLYVK.S	KLSHDGN#ETLPLHLYVKS	735			SDTFSFRTPKLSHDGNETLPLHLYVKSFGKN			N	E	T
CMC_Bio1_tech1	800	0.9991	16/32	K.KVYEEVLN[117.09]VTPNDGFAK.V	IPI:IPI00474904.3,IPI:IPI00624896.4,IPI:IPI00647977.1,IPI:IPI00662793.5	IPI00474904;IPI00624896;IPI00647977;IPI00662793	Q8CBM2;Q9EQ67;Q8BSY0;A2AL84;Q8BQK0;A2AL85	IPI00474904	Q8CBM2;Q9EQ67	Gene_Symbol=Asph	Uncharacterized protein	1926.12	12279	2	1925.31	964.069	4.68	5465	2.655	0.293	0.233	533.6	1	2	0	-0.8188	3.3158	-0.27	2007.99	0.47	K.KVYEEVLN#VTPNDGFAK.V	KKVYEEVLN#VTPNDGFAKV	382			LGDNDSAKKVYEEVLNVTPNDGFAKVHYGFI			N	V	T
CMC_Bio1_tech1	801	0.9999	13/22	K.DYC[160.19]MYYNN[117.09]N[117.09]WTR.L	IPI:IPI00121776.4	IPI00121776	Q9JJF9;Q9CPY9;Q9CVG0	IPI00121776	Q9JJF9;Q9CPY9;Q9CVG0	Gene_Symbol=2010106G01Rik	Signal peptide peptidase-like 2A	1705.81	6214	2	1705.27	853.91	5.83	5469.7	2.954	0.387	0.054	661.8	1	2	0	-0.5398	4.5034	0.64	2218.93	0.06	K.DYC[160.19]MYYNN#N#WTR.L	KDYCMYYNN#N#WTRL	50	51		NGVSSLSKDYCMYYNNNWTRLPSSLENATSL	GVSSLSKDYCMYYNNNWTRLPSSLENATSLS		N	N	W	N	W	T
CMC_Bio1_tech1	802	1	32/84	R.TEKDPQNDPVGTC[160.19]YLSTEN[117.09]FTR.I	IPI:IPI00115976.2	IPI00115976	P11688;Q3U7M6;Q80YP5	IPI00115976	P11688;Q3U7M6;Q80YP5	Gene_Symbol=Itga5	Integrin alpha-5	2575.72	14314	3	2577.13	859.579	4.32	5474.7	5.103	0.464	0.198	1311.9	1	2	1	1.4129	7.4076	-0.56	1743.43	1	R.TEKDPQNDPVGTC[160.19]YLSTEN#FTR.I	RTEKDPQNDPVGTCYLSTEN#FTRI	185			DPQNDPVGTCYLSTENFTRILEYAPCRSDFG			N	F	T
CMC_Bio1_tech1	803	0.925	19/88	R.EKPEVGPDN[117.09]LLILSEM[147.19]GEESGNK.A	IPI:IPI00869465.2,IPI:IPI00970063.1	IPI00869465;IPI00970063	Q7TNC6;B0G0X9;B0G0Y0;D5MP63;Q99PU2;E9PX64	IPI00869465	Q7TNC6;B0G0X9;B0G0Y0;D5MP63;Q99PU2	Gene_Symbol=Kif26b	Kinesin-like protein KIF26B	2504.71	818	3	2504.59	835.912	4.14	5475	2.721	0.194	0	254.8	34	2	0	-0.126	2.0061	-0.69	2295.26	-0.09	R.EKPEVGPDN#LLILSEM[147.19]GEESGNK.A	REKPEVGPDN#LLILSEMGEESGNKA	1340			NTAVVCREKPEVGPDNLLILSEMGEESGNKA			N	L	L
CMC_Bio1_tech1	804	0.9956	30/76	K.DRVPDSC[160.19]C[160.19]IN[117.09]ITVGC[160.19]GN[117.09]DFK.E	IPI:IPI00224728.1	IPI00224728	P41731;Q3UC80;Q549D0;Q8BT06	IPI00224728	P41731;Q3UC80;Q549D0;Q8BT06	Gene_Symbol=Cd63	Putative uncharacterized protein	2333.56	8755	3	2334.64	778.861	4.43	5481.1	4.33	0.252	0	812.7	1	2	1	1.077	4.688	-0.47	2029.58	0.44	K.DRVPDSC[160.19]C[160.19]IN#ITVGC[160.19]GN#DFK.E	KDRVPDSCCIN#ITVGCGN#DFKE	183	190		IPGMAKDRVPDSCCINITVGCGNDFKESTIH	RVPDSCCINITVGCGNDFKESTIHTQGCVET		N	I	T	N	D	F
CMC_Bio1_tech1	805	0.9737	24/88	K.IC[160.19]KPESGEC[160.19]INC[160.19]LHN[117.09]TTGFWC[160.19]EK.C	IPI:IPI00221701.1	IPI00221701	Q8BH27;Q0VGR4	IPI00221701	Q8BH27;Q0VGR4	Gene_Symbol=Megf9	Multiple epidermal growth factor-like domains protein 9	2844.18	11899	3	2844.49	949.069	5.5	5481.2	3.072	0.166	0	317	1	2	0	0.3034	2.7269	0.37	1816.92	0.86	K.IC[160.19]KPESGEC[160.19]INC[160.19]LHN#TTGFWC[160.19]EK.C	KICKPESGECINCLHN#TTGFWCEKC	426			KICKPESGECINCLHNTTGFWCEKCLEGYVR			N	T	T
CMC_Bio1_tech1	806	0.9995	27/92	R.QLLQTQVASPAIHPPVSYN[117.09]DTAPR.I	IPI:IPI00128989.1,IPI:IPI00776237.1,IPI:IPI00880276.1	IPI00128989;IPI00776237;IPI00880276	Q9R1Q9;Q3THZ3;Q3TT23;Q3TWN7;Q3UCY7;Q3UWN7;Q571E2;Q8K567;Q3TKX1;B7FAU7	IPI00128989	Q9R1Q9;Q3THZ3;Q3TT23;Q3TWN7;Q3UCY7;Q3UWN7;Q571E2;Q8K567	Gene_Symbol=Atp6ap1	V-type proton ATPase subunit S1	2606.88	6712	3	2607.04	869.968	6.74	5481.7	2.915	0.35	0	746.1	1	2	0	0.1546	4.6401	1.36	2400.8	-0.29	R.QLLQTQVASPAIHPPVSYN#DTAPR.I	RQLLQTQVASPAIHPPVSYN#DTAPRI	255			QTQVASPAIHPPVSYNDTAPRILFWAQNFSV			N	D	T
CMC_Bio1_tech1	807	0.9994	19/26	K.LN[117.09]DTYVNVGLYSTK.T	IPI:IPI00480293.1,IPI:IPI00881973.1,IPI:IPI00895051.1	IPI00480293;IPI00881973;IPI00895051	Q6ZQE4;Q3V0Q3;Q8K2N3;E9Q6Z3	IPI00480293	Q6ZQE4;Q3V0Q3	Gene_Symbol=Tmem194	Transmembrane protein 194A	1589.74	9181	2	1590.95	795.875	5.83	5484.4	2.489	0.362	0.35	1038.9	1	2	0	1.209	3.6958	0.64	2006.24	0.49	K.LN#DTYVNVGLYSTK.T	KLN#DTYVNVGLYSTKT	123			FSIWNFFSSFLKEKLNDTYVNVGLYSTKTCL			N	D	T
CMC_Bio1_tech1	808	0.9572	16/42	R.TEKDPQNDPVGTC[160.19]YLSTEN[117.09]FTR.I	IPI:IPI00115976.2	IPI00115976	P11688;Q3U7M6;Q80YP5	IPI00115976	P11688;Q3U7M6;Q80YP5	Gene_Symbol=Itga5	Integrin alpha-5	2575.72	8658	2	2573.77	1288.86	4.32	5484.9	3.341	0.311	0	289.5	1	2	1	-1.9499	4.0759	-0.56	1743.43	1.01	R.TEKDPQNDPVGTC[160.19]YLSTEN#FTR.I	RTEKDPQNDPVGTCYLSTEN#FTRI	185			DPQNDPVGTCYLSTENFTRILEYAPCRSDFG			N	F	T
CMC_Bio1_tech1	809	0.9687	25/60	K.LSHDGN[117.09]ETLPLHLYVK.S	IPI:IPI00405742.6,IPI:IPI00756275.2	IPI00405742;IPI00756275	B2RXS4;Q3UH76;Q8K2J5;Q99LF0;E9Q832;Q8CHG6	IPI00405742	B2RXS4;Q3UH76;Q8K2J5;Q99LF0	Gene_Symbol=Plxnb2	plexin B2	1839.05	3076	3	1838.74	614.024	5.99	5485.5	3.168	0.115	0	735.9	1	2	0	-0.3116	2.5029	0.77	1963.84	0.57	K.LSHDGN#ETLPLHLYVK.S	KLSHDGN#ETLPLHLYVKS	735			SDTFSFRTPKLSHDGNETLPLHLYVKSFGKN			N	E	T
CMC_Bio1_tech1	810	0.9999	22/40	K.ENN[117.09]C[160.19]C[160.19]GASN[117.09]YTDWENIPGM[147.19]AK.D	IPI:IPI00224728.1,IPI:IPI00986380.1	IPI00224728;IPI00986380	P41731;Q3UC80;Q549D0;Q8BT06	IPI00224728	P41731;Q3UC80;Q549D0;Q8BT06	Gene_Symbol=Cd63	Putative uncharacterized protein	2453.58	12629	2	2454.53	1227.8	4.14	5501.4	4.404	0.266	0.001	1387.4	1	2	0	0.9486	4.502	-0.7	1769.3	0.97	K.ENN#C[160.19]C[160.19]GASN#YTDWENIPGM[147.19]AK.D	KENN#CCGASN#YTDWENIPGMAKD	155	161		DNKTATILDKLQKENNCCGASNYTDWENIPG	ILDKLQKENNCCGASNYTDWENIPGMAKDRV		N	C	C	N	Y	T
CMC_Bio1_tech1	811	0.9999	35/76	K.DRVPDSC[160.19]C[160.19]IN[117.09]ITVGC[160.19]GNDFK.E	IPI:IPI00224728.1	IPI00224728	P41731;Q3UC80;Q549D0;Q8BT06	IPI00224728	P41731;Q3UC80;Q549D0;Q8BT06	Gene_Symbol=Cd63	Putative uncharacterized protein	2330.57	10617	3	2330.62	777.865	4.43	5502.4	5.136	0.354	0	1310.6	1	2	1	0.0453	6.2823	-0.47	1959.37	0.59	K.DRVPDSC[160.19]C[160.19]IN#ITVGC[160.19]GNDFK.E	KDRVPDSCCIN#ITVGCGNDFKE	183			IPGMAKDRVPDSCCINITVGCGNDFKESTIH			N	I	T
CMC_Bio1_tech1	812	1	21/40	K.ENNC[160.19]C[160.19]GASN[117.09]YTDWENIPGM[147.19]AK.D	IPI:IPI00224728.1,IPI:IPI00986380.1	IPI00224728;IPI00986380	P41731;Q3UC80;Q549D0;Q8BT06	IPI00224728	P41731;Q3UC80;Q549D0;Q8BT06	Gene_Symbol=Cd63	Putative uncharacterized protein	2450.59	12126	2	2450.73	1226.3	4.14	5505.3	4.427	0.41	0.224	1328.3	1	2	0	0.1369	5.5699	-0.7	1763.47	0.98	K.ENNC[160.19]C[160.19]GASN#YTDWENIPGM[147.19]AK.D	KENNCCGASN#YTDWENIPGMAKD	161			ILDKLQKENNCCGASNYTDWENIPGMAKDRV			N	Y	T
CMC_Bio1_tech1	813	0.9351	26/136	R.ETPSC[160.19]PKPVQDTQPPESPVENSEQLLQTN[117.09]SGAVAR.M	IPI:IPI00122075.1	IPI00122075	Q8VCF0;A2ANC9	IPI00122075	Q8VCF0;A2ANC9	Gene_Symbol=Mavs	Mitochondrial antiviral-signaling protein	3795.07	3819	3	3795.13	1266.03	4.25	5507.4	2.961	0.119	0.074	228.1	1	2	0	0.062	2.0518	-0.61	2001.03	0.51	R.ETPSC[160.19]PKPVQDTQPPESPVENSEQLLQTN#SGAVAR.M	RETPSCPKPVQDTQPPESPVENSEQLLQTN#SGAVARM	164			PPESPVENSEQLLQTNSGAVARMSGGSLIPS			N	S	G
CMC_Bio1_tech1	814	0.9988	15/30	K.LSHDGN[117.09]ETLPLHLYVK.S	IPI:IPI00405742.6,IPI:IPI00756275.2	IPI00405742;IPI00756275	B2RXS4;Q3UH76;Q8K2J5;Q99LF0;E9Q832;Q8CHG6	IPI00405742	B2RXS4;Q3UH76;Q8K2J5;Q99LF0	Gene_Symbol=Plxnb2	plexin B2	1839.05	3227	2	1837.57	920.532	5.99	5517.5	2.351	0.356	0	476.5	1	2	0	-1.4844	3.4443	0.77	1963.84	0.59	K.LSHDGN#ETLPLHLYVK.S	KLSHDGN#ETLPLHLYVKS	735			SDTFSFRTPKLSHDGNETLPLHLYVKSFGKN			N	E	T
CMC_Bio1_tech1	815	1	17/30	K.VISNN[117.09]C[160.19]TSYGVLDIGK.C	IPI:IPI00331214.5	IPI00331214	Q08857;E7D893;Q3TA14;Q3U6Y9;Q3UAI3;Q3UC79;Q8C6Z4;Q9CT95	IPI00331214	Q08857;E7D893;Q3TA14;Q3U6Y9;Q3UAI3;Q3UC79;Q8C6Z4;Q9CT95	Gene_Symbol=Cd36	Platelet glycoprotein 4	1742.94	14391	2	1742.25	872.477	5.8	5523.5	3.24	0.435	0.033	419.7	1	2	0	-0.6951	4.8993	0.61	2164.89	0.2	K.VISNN#C[160.19]TSYGVLDIGK.C	KVISNN#CTSYGVLDIGKC	321			NPDNHCFCTEKVISNNCTSYGVLDIGKCKEG			N	C	T
CMC_Bio1_tech1	816	0.9594	25/76	K.SN[117.09]VSVEENVILEKPSHVELK.C	IPI:IPI00129968.2	IPI00129968	P21995;Q3TI59;Q3TSZ8;Q3UFK0	IPI00129968	P21995;Q3TI59;Q3TSZ8;Q3UFK0	Gene_Symbol=Emb	Embigin	2253.5	13576	3	2252.32	752.175	4.9	5530.9	2.828	0.163	0	525.2	1	2	0	-1.1853	2.5738	-0.09	1812.06	0.9	K.SN#VSVEENVILEKPSHVELK.C	KSN#VSVEENVILEKPSHVELKC	70			NLSLKSCNISVTEKSNVSVEENVILEKPSHV			N	V	S
CMC_Bio1_tech1	817	1	20/28	K.ALTN[117.09]GTLPN[117.09]GTLLQK.L	IPI:IPI00318748.1,IPI:IPI01027735.1	IPI00318748;IPI01027735	Q9EQU3;F8VPN5;Q4L0K3;Q4L0K4	IPI00318748	Q9EQU3	Gene_Symbol=Tlr9	Toll-like receptor 9	1546.74	11642	2	1547.41	774.379	8.8	5536.6	4.892	0.331	0	687.4	1	2	0	0.6616	5.265	2.98	2188.43	0.16	K.ALTN#GTLPN#GTLLQK.L	KALTN#GTLPN#GTLLQKL	695	700		LEVLDLAGNQLKALTNGTLPNGTLLQKLDVS	LAGNQLKALTNGTLPNGTLLQKLDVSSNSIV		N	G	T	N	G	T
CMC_Bio1_tech1	818	0.9705	12/18	K.AN[117.09]TSIC[160.19]LEWK.T	IPI:IPI00126092.6,IPI:IPI00128856.2,IPI:IPI00323053.6,IPI:IPI00461132.4,IPI:IPI00876155.3	IPI00126092;IPI00128856;IPI00323053;IPI00461132;IPI00876155	P06800-2;E9QPY3;P06800-3;Q05C79;Q3U382;Q8C6Q7;F8WHG6;Q64730	IPI00126092	P06800-2;E9QPY3	Gene_Symbol=Ptprc	Isoform 2 of Receptor-type tyrosine-protein phosphatase C	1224.38	9545	2	1223.63	613.196	6.04	5537.5	2.062	0.171	0	349.9	1	2	0	-0.7515	1.9998	0.8	1856.14	0.82	K.AN#TSIC[160.19]LEWK.T	KAN#TSICLEWKT	247			TDKFSLHDCTPKEKANTSICLEWKTKNLDFR			N	T	S
CMC_Bio1_tech1	819	0.9994	16/28	K.EIQVELPN[117.09]LSATEAR.E	IPI:IPI00406756.3,IPI:IPI00990740.1	IPI00406756;IPI00990740	Q8BWU8;E9PYH3	IPI00406756	Q8BWU8	Gene_Symbol=Agxt2l1	Alanine--glyoxylate aminotransferase 2-like 1	1672.83	8892	2	1672.81	837.421	4.25	5548.7	3.106	0.244	0	661.5	5	2	0	-0.0216	3.066	-0.61	2228.88	0.09	K.EIQVELPN#LSATEAR.E	KEIQVELPN#LSATEARE	468			AYRTKMPKEIQVELPNLSATEAREIPRGKRN			N	L	S
CMC_Bio1_tech1	820	0.9998	18/40	K.ENNC[160.19]C[160.19]GASN[117.09]YTDWENIPGM[147.19]AK.D	IPI:IPI00224728.1,IPI:IPI00986380.1	IPI00224728;IPI00986380	P41731;Q3UC80;Q549D0;Q8BT06	IPI00224728	P41731;Q3UC80;Q549D0;Q8BT06	Gene_Symbol=Cd63	Putative uncharacterized protein	2450.59	11881	2	2448.63	1226.3	4.14	5550.3	3.423	0.35	0.209	823.3	1	2	0	-1.9631	4.4276	-0.7	1763.47	1.01	K.ENNC[160.19]C[160.19]GASN#YTDWENIPGM[147.19]AK.D	KENNCCGASN#YTDWENIPGMAKD	161			ILDKLQKENNCCGASNYTDWENIPGMAKDRV			N	Y	T
CMC_Bio1_tech1	821	1	17/22	K.NPN[117.09]LTISFTAER.S	IPI:IPI00132600.1,IPI:IPI00742278.1,IPI:IPI00986419.1	IPI00132600;IPI00742278;IPI00986419	O35604;Q7TMD4;Q3U2B2;Q8BLK0	IPI00132600	O35604	Gene_Symbol=Npc1	Niemann-Pick C1 protein	1365.48	12721	2	1365.01	683.748	6	5550.8	3.134	0.41	0.225	949.4	1	2	0	-0.4768	4.8447	0.77	2095.7	0.35	K.NPN#LTISFTAER.S	KNPN#LTISFTAERS	599			WEKEFISFVKNYKNPNLTISFTAERSIEDEL			N	L	T
CMC_Bio1_tech1	822	0.9947	14/28	R.VTVEGM[147.19]EYVFYN[117.09]DTK.V	IPI:IPI00405742.6,IPI:IPI00756275.2	IPI00405742;IPI00756275	B2RXS4;Q3UH76;Q8K2J5;Q99LF0;E9Q832;Q8CHG6	IPI00405742	B2RXS4;Q3UH76;Q8K2J5;Q99LF0	Gene_Symbol=Plxnb2	plexin B2	1813.97	11668	2	1813.79	907.99	4.14	5553.2	2.458	0.154	0	345.4	1	2	0	-0.1811	2.0879	-0.7	2245.98	0.05	R.VTVEGM[147.19]EYVFYN#DTK.V	RVTVEGMEYVFYN#DTKV	1053			ALERVTVEGMEYVFYNDTKVVFLSPAVPEEP			N	D	T
CMC_Bio1_tech1	823	1	27/52	R.TN[117.09]VSHVVGQLDDIR.K	IPI:IPI00622361.2,IPI:IPI00742414.1,IPI:IPI00974733.1	IPI00622361;IPI00742414;IPI00974733	Q69ZN6-2;Q69ZN6-1;Q6P9R5	IPI00622361	Q69ZN6-2	Gene_Symbol=Gnptab	Isoform 2 of N-acetylglucosamine-1-phosphotransferase subunits alpha/beta	1555.68	11068	3	1557.01	519.568	5.18	5557.1	4.308	0.399	0	1325	1	2	0	1.3249	6.694	0.13	1496.23	1.54	R.TN#VSHVVGQLDDIR.K	RTN#VSHVVGQLDDIRK	1062			EIMGEEEIAFKMIRTNVSHVVGQLDDIRKNP			N	V	S
CMC_Bio1_tech1	824	1	19/30	R.ISN[117.09]VTPADAGIYYC[160.19]VK.F	IPI:IPI00756790.1,IPI:IPI00775779.11,IPI:IPI00876489.1,IPI:IPI00970735.1	IPI00756790;IPI00775779;IPI00876489;IPI00970735	A2ANC1;E0CYM8;Q2M4I8;Q6P6I8	IPI00756790	A2ANC1	Gene_Symbol=Sirpa	Uncharacterized protein	1774	3094	2	1773.85	888.005	5.83	5559.1	3.512	0.381	0	606.6	1	2	0	-0.1508	4.7246	0.64	2052.83	0.44	R.ISN#VTPADAGIYYC[160.19]VK.F	RISN#VTPADAGIYYCVKF	110			DTTKRNNMDFSIRISNVTPADAGIYYCVKFQ			N	V	T
CMC_Bio1_tech1	825	0.9997	18/34	K.LAQN[117.09]VTGNSGIN[117.09]LTC[160.19]TSK.Q	IPI:IPI00113949.3,IPI:IPI00620020.2,IPI:IPI00828409.1	IPI00113949;IPI00620020;IPI00828409	E9QMN7;Q3T9F8;Q3TDR5;Q61238;Q64381;P42082-1;Q549Q9;Q91YV7;P42082-2	IPI00113949	E9QMN7;Q3T9F8;Q3TDR5;Q61238;Q64381	Gene_Symbol=Cd86	Uncharacterized protein	1884.05	10432	2	1884.23	943.035	8.22	5561.7	2.906	0.433	0.149	483.5	1	2	0	0.1705	4.5872	2.53	1713.03	1.11	K.LAQN#VTGNSGIN#LTC[160.19]TSK.Q	KLAQN#VTGNSGIN#LTCTSKQ	193	201		SVIANFSEPEIKLAQNVTGNSGINLTCTSKQ	PEIKLAQNVTGNSGINLTCTSKQGHPKPKKM		N	V	T	N	L	T
CMC_Bio1_tech1	826	1	19/28	R.DSVIN[117.09]LSESVEDGPR.G	IPI:IPI00114044.2	IPI00114044	P27046;Q8C4L1	IPI00114044	P27046;Q8C4L1	Gene_Symbol=Man2a1	Alpha-mannosidase 2	1619.68	10038	2	1619.35	810.846	3.92	5563.9	3.349	0.438	0	1060.8	1	2	0	-0.3324	5.0117	-0.87	2121.27	0.31	R.DSVIN#LSESVEDGPR.G	RDSVIN#LSESVEDGPRG	78			AENNEIISNIRDSVINLSESVEDGPRGSPGN			N	L	S
CMC_Bio1_tech1	827	0.9544	22/80	K.ENN[117.09]C[160.19]C[160.19]GASNYTDWENIPGM[147.19]AK.D	IPI:IPI00224728.1,IPI:IPI00986380.1	IPI00224728;IPI00986380	P41731;Q3UC80;Q549D0;Q8BT06	IPI00224728	P41731;Q3UC80;Q549D0;Q8BT06	Gene_Symbol=Cd63	Putative uncharacterized protein	2450.59	5904	3	2451.73	817.87	4.14	5568.2	2.941	0.151	0.002	447.5	2	2	0	1.1397	2.3643	-0.7	1698.13	1.15	K.ENN#C[160.19]C[160.19]GASNYTDWENIPGM[147.19]AK.D	KENN#CCGASNYTDWENIPGMAKD	155			DNKTATILDKLQKENNCCGASNYTDWENIPG			N	C	C
CMC_Bio1_tech1	828	0.9996	15/34	R.VPDSC[160.19]C[160.19]IN[117.09]ITVGC[160.19]GNDFK.E	IPI:IPI00224728.1	IPI00224728	P41731;Q3UC80;Q549D0;Q8BT06	IPI00224728	P41731;Q3UC80;Q549D0;Q8BT06	Gene_Symbol=Cd63	Putative uncharacterized protein	2059.3	9430	2	2058.17	1030.66	4.21	5568.4	3.257	0.239	0	303.9	1	2	0	-1.1333	3.4795	-0.64	2179.25	0.2	R.VPDSC[160.19]C[160.19]IN#ITVGC[160.19]GNDFK.E	RVPDSCCIN#ITVGCGNDFKE	183			IPGMAKDRVPDSCCINITVGCGNDFKESTIH			N	I	T
CMC_Bio1_tech1	829	0.9712	22/136	R.VDEGEEC[160.19]DPGIMYLN[117.09]N[117.09]DTC[160.19]C[160.19]NSDC[160.19]TLKPGVQC[160.19]SDR.N	IPI:IPI00314443.3,IPI:IPI00381630.5,IPI:IPI00762180.2	IPI00314443;IPI00381630;IPI00762180	E9PXU2;Q3UNK7;Q9Z0F8-2;Q9Z0F8-1;B2RRI1;B2RRI4;B7ZNJ0;Q3UEC0;Q3UEW9;Q3UV09	IPI00314443	E9PXU2;Q3UNK7	Gene_Symbol=Adam17	Uncharacterized protein	4116.41	13983	3	4116.4	1373.14	3.8	5569.1	3.071	0.184	0.117	243.3	2	2	0	-0.0092	2.7307	-0.96	2665.08	-0.76	R.VDEGEEC[160.19]DPGIMYLN#N#DTC[160.19]C[160.19]NSDC[160.19]TLKPGVQC[160.19]SDR.N	RVDEGEECDPGIMYLN#N#DTCCNSDCTLKPGVQCSDRN	516	517		RVDEGEECDPGIMYLNNDTCCNSDCTLKPGV	VDEGEECDPGIMYLNNDTCCNSDCTLKPGVQ		N	N	D	N	D	T
CMC_Bio1_tech1	830	0.9999	17/22	K.DYC[160.19]MYYNN[117.09]N[117.09]WTR.L	IPI:IPI00121776.4	IPI00121776	Q9JJF9;Q9CPY9;Q9CVG0	IPI00121776	Q9JJF9;Q9CPY9;Q9CVG0	Gene_Symbol=2010106G01Rik	Signal peptide peptidase-like 2A	1705.81	11730	2	1704.61	853.91	5.83	5570.1	3.495	0.361	0.049	1294.8	2	2	0	-1.1998	4.6673	0.64	2218.93	0.12	K.DYC[160.19]MYYNN#N#WTR.L	KDYCMYYNN#N#WTRL	50	51		NGVSSLSKDYCMYYNNNWTRLPSSLENATSL	GVSSLSKDYCMYYNNNWTRLPSSLENATSLS		N	N	W	N	W	T
CMC_Bio1_tech1	831	0.9999	29/92	R.QLLQTQVASPAIHPPVSYN[117.09]DTAPR.I	IPI:IPI00128989.1,IPI:IPI00776237.1,IPI:IPI00880276.1	IPI00128989;IPI00776237;IPI00880276	Q9R1Q9;Q3THZ3;Q3TT23;Q3TWN7;Q3UCY7;Q3UWN7;Q571E2;Q8K567;Q3TKX1;B7FAU7	IPI00128989	Q9R1Q9;Q3THZ3;Q3TT23;Q3TWN7;Q3UCY7;Q3UWN7;Q571E2;Q8K567	Gene_Symbol=Atp6ap1	V-type proton ATPase subunit S1	2606.88	8729	3	2608.72	869.968	6.74	5571.8	3.846	0.406	0	837.7	1	2	0	1.8346	5.9633	1.36	2400.8	-0.24	R.QLLQTQVASPAIHPPVSYN#DTAPR.I	RQLLQTQVASPAIHPPVSYN#DTAPRI	255			QTQVASPAIHPPVSYNDTAPRILFWAQNFSV			N	D	T
CMC_Bio1_tech1	832	1	19/22	K.DYC[160.19]MYYNNN[117.09]WTR.L	IPI:IPI00121776.4	IPI00121776	Q9JJF9;Q9CPY9;Q9CVG0	IPI00121776	Q9JJF9;Q9CPY9;Q9CVG0	Gene_Symbol=2010106G01Rik	Signal peptide peptidase-like 2A	1702.82	3342	2	1701.75	852.416	5.83	5576.1	4.15	0.489	0.072	1662.9	1	2	0	-1.0715	6.2445	0.64	2148.71	0.26	K.DYC[160.19]MYYNNN#WTR.L	KDYCMYYNNN#WTRL	51			GVSSLSKDYCMYYNNNWTRLPSSLENATSLS			N	W	T
CMC_Bio1_tech1	833	0.9756	14/36	R.AGDWQC[160.19]PNPGC[160.19]GN[117.09]QNFAWR.T	IPI:IPI00322492.3,IPI:IPI00515199.1,IPI:IPI00742310.5	IPI00322492;IPI00515199;IPI00742310	Q5SUS9;Q5SUT0;Q61545;Q3UI30;Q6NVA3;Q9CRS5	IPI00322492	Q5SUS9	Gene_Symbol=Ewsr1	Uncharacterized protein	2238.38	8718	2	2237.97	1120.2	5.86	5583.7	2.565	0.172	0.032	288.1	2	2	0	-0.4104	2.1982	0.67	2163.83	0.24	R.AGDWQC[160.19]PNPGC[160.19]GN#QNFAWR.T	RAGDWQCPNPGCGN#QNFAWRT	536			QHRAGDWQCPNPGCGNQNFAWRTECNQCKAP			N	Q	N
CMC_Bio1_tech1	834	0.9912	13/26	K.AGM[147.19]SN[117.09]PALTMEN[117.09]ET.-	IPI:IPI00187427.1	IPI00187427	P59267;A0JP44;A4FUU5	IPI00187427	P59267;A0JP44;A4FUU5	Gene_Symbol=Zdhhc2	Palmitoyltransferase ZDHHC2	1487.58	2873	2	1489.35	744.8	3.8	5593.2	2.187	0.247	0	486.1	1	2	0	1.7608	2.4933	-0.97	1906.21	0.75	K.AGM[147.19]SN#PALTMEN#ET.-	KAGMSN#PALTMEN#ET	357	364		TESSANPGKGKAGMSNPALTMENET______	GKGKAGMSNPALTMENET_____________		N	P	A	N	E	T
CMC_Bio1_tech1	835	0.9896	32/76	K.DRVPDSC[160.19]C[160.19]IN[117.09]ITVGC[160.19]GNDFK.E	IPI:IPI00224728.1	IPI00224728	P41731;Q3UC80;Q549D0;Q8BT06	IPI00224728	P41731;Q3UC80;Q549D0;Q8BT06	Gene_Symbol=Cd63	Putative uncharacterized protein	2330.57	1623	3	2331.85	777.865	4.43	5594.5	4.394	0.223	0.062	951.1	1	2	1	1.2753	4.3996	-0.47	1959.37	0.65	K.DRVPDSC[160.19]C[160.19]IN#ITVGC[160.19]GNDFK.E	KDRVPDSCCIN#ITVGCGNDFKE	183			IPGMAKDRVPDSCCINITVGCGNDFKESTIH			N	I	T
CMC_Bio1_tech1	836	1	21/34	R.VPDSC[160.19]C[160.19]IN[117.09]ITVGC[160.19]GN[117.09]DFK.E	IPI:IPI00224728.1	IPI00224728	P41731;Q3UC80;Q549D0;Q8BT06	IPI00224728	P41731;Q3UC80;Q549D0;Q8BT06	Gene_Symbol=Cd63	Putative uncharacterized protein	2062.29	4179	2	2061.69	1032.15	4.21	5598.4	3.73	0.379	0	1367.1	1	2	0	-0.6016	4.8746	-0.64	2249.46	0.07	R.VPDSC[160.19]C[160.19]IN#ITVGC[160.19]GN#DFK.E	RVPDSCCIN#ITVGCGN#DFKE	183	190		IPGMAKDRVPDSCCINITVGCGNDFKESTIH	RVPDSCCINITVGCGNDFKESTIHTQGCVET		N	I	T	N	D	F
CMC_Bio1_tech1	837	0.9998	22/44	K.NDRN[117.09]LSDEIFLR.D	IPI:IPI00311808.3,IPI:IPI00987374.1	IPI00311808;IPI00987374	Q99P91;Q3TAV1;Q3TBB0;Q3TWC7;Q3TXG7;Q3UE75;Q8BVA0	IPI00311808	Q99P91;Q3TAV1;Q3TBB0;Q3TWC7;Q3TXG7	Gene_Symbol=Gpnmb	Transmembrane glycoprotein NMB	1494.6	2197	3	1495.3	499.207	4.56	5602.6	4.269	0.33	0.055	814.7	1	2	1	0.6982	6.0694	-0.37	2150.62	0.27	K.NDRN#LSDEIFLR.D	KNDRN#LSDEIFLRD	249			DQIPVFVTMSQKNDRNLSDEIFLRDLPIVFD			N	L	S
CMC_Bio1_tech1	838	0.9994	14/40	K.ENN[117.09]C[160.19]C[160.19]GASN[117.09]YTDWENIPGM[147.19]AK.D	IPI:IPI00224728.1,IPI:IPI00986380.1	IPI00224728;IPI00986380	P41731;Q3UC80;Q549D0;Q8BT06	IPI00224728	P41731;Q3UC80;Q549D0;Q8BT06	Gene_Symbol=Cd63	Putative uncharacterized protein	2453.58	6931	2	2452.11	1227.8	4.14	5608.7	3.272	0.275	0.001	453.9	2	2	0	-1.4714	3.6175	-0.7	1769.3	1.03	K.ENN#C[160.19]C[160.19]GASN#YTDWENIPGM[147.19]AK.D	KENN#CCGASN#YTDWENIPGMAKD	155	161		DNKTATILDKLQKENNCCGASNYTDWENIPG	ILDKLQKENNCCGASNYTDWENIPGMAKDRV		N	C	C	N	Y	T
CMC_Bio1_tech1	839	0.9545	13/26	K.AGM[147.19]SN[117.09]PALTMEN[117.09]ET.-	IPI:IPI00187427.1	IPI00187427	P59267;A0JP44;A4FUU5	IPI00187427	P59267;A0JP44;A4FUU5	Gene_Symbol=Zdhhc2	Palmitoyltransferase ZDHHC2	1487.58	4700	2	1487.05	744.8	3.8	5610.8	2.208	0.089	0	403.2	1	2	0	-0.5392	1.3639	-0.97	1906.21	0.76	K.AGM[147.19]SN#PALTMEN#ET.-	KAGMSN#PALTMEN#ET	357	364		TESSANPGKGKAGMSNPALTMENET______	GKGKAGMSNPALTMENET_____________		N	P	A	N	E	T
CMC_Bio1_tech1	840	0.9909	32/88	R.TGDFQLHTN[117.09]VNN[117.09]GTEFGGSIYQK.V	IPI:IPI00122547.1,IPI:IPI01026712.1	IPI00122547;IPI01026712	Q60930	IPI00122547	Q60930	Gene_Symbol=Vdac2	Voltage-dependent anion-selective channel protein 2	2533.64	12427	3	2532.91	845.555	5.29	5616.7	3.961	0.185	0.079	1118.1	2	2	0	-0.7363	3.4388	0.21	2439.9	-0.29	R.TGDFQLHTN#VNN#GTEFGGSIYQK.V	RTGDFQLHTN#VNN#GTEFGGSIYQKV	195	198		NFAVGYRTGDFQLHTNVNNGTEFGGSIYQKV	VGYRTGDFQLHTNVNNGTEFGGSIYQKVCED		N	V	N	N	G	T
CMC_Bio1_tech1	841	1	21/44	R.TGDFQLHTNVNN[117.09]GTEFGGSIYQK.V	IPI:IPI00122547.1,IPI:IPI01026712.1	IPI00122547;IPI01026712	Q60930	IPI00122547	Q60930	Gene_Symbol=Vdac2	Voltage-dependent anion-selective channel protein 2	2530.66	11828	2	2531.11	1266.34	5.29	5620.9	4.326	0.511	0.021	593	1	2	0	0.4492	6.2458	0.21	2368.11	-0.15	R.TGDFQLHTNVNN#GTEFGGSIYQK.V	RTGDFQLHTNVNN#GTEFGGSIYQKV	198			VGYRTGDFQLHTNVNNGTEFGGSIYQKVCED			N	G	T
[truncated: 13,281 more rows]

## Sheet: Supplementary table S7
Table S7. N-glycosylated peptides containing N!P-[S/T/rarely C] motif by CMC. All identified N-glycopeptides containing the N!P-[S/T/rarely C] motif by CMC were listed. Search results derived from Sequest - TPP are provided.
[truncated: 11,811 more rows]
