# Supplementary material for: Characterization of the membrane proteome and N-glycoproteome in BV-2 mouse microglia by liquid chromatography-tandem mass spectrometry
Source: BMC Genomics. 2014 Feb 4;15:95. doi: 10.1186/1471-2164-15-95 (PMC3938046; doi:10.1186/1471-2164-15-95)
Supplement: Additional file 7: Table S8 — Unique N-glycosylation site. [file 1471-2164-15-95-S7.xlsx]

## Sheet: Supplementary table S8
Table S8. Unique N-glycosylation site. Unique N-glycosylation sites identified by WCC and CMC are listed. N-glycosites identified from both WCC and CMC are shown as the overlapping portion. Transmembrane domain prediction and GO annotation of identified glycoproteins are provided. In addition, results of the comparison analysis with UniprotDB and PHOSIDA are shown. Compared with UniprotDB, N-glyc…
Protein information									Glycosylation sites information			Andromeda & Maxquant parameter							S+T58equest & TPP parameter									Transmembrane prediction							Go annotation ( Cellular component )								Go annotation ( Molecular function )						Go annotation ( Biological process )
index	Exp.	ID	Protein group (IPI)	Protein group (Uniprot)	Leading protein (IPI)	Leading protein (Uniprot)	Leading protein (Gene symbol)	Protein name	glycopeptide sequence	Glycosite	seqeunce windows	Localization prob	PEP	Score	Score for localization	Charge	m/z	mass error	peptide probability	Charge	m/z	xcorr	deltacn	spscore	sprank	mass diff	fval	SCAMPI	topology of SCAMPI	TMHMM	topology of TMHMM	SOSUI	topology of SOSUI	Merged TM	membrane	Integral to membrane	plasma membrane	cytosol	cytoplasmic vesicle	endoplasmic reticulum	golgi apparatus	extracellular region	receptor activity	transporter activity	TMD receptor activity	TMD transporter activity	peptidase activity	ion binding	transport
1	Overlap	IPI00990499105N	IPI00990499	Q9ESY9	IPI00990499	Q9ESY9	Gene_Symbol=Ifi30	Gamma-interferon-inducible lysosomal thiol reductase	N#VSGTWEFTCQHGELECR	105N	IMNITLVPYGNAQERNVSGTWEFTCQHGELE	1	3.04573e-05	111.62	111.62	2	1106.97	-0.1762	0.9732	2	1107.69	2.607	0.166	190.6	3	-0.516	2.118	2	1. 6-26, 2. 76-96	0	Topology=o	2	REGION 1-23,79-101	4								#
2	Overlap	IPI00989096169N	IPI00989096	P31996-1	IPI00989096	P31996-1	Gene_Symbol=Cd68	Isoform Long of Macrosialin	KAWGISVLNPN#K	169N	IQGGRKAWGISVLNPNKTKVQGGCDGTHPHL	0.936731	0.00152768	95.018	95.018	3	443.919	-0.15066	0.9913	2	665.776	3.076	0.348	1090.5	1	0.6276	4.3364	1	1. 289-309	1	Topology=o293-315i	1	REGION 293-315	3	#	#	#
3	Overlap	IPI00850413558N	IPI00850413	Q3UUQ7-1	IPI00850413	Q3UUQ7-1	Gene_Symbol=Pgap1	Isoform 1 of GPI inositol-deacylase	LHVAQPEN#DSHVALLK	558N	SSTDISLKLHVAQPENDSHVALLKMYTSSDC	1	1.62203e-08	136.17	136.17	2	887.473	0.15698	1	3	592.334	4.635	0.539	1441.7	1	0.4088	8.3288	10	1. 8-28, 2. 166-186, 3. 598-618, 4. 672-692, 5. 695-715, 6. 731-751, 7. 753-773, 8. 818-838, 9. 852-872, 10. 901-921	6	Topology=i7-29o597-619i678-700o737-759i819-838o902-921i	7	REGION 10-32,588-610,667-689,740-762,816-838,850-871,893-915	23	#	#				#									#
4	Overlap	IPI00775779209N	IPI00775779;IPI00876489	E0CYM8;Q2M4I8;Q6P6I8	IPI00775779	E0CYM8	Gene_Symbol=Sirpa	Uncharacterized protein	DGQELHPLETTVNPSGKN#VSYN#ISSTVR	209N	PLETTVNPSGKNVSYNISSTVRVVLNSMDVN	1	3.958e-06	105.46	105.46	2	623.308	-0.1112	1	3	1017.42	5.296	0.492	1010.1	1	1.2194	7.6918	3	1. 10-30, 2. 51-71, 3. 376-396	1	Topology=o374-396i	2	REGION 9-31,373-395	6	#	#	#												#
5	Overlap	IPI00775779205N	IPI00775779;IPI00876489	E0CYM8;Q2M4I8;Q6P6I8	IPI00775779	E0CYM8	Gene_Symbol=Sirpa	Uncharacterized protein	DGQELHPLETTVNPSGKN#VSYN#ISSTVR	205N	QELHPLETTVNPSGKNVSYNISSTVRVVLNS	1	3.958e-06	105.46	105.46	2	623.308	-0.1112	1	3	1017.42	5.296	0.492	1010.1	1	1.2194	7.6918	3	1. 10-30, 2. 51-71, 3. 376-396	1	Topology=o374-396i	2	REGION 9-31,373-395	6	#	#	#												#
6	Overlap	IPI00753638256N	IPI00753638	Q3U0P5;Q8CHZ3	IPI00753638	Q3U0P5;Q8CHZ3	Gene_Symbol=Entpd6	ectonucleoside triphosphate diphosphohydrolase 6	VEGTLQASPPGHLTALQMFN#R	256N	LQASPPGHLTALQMFNRTYKLYSYSYLGLGL	1	2.20136e-05	88.283	88.283	3	757.388	0.61188	0.9837	3	757.861	2.896	0.235	1086.1	1	-0.3943	3.4141	2	1. 14-34, 2. 259-279	1	Topology=i13-32o	1	REGION 11-32	4							#	#
7	Overlap	IPI00658632192N	IPI00658632	A1L314;E9QN37;Q80VB7	IPI00658632	A1L314;E9QN37;Q80VB7	Gene_Symbol=Mpeg1	macrophage expressed gene 1	ALMDICDQLEKN#QTK	192N	GFTKALMDICDQLEKNQTKMATYLAELLILN	1	0.00167178	86.378	86.378	2	905.434	-0.45101	1	2	906.033	4.686	0.427	1803.2	1	-0.3465	5.8498	2	1. 4-24, 2. 663-683	2	Topology=i5-22o661-683i	4	REGION 5-27,527-549,574-596,660-680	8	#	#
8	Overlap	IPI00626555241N	IPI00626555;IPI00831208	Q9CQE7-1;A3KGK1;A3KGK2;F6RK81	IPI00626555	Q9CQE7-1;A3KGK1	Gene_Symbol=Ergic3	Isoform 1 of Endoplasmic reticulum-Golgi intermediate compartment protein 3	SFQQSHVHVHDLQSFGLDNIN#MTHYIK	241N	HVHVHDLQSFGLDNINMTHYIKHLSFGEDYP	0.980353	0.00427164	55.705	55.705	5	640.512	-0.43527	0.9984	3	1067.51	3.688	0.245	504.6	2	1.0452	3.8708	2	1. 24-44, 2. 344-364	2	Topology=o20-42i340-362o	1	REGION 24-46	5	#	#				#	#								#
9	Overlap	IPI00626537105N	IPI00626537	Q8BH24;Q14B57;Q922V9	IPI00626537	Q8BH24;Q14B57;Q922V9	Gene_Symbol=Tm9sf4	Transmembrane 9 superfamily member 4	KCEVLCN#QSNKPITLTVEQSR	105N	FQVLMNSEKKCEVLCNQSNKPITLTVEQSRL	0.967877	6.49765e-12	110.75	110.75	4	627.567	-0.51084	1	3	836.953	5.819	0.424	1254	1	0.4399	7.3424	10	1. 5-25, 2. 283-303, 3. 348-368, 4. 378-398, 5. 418-438, 6. 451-471, 7. 501-521, 8. 530-550, 9. 572-592, 10. 612-632	9	Topology=o281-303i347-369o379-401i414-436o451-473i501-523o533-555i568-590o605-627i	10	REGION 1-20,283-305,346-368,379-401,418-439,447-469,502-524,537-559,572-594,608-630	29	#	#
10	Overlap	IPI00626485636N	IPI00626485;IPI00761653	Q61072;Q3UG15;E9Q638;Q3U1W3	IPI00626485	Q61072;Q3UG15	Gene_Symbol=Adam9	Disintegrin and metalloproteinase domain-containing protein 9	NFQCVN#ASVLNYDCDIQGK	636N	TKCDAGKICRNFQCVNASVLNYDCDIQGKCH	0.858047	0.00107181	62.203	62.203	2	1124.5	0.054778	1	2	1125.23	5.617	0.584	2023.8	1	-1.1417	7.494	3	1. 9-29, 2. 246-266, 3. 698-718	1	Topology=o699-718i	1	REGION 697-718	5	#	#	#					#					#	#
11	Overlap	IPI00626485381N	IPI00626485;IPI00761653	Q61072;Q3UG15;E9Q638;Q3U1W3	IPI00626485	Q61072;Q3UG15	Gene_Symbol=Adam9	Disintegrin and metalloproteinase domain-containing protein 9	N#FSSCSAEDFEK	381N	GAKSCIMNSGASGSRNFSSCSAEDFEKLTLN	1	1.86023e-05	78.763	78.763	2	712.282	0.23392	0.9999	2	712.733	3.335	0.293	1011.7	1	0.1931	4.1706	3	1. 9-29, 2. 246-266, 3. 698-718	1	Topology=o699-718i	1	REGION 697-718	5	#	#	#					#					#	#
12	Overlap	IPI00624138110N	IPI00624138;IPI01026878	E9QQ06;P01899;O19453;O19467;O78206;O78207;Q31167;Q31168;Q3KQJ3;Q569W0;Q792Z7;Q8R3Y0	IPI00624138	E9QQ06	Gene_Symbol=H2-D1	Uncharacterized protein	NLLGYYN#QSAGGSHTLQQMSGCDLGSDWR	110N	EQWFRVSLRNLLGYYNQSAGGSHTLQQMSGC	1	7.76201e-39	186.54	186.54	3	1073.48	-0.37227	1	3	1074.15	7.814	0.612	2088.4	1	0.0518	10.006	3	1. 2-22, 2. 223-243, 3. 313-333	1	Topology=o311-333i	2	REGION 1-20,311-333	6	#	#	#
13	Overlap	IPI006208002310N	IPI00620800;IPI00667092;IPI01008181	E2JF22;E9Q5N5;Q3UM62;Q7TQL5;Q80XT7;E9PUQ9;F7AC58;Q6ZQF9	IPI00620800	E2JF22	Gene_Symbol=Fam38a	Protein PIEZO1	QELYN#GTADITLR	2310N	RISPPSRAQMKQELYNGTADITLRFTWNFQR	1	5.88538e-08	108.17	108.17	2	748.877	-0.023313	1	2	749.314	3.983	0.416	1024.2	1	-0.7072	5.4908	38	1. 5-25, 2. 27-47, 3. 62-82, 4. 123-143, 5. 198-218, 6. 225-245, 7. 252-272, 8. 317-337, 9. 425-445, 10. 447-467, 11. 469-489, 12. 519-539, 13. 585-605, 14. 608-628, 15. 635-655, 16. 686-706, 17. 800-820, 18. 822-842, 19. 851-871, 20. 923-943, 21. 981-1001, 22. 1004-1024, 23. 1032-1052, 24. 1091-1111, 25. 1157-1177, 26. 1179-1199, 27. 1207-1227, 28. 1240-1260, 29. 1278-1298, 30. 1702-1722, 31. 17…	30	Topology=i5-24o29-46i59-81o121-143i212-234o249-271i317-334o434-456i469-491o514-536i582-604o608-627i634-656o686-708i818-840o845-867i980-1002o1006-1023i1036-1058o1155-1172i1179-1198o1213-1235i1689-1720o1730-1752i1977-1999o2019-2039i2046-2068o2078-2095i2186-2208o2456-2478i	31	REGION 14-36,119-141,202-224,226-247,251-273,317-339,419-441,458-480,518-540,574-596,607-628,633-655,685-707,816-838,849-871,920-941,976-998,1004-1020,1039-1061,1151-1173,1178-1200,1203-1225,1233-1255,1272-1293,1693-1715,1732-1753,1975-1997,2017-2039,2050-2072,2194-2216,2466-2488	99	#	#	#			#				#		#			#
14	Overlap	IPI00553538109N	IPI00553538	P68433;A1L0V4	IPI00553538	P68433;A1L0V4	Gene_Symbol=Hist1h3g;Hist1h3h;Hist1h3i;Hist1h3a	Histone H3.1	FQSSAVMALQEACEAYLVGLFEDTN#LCAIHAK	109N	QEACEAYLVGLFEDTNLCAIHAKRVTIMPKD	1	0.00194212	70.983	70.983	3	1197.23	6.2609	1	3	1203.36	4.541	0.419	583.8	1	-1.1629	6.489	0	0	0	Topology=i	0	0	0
15	Overlap	IPI0048053248N	IPI00480532;IPI00874593;IPI00990630;IPI01007708	Q3U3W2;Q80TD8;B2RVR2;E9Q4Q1	IPI00480532	Q3U3W2	Gene_Symbol=Tmem181a	Uncharacterized protein	VIETLPAN#YSLNSSK	48N	FVGIEGPRVIETLPANYSLNSSKKLKTVIPS	0.999304	4.85193e-09	105.46	105.46	2	819.927	-0.31607	0.9993	2	820.412	3.113	0.335	343.4	1	0.7764	4.0583	8	1. 16-36, 2. 177-197, 3. 211-231, 4. 244-264, 5. 273-293, 6. 319-339, 7. 357-377, 8. 398-418	8	Topology=i17-36o176-198i211-233o244-266i273-295o315-337i357-379o399-421i	8	REGION 16-38,174-196,211-233,244-266,274-296,320-342,356-378,399-421	24		#
16	Overlap	IPI00480293123N	IPI00480293;IPI00881973;IPI00895051	Q6ZQE4;Q3V0Q3;Q8K2N3;E9Q6Z3	IPI00480293	Q6ZQE4;Q3V0Q3	Gene_Symbol=Tmem194	Transmembrane protein 194A	LN#DTYVNVGLYSTK	123N	FSIWNFFSSFLKEKLNDTYVNVGLYSTKTCL	0.999999	0.00018422	73.91	73.91	2	795.401	2.5726	1	2	795.875	4.884	0.532	2721.4	1	0.029	6.821	7	1. 26-46, 2. 157-177, 3. 184-204, 4. 214-234, 5. 244-264, 6. 274-294, 7. 296-316	6	Topology=o20-42i161-179o183-205i212-234o244-263i284-306o	7	REGION 30-51,157-179,188-210,215-237,245-266,274-296,301-323	20	#	#
17	Overlap	IPI00473680125N	IPI00473680;IPI00845689;IPI00987235	Q99KF1;Q3TFU8;Q3U7N8;Q6PDC2;E9PWI2;Q9CZL0;Q8BLM5	IPI00473680	Q99KF1;Q3TFU8;Q3U7N8;Q6PDC2	Gene_Symbol=Tmed9	Putative uncharacterized protein	FTFTSHTPGEHQICLHSN#STK	125N	FTSHTPGEHQICLHSNSTKFSLFAGGMLRVH	1	3.36307e-67	244.46	100.28	5	487.23	-0.14095	1	3	811.881	6.31	0.5	1811.2	1	-0.574	8.4073	2	1. 16-36, 2. 202-222	1	Topology=i203-222o	2	REGION 7-29,201-223	5	#	#				#									#
18	Overlap	IPI00471238371N	IPI00471238	Q99KR8;Q505Q3	IPI00471238	Q99KR8;Q505Q3	Gene_Symbol=Fuca2	Plasma alpha-L-fucosidase	SQN#DTVTPDVWYTSKPEK	371N	VNGEAIYETHTWRSQNDTVTPDVWYTSKPEK	1	5.66326e-06	98.507	98.507	3	700	0.29815	0.9372	3	700.414	2.37	0.21	351.2	4	1.6977	2.4146	2	1. 3-23, 2. 52-72	0	Topology=o	0	0	2								#						#
19	Overlap	IPI00469329281N	IPI00469329;IPI00990511	Q01237;Q6PB59;Q8BV96;F2Z470	IPI00469329	Q01237;Q6PB59;Q8BV96	Gene_Symbol=Hmgcr	3-hydroxy-3-methylglutaryl-coenzyme A reductase	WIADPSPQN#STAEQAK	281N	LVHAHSRWIADPSPQNSTAEQAKVSLGLDED	1	7.39703e-18	170.78	170.78	2	873.415	0.32278	1	2	873.926	4.417	0.53	1303.2	1	-0.4111	6.4418	9	1. 18-38, 2. 58-78, 3. 94-114, 4. 124-144, 5. 168-188, 6. 200-220, 7. 255-275, 8. 319-339, 9. 837-857	5	Topology=i20-37o57-78i91-113o157-179i192-214o	6	REGION 17-38,58-80,88-110,160-182,196-218,317-339	20	#	#				#
20	Overlap	IPI0046921898N	IPI00469218	P11438;Q3TA96;Q3TX84;Q8VH34;Q922T9;Q9DC13	IPI00469218	P11438;Q3TA96;Q3TX84;Q8VH34;Q922T9;Q9DC13	Gene_Symbol=Lamp1	Putative uncharacterized protein	GYLLTLN#FTK	98N	PSLTITFGRGYLLTLNFTKNTTRYSVQHMYF	1	1.8956e-09	145.99	145.99	2	586.826	0.30571	1	2	587.189	3.367	0.442	1479.6	1	1.7019	5.5049	2	1. 7-27, 2. 376-396	1	Topology=o374-396i	2	REGION 9-31,372-394	5	#	#	#		#
21	Overlap	IPI0046921879N	IPI00469218	P11438;Q3TA96;Q3TX84;Q8VH34;Q922T9;Q9DC13	IPI00469218	P11438;Q3TA96;Q3TX84;Q8VH34;Q922T9;Q9DC13	Gene_Symbol=Lamp1	Putative uncharacterized protein	EN#VSDPSLTITFGR	79N	ASAEVLKNGSSCGKENVSDPSLTITFGRGYL	1	0.000640787	89.541	89.541	2	769.883	1.2894	1	2	770.332	4.875	0.505	1403.2	1	0.2159	6.6183	2	1. 7-27, 2. 376-396	1	Topology=o374-396i	2	REGION 9-31,372-394	5	#	#	#		#
22	Overlap	IPI00469218312N	IPI00469218	P11438;Q3TA96;Q3TX84;Q8VH34;Q922T9;Q9DC13	IPI00469218	P11438;Q3TA96;Q3TX84;Q8VH34;Q922T9;Q9DC13	Gene_Symbol=Lamp1	Putative uncharacterized protein	LN#MTLPDALVPTFSISN#HSLK	312N	NMTLPDALVPTFSISNHSLKALQATVGNSYK	1	8.21129e-18	139.11	139.11	2	1152.6	-0.20101	1	2	1161.33	5.221	0.476	953.3	1	1.5058	6.5039	2	1. 7-27, 2. 376-396	1	Topology=o374-396i	2	REGION 9-31,372-394	5	#	#	#		#
23	Overlap	IPI00469218297N	IPI00469218	P11438;Q3TA96;Q3TX84;Q8VH34;Q922T9;Q9DC13	IPI00469218	P11438;Q3TA96;Q3TX84;Q8VH34;Q922T9;Q9DC13	Gene_Symbol=Lamp1	Putative uncharacterized protein	LN#MTLPDALVPTFSISN#HSLK	297N	MNASSSLFFLQGVRLNMTLPDALVPTFSISN	1	8.21129e-18	139.11	139.11	2	1152.6	-0.20101	1	2	1161.33	5.221	0.476	953.3	1	1.5058	6.5039	2	1. 7-27, 2. 376-396	1	Topology=o374-396i	2	REGION 9-31,372-394	5	#	#	#		#
24	Overlap	IPI00469218253N	IPI00469218	P11438;Q3TA96;Q3TX84;Q8VH34;Q922T9;Q9DC13	IPI00469218	P11438;Q3TA96;Q3TX84;Q8VH34;Q922T9;Q9DC13	Gene_Symbol=Lamp1	Putative uncharacterized protein	AFNISPN#DTSSGSCGINLVTLK	253N	KKDNKTVTRAFNISPNDTSSGSCGINLVTLK	1	1.21699e-48	193.64	193.64	2	1149.56	-0.32805	1	3	767.182	6.179	0.543	2325.2	1	-1.9262	8.7854	2	1. 7-27, 2. 376-396	1	Topology=o374-396i	2	REGION 9-31,372-394	5	#	#	#		#
25	Overlap	IPI00469218249N	IPI00469218	P11438;Q3TA96;Q3TX84;Q8VH34;Q922T9;Q9DC13	IPI00469218	P11438;Q3TA96;Q3TX84;Q8VH34;Q922T9;Q9DC13	Gene_Symbol=Lamp1	Putative uncharacterized protein	AFN#ISPN#DTSSGSCGINLVTLK	249N	ITYLKKDNKTVTRAFNISPNDTSSGSCGINL	0.998602	0.0186057	61.703	61.703	2	1151.06	-0.59994	1	2	1151.76	5.189	0.522	1183.2	1	0.1728	6.8237	2	1. 7-27, 2. 376-396	1	Topology=o374-396i	2	REGION 9-31,372-394	5	#	#	#		#
26	Overlap	IPI00469218178N	IPI00469218	P11438;Q3TA96;Q3TX84;Q8VH34;Q922T9;Q9DC13	IPI00469218	P11438;Q3TA96;Q3TX84;Q8VH34;Q922T9;Q9DC13	Gene_Symbol=Lamp1	Putative uncharacterized protein	DATIQAYLSSGN#FSK	178N	VVLRDATIQAYLSSGNFSKEETHCTQDGPSP	1	3.60144e-45	203.2	203.2	2	802.888	0.18461	1	2	803.361	5.983	0.544	2568.4	1	0.4774	7.374	2	1. 7-27, 2. 376-396	1	Topology=o374-396i	2	REGION 9-31,372-394	5	#	#	#		#
27	Overlap	IPI00469218160N	IPI00469218	P11438;Q3TA96;Q3TX84;Q8VH34;Q922T9;Q9DC13	IPI00469218	P11438;Q3TA96;Q3TX84;Q8VH34;Q922T9;Q9DC13	Gene_Symbol=Lamp1	Putative uncharacterized protein	N#VTVVLR	160N	NKAYRCVSDIRVYMKNVTVVLRDATIQAYLS	1	6.51586e-05	134.66	134.66	1	803.487	-0.017829	0.979	2	402.483	2.069	0.194	586.8	1	0.3349	2.4837	2	1. 7-27, 2. 376-396	1	Topology=o374-396i	2	REGION 9-31,372-394	5	#	#	#		#
28	Overlap	IPI00469218116N	IPI00469218	P11438;Q3TA96;Q3TX84;Q8VH34;Q922T9;Q9DC13	IPI00469218	P11438;Q3TA96;Q3TX84;Q8VH34;Q922T9;Q9DC13	Gene_Symbol=Lamp1	Putative uncharacterized protein	YSVQHMYFTYN#LSDTEHFPNAISK	116N	KNTTRYSVQHMYFTYNLSDTEHFPNAISKEI	0.999999	6.40605e-14	109.68	90.884	3	965.778	-0.04561	1	3	966.39	7.112	0.497	3013.7	1	0.121	8.5241	2	1. 7-27, 2. 376-396	1	Topology=o374-396i	2	REGION 9-31,372-394	5	#	#	#		#
29	Overlap	IPI0046900068N	IPI00469000	Q8C145	IPI00469000	Q8C145	Gene_Symbol=Slc39a6	Zinc transporter ZIP6	YGEN#DSLSVEGFR	68N	MQRHHLQQLFYRYGENDSLSVEGFRKLLQNI	1	1.12018e-12	132.47	132.47	2	738.33	-0.14407	1	2	738.761	4.081	0.524	1397.9	1	-0.6618	6.3504	7	1. 2-22, 2. 331-351, 3. 366-386, 4. 435-455, 5. 668-688, 6. 695-715, 7. 735-755	6	Topology=o334-356i363-385o435-454i667-689o694-713i733-755o	6	REGION 1-23,334-356,364-386,669-691,696-718,736-758	19	#	#	#			#				#		#			#
30	Overlap	IPI00469000275N	IPI00469000	Q8C145	IPI00469000	Q8C145	Gene_Symbol=Slc39a6	Zinc transporter ZIP6	NTNDNIQECFN#TTK	275N	FMYSRNTNDNIQECFNTTKLLTSHGMSIQAL	1	1.83362e-14	164.65	164.65	2	851.367	0.29168	1	2	851.888	4.743	0.461	1038.4	1	0.1232	6.2197	7	1. 2-22, 2. 331-351, 3. 366-386, 4. 435-455, 5. 668-688, 6. 695-715, 7. 735-755	6	Topology=o334-356i363-385o435-454i667-689o694-713i733-755o	6	REGION 1-23,334-356,364-386,669-691,696-718,736-758	19	#	#	#			#				#		#			#
31	Overlap	IPI00468236362N	IPI00468236	Q6P9J9-1	IPI00468236	Q6P9J9-1	Gene_Symbol=Ano6	Isoform 1 of Anoctamin-6	LN#ITCESSK	362N	LMCPQCDRLCPFWRLNITCESSKKLCIFDSF	1	4.03567e-07	116.3	116.3	2	527.752	0.12738	0.9999	2	528.09	2.783	0.418	1140.9	1	0.14	4.8538	8	1. 301-321, 2. 377-397, 3. 447-467, 4. 469-489, 5. 508-528, 6. 674-694, 7. 728-748, 8. 831-851	8	Topology=i296-318o371-393i459-481o506-528i556-573o672-694i722-744o826-848i	8	REGION 306-328,373-395,459-481,511-533,553-574,603-625,673-695,728-750	24	#	#								#		#			#
32	Overlap	IPI00467883257N	IPI00467883	Q6NSU3-1	IPI00467883	Q6NSU3-1	Gene_Symbol=Glt8d1	Isoform 1 of Glycosyltransferase 8 domain-containing protein 1	RQN#VTNQLEK	257N	NPGVFVANLTEWKRQNVTNQLEKWMKLNVEE	1	3.21243e-06	106.4	106.4	3	411.554	-0.40473	0.9965	2	617.176	2.942	0.276	828.1	1	-0.532	3.8714	2	1. 7-27, 2. 274-294	1	Topology=i7-26o	1	REGION 7-29	4	#	#
33	Overlap	IPI00467435337N	IPI00467435;IPI00989732	Q925U4;Q3UX12;Q8BYV2;Q8C0J7;Q3U9S2;Q6ZQG3	IPI00467435	Q925U4;Q3UX12;Q8BYV2;Q8C0J7	Gene_Symbol=Edem1	ER degradation-enhancing alpha-mannosidase-like 1	SN#DTGLLGNVVNIQTGHWVGK	337N	WVARRAVKALWNLRSNDTGLLGNVVNIQTGH	1	0.00024806	80.638	80.638	3	738.046	0.94686	0.9996	2	1107.22	3.035	0.385	574.8	1	0.369	4.3547	2	1. 5-25, 2. 296-316	1	Topology=i5-27o	1	REGION 7-29	4	#	#				#								#
34	Overlap	IPI0046718088N	IPI00467180	Q9CPW5	IPI00467180	Q9CPW5	Gene_Symbol=Ssr2	Translocon-associated protein subunit beta	IAPASN#VSHTVVLRPLK	88N	SGMLNVKWDRIAPASNVSHTVVLRPLKAGYF	1	4.59765e-66	216.37	153.24	3	602.356	-0.017321	1	2	903.569	5.098	0.563	1136.2	1	-0.1775	7.0753	2	1. 3-23, 2. 150-170	1	Topology=o147-169i	0	0	3	#	#				#
35	Overlap	IPI00466652197N	IPI00466652;IPI00989194;IPI00989542	P31651;Q8VCS9E9PXG1	IPI00466652	P31651;Q8VCS9	Gene_Symbol=Slc6a12	Transporter	GVSSSEN#FTSPVMEFWER	197N	DFLNHSSARGVSSSENFTSPVMEFWERRVLG	1	4.43796e-05	109.72	109.72	2	1046.46	0.41855	1	2	1047.13	5.644	0.572	1519.3	1	1.0859	7.4193	12	1. 59-79, 2. 92-112, 3. 142-162, 4. 223-243, 5. 254-274, 6. 302-322, 7. 338-358, 8. 393-413, 9. 437-457, 10. 472-492, 11. 513-533, 12. 553-573	12	Topology=i59-78o88-110i142-164o221-243i252-274o301-323i336-358o385-407i437-459o469-491i512-531o551-573i	11	REGION 88-110,133-155,224-246,253-275,301-322,335-357,399-421,438-460,469-491,509-531,552-574	35	#	#	#							#		#			#
36	Overlap	IPI00461281144N	IPI00461281;IPI00970729	Q9CQ48;E0CYQ2	IPI00461281	Q9CQ48	Gene_Symbol=Nudcd2	NudC domain-containing protein 2	ENPGFDFSGAEISGN#YTK	144N	KENPGFDFSGAEISGNYTKGGPDFSNLEK__	1	5.94624e-05	107.65	107.65	2	968.428	0.30125	0.9998	2	969.002	3.09	0.266	224.1	1	-0.3843	3.5331	0	0	0	Topology=o	0	0	0
37	Overlap	IPI00460669110N	IPI00460669	Q9ER38	IPI00460669	Q9ER38	Gene_Symbol=Tor3a	Torsin-3A	ISNN#LTGLESDLR	110N	FQDCCSGGGDCRISNNLTGLESDLRVRLHGQ	0.971653	7.19472e-14	163.99	76.759	2	717.87	-0.73211	1	2	718.279	3.977	0.488	1920.2	1	-1.7374	6.0133	0	0	0	Topology=o	0	0	0						#
38	Overlap	IPI00460063353N	IPI00460063;IPI00856823	Q9CQF9;Q3TVT6;Q3UYP2;Q99JK4;F7CIP8	IPI00460063	Q9CQF9;Q3TVT6;Q3UYP2;Q99JK4	Gene_Symbol=Pcyox1	Prenylcysteine oxidase	GELN#STLFSSR	353N	DPYQQLVTTFIKGELNSTLFSSRPKDQFGLS	1	8.02246e-05	102.97	102.97	2	607.301	-1.2167	0.9994	2	607.651	2.912	0.38	1021.7	1	0.8777	4.4983	2	1. 6-26, 2. 34-54	1	Topology=i5-27o	1	REGION 5-27	4	#		#							#		#			#
39	Overlap	IPI00459432228N	IPI00459432	Q9JHJ3	IPI00459432	Q9JHJ3	Gene_Symbol=0610031J06Rik	Lysosomal protein NCU-G1	GN#HSLFGLEVATLGQGPDCPSVN#ER	228N	VCQLEVALVGASPRGNHSLFGLEVATLGQGP	1	3.24827e-20	134.56	134.56	3	886.422	0.040528	1	3	887.959	6.741	0.402	3100.8	1	1.444	7.2752	2	1. 14-34, 2. 372-392	1	Topology=o370-392i	4	REGION 17-32,314-335,347-369,372-393	7	#	#
40	Overlap	IPI00459432185N	IPI00459432	Q9JHJ3	IPI00459432	Q9JHJ3	Gene_Symbol=0610031J06Rik	Lysosomal protein NCU-G1	PVDDPTGAFAN#GSLTFK	185N	DFQGRPVDDPTGAFANGSLTFKVQAFSRSGR	1	4.31138e-24	154.51	154.51	2	870.422	-0.26216	1	2	870.943	4.846	0.473	1682.9	1	-0.1465	6.2781	2	1. 14-34, 2. 372-392	1	Topology=o370-392i	4	REGION 17-32,314-335,347-369,372-393	7	#	#
41	Overlap	IPI00459432133N	IPI00459432	Q9JHJ3	IPI00459432	Q9JHJ3	Gene_Symbol=0610031J06Rik	Lysosomal protein NCU-G1	LLEFDSTN#ASEGAQPPGKPYPPYSLAK	133N	SSALVFTRLLEFDSTNASEGAQPPGKPYPPY	1	0.0006242	75.3	75.3	3	960.811	0.60025	1	3	961.391	5.523	0.544	1472.8	1	0.1177	8.3813	2	1. 14-34, 2. 372-392	1	Topology=o370-392i	4	REGION 17-32,314-335,347-369,372-393	7	#	#
42	Overlap	IPI00458708497N	IPI00458708;IPI00831533	Q8BG19-1;Q8BG19-2	IPI00458708	Q8BG19-1	Gene_Symbol=Tmtc4	Isoform 1 of Transmembrane and TPR repeat-containing protein 4	NLADQGN#QTAAIK	497N	AKVHYNIGKNLADQGNQTAAIKYYREAVRLN	1	1.64315e-28	210.41	210.41	2	673.843	-0.50727	1	2	674.226	3.953	0.406	1279.4	1	1.4081	5.396	11	1. 19-39, 2. 109-129, 3. 172-192, 4. 200-220, 5. 225-245, 6. 268-288, 7. 320-340, 8. 353-373, 9. 383-403, 10. 412-432, 11. 441-461	12	Topology=o15-34i110-132o147-169i174-191o201-220i227-249o269-288i318-337o352-374i386-408o413-435i442-464o	11	REGION 12-34,107-129,166-188,203-224,227-248,266-286,315-337,347-369,383-405,412-434,441-463	34	#	#
43	Overlap	IPI00453798261N	IPI00453798	Q8BXZ1	IPI00453798	Q8BXZ1	Gene_Symbol=Tmx3	Protein disulfide-isomerase TMX3	LVAIAVIDEKN#TSLEHTR	261N	GDTGKLVAIAVIDEKNTSLEHTRLKSIIQEV	1	3.65697e-26	171.09	84.829	4	503.778	-0.022186	1	2	1007.14	5.814	0.538	2146.5	1	-0.1964	7.2517	2	1. 11-31, 2. 379-399	1	Topology=o377-399i	1	REGION 10-32	4	#	#				#
44	Overlap	IPI00421035193N	IPI00421035;IPI00648296	Q3TB48;A2A6S0;B2RU54;A2A6S1	IPI00421035	Q3TB48;A2A6S0;B2RU54	Gene_Symbol=Tmem104	Transmembrane protein 104	YN#DTDLCWGPLR	193N	VSGNDSCGVDTDARYNDTDLCWGPLRRVDVY	1	1.012e-05	95.018	83.314	2	756.837	0.15153	1	2	757.326	3.876	0.47	1741.2	1	0.7884	5.9056	11	1. 11-31, 2. 46-66, 3. 147-167, 4. 207-227, 5. 238-258, 6. 266-286, 7. 307-327, 8. 349-369, 9. 398-418, 10. 426-446, 11. 469-489	11	Topology=i12-31o36-58i145-167o207-225i238-257o267-286i306-328o350-372i393-412o422-444i469-491o	11	REGION 11-33,45-67,150-172,205-227,234-256,265-287,309-331,349-371,392-414,423-445,469-491	33	#	#
45	Overlap	IPI0042031527N	IPI00420315;IPI00853943	Q3TNL8-1;Q3TNL8-2	IPI00420315	Q3TNL8-1	Gene_Symbol=Itprip	Isoform 1 of Inositol 1,4,5-triphosphate receptor-interacting protein	EN#ATIPENEEEIIR	27N	VVTAIINHPLLFPRENATIPENEEEIIRKMQ	1	5.66042e-07	102.73	102.73	2	830.402	0.34887	0.9999	2	830.878	3.74	0.327	652.6	1	1.3635	4.5762	2	1. 5-25, 2. 83-103	0	Topology=o	2	REGION 2-24,84-105	4	#		#
46	Overlap	IPI00420148301N	IPI00420148;IPI00463556;IPI00915101	P10404;A8CT00;Q61533;Q61875;Q61876;Q61877;Q64262;Q80SV2;Q80SV3;Q80SW4;Q811M8;Q811N1;Q811N2;Q811N3;Q811N6;Q8K170;Q61975;B6DYU5	IPI00420148	P10404;A8CT00;Q61533;Q61875;Q61876;Q61877;Q64262;Q80SV2;Q80SV3;Q80SW4;Q811M8;Q811N1;Q811N2;Q811N3;Q811N6;Q8K170	Gene_Symbol=Ctse	Envelope polyprotein	LLNLVDGAYQALN#LTSPDK	301N	GDRLLNLVDGAYQALNLTSPDKTQECWLCLV	1	5.76697e-130	277.6	277.6	2	1024.54	-0.034203	1	2	1025.15	6.598	0.646	2618.3	1	-0.9855	8.3878	3	1. 13-33, 2. 449-469, 3. 587-607	1	Topology=o585-607i	2	REGION 14-36,587-609	6	#	#	#										#	#
47	Overlap	IPI00408895110N	IPI00408895	Q62313;Q4FJY3	IPI00408895	Q62313;Q4FJY3	Gene_Symbol=Tgoln1	Trans-Golgi network integral membrane protein 1	TDAELN#ETARPLSPVNPK	110N	LGDSRRQPEKTDAELNETARPLSPVNPKLEK	0.97885	0.0631365	54.237	54.237	3	652.337	0.7922	1	2	978.569	3.702	0.446	842.3	1	0.1414	5.3443	2	1. 2-22, 2. 301-321	1	Topology=o300-319i	2	REGION 4-22,298-320	5	#	#	#				#
48	Overlap	IPI00405742919N	IPI00405742;IPI00756275	B2RXS4;Q3UH76;Q8K2J5;Q99LF0;E9Q832;Q8CHG6	IPI00405742	B2RXS4;Q3UH76;Q8K2J5;Q99LF0	Gene_Symbol=Plxnb2	plexin B2	QGPQAGGTTLTIN#GTHLDTGSK	919N	EPRQGPQAGGTTLTINGTHLDTGSKEDVRVT	1	4.82913e-39	178.03	178.03	3	719.694	-0.023391	1	2	1079.65	4.246	0.596	572.7	1	0.3527	6.8167	4	1. 2-22, 2. 276-296, 3. 1205-1225, 4. 1350-1370	0	Topology=o	3	REGION 1-19,34-56,1200-1222	7	#	#							#
49	Overlap	IPI00405742798N	IPI00405742;IPI00756275	B2RXS4;Q3UH76;Q8K2J5;Q99LF0;E9Q832;Q8CHG6	IPI00405742	B2RXS4;Q3UH76;Q8K2J5;Q99LF0	Gene_Symbol=Plxnb2	plexin B2	CVYEALCSN#VTSECPPPVITR	798N	WCRGQNRCVYEALCSNVTSECPPPVITRIQP	1	2.5202e-05	82.586	82.586	3	819.044	1.3211	1	3	819.601	5.518	0.441	1747.1	1	1.1663	7.3969	4	1. 2-22, 2. 276-296, 3. 1205-1225, 4. 1350-1370	0	Topology=o	3	REGION 1-19,34-56,1200-1222	7	#	#							#
50	Overlap	IPI00405742735N	IPI00405742;IPI00756275	B2RXS4;Q3UH76;Q8K2J5;Q99LF0;E9Q832;Q8CHG6	IPI00405742	B2RXS4;Q3UH76;Q8K2J5;Q99LF0	Gene_Symbol=Plxnb2	plexin B2	LSHDGN#ETLPLHLYVK	735N	SDTFSFRTPKLSHDGNETLPLHLYVKSFGKN	1	2.77105e-05	99.991	99.991	4	460.494	0.10519	1	2	920.532	4.866	0.512	1428.8	1	-0.0044	6.5748	4	1. 2-22, 2. 276-296, 3. 1205-1225, 4. 1350-1370	0	Topology=o	3	REGION 1-19,34-56,1200-1222	7	#	#							#
51	Overlap	IPI00405742530N	IPI00405742;IPI00756275;IPI00986716	B2RXS4;Q3UH76;Q8K2J5;Q99LF0;E9Q832;Q8CHG6;E9PY77	IPI00405742	B2RXS4;Q3UH76;Q8K2J5;Q99LF0	Gene_Symbol=Plxnb2	plexin B2	SCVAITDAFPQN#MSR	530N	SREKSCVAITDAFPQNMSRRAQGEVRLSVSP	1	2.66839e-11	141.34	141.34	2	850.387	-0.18286	1	2	850.957	5.375	0.523	1758.7	1	0.2262	6.9273	4	1. 2-22, 2. 276-296, 3. 1205-1225, 4. 1350-1370	0	Topology=o	3	REGION 1-19,34-56,1200-1222	7	#	#							#
52	Overlap	IPI00405742451N	IPI00405742;IPI00756275;IPI00986716	B2RXS4;Q3UH76;Q8K2J5;Q99LF0;E9Q832;Q8CHG6;E9PY77	IPI00405742	B2RXS4;Q3UH76;Q8K2J5;Q99LF0	Gene_Symbol=Plxnb2	plexin B2	QDLALSGN#LSSLYAMTQDK	451N	VDINKKIKQDLALSGNLSSLYAMTQDKVFRL	1	0.00401366	77.959	77.959	3	767.063	0.021504	1	2	1030.14	4.236	0.385	598	1	-0.0391	5.2664	4	1. 2-22, 2. 276-296, 3. 1205-1225, 4. 1350-1370	0	Topology=o	3	REGION 1-19,34-56,1200-1222	7	#	#							#
53	Overlap	IPI004057421103N	IPI00405742;IPI00756275	B2RXS4;Q3UH76;Q8K2J5;Q99LF0;E9Q832;Q8CHG6	IPI00405742	B2RXS4;Q3UH76;Q8K2J5;Q99LF0	Gene_Symbol=Plxnb2	plexin B2	TEAGVFEYVADPTFEN#FTGGVK	1103N	TEAGVFEYVADPTFENFTGGVKKQVNKLIHA	1	4.56509e-11	125.23	125.23	2	1191.06	-0.29399	1	3	794.855	5.458	0.368	1459.4	1	-0.6457	6.4979	4	1. 2-22, 2. 276-296, 3. 1205-1225, 4. 1350-1370	0	Topology=o	3	REGION 1-19,34-56,1200-1222	7	#	#							#
54	Overlap	IPI004057421053N	IPI00405742;IPI00756275	B2RXS4;Q3UH76;Q8K2J5;Q99LF0;E9Q832;Q8CHG6	IPI00405742	B2RXS4;Q3UH76;Q8K2J5;Q99LF0	Gene_Symbol=Plxnb2	plexin B2	VTVEGMEYVFYN#DTK	1053N	ALERVTVEGMEYVFYNDTKVVFLSPAVPEEP	1	2.22713e-05	78.285	78.285	2	899.411	0.47798	1	2	899.993	3.903	0.48	966.1	1	-0.0462	5.7376	4	1. 2-22, 2. 276-296, 3. 1205-1225, 4. 1350-1370	0	Topology=o	3	REGION 1-19,34-56,1200-1222	7	#	#							#
55	Overlap	IPI00403586270N	IPI00403586	Q8BLF1;Q3TVS3	IPI00403586	Q8BLF1;Q3TVS3	Gene_Symbol=Nceh1	Neutral cholesterol ester hydrolase 1	GNYDFVEAMIVNN#HTSLDVER	270N	YFKGNYDFVEAMIVNNHTSLDVERAAALRAR	0.979926	1.1066e-48	221.51	221.51	3	809.377	-0.51651	1	2	1214.31	5.341	0.638	1787.7	1	-0.9875	7.7514	2	1. 3-23, 2. 49-69	1	Topology=i5-27o	1	REGION 4-26	4	#	#				#								#
56	Overlap	IPI00399958131N	IPI00399958;IPI01026690	Q3TL33;Q6XLQ8	IPI00399958	Q3TL33;Q6XLQ8	Gene_Symbol=Calu	calumenin isoform 2	N#VTYGTYLDDPDPDDGFNYK	131N	FDMNQDGLISWDEYRNVTYGTYLDDPDPDDG	1	2.37978e-23	135.18	135.18	2	1156.49	0.12646	1	2	1157.18	4.364	0.438	1386.3	1	-0.2668	5.7356	0	0	0	Topology=o	0	0	0						#		#						#
57	Overlap	IPI00396840382N	IPI00396840;IPI00648026;IPI00762055;IPI00762815	Q4PZA2-1;B1AXF8;Q4PZA2-3;Q3TUZ3;Q4PZA2-2	IPI00396840	Q4PZA2-1;B1AXF8	Gene_Symbol=Ece1	Isoform B of Endothelin-converting enzyme 1	QVSTLIN#NTDK	382N	VVYDKEYLRQVSTLINNTDKCLLNNYMMWNL	0.979167	8.19535e-06	94.465	94.465	2	618.322	0.29444	0.9998	2	618.675	2.712	0.438	279.1	1	-0.0694	4.7086	3	1. 2-22, 2. 68-88, 3. 696-716	1	Topology=i68-90o	2	REGION 1-20,68-88	6	#	#	#		#		#						#	#
58	Overlap	IPI00396840165N	IPI00396840;IPI00648026;IPI00762055;IPI00762815	Q4PZA2-1;B1AXF8;Q4PZA2-3;Q3TUZ3;Q4PZA2-2	IPI00396840	Q4PZA2-1;B1AXF8	Gene_Symbol=Ece1	Isoform B of Endothelin-converting enzyme 1	HLLEN#ATASVSEAER	165N	NLWEHNQAVIKHLLENATASVSEAERKAQVY	1	6.39836e-07	119.4	119.4	2	815.402	0.2778	0.9985	3	544.247	2.615	0.284	641.5	1	0.2491	3.9219	3	1. 2-22, 2. 68-88, 3. 696-716	1	Topology=i68-90o	2	REGION 1-20,68-88	6	#	#	#		#		#						#	#
59	Overlap	IPI00387318297N	IPI00387318;IPI00880403	Q8VEK0;D3YVV1	IPI00387318	Q8VEK0	Gene_Symbol=Tmem30a	Cell cycle control protein 50A	DDLHPTLPAGQYFLN#ITYN#YPVHSFDGR	297N	RDDLHPTLPAGQYFLNITYNYPVHSFDGRKR	0.999354	0.000129005	78.758	78.758	4	853.168	-0.25782	0.9949	3	1086.84	3.285	0.261	449.1	1	-0.7305	3.9081	2	1. 44-64, 2. 327-347	2	Topology=i44-66o327-349i	2	REGION 46-68,328-350	6	#	#
60	Overlap	IPI00381303497N	IPI00381303	O09159;Q3TB95;Q3TBM1	IPI00381303	O09159;Q3TB95;Q3TBM1	Gene_Symbol=Man2b1	Lysosomal alpha-mannosidase	ELN#ISICPVSQTSER	497N	RLSHYKQNFSFCRELNISICPVSQTSERFQV	1	5.04873e-08	135.47	104.41	2	868.424	-0.074805	1	2	868.96	3.636	0.37	892	1	0.9391	4.739	1	1. 27-47	0	Topology=o	1	REGION 28-50	2														#
61	Overlap	IPI0038091868N	IPI00380918;IPI00661188;IPI00922968;IPI00988740	Q3TB92-1;B1ARB4;Q3TB92-2;B7ZP19	IPI00380918	Q3TB92-1;B1ARB4	Gene_Symbol=Gm885	Isoform 1 of Allergin-1	MGQN#VSLSCSTK	68N	SPNLNSSMNVVRMGQNVSLSCSTKNTSVDIT	1	1.13872e-11	164.53	164.53	2	657.799	-0.12906	1	2	658.247	4.338	0.397	1296.2	1	0.2451	5.701	2	1. 25-45, 2. 151-171	1	Topology=o151-173i	2	REGION 15-37,149-171	5	#	#						#
62	Overlap	IPI00380918135N	IPI00380918	Q3TB92-1;B1ARB4	IPI00380918	Q3TB92-1;B1ARB4	Gene_Symbol=Gm885	Isoform 1 of Allergin-1	YSQDFN#FTMAK	135N	CKVNVSNLMKYSQDFNFTMAKDESCPSCRLS	1	9.50908e-07	105.2	105.2	2	677.797	-0.60413	0.9998	2	686.244	2.843	0.398	496.7	1	-1.0277	4.5578	2	1. 25-45, 2. 151-171	1	Topology=o151-173i	2	REGION 15-37,149-171	5	#	#						#
63	Overlap	IPI00380918123N	IPI00380918;IPI00661188;IPI00922968;IPI00988740	Q3TB92-1;B1ARB4;Q3TB92-2;B7ZP19	IPI00380918	Q3TB92-1;B1ARB4	Gene_Symbol=Gm885	Isoform 1 of Allergin-1	VN#VSNLMK	123N	RISNANESGPYKCKVNVSNLMKYSQDFNFTM	0.999997	0.00343074	88.294	88.294	2	454.244	-0.3783	0.9911	2	454.547	2.458	0.289	463.8	11	-0.4535	3.1561	2	1. 25-45, 2. 151-171	1	Topology=o151-173i	2	REGION 15-37,149-171	5	#	#						#
64	Overlap	IPI00380918113N	IPI00380918;IPI00661188;IPI00922968;IPI00988740	Q3TB92-1;B1ARB4;Q3TB92-2;B7ZP19	IPI00380918	Q3TB92-1;B1ARB4	Gene_Symbol=Gm885	Isoform 1 of Allergin-1	ISNAN#ESGPYK	113N	RRGGAVDFHLRISNANESGPYKCKVNVSNLM	0.983671	2.74449e-06	110.86	110.86	2	591.78	0.25747	1	2	592.122	3.225	0.525	1298	1	-1.6051	5.8664	2	1. 25-45, 2. 151-171	1	Topology=o151-173i	2	REGION 15-37,149-171	5	#	#						#
65	Overlap	IPI00378635122N	IPI00378635;IPI00404281;IPI00881204	A2AJQ3-1;A2AJQ3-2;A2AJQ1;D6RI72	IPI00378635	A2AJQ3-1	Gene_Symbol=Dpy19l4	Isoform 1 of Protein dpy-19 homolog 4	GVYELTHNN#K	122N	KAPSFERGVYELTHNNKTISLKTINAMQQMS	0.788107	8.12911e-08	117.31	117.31	2	589.29	0.1333	0.9993	2	589.636	2.702	0.365	592.5	1	0.3483	4.2585	12	1. 51-71, 2. 159-179, 3. 181-201, 4. 242-262, 5. 264-284, 6. 290-310, 7. 314-334, 8. 349-369, 9. 420-440, 10. 469-489, 11. 491-511, 12. 522-542	8	Topology=i51-73o179-201i246-268o313-335i348-370o418-440i487-509o519-541i	10	REGION 49-70,160-182,187-209,266-288,302-324,344-366,419-440,473-495,519-541,572-594	30	#	#
66	Overlap	IPI00378224277N	IPI00378224	Q6P6J9	IPI00378224	Q6P6J9	Gene_Symbol=Txndc15	Thioredoxin domain-containing protein 15	IFIFN#QTGIEAK	277N	NHTDRTLETLKIFIFNQTGIEAKKNVVVTQA	1	1.96212e-09	140.24	140.24	2	692.374	-0.17465	1	2	692.798	4.281	0.4	1816.9	1	0.1831	5.6842	2	1. 3-23, 2. 306-326	1	Topology=o305-324i	2	REGION 1-23,304-326	5	#	#
67	Overlap	IPI00378224171N	IPI00378224	Q6P6J9	IPI00378224	Q6P6J9	Gene_Symbol=Txndc15	Thioredoxin domain-containing protein 15	N#VTGLEN#FTLK	171N	SPKVNCEERNVTGLENFTLKILNMSQDLMDF	1	1.39081e-05	100.93	100.93	2	621.323	-1.1154	0.994	2	621.692	2.26	0.334	411	1	1.2568	3.3991	2	1. 3-23, 2. 306-326	1	Topology=o305-324i	2	REGION 1-23,304-326	5	#	#
68	Overlap	IPI00378224165N	IPI00378224	Q6P6J9	IPI00378224	Q6P6J9	Gene_Symbol=Txndc15	Thioredoxin domain-containing protein 15	N#VTGLEN#FTLK	165N	STDSLKSPKVNCEERNVTGLENFTLKILNMS	1	1.39081e-05	100.93	100.93	2	621.323	-1.1154	0.994	2	621.692	2.26	0.334	411	1	1.2568	3.3991	2	1. 3-23, 2. 306-326	1	Topology=o305-324i	2	REGION 1-23,304-326	5	#	#
69	Overlap	IPI00377953586N	IPI00377953	O70309-1;Q6PE70	IPI00377953	O70309-1;Q6PE70	Gene_Symbol=Itgb5	integrin beta-5 isoform 1	CHAGYIGDNCN#CSTDVSTCR	586N	CGECKCHAGYIGDNCNCSTDVSTCRAKDGQI	0.981599	1.83341e-08	116.29	116.29	3	783.966	-0.096492	0.9999	3	784.508	3.796	0.406	593.8	2	0.667	5.9355	2	1. 5-25, 2. 729-749	1	Topology=o720-742i	2	REGION 6-28,722-744	5	#	#	#						#
70	Overlap	IPI0037764251N	IPI00377642;IPI00970250;IPI00970442	Q8R143;Q3U9U7;F6TFF2;E0CXB5	IPI00377642	Q8R143;Q3U9U7	Gene_Symbol=Pttg1ip	Pituitary tumor-transforming gene 1 protein-interacting protein	N#VSCLWCNENK	51N	GCSEYTNRSCEECLRNVSCLWCNENKACMDY	1	2.57426e-24	201	201	2	713.802	0.44578	1	2	714.292	3.976	0.347	1371.6	1	0.0365	5.1938	2	1. 8-28, 2. 96-116	2	Topology=i7-29o94-116i	2	REGION 11-30,93-115	6	#	#	#												#
71	Overlap	IPI0037764242N	IPI00377642	Q8R143;Q3U9U7	IPI00377642	Q8R143;Q3U9U7	Gene_Symbol=Pttg1ip	Pituitary tumor-transforming gene 1 protein-interacting protein	VGCSEYTN#R	42N	ASAQEPPRVGCSEYTNRSCEECLRNVSCLWC	1	2.9371e-05	128.27	128.27	2	544.732	0.0434	1	2	545.078	3.903	0.45	1260.5	1	0.1634	6.1762	2	1. 8-28, 2. 96-116	2	Topology=i7-29o94-116i	2	REGION 11-30,93-115	6	#	#	#												#
72	Overlap	IPI00349830235N	IPI00349830;IPI00655172	O88829-1;O88829-2;Q91YF4;Q91YF5	IPI00349830	O88829-1	Gene_Symbol=St3gal5	Isoform 1 of Lactosylceramide alpha-2,3-sialyltransferase	LNSAPVEGYSEHVGN#K	235N	RLNSAPVEGYSEHVGNKTTIRMTYPEGAPLS	1	0.000111602	95.981	95.981	3	568.609	0.31326	0.9998	2	852.907	4.06	0.373	889.6	1	-0.0742	5.0625	1	1. 66-86	1	Topology=i66-88o	1	REGION 64-86	3	#	#					#
73	Overlap	IPI00343568402N	IPI00343568	Q62192;Q3U0U7	IPI00343568	Q62192;Q3U0U7	Gene_Symbol=Cd180	CD180 antigen	N#LSHLQSLN#LSYNEPLSLK	402N	CCNLQLRNLSHLQSLNLSYNEPLSLKTEAFK	0.999998	1.25897e-52	206.7	206.7	2	1088.57	-0.30906	1	2	1089.21	6.098	0.535	2286.7	1	-0.8829	7.3602	3	1. 3-23, 2. 617-637, 3. 639-659	1	Topology=o628-650i	2	REGION 1-20,627-649	6	#	#	#						#
74	Overlap	IPI00343568394N	IPI00343568	Q62192;Q3U0U7	IPI00343568	Q62192;Q3U0U7	Gene_Symbol=Cd180	CD180 antigen	N#LSHLQSLN#LSYNEPLSLK	394N	HDDIETSDCCNLQLRNLSHLQSLNLSYNEPL	1	1.25897e-52	206.7	206.7	2	1088.57	-0.30906	1	2	1089.21	6.098	0.535	2286.7	1	-0.8829	7.3602	3	1. 3-23, 2. 617-637, 3. 639-659	1	Topology=o628-650i	2	REGION 1-20,627-649	6	#	#	#						#
75	Overlap	IPI0034269193N	IPI00342691	Q6R5N8;Q148Y7	IPI00342691	Q6R5N8;Q148Y7	Gene_Symbol=Tlr13	Toll-like receptor 13	ITN#LTEAISDIPR	93N	EFDIHHVLCIRKKITNLTEAISDIPRYTTHL	1	3.91543e-21	156.24	156.24	2	723.39	0.014132	1	2	723.812	4.434	0.441	2200.1	1	-0.6234	5.9799	4	1. 46-66, 2. 462-482, 3. 781-801, 4. 803-823	0	Topology=o	2	REGION 45-67,788-810	6	#	#							#		#
76	Overlap	IPI00342691644N	IPI00342691	Q6R5N8;Q148Y7	IPI00342691	Q6R5N8;Q148Y7	Gene_Symbol=Tlr13	Toll-like receptor 13	NPSVFLDHHQFDPLIN#LTK	644N	NPSVFLDHHQFDPLINLTKLDISGTKDGDRS	1	0.000909579	91.401	91.401	3	746.72	0.33323	1	3	747.172	4.067	0.386	988.6	1	0.9228	6.0801	4	1. 46-66, 2. 462-482, 3. 781-801, 4. 803-823	0	Topology=o	2	REGION 45-67,788-810	6	#	#							#		#
77	Overlap	IPI00342691421N	IPI00342691	Q6R5N8;Q148Y7	IPI00342691	Q6R5N8;Q148Y7	Gene_Symbol=Tlr13	Toll-like receptor 13	TWSSLQN#LTSLDLSHNK	421N	CQLSFINNRTWSSLQNLTSLDLSHNKFKSFP	1	4.90433e-06	100.41	100.41	3	649.662	0.31545	1	2	974.559	4.741	0.492	1346	1	-1.0382	6.3573	4	1. 46-66, 2. 462-482, 3. 781-801, 4. 803-823	0	Topology=o	2	REGION 45-67,788-810	6	#	#							#		#
78	Overlap	IPI00342691300N	IPI00342691	Q6R5N8;Q148Y7	IPI00342691	Q6R5N8;Q148Y7	Gene_Symbol=Tlr13	Toll-like receptor 13	SLN#LSGTVIK	300N	IQNVYLKTLPQLKSLNLSGTVIKLENLSAKH	1	0.0315962	69.979	69.979	2	517.803	-0.26179	0.9823	2	518.106	2.787	0.127	598.4	1	0.0482	2.6132	4	1. 46-66, 2. 462-482, 3. 781-801, 4. 803-823	0	Topology=o	2	REGION 45-67,788-810	6	#	#							#		#
79	Overlap	IPI00342691167N	IPI00342691	Q6R5N8;Q148Y7	IPI00342691	Q6R5N8;Q148Y7	Gene_Symbol=Tlr13	Toll-like receptor 13	IQSVN#NSFEGLSSLK	167N	NLTLLNLVENKIQSVNNSFEGLSSLKTLLLS	0.993301	1.9096e-10	120.77	120.77	2	813.417	-0.09913	0.9999	2	813.892	3.013	0.399	883.5	1	0.3751	4.4373	4	1. 46-66, 2. 462-482, 3. 781-801, 4. 803-823	0	Topology=o	2	REGION 45-67,788-810	6	#	#							#		#
80	Overlap	IPI00342691152N	IPI00342691	Q6R5N8;Q148Y7	IPI00342691	Q6R5N8;Q148Y7	Gene_Symbol=Tlr13	Toll-like receptor 13	GLEN#LTLLNLVENK	152N	NSIWKIDEGAFRGLENLTLLNLVENKIQSVN	1	4.16978e-12	148.7	148.7	2	786.94	0.20354	1	2	787.404	4.326	0.34	1889.3	1	0.1117	5.0775	4	1. 46-66, 2. 462-482, 3. 781-801, 4. 803-823	0	Topology=o	2	REGION 45-67,788-810	6	#	#							#		#
81	Overlap	IPI003421581441N	IPI00342158;IPI00856220	Q9QY81;Q8C5C6	IPI00342158	Q9QY81	Gene_Symbol=Nup210	Nuclear pore membrane glycoprotein 210	GATN#NTCIIR	1441N	ATNRDDFVQIGKGATNNTCIIRTVSVGLTLL	0.999656	1.49423e-37	177.06	177.06	2	561.777	-1.3279	0.9979	2	562.13	3.192	0.262	267.7	3	-0.1608	3.8036	3	1. 10-30, 2. 1482-1502, 3. 1809-1829	1	Topology=o1809-1831i	5	REGION 5-27,1482-1504,1728-1750,1760-1782,1809-1831	9	#	#				#									#
82	Overlap	IPI00340241117N	IPI00340241	Q8BHN0-1	IPI00340241	Q8BHN0-1	Gene_Symbol=Ppm1l	Isoform 1 of Protein phosphatase 1L	FEVLTDLAN#K	117N	RDHMEDRFEVLTDLANKTHPSIFGIFDGHGG	1	6.9126e-05	80.706	80.706	2	576.805	0.38761	0.9848	2	577.151	2.268	0.197	752	2	0.058	2.3477	1	1. 20-40	0	Topology=o	1	REGION 19-41	2	#	#												#
83	Overlap	IPI0033809455N	IPI00338094	O35607;Q3UER5;Q3UG09;Q3UU71	IPI00338094	O35607;Q3UER5;Q3UG09;Q3UU71	Gene_Symbol=Bmpr2	Bone morphogenetic protein receptor type-2	ISHEN#GTILCSK	55N	YQQDLGIGESRISHENGTILCSKGSTCYGLW	1	0.0668888	30.567	30.567	3	454.559	-0.078922	0.9997	2	681.765	2.832	0.35	436.2	1	-0.0497	4.1092	3	1. 9-29, 2. 150-170, 3. 404-424	1	Topology=i152-174o	2	REGION 7-28,150-172	6	#	#							#		#			#
84	Overlap	IPI00331572214N	IPI00331572;IPI00652778	Q99LL3;E9Q8G9;Q3TQH4	IPI00331572	Q99LL3	Gene_Symbol=Chst12	Carbohydrate sulfotransferase 12	EHVHN#TSTHLTFNK	214N	SPYRDPLDIPREHVHNTSTHLTFNKFWRRYG	1	1.09368e-08	113.72	113.72	3	556.606	-0.14285	1	2	834.893	4.169	0.604	687.6	1	-1.8668	6.906	1	1. 9-29	1	Topology=i7-26o	1	REGION 8-30	3	#	#					#
85	Overlap	IPI00331550325N	IPI00331550	Q9ET22	IPI00331550	Q9ET22	Gene_Symbol=Dpp7	Dipeptidyl peptidase 2	ALAGLVYN#SSGTEPCYDIYR	325N	GQRIMGLRALAGLVYNSSGTEPCYDIYRLYQ	1	1.20859e-26	164.99	164.99	2	1126.52	-0.057628	1	2	1127.23	3.949	0.49	349.6	1	-1.6687	5.8428	2	1. 13-33, 2. 188-208	0	Topology=o	1	REGION 10-32	3				#	#			#					#
86	Overlap	IPI00331440246N	IPI00331440;IPI00515137;IPI00649703	P70387;Q8C2A6;Q5SZ87;Q5SZ91	IPI00331440	P70387;Q8C2A6	Gene_Symbol=Hfe	Hereditary hemochromatosis protein homolog	CQALDFFPQN#ITMR	246N	TGTSLRCQALDFFPQNITMRWLKDNQPLDAK	1	4.39992e-30	154.47	154.47	2	872.408	0.1272	1	2	873.006	3.916	0.46	1226.5	1	-0.8914	5.6777	2	1. 7-27, 2. 320-340	1	Topology=o318-340i	2	REGION 4-26,317-339	5	#	#	#		#
87	Overlap	IPI00331440166N	IPI00331440;IPI00515137	P70387;Q8C2A6;Q5SZ87	IPI00331440	P70387;Q8C2A6	Gene_Symbol=Hfe	Hereditary hemochromatosis protein homolog	TLN#WSAAEPGAWATK	166N	GYDGQDHLEFCPKTLNWSAAEPGAWATKVEW	1	2.82537e-12	144.97	144.97	2	803.393	0.10174	0.9854	2	803.878	4.216	0.01	623	3	-0.9954	2.2909	2	1. 7-27, 2. 320-340	1	Topology=o318-340i	2	REGION 4-26,317-339	5	#	#	#		#
88	Overlap	IPI00331175312N	IPI00331175;IPI00405611;IPI00856645;IPI01007718	Q9WVL3-1;B9EIV8;Q8C6Y2;Q9WVL3-2	IPI00331175	Q9WVL3-1;B9EIV8	Gene_Symbol=Slc12a7	Isoform 1 of Solute carrier family 12 member 7	TAFAPPDIPVCLLGN#R	312N	KTAFAPPDIPVCLLGNRTLANRNFDTCAKMQ	1	1.58216e-09	107.74	107.74	2	872.453	-0.060898	1	2	873.015	4.217	0.471	758	1	-0.071	5.8833	13	1. 121-141, 2. 154-174, 3. 203-223, 4. 253-273, 5. 276-296, 6. 416-436, 7. 457-477, 8. 498-518, 9. 555-575, 10. 581-601, 11. 612-632, 12. 634-654, 13. 846-866	11	Topology=i122-144o154-176i197-219o251-270i277-296o416-438i455-477o492-514i555-572o576-598i618-640o	11	REGION 121-143,156-178,203-225,250-272,277-299,411-433,456-478,493-515,556-578,581-603,622-644	35	#	#								#		#			#
89	Overlap	IPI00331073191N	IPI00331073;IPI00654301	Q9Z1P5-1;Q9Z1P5-2	IPI00331073	Q9Z1P5-1	Gene_Symbol=Cd320	Isoform 1 of CD320 antigen	N#VTFTSAGDSSR	191N	TTRISTTMENETSFRNVTFTSAGDSSRNPSA	1	5.01258e-08	151.99	151.99	2	622.786	0.38009	1	2	623.137	3.387	0.445	748.4	1	-0.4133	5.328	2	1. 4-24, 2. 209-229	1	Topology=o207-229i	2	REGION 4-26,208-230	5	#	#
90	Overlap	IPI00330680184N	IPI00330680;IPI00474830	Q80X71;Q8R5E7	IPI00330680	Q80X71	Gene_Symbol=Tmem106b	Transmembrane protein 106B	LNN#ITNIGPLDMK	184N	QVQFSKTVIGKARLNNITNIGPLDMKQIDYT	0.979348	6.94389e-15	146.96	146.96	2	723.381	-1.0893	1	2	723.845	4.78	0.391	1370.8	1	0.29	5.8285	1	1. 97-117	1	Topology=i97-119o	1	REGION 99-121	3	#	#
91	Overlap	IPI00330481184N	IPI00330481	Q80VP8	IPI00330481	Q80VP8	Gene_Symbol=Tmem106c	Transmembrane protein 106C	SEHLVN#FTVK	184N	TTNVSLIAPRSEHLVNFTVKAEVGGPSSYVY	1	6.71108e-07	113.22	113.22	2	588.811	0.94084	1	3	393.111	3.443	0.404	661.6	1	1.046	6.4593	2	1. 85-105, 2. 198-218	1	Topology=i85-107o	1	REGION 86-108	4	#	#				#
92	Overlap	IPI00322835278N	IPI00322835;IPI00454189	Q8K595-1;Q3U652;Q8K595-2	IPI00322835	Q8K595-1;Q3U652	Gene_Symbol=Mcoln2	Isoform 1 of Mucolipin-2	NMN#ISGSTQR	278N	IYLNSEANIEECKNMNISGSTQRSTHYLLVF	0.999357	0.0168258	58.699	58.699	2	555.758	-0.031259	0.9685	2	556.104	2.562	0.201	595.1	2	-0.3072	2.7554	5	1. 66-86, 2. 289-309, 3. 380-400, 4. 417-437, 5. 485-505	5	Topology=o292-314i340-362o377-399i420-442o485-507i	5	REGION 292-314,344-366,375-397,419-441,479-501	15	#	#								#		#			#
93	Overlap	IPI00322698567N	IPI00322698	Q9WTR1	IPI00322698	Q9WTR1	Gene_Symbol=Trpv2	Transient receptor potential cation channel subfamily V member 2	APEDSN#TTVTEKPTLGQEEEPVPYGGILDASLELFK	567N	SLSREARSPKAPEDSNTTVTEKPTLGQEEEP	1	0.00631904	53.967	53.967	2	647.798	0.73902	1	3	1294.07	5.645	0.555	692.9	1	0.0232	8.5593	6	1. 387-407, 2. 426-446, 3. 466-486, 4. 491-511, 5. 535-555, 6. 624-644	6	Topology=i388-410o430-452i457-479o489-511i532-554o615-637i	6	REGION 386-408,426-448,459-481,489-511,525-547,616-638	18	#	#	#		#					#		#			#
94	Overlap	IPI00322418353N	IPI00322418	Q8K385	IPI00322418	Q8K385	Gene_Symbol=Frrs1	Ferric-chelate reductase 1	YN#VTDTPK	353N	IFRHSQQPLITYEKYNVTDTPKSVGGSRSSP	1	5.09067e-05	109.21	109.21	2	470.729	0.34469	0.9998	2	471.006	2.426	0.393	899.8	1	0.2678	4.3503	7	1. 3-23, 2. 375-395, 3. 416-436, 4. 447-467, 5. 483-503, 6. 513-533, 7. 569-589	6	Topology=o373-395i416-435o445-464i477-499o514-536i570-589o	6	REGION 1-22,379-401,416-438,446-468,483-505,569-591	19	#	#												#	#
95	Overlap	IPI00321348461N	IPI00321348;IPI01027487	Q8R366	IPI00321348	Q8R366	Gene_Symbol=Igsf8	Immunoglobulin superfamily member 8	GETASLLCN#ISVR	461N	AGGTVYRGETASLLCNISVRGGPPGLRLAAS	1	6.37978e-09	117.92	117.92	2	711.861	-0.12475	1	2	712.307	3.74	0.374	1690.8	1	0.1469	5.0038	2	1. 6-26, 2. 582-602	1	Topology=o578-600i	2	REGION 2-24,579-601	5	#	#
96	Overlap	IPI0032119080N	IPI00321190;IPI00928070;IPI00928204;IPI00928284;IPI00928320;IPI00928581	Q61207;Q3UFE8;Q3UE29;Q8BFQ1;B2RUD7;Q3TID4;Q3TIT5;Q3TKB2;Q3TKK3;Q3TWE9;Q3TWF9;Q3TWL8;Q3TXP9;Q3U5W2;Q3U825;Q3U897;Q3U8C4	IPI00321190	Q61207;Q3UFE8	Gene_Symbol=Psap	Sulfated glycoprotein 1	DN#ATQEEILHYLEK	80N	ICKTVVTEAGNLLKDNATQEEILHYLEKTCE	1	7.74063e-37	200.97	200.97	2	853.412	-0.29558	1	2	853.913	4.651	0.385	1126.7	1	1.4331	5.609	0	0	0	Topology=o	1	REGION 1-23	1	#	#					#	#							#
97	Overlap	IPI00321190334N	IPI00321190;IPI00928070;IPI00928204;IPI00928284;IPI00928320;IPI00928581	Q61207;Q3UFE8;Q3UE29;Q8BFQ1;B2RUD7;Q3TID4;Q3TIT5;Q3TKB2;Q3TKK3;Q3TWE9;Q3TWF9;Q3TWL8;Q3TXP9;Q3U5W2;Q3U825;Q3U897;Q3U8C4	IPI00321190	Q61207;Q3UFE8	Gene_Symbol=Psap	Sulfated glycoprotein 1	FSELIVNN#ATEELLVK	334N	TCQFVMNKFSELIVNNATEELLVKGLSNACA	0.995837	2.00168e-56	244.05	244.05	2	911.49	0.28224	1	2	912.036	4.215	0.422	1081.2	1	-0.2721	5.5235	0	0	0	Topology=o	1	REGION 1-23	1	#	#					#	#							#
98	Overlap	IPI00321190214N	IPI00321190;IPI00928070;IPI00928204;IPI00928284;IPI00928320;IPI00928581	Q61207;Q3UFE8;Q3UE29;Q8BFQ1;B2RUD7;Q3TID4;Q3TIT5;Q3TKB2;Q3TKK3;Q3TWE9;Q3TWF9;Q3TWL8;Q3TXP9;Q3U5W2;Q3U825;Q3U897;Q3U8C4	IPI00321190	Q61207;Q3UFE8	Gene_Symbol=Psap	Sulfated glycoprotein 1	TN#SSFIQGFVDHVK	214N	DCMKLVSDVQTAVKTNSSFIQGFVDHVKEDC	1	7.64863e-22	160.8	35.304	3	753.007	0.60234	1	2	791.867	3.675	0.447	1740.2	1	-0.8938	5.4053	0	0	0	Topology=o	1	REGION 1-23	1	#	#					#	#							#
99	Overlap	IPI0032110187N	IPI00321101	Q9EP78;B1AXG0	IPI00321101	Q9EP78;B1AXG0	Gene_Symbol=Chst7	Carbohydrate sulfotransferase 7	SPGSPGN#LSAVGEAVTQEK	87N	SLAEGNPDRSPGSPGNLSAVGEAVTQEKQHI	1	7.67654e-15	88.551	88.551	2	915.952	0.50057	1	2	916.477	4.742	0.581	1331.1	1	0.2257	7.0091	3	1. 14-34, 2. 336-356, 3. 384-404	1	Topology=i13-32o	1	REGION 14-35	5	#	#					#
100	Overlap	IPI00320605644N	IPI00320605;IPI00776045	P11835;Q542I8	IPI00320605	P11835	Gene_Symbol=Itgb2	Integrin beta-2	N#CSVQCAGMTLQTIPLK	644N	SCAECLKFDKGPFEKNCSVQCAGMTLQTIPL	1	9.46436e-08	103.5	68.567	3	684.677	-0.21084	1	2	963.139	5.056	0.525	1505.3	1	0.4209	6.7746	2	1. 2-22, 2. 712-732	1	Topology=o703-725i	2	REGION 2-24,707-729	5	#	#	#						#
101	Overlap	IPI00320605626N	IPI00320605;IPI00776045	P11835;Q542I8	IPI00320605	P11835	Gene_Symbol=Itgb2	Integrin beta-2	DN#HTSCAECLK	626N	PMCEDCPSCGSHCRDNHTSCAECLKFDKGPF	1	0.00369653	72.089	72.089	2	669.271	-0.73486	0.9999	2	669.722	3.22	0.373	774.4	1	0.2349	4.7496	2	1. 2-22, 2. 712-732	1	Topology=o703-725i	2	REGION 2-24,707-729	5	#	#	#						#
102	Overlap	IPI0032060551N	IPI00320605;IPI00776045	P11835;Q542I8	IPI00320605	P11835	Gene_Symbol=Itgb2	Integrin beta-2	LN#FTGPGEPDSLR	51N	DCIQSGPGCSWCQKLNFTGPGEPDSLRCDTR	1	1.2139e-20	168.61	168.61	2	703.346	-0.30723	1	2	703.759	4.138	0.423	1362.1	1	-1.5178	5.651	2	1. 2-22, 2. 712-732	1	Topology=o703-725i	2	REGION 2-24,707-729	5	#	#	#						#
103	Overlap	IPI00320399289N	IPI00320399;IPI00464348;IPI00466738	Q61029-1;Q3U7B3;Q3U955;Q3UR33;F6QXX3;Q78WP6;Q61029-3;Q3TNH0	IPI00320399	Q61029-1;Q3U7B3;Q3U955;Q3UR33	Gene_Symbol=Tmpo	Isoform Beta of Lamina-associated polypeptide 2, isoforms beta/delta/epsilon/gamma	ASSN#ESLVANR	289N	ISESTPIAETIKASSNESLVANRLTGNFKHA	1	1.11516e-05	103.22	103.22	2	575.783	0.141	0.9996	2	576.102	3.393	0.327	1088.5	1	-0.4846	4.5704	1	1. 412-432	1	Topology=o410-429i	1	REGION 411-433	3	#	#
104	Overlap	IPI00319509817N	IPI00319509;IPI00988334	P97449;Q3UP74;Q3TB69	IPI00319509	P97449;Q3UP74	Gene_Symbol=Anpep	Aminopeptidase N	N#ATLVNEADK	817N	FGGEEEWNFAWEQFRNATLVNEADKLRSALA	1	6.32759e-26	151.7	151.7	2	673.862	0.60773	1	2	539.575	3.014	0.386	561.2	1	0.0896	4.7514	1	1. 13-33	1	Topology=i12-34o	1	REGION 10-32	3	#	#											#	#
105	Overlap	IPI00319509784N	IPI00319509;IPI00988334	P97449;Q3UP74;Q3TB69	IPI00319509	P97449;Q3UP74	Gene_Symbol=Anpep	Aminopeptidase N	NPNN#NTIHPNLR	784N	DLVVELYSQWMKNPNNNTIHPNLRSTVYCNA	0.9811	9.38714e-09	128.08	128.08	2	703.855	0.28758	1	2	704.256	3.953	0.473	791.8	1	-0.2723	5.9851	1	1. 13-33	1	Topology=i12-34o	1	REGION 10-32	3	#	#											#	#
106	Overlap	IPI00319509734N	IPI00319509;IPI00988334	P97449;Q3UP74;Q3TB69	IPI00319509	P97449;Q3UP74	Gene_Symbol=Anpep	Aminopeptidase N	QVTPLFFYFQN#R	734N	RYLKKQVTPLFFYFQNRTNNWVNRPPTLMEQ	1	0.000358999	105.46	105.46	2	781.898	-0.52025	1	2	782.388	3.128	0.474	498.8	1	-0.5553	5.3074	1	1. 13-33	1	Topology=i12-34o	1	REGION 10-32	3	#	#											#	#
107	Overlap	IPI00319509606N	IPI00319509;IPI00988334	P97449;Q3UP74;Q3TB69	IPI00319509	P97449;Q3UP74	Gene_Symbol=Anpep	Aminopeptidase N	SGQEDHYWLDVEKN#QSAK	606N	LKSGQEDHYWLDVEKNQSAKFQTSSNEWILL	1	5.69602e-26	179.95	179.95	3	712.995	0.10363	1	2	1069.62	6.153	0.547	1964.1	1	-0.6914	7.4725	1	1. 13-33	1	Topology=i12-34o	1	REGION 10-32	3	#	#											#	#
108	Overlap	IPI00319509128N	IPI00319509	P97449;Q3UP74	IPI00319509	P97449;Q3UP74	Gene_Symbol=Anpep	Aminopeptidase N	KLN#YTLK	128N	CNQTTDVIIIHSKKLNYTLKGNHRVVLRTLD	1	8.15376e-07	99.919	72.038	2	441.763	0.12806	0.9971	2	442.031	3.096	0.193	449.6	1	0.1578	3.8967	1	1. 13-33	1	Topology=i12-34o	1	REGION 10-32	3	#	#											#	#
109	Overlap	IPI00319509114N	IPI00319509	P97449;Q3UP74	IPI00319509	P97449;Q3UP74	Gene_Symbol=Anpep	Aminopeptidase N	FTCN#QTTDVIIIHSK	114N	GLYIFQGNSTVRFTCNQTTDVIIIHSKKLNY	1	8.10138e-24	159.52	159.52	3	593.966	0.062854	1	2	891.009	5.055	0.564	2452.8	1	-1.8185	7.0594	1	1. 13-33	1	Topology=i12-34o	1	REGION 10-32	3	#	#											#	#
110	Overlap	IPI0031918870N	IPI00319188;IPI00988602	P11152;Q3U5U0;Q3U6S8;Q3U715;Q3U784;Q3U831;Q3U841;Q3U9P4;Q3UAX2;Q3UB54;Q3UB98;Q3UBE9;Q3UC44;Q3UC81;Q3UCD4;Q3UCH4;Q3UCZ2;Q4FJQ8;Q8C562;E9Q0Z9	IPI00319188	P11152;Q3U5U0;Q3U6S8;Q3U715;Q3U784;Q3U831;Q3U841;Q3U9P4;Q3UAX2;Q3UB54;Q3UB98;Q3UBE9;Q3UC44;Q3UC81;Q3UCD4;Q3UCH4;Q3UCZ2;Q4FJQ8;Q8C562	Gene_Symbol=Lpl	Lipoprotein lipase	TPEDTAEDTCHLIPGLADSVSNCHFN#HSSK	70N	HLIPGLADSVSNCHFNHSSKTFVVIHGWTVT	0.922453	8.06724e-08	90.836	90.836	3	1114.82	-0.13676	1	3	1115.52	6.376	0.557	876.2	1	-1.431	8.8832	1	1. 3-23	0	Topology=o	1	REGION 4-26	2	#		#					#
111	Overlap	IPI00318748732N	IPI00318748;IPI01027735	Q9EQU3;F8VPN5;Q4L0K3;Q4L0K4	IPI00318748	Q9EQU3	Gene_Symbol=Tlr9	Toll-like receptor 9	EVN#LSHNILK	732N	VVPAFFALAVELKEVNLSHNILKTVDRSWFG	1	2.29463e-14	162.36	162.36	2	585.324	-0.83131	0.9982	2	585.668	3.011	0.245	314.1	1	-0.6558	3.7166	4	1. 13-33, 2. 155-175, 3. 816-836, 4. 839-859	0	Topology=o	5	REGION 8-30,708-730,765-787,810-832,839-860	9	#	#	#		#	#			#		#
112	Overlap	IPI00318748700N	IPI00318748;IPI01027735	Q9EQU3;F8VPN5;Q4L0K3;Q4L0K4	IPI00318748	Q9EQU3	Gene_Symbol=Tlr9	Toll-like receptor 9	ALTN#GTLPN#GTLLQK	700N	LAGNQLKALTNGTLPNGTLLQKLDVSSNSIV	1	3.9406e-16	139.58	139.58	2	773.927	0.50234	1	2	774.379	4.892	0.331	687.4	1	0.6616	5.265	4	1. 13-33, 2. 155-175, 3. 816-836, 4. 839-859	0	Topology=o	5	REGION 8-30,708-730,765-787,810-832,839-860	9	#	#	#		#	#			#		#
113	Overlap	IPI00318748695N	IPI00318748;IPI01027735	Q9EQU3;F8VPN5;Q4L0K3;Q4L0K4	IPI00318748	Q9EQU3	Gene_Symbol=Tlr9	Toll-like receptor 9	ALTN#GTLPN#GTLLQK	695N	LEVLDLAGNQLKALTNGTLPNGTLLQKLDVS	1	3.9406e-16	139.58	139.58	2	773.927	0.50234	1	2	774.379	4.892	0.331	687.4	1	0.6616	5.265	4	1. 13-33, 2. 155-175, 3. 816-836, 4. 839-859	0	Topology=o	5	REGION 8-30,708-730,765-787,810-832,839-860	9	#	#	#		#	#			#		#
114	Overlap	IPI0031874864N	IPI00318748;IPI01027735	Q9EQU3;F8VPN5;Q4L0K3;Q4L0K4	IPI00318748	Q9EQU3	Gene_Symbol=Tlr9	Toll-like receptor 9	FSAAASCSN#ITR	64N	FLKSVPRFSAAASCSNITRLSLISNRIHHLH	1	2.33741e-17	167.71	167.71	2	644.298	-0.31727	1	2	644.704	4.047	0.517	1373.5	1	-0.9477	6.3758	4	1. 13-33, 2. 155-175, 3. 816-836, 4. 839-859	0	Topology=o	5	REGION 8-30,708-730,765-787,810-832,839-860	9	#	#	#		#	#			#		#
115	Overlap	IPI00318748242N	IPI00318748;IPI01027735	Q9EQU3;F8VPN5;Q4L0K3;Q4L0K4	IPI00318748	Q9EQU3	Gene_Symbol=Tlr9	Toll-like receptor 9	LGPEDLAN#LTSLR	242N	VSYNLIVKLGPEDLANLTSLRVLDVGGNCRR	1	2.01766e-10	131.35	131.35	2	701.377	-0.10458	1	2	701.785	3.203	0.502	823	1	-0.4706	5.4979	4	1. 13-33, 2. 155-175, 3. 816-836, 4. 839-859	0	Topology=o	5	REGION 8-30,708-730,765-787,810-832,839-860	9	#	#	#		#	#			#		#
116	Overlap	IPI00318595403N	IPI00318595;IPI00989264	Q9EQH2;Q8C4S7;F8WIM4;Q8C9W5;Q8CA64	IPI00318595	Q9EQH2;Q8C4S7	Gene_Symbol=Erap1	Endoplasmic reticulum aminopeptidase 1	CFNAMEVDALN#SSHPVSTPVEN#PAQIR	403N	YFFGKCFNAMEVDALNSSHPVSTPVENPAQI	0.999999	6.31537e-38	157.3	157.3	3	996.135	0.32282	1	3	997.764	5.283	0.503	1401.4	1	-0.5231	7.8096	0	0	0	Topology=o	0	0	0	#	#				#		#	#				#	#
117	Overlap	IPI00318048207N	IPI00318048;IPI00970423;IPI00970525	Q9D6Z1;A2APD6;Q3UJZ7;Q3USZ5;E0CXZ0;F6USW7	IPI00318048	Q9D6Z1;A2APD6;Q3UJZ7;Q3USZ5	Gene_Symbol=Nop56	Nucleolar protein 56	IVNDN#ATYCR	207N	WYGYHFPELVKIVNDNATYCRLAQFIGNRRE	0.981293	0.000337257	87.298	87.298	2	614.779	-0.17112	0.996	2	615.17	2.421	0.248	387.3	1	-1.1403	3.0615	0	0	0	Topology=o	1	REGION 1-23	1
118	Overlap	IPI00317488157N	IPI00317488;IPI00975056	Q3UDW8-1;Q3UDW8-2	IPI00317488	Q3UDW8-1	Gene_Symbol=Hgsnat	Isoform 1 of Heparan-alpha-glucosaminide N-acetyltransferase	FGEFGN#YSLLVQHASSGANK	157N	ERAACRLEYKFGEFGNYSLLVQHASSGANKI	0.999978	0.000131432	96.666	96.666	3	710.344	-0.40194	1	2	1065.65	4.349	0.374	1068.7	1	-0.2373	5.2579	11	1. 35-55, 2. 194-214, 3. 266-286, 4. 302-322, 5. 336-356, 6. 368-388, 7. 411-431, 8. 497-517, 9. 523-543, 10. 561-581, 11. 630-650	12	Topology=i33-55o189-211i269-288o303-322i335-354o369-391i411-433o494-516i523-545o560-582i587-609o629-648i	12	REGION 32-54,192-214,263-284,297-319,330-352,371-393,413-435,495-517,524-546,560-582,585-607,627-648	35	#	#
119	Overlap	IPI00317488137N	IPI00317488;IPI00975056	Q3UDW8-1;Q3UDW8-2	IPI00317488	Q3UDW8-1	Gene_Symbol=Hgsnat	Isoform 1 of Heparan-alpha-glucosaminide N-acetyltransferase	PAKPSVAPVSVSTQHGSILQVN#STSEER	137N	APVSVSTQHGSILQVNSTSEERAACRLEYKF	1	7.39016e-05	75.226	75.226	4	727.878	0.66072	1	3	970.73	5.253	0.588	384.4	1	0.8412	8.7529	11	1. 35-55, 2. 194-214, 3. 266-286, 4. 302-322, 5. 336-356, 6. 368-388, 7. 411-431, 8. 497-517, 9. 523-543, 10. 561-581, 11. 630-650	12	Topology=i33-55o189-211i269-288o303-322i335-354o369-391i411-433o494-516i523-545o560-582i587-609o629-648i	12	REGION 32-54,192-214,263-284,297-319,330-352,371-393,413-435,495-517,524-546,560-582,585-607,627-648	35	#	#
120	Overlap	IPI00317488109N	IPI00317488;IPI00975056	Q3UDW8-1;Q3UDW8-2	IPI00317488	Q3UDW8-1	Gene_Symbol=Hgsnat	Isoform 1 of Heparan-alpha-glucosaminide N-acetyltransferase	SDDCYQCTFQPLAN#VSHGGK	109N	WKSDDCYQCTFQPLANVSHGGKPAKPSVAPV	1	1.63621e-07	98.816	98.816	3	762.993	-0.11684	1	3	763.487	4.247	0.399	1157.9	1	0.788	6.2931	11	1. 35-55, 2. 194-214, 3. 266-286, 4. 302-322, 5. 336-356, 6. 368-388, 7. 411-431, 8. 497-517, 9. 523-543, 10. 561-581, 11. 630-650	12	Topology=i33-55o189-211i269-288o303-322i335-354o369-391i411-433o494-516i523-545o560-582i587-609o629-648i	12	REGION 32-54,192-214,263-284,297-319,330-352,371-393,413-435,495-517,524-546,560-582,585-607,627-648	35	#	#
121	Overlap	IPI00316575103N	IPI00316575	P55097;Q545T0	IPI00316575	P55097;Q545T0	Gene_Symbol=Ctsk	Cathepsin K	SYSN#DTLYTPEWEGR	103N	QKMTGLRIPPSRSYSNDTLYTPEWEGRVPDS	1	7.52502e-11	128.74	128.74	2	910.897	0.09484	1	2	911.437	4.704	0.469	1113.5	1	0.9867	6.1675	0	0	0	Topology=o	1	REGION 1-20	1								#					#
122	Overlap	IPI00316469638N	IPI00316469	Q3TDQ1;Q8BGU3	IPI00316469	Q3TDQ1;Q8BGU3	Gene_Symbol=Stt3b	Dolichyl-diphosphooligosaccharide--protein glycosyltransferase subunit STT3B	AMSSN#ETAAYK	638N	WNNSHIALVGKAMSSNETAAYKIMRSLDVDY	1	9.99171e-05	99.283	99.283	2	588.26	-0.22009	1	2	588.637	3.438	0.585	679.8	1	-1.0744	6.4979	15	1. 63-83, 2. 134-154, 3. 166-186, 4. 193-213, 5. 215-235, 6. 240-260, 7. 263-283, 8. 288-308, 9. 318-338, 10. 349-369, 11. 410-430, 12. 435-455, 13. 457-477, 14. 535-555, 15. 645-665	10	Topology=o63-82i131-153o168-186i193-215o257-279i286-308o318-337i349-371o408-430i437-459o	11	REGION 69-91,130-152,159-181,187-209,251-273,290-312,316-338,347-369,408-430,447-469,530-552	36	#	#				#
123	Overlap	IPI00316469624N	IPI00316469	Q3TDQ1;Q8BGU3	IPI00316469	Q3TDQ1;Q8BGU3	Gene_Symbol=Stt3b	Dolichyl-diphosphooligosaccharide--protein glycosyltransferase subunit STT3B	TTLVDNNTWN#NSHIALVGK	624N	AGMANRTTLVDNNTWNNSHIALVGKAMSSNE	0.804538	1.82377e-53	202.96	202.96	2	1050.53	1.4421	1	2	1051.15	6.333	0.494	2451.7	1	-0.3206	7.1636	15	1. 63-83, 2. 134-154, 3. 166-186, 4. 193-213, 5. 215-235, 6. 240-260, 7. 263-283, 8. 288-308, 9. 318-338, 10. 349-369, 11. 410-430, 12. 435-455, 13. 457-477, 14. 535-555, 15. 645-665	10	Topology=o63-82i131-153o168-186i193-215o257-279i286-308o318-337i349-371o408-430i437-459o	11	REGION 69-91,130-152,159-181,187-209,251-273,290-312,316-338,347-369,408-430,447-469,530-552	36	#	#				#
124	Overlap	IPI00316430356N	IPI00316430;IPI00762677	Q3TQN1;O88856;F7BM44;Q3UDH0	IPI00316430	Q3TQN1	Gene_Symbol=Tpst2	protein-tyrosine sulfotransferase 2	LGYDPYANPPNYGNPDPIVIN#NTHR	356N	YANPPNYGNPDPIVINNTHRVLKGDYKTPAN	0.798078	4.48015e-13	109.37	109.37	3	938.784	0.042169	1	3	939.345	5.15	0.473	1625.7	1	-0.1657	7.4086	1	1. 22-42	0	Topology=o	1	REGION 22-44	2	#	#				#	#
125	Overlap	IPI00315593201N	IPI00315593;IPI00652132	Q9QWR8;Q3U6T2;Q3UZX5	IPI00315593	Q9QWR8;Q3U6T2	Gene_Symbol=Naga	Alpha-N-acetylgalactosaminidase	VN#YTEVSR	201N	SCSWPAYEGGLPPKVNYTEVSRVCNLWRNYK	1	0.0159321	95.502	95.502	2	485.74	-0.47231	0.9972	2	486.021	2.247	0.241	300.1	5	-0.1616	2.6607	2	1. 5-25, 2. 269-289	0	Topology=o	1	REGION 2-24	3														#
126	Overlap	IPI0031484332N	IPI00314843;IPI00881660	Q61288;Q91YV1;Q9CU19;D3YUY5	IPI00314843	Q61288;Q91YV1;Q9CU19	Gene_Symbol=Acvrl1	Serine/threonine-protein kinase receptor R3	LVN#CTCESPHCK	32N	FGLTRGDLAKPSKLVNCTCESPHCKRPFCQG	1	0.0116642	55.452	55.452	2	754.315	-0.47561	1	2	754.861	3.563	0.507	800.8	1	-0.3813	5.9299	4	1. 5-25, 2. 120-140, 3. 297-317, 4. 393-413	0	Topology=o	1	REGION 118-140	5	#	#							#		#			#
127	Overlap	IPI00314726547N	IPI00314726	A2BFA6;O54752;O88325	IPI00314726	A2BFA6;O54752;O88325	Gene_Symbol=Naglu	alpha-N-acetylglucosaminidase	LLLTAAPN#LTTSPAFR	547N	SDVFEAWRLLLTAAPNLTTSPAFRYDLLDVT	1	0.00158579	80.387	80.387	2	844.977	0.65658	0.9609	2	845.486	2.417	0.201	224.9	2	0.9079	2.2479	0	0	0	Topology=o	1	REGION 1-23	1
128	Overlap	IPI00314726501N	IPI00314726	A2BFA6;O54752;O88325	IPI00314726	A2BFA6;O54752;O88325	Gene_Symbol=Naglu	alpha-N-acetylglucosaminidase	SVYN#CSGEACSGHNR	501N	PDAVAAWKLLLRSVYNCSGEACSGHNRSPLV	0.999976	0.00337743	57.804	57.804	3	567.559	0.13801	1	2	851.388	4.22	0.559	1390.8	1	-0.6753	6.5292	0	0	0	Topology=o	1	REGION 1-23	1
129	Overlap	IPI00314549122N	IPI00314549	Q9R1W5;A2AR99	IPI00314549	Q9R1W5;A2AR99	Gene_Symbol=Calcrl	Calcitonin gene-related peptide type 1 receptor	TWTN#YTLCNN#STHEK	122N	DGHWFRHPDSNRTWTNYTLCNNSTHEKVKTA	0.985431	0.0569722	58.674	58.674	3	625.605	0.75781	1	2	938.488	4.072	0.46	855.2	1	0.3035	5.7072	8	1. 2-22, 2. 145-165, 3. 179-199, 4. 226-246, 5. 251-271, 6. 289-309, 7. 334-354, 8. 366-386	7	Topology=o143-165i178-197o224-246i253-275o290-312i333-351o366-388i	8	REGION 5-25,141-163,181-203,227-249,254-276,295-317,333-354,367-389	23	#	#	#						#		#
130	Overlap	IPI00314443625N	IPI00314443;IPI00381630;IPI00762180	E9PXU2;Q3UNK7;Q9Z0F8-2;Q9Z0F8-1;B2RRI1;B2RRI4;B7ZNJ0;Q3UEC0;Q3UEW9;Q3UV09	IPI00314443	E9PXU2;Q3UNK7	Gene_Symbol=Adam17	Uncharacterized protein	N#LSGPCVPYVDAEQK	625N	CACVDTDNSCKVCCRNLSGPCVPYVDAEQKN	1	2.73817e-07	129.38	129.38	2	840.395	-0.073731	1	2	840.928	4.969	0.511	769.5	1	-0.0158	6.6247	2	1. 2-22, 2. 690-710	1	Topology=o691-713i	2	REGION 5-25,691-713	5	#	#	#					#					#	#
131	Overlap	IPI00314443558N	IPI00314443;IPI00381630;IPI00762180	E9PXU2;Q3UNK7;Q9Z0F8-2;Q9Z0F8-1;B2RRI1;B2RRI4;B7ZNJ0;Q3UEC0;Q3UEW9;Q3UV09	IPI00314443	E9PXU2;Q3UNK7	Gene_Symbol=Adam17	Uncharacterized protein	CQEAIN#ATCK	558N	NCQFETAQKKCQEAINATCKGVSYCTGNSSE	1	1.90404e-16	147.74	147.74	2	599.26	-0.69881	0.9999	2	599.674	2.922	0.391	531.4	1	0.0523	4.6917	2	1. 2-22, 2. 690-710	1	Topology=o691-713i	2	REGION 5-25,691-713	5	#	#	#					#					#	#
132	Overlap	IPI00314443283N	IPI00314443;IPI00381630;IPI00762180	E9PXU2;Q3UNK7;Q9Z0F8-2;Q9Z0F8-1;B2RRI1;B2RRI4;B7ZNJ0;Q3UEC0;Q3UEW9;Q3UV09	IPI00314443	E9PXU2;Q3UNK7	Gene_Symbol=Adam17	Uncharacterized protein	N#TSWDNAGFK	283N	EFLIELIDRVDDIYRNTSWDNAGFKGYGVQI	1	7.83721e-11	129.85	129.85	2	571.754	0.023982	0.9963	2	572.091	2.232	0.277	463.8	3	0.1773	2.8027	2	1. 2-22, 2. 690-710	1	Topology=o691-713i	2	REGION 5-25,691-713	5	#	#	#					#					#	#
133	Overlap	IPI00314054163N	IPI00314054	O35316;Q3UPI8;Q8BRX2	IPI00314054	O35316;Q3UPI8;Q8BRX2	Gene_Symbol=Slc6a6	Sodium- and chloride-dependent taurine transporter	DLPWAHCN#HSWN#TPQCMEDTLR	163N	YLFHSFQKDLPWAHCNHSWNTPQCMEDTLRR	0.760018	0.000517921	69.256	69.256	3	924.393	-0.20874	1	3	926.009	5.148	0.307	816.4	1	-0.3275	5.6617	12	1. 50-70, 2. 77-97, 3. 125-145, 4. 216-236, 5. 247-267, 6. 295-315, 7. 332-352, 8. 381-401, 9. 430-450, 10. 465-485, 11. 508-528, 12. 545-565	12	Topology=i50-69o79-101i122-144o218-236i245-267o294-316i329-351o378-400i431-453o463-485i506-528o543-565i	12	REGION 47-69,78-100,123-145,219-241,246-268,292-313,334-356,381-403,429-451,463-485,507-529,547-568	36	#	#	#							#		#			#
134	Overlap	IPI00312757379N	IPI00312757;IPI00752386	Q3TD49-1;Q8BXJ5;Q3TD49-2	IPI00312757	Q3TD49-1;Q8BXJ5	Gene_Symbol=3110056O03Rik	Isoform 1 of Signal peptide peptidase-like 2B	SGNSIMVEVATGPSN#SSTHEK	379N	KSGNSIMVEVATGPSNSSTHEKLPMVLKVPR	0.99786	0.0247548	33.676	33.676	3	712.332	-0.63135	1	3	718.094	3.479	0.466	683.5	1	-1.0909	6.4889	10	1. 6-26, 2. 167-187, 3. 212-232, 4. 241-261, 5. 290-310, 6. 313-333, 7. 342-362, 8. 405-425, 9. 439-459, 10. 465-485	8	Topology=o5-27i167-189o214-236i243-265o285-307i341-363o407-424i437-459o	10	REGION 5-27,158-180,211-233,241-263,287-309,314-336,339-361,408-429,438-460,463-484	28	#	#					#						#
135	Overlap	IPI00311808275N	IPI00311808;IPI00987374	Q99P91;Q3TAV1;Q3TBB0;Q3TWC7;Q3TXG7;Q3UE75;Q8BVA0	IPI00311808	Q99P91;Q3TAV1;Q3TBB0;Q3TWC7;Q3TXG7	Gene_Symbol=Gpnmb	Transmembrane glycoprotein NMB	DLPIVFDVLIHDPSHFLN#DSAISYK	275N	PIVFDVLIHDPSHFLNDSAISYKWNFGDNTG	1	7.74478e-67	201.31	67.563	3	953.488	2.0368	1	3	954.071	5.017	0.556	1373.6	1	-1.9215	8.2787	3	1. 2-22, 2. 380-400, 3. 503-523	1	Topology=o500-522i	3	REGION 1-22,86-108,500-522	7	#	#	#		#
136	Overlap	IPI00311808249N	IPI00311808;IPI00987374	Q99P91;Q3TAV1;Q3TBB0;Q3TWC7;Q3TXG7;Q3UE75;Q8BVA0	IPI00311808	Q99P91;Q3TAV1;Q3TBB0;Q3TWC7;Q3TXG7	Gene_Symbol=Gpnmb	Transmembrane glycoprotein NMB	NDRN#LSDEIFLR	249N	DQIPVFVTMSQKNDRNLSDEIFLRDLPIVFD	1	1.23702e-22	170.66	104.52	2	555.29	-0.081409	1	3	499.207	4.953	0.416	1114.2	1	-1.6118	7.4811	3	1. 2-22, 2. 380-400, 3. 503-523	1	Topology=o500-522i	3	REGION 1-22,86-108,500-522	7	#	#	#		#
137	Overlap	IPI00311808200N	IPI00311808;IPI00987374	Q99P91;Q3TAV1;Q3TBB0;Q3TWC7;Q3TXG7;Q3UE75;Q8BVA0	IPI00311808	Q99P91;Q3TAV1;Q3TBB0;Q3TWC7;Q3TXG7	Gene_Symbol=Gpnmb	Transmembrane glycoprotein NMB	VSINTVN#LTAGPQVMEVTVFR	200N	QKLGRCSARVSINTVNLTAGPQVMEVTVFRR	0.997315	1.02624e-08	116.43	116.43	2	1147.6	-0.20768	1	3	760.548	5.338	0.513	1768.5	1	0.8154	8.1223	3	1. 2-22, 2. 380-400, 3. 503-523	1	Topology=o500-522i	3	REGION 1-22,86-108,500-522	7	#	#	#		#
138	Overlap	IPI00311808134N	IPI00311808;IPI00987374	Q99P91;Q3TAV1;Q3TBB0;Q3TWC7;Q3TXG7;Q3UE75;Q8BVA0	IPI00311808	Q99P91;Q3TAV1;Q3TBB0;Q3TWC7;Q3TXG7	Gene_Symbol=Gpnmb	Transmembrane glycoprotein NMB	NDLGLTSDLHVYN#WTAGADDGDWEDGTSR	134N	NCRNDLGLTSDLHVYNWTAGADDGDWEDGTS	0.997734	0.000570323	63.491	63.491	3	1061.79	0.40291	1	3	1062.41	7.629	0.641	3450.4	1	-1.8329	10.2733	3	1. 2-22, 2. 380-400, 3. 503-523	1	Topology=o500-522i	3	REGION 1-22,86-108,500-522	7	#	#	#		#
139	Overlap	IPI00310567254N	IPI00310567	Q62086	IPI00310567	Q62086	Gene_Symbol=Pon2	Serum paraoxonase/arylesterase 2	QPNMN#LTQLK	254N	ILAHEIHVLEKQPNMNLTQLKVLQLGTLVDN	0.958918	3.3861e-05	87.568	87.568	2	595.31	-1.9773	0.9945	2	595.695	2.3	0.328	270.7	3	0.1094	3.269	1	1. 4-24	0	Topology=o	1	REGION 2-24	2	#		#					#						#
140	Overlap	IPI00308990317N	IPI00308990	P10810;Q3TE16;Q3U6A3;Q3UB18;Q3UE54;Q4FJP7;Q91V69;Q91VC2;Q91VD3;Q920X7;Q920X8;Q920X9	IPI00308990	P10810;Q3TE16;Q3U6A3;Q3UB18;Q3UE54;Q4FJP7;Q91V69;Q91VC2;Q91VD3;Q920X7;Q920X8;Q920X9	Gene_Symbol=Cd14	Monocyte differentiation antigen CD14	NPSPDELPQVGN#LSLK	317N	RLDRNPSPDELPQVGNLSLKGNPFLDSESHS	1	3.1484e-27	178.85	178.85	2	855.943	0.058302	1	2	856.445	4.648	0.542	851.3	1	-0.4498	6.6689	0	0	0	Topology=o	0	0	0	#		#					#
141	Overlap	IPI00308990276N	IPI00308990	P10810;Q3TE16;Q3U6A3;Q3UB18;Q3UE54;Q4FJP7;Q91V69;Q91VC2;Q91VD3;Q920X7;Q920X8;Q920X9	IPI00308990	P10810;Q3TE16;Q3U6A3;Q3UB18;Q3UE54;Q4FJP7;Q91V69;Q91VC2;Q91VD3;Q920X7;Q920X8;Q920X9	Gene_Symbol=Cd14	Monocyte differentiation antigen CD14	DAAGAPSCDWPSQLNSLN#LSFTGLK	276N	AGAPSCDWPSQLNSLNLSFTGLKQVPKGLPA	0.996088	9.96666e-09	98.121	98.121	3	884.755	1.2728	1	2	1327.45	5.016	0.596	736.3	1	-1.5006	7.2724	0	0	0	Topology=o	0	0	0	#		#					#
142	Overlap	IPI00308990180N	IPI00308990	P10810;Q3TE16;Q3U6A3;Q3UB18;Q3UE54;Q4FJP7;Q91V69;Q91VC2;Q91VD3;Q920X7;Q920X8;Q920X9	IPI00308990	P10810;Q3TE16;Q3U6A3;Q3UB18;Q3UE54;Q4FJP7;Q91V69;Q91VC2;Q91VD3;Q920X7;Q920X8;Q920X9	Gene_Symbol=Cd14	Monocyte differentiation antigen CD14	VLSIAQAHSLN#FSCEQVR	180N	KPGLKVLSIAQAHSLNFSCEQVRVFPALSTL	1	1.12416e-13	133.71	133.71	3	688.014	-0.65241	1	2	1032.16	4.868	0.455	1510.5	1	0.5612	6.1588	0	0	0	Topology=o	0	0	0	#		#					#
143	Overlap	IPI0030869145N	IPI00308691;IPI00649300;IPI01026753	P17809;Q3TD17;Q8BTM5;A2A7P3;Q3U2J2	IPI00308691	P17809;Q3TD17;Q8BTM5	Gene_Symbol=Slc2a1	Solute carrier family 2, facilitated glucose transporter member 1	VIEEFYN#QTWNHR	45N	TGVINAPQKVIEEFYNQTWNHRYGEPIPSTT	1	3.88279e-46	214.23	214.23	2	869.907	-0.16366	1	2	870.432	4.637	0.516	1925.3	1	0.1365	6.6565	10	1. 8-28, 2. 61-81, 3. 96-116, 4. 121-141, 5. 156-176, 6. 186-206, 7. 307-327, 8. 338-358, 9. 361-381, 10. 430-450	12	Topology=i12-34o65-87i94-112o122-144i156-175o185-207i272-291o306-328i335-357o367-389i402-424o428-450i	12	REGION 8-30,66-88,94-116,122-144,155-177,186-208,271-293,308-330,335-357,362-384,402-424,430-452	34	#	#	#		#					#		#			#
144	Overlap	IPI00308294159N	IPI00308294;IPI00420158	Q9Z1X2-1;Q9Z1X2-2	IPI00308294	Q9Z1X2-1	Gene_Symbol=Ptdss2	Isoform 1 of Phosphatidylserine synthase 2	DYGGNCLIYDADN#K	159N	PERDYGGNCLIYDADNKTDPFHNIWDKLDGF	1	0.000312142	83.823	83.823	2	810.84	-0.10701	1	2	811.351	5.449	0.553	2009.8	1	0.9779	7.2802	9	1. 40-60, 2. 71-91, 3. 106-126, 4. 189-209, 5. 220-240, 6. 292-312, 7. 323-343, 8. 356-376, 9. 391-411	7	Topology=o38-60i73-90o100-122i290-312o322-344i356-373o388-410i	7	REGION 41-63,74-91,105-127,180-202,292-314,322-344,362-384	23	#	#
145	Overlap	IPI00307966223N	IPI00307966	P56528;Q3UCS6;Q4FJL8;Q76N18	IPI00307966	P56528;Q3UCS6;Q4FJL8;Q76N18	Gene_Symbol=Cd38	ADP-ribosyl cyclase 1	N#STFGSVEVFSLDPNK	223N	VQVMLNGSLREPFYKNSTFGSVEVFSLDPNK	1	1.46548e-06	103.13	103.13	2	872.42	1.3733	1	2	872.938	4.301	0.524	2264.9	1	0.0049	6.3251	1	1. 25-45	1	Topology=i23-45o	1	REGION 22-44	3	#	#	#
146	Overlap	IPI00307966124N	IPI00307966	P56528;Q3UCS6;Q4FJL8;Q76N18	IPI00307966	P56528;Q3UCS6;Q4FJL8;Q76N18	Gene_Symbol=Cd38	ADP-ribosyl cyclase 1	LVTQTIPCN#K	124N	DYAPLVKLVTQTIPCNKTLFWSKSKHLAHQY	1	4.30273e-08	142.83	142.83	2	588.813	-0.69067	0.9938	2	589.196	2.902	0.296	259.5	2	0.9885	3.8373	1	1. 25-45	1	Topology=i23-45o	1	REGION 22-44	3	#	#	#
147	Overlap	IPI00285117330N	IPI00285117;IPI00828276	Q3TCT4-1;Q3TCT4-2	IPI00285117	Q3TCT4-1	Gene_Symbol=Entpd7	Isoform 1 of Ectonucleoside triphosphate diphosphohydrolase 7	YEDLVLN#ETLNK	330N	FGGNFARQRYEDLVLNETLNKNRLLGQKTGL	0.988239	0.000632237	72.496	72.496	2	727.369	0.050687	1	2	727.799	3.637	0.373	1383.1	1	0.2609	5.0096	2	1. 29-49, 2. 552-572	2	Topology=i30-52o550-572i	2	REGION 28-50,551-573	6	#	#			#
148	Overlap	IPI00283900298N	IPI00283900	P97406;Q3TTS2;Q8BU01;Q8R067;Q91UZ6	IPI00283900	P97406;Q3TTS2;Q8BU01;Q8R067;Q91UZ6	Gene_Symbol=D17H6S56E-5	Viral envelope like protein	ATYLVLN#NSKPELTSK	298N	RSGPWDLLKATYLVLNNSKPELTSKCWLCLD	0.958736	0.000639826	81.346	81.346	3	594.324	-0.44459	0.9996	2	891.512	4.113	0.283	832.5	1	0.3568	4.4395	3	1. 33-53, 2. 405-425, 3. 554-574	1	Topology=o557-579i	2	REGION 34-54,557-579	6
149	Overlap	IPI0027783367N	IPI00277833	Q8BTG6	IPI00277833	Q8BTG6	Gene_Symbol=2410131K14Rik	UPF0454 protein C12orf49 homolog	VQFNLGN#SSR	67N	DREQPIPWKVQFNLGNSSRPSNQCRNSVQGK	0.970717	0.000452276	83.862	83.862	2	562.783	6.3987	0.9835	2	563.106	2.293	0.375	451.9	1	-0.552	3.8221	1	1. 16-36	1	Topology=i17-35o	0	0	2								#
150	Overlap	IPI00272381113N	IPI00272381;IPI00399959;IPI00652514	Q60715-1;Q3TN84;Q3UF16;Q60715-2;E9Q7B0;Q3TTT2	IPI00272381	Q60715-1;Q3TN84;Q3UF16	Gene_Symbol=P4ha1	Putative uncharacterized protein	DMSDGFISN#LTIQR	113N	LENLILKDMSDGFISNLTIQRQYFPNDEDQV	1	2.64249e-05	115.06	115.06	2	800.382	-0.87746	0.9876	2	800.885	2.421	0.142	366.5	2	1.249	1.8708	0	0	0	Topology=o	0	0	0						#								#
151	Overlap	IPI00265742136N	IPI00265742	P83626;A7MCW7;Q2NL41;Q3U3N2	IPI00265742	P83626;A7MCW7;Q2NL41;Q3U3N2	Gene_Symbol=Tnfrsf26	Tumor necrosis factor receptor superfamily member 26	KCN#ATMDTVCDK	136N	HTCSSCPDGRVVRKCNATMDTVCDKFDSEPG	1	1.4754e-10	147.62	147.62	2	659.254	-2.0076	1	2	723.824	4.405	0.469	996.3	1	0.7915	6.2726	2	1. 6-26, 2. 165-185	1	Topology=o163-185i	2	REGION 12-33,166-188	5	#	#							#
152	Overlap	IPI00228719257N	IPI00228719	Q80V26;A6H6P6	IPI00228719	Q80V26;A6H6P6	Gene_Symbol=Impad1	Inositol monophosphatase 3	QVALQTFGN#QTSIIPAGGAGYK	257N	SHAGMVKQVALQTFGNQTSIIPAGGAGYKVL	1	4.99215e-37	180.16	70.837	3	742.055	0.78686	1	2	1113.24	6.162	0.579	1265.5	1	-0.0217	7.7107	1	1. 8-28	1	Topology=i7-29o	1	REGION 10-32	3	#	#					#							#
153	Overlap	IPI00226958428N	IPI00226958;IPI00886162	Q8VCM8;D3YU17	IPI00226958	Q8VCM8	Gene_Symbol=Ncln	Nicalin	VIYN#LTEK	428N	RNTRIIAEALTRVIYNLTEKGTPPDMPVFTE	1	3.39282e-07	127.56	127.56	2	491.771	-0.15141	0.9606	2	492.068	2.052	0.092	302.3	1	0.3046	1.5863	3	1. 17-37, 2. 99-119, 3. 522-542	2	Topology=i12-34o521-543i	2	REGION 15-37,520-542	7	#	#				#							#
154	Overlap	IPI00226932917N	IPI00226932;IPI00720171;IPI00785382	Q8C7X2-1;A1L2Z3;Q8C7X2-2;A2AMV0;Q8C7X2-3	IPI00226932	Q8C7X2-1;A1L2Z3	Gene_Symbol=C230096C10Rik	Isoform 1 of Uncharacterized protein KIAA0090	FINYN#QTVSR	917N	YSPDVQVHAERFINYNQTVSRMRGIYTAPSG	0.999931	4.56808e-08	115.78	115.78	2	622.811	0.03008	0.9998	2	623.181	3.754	0.333	1216.7	1	0.4187	5.0452	3	1. 4-24, 2. 862-882, 3. 963-983	1	Topology=i2-24o	3	REGION 3-25,179-201,962-983	7	#	#
155	Overlap	IPI00226790331N	IPI00226790;IPI00895397	Q8BXQ2;Q3U047;Q3U5R2;B7ZC19	IPI00226790	Q8BXQ2;Q3U047;Q3U5R2	Gene_Symbol=Pigt	GPI transamidase component PIG-T	TYAVYDLFDTAMIN#N#SR	331N	RKTYAVYDLFDTAMINNSRNLNIQLKWKRPP	0.883369	2.87564e-06	92.211	92.211	2	998.964	0.6306	1	2	1001.09	2.995	0.427	989.4	1	1.1743	4.6258	3	1. 7-27, 2. 381-401, 3. 532-552	1	Topology=o526-548i	0	0	4	#	#			#	#
156	Overlap	IPI00226790168N	IPI00226790;IPI00895397	Q8BXQ2;Q3U047;Q3U5R2;B7ZC19	IPI00226790	Q8BXQ2;Q3U047;Q3U5R2	Gene_Symbol=Pigt	GPI transamidase component PIG-T	PLGLAN#DTDDYFLR	168N	NTVTPTASFKPLGLANDTDDYFLRYAVLPRE	1	1.6768e-09	140.1	140.1	2	806.891	0.23829	1	2	807.372	4.541	0.546	2229.5	1	-0.5247	6.7202	3	1. 7-27, 2. 381-401, 3. 532-552	1	Topology=o526-548i	0	0	4	#	#			#	#
157	Overlap	IPI0022660991N	IPI00226609	Q8BXA5	IPI00226609	Q8BXA5	Gene_Symbol=Clptm1l	Cleft lip and palate transmembrane protein 1-like protein	TVN#VSVPK	91N	NVEDFDVDSKFERTVNVSVPKKTRNNGTLYA	1	0.0225817	54.982	54.982	2	423.744	-0.3012	0.9615	2	423.993	2.357	0.16	365.2	5	-0.4067	2.2284	7	1. 8-28, 2. 285-305, 3. 323-343, 4. 345-365, 5. 404-424, 6. 437-457, 7. 494-514	5	Topology=o10-32i284-306o326-342i404-423o428-450i	5	REGION 11-33,285-307,330-352,402-424,432-454	17	#	#
158	Overlap	IPI00226563144N	IPI00226563;IPI00877256	Q6P5F7-1;Q6P5F7-2	IPI00226563	Q6P5F7-1	Gene_Symbol=Ttyh3	Isoform 1 of Protein tweety homolog 3	VWDTAAALN#R	144N	VAGVQDRVWDTAAALNRTAEPNLQSLERQLA	1	0.00145865	78.655	78.655	2	560.288	-4.1156	1	2	560.618	3.607	0.435	1448	1	0.2446	5.6675	6	1. 43-63, 2. 86-106, 3. 170-190, 4. 211-231, 5. 237-257, 6. 388-408	5	Topology=o42-64i84-106o210-232i237-259o387-409i	6	REGION 43-65,83-104,172-194,209-231,240-262,388-410	17	#	#	#							#		#			#
159	Overlap	IPI00225114540N	IPI00225114;IPI00648784;IPI00876161	D3YWD3;B1AZA8;B1AZA5	IPI00225114	D3YWD3	Gene_Symbol=D730040F13Rik	hypothetical protein LOC242474	ILGDKVN#NTAVIEK	540N	EWITHKLHKILGDKVNNTAVIEKQVLELWDR	0.999912	2.48086e-07	119.68	119.68	2	495.771	-0.063089	1	2	759.372	4.176	0.436	1366.1	1	0.1553	5.6815	18	1. 51-71, 2. 73-93, 3. 111-131, 4. 138-158, 5. 160-180, 6. 183-203, 7. 212-232, 8. 234-254, 9. 347-367, 10. 369-389, 11. 449-469, 12. 601-621, 13. 632-652, 14. 654-674, 15. 728-748, 16. 753-773, 17. 775-795, 18. 817-837	14	Topology=i50-72o109-131i144-166o181-203i212-231o235-252i351-373o449-471i626-648o652-674i732-754o764-786i799-821o825-847i	17	REGION 62-84,109-131,150-172,182-203,211-232,238-252,265-286,350-372,377-398,418-440,444-466,622-644,652-673,739-761,772-794,805-827,831-853	49
160	Overlap	IPI00224752415N	IPI00224752	Q9WU60;B9EIU3;Q3TRR6;Q8CHF0	IPI00224752	Q9WU60;B9EIU3;Q3TRR6;Q8CHF0	Gene_Symbol=Atrn	Attractin	IDSTGN#VTNELR	415N	KDKIYMYGGKIDSTGNVTNELRVFHIHNESW	0.998929	6.38055e-21	116.01	116.01	2	661.328	1.3079	0.9966	2	661.7	3.049	0.089	869.2	2	-0.0792	2.2776	4	1. 58-78, 2. 453-473, 3. 550-570, 4. 1280-1300	1	Topology=o1278-1300i	2	REGION 1249-1271,1277-1299	7	#	#	#						#
161	Overlap	IPI00224728183N	IPI00224728	P41731;Q3UC80;Q549D0;Q8BT06	IPI00224728	P41731;Q3UC80;Q549D0;Q8BT06	Gene_Symbol=Cd63	Putative uncharacterized protein	DRVPDSCCIN#ITVGCGNDFK	183N	IPGMAKDRVPDSCCINITVGCGNDFKESTIH	1	5.69987e-70	182.27	182.27	2	1165.51	-0.45111	1	3	777.865	5.857	0.413	1486.7	1	-0.9747	7.2896	4	1. 23-43, 2. 63-83, 3. 91-111, 4. 214-234	4	Topology=i23-45o60-82i95-117o217-239i	4	REGION 26-48,62-84,95-117,217-239	12	#	#	#
162	Overlap	IPI00224728161N	IPI00224728;IPI00986380	P41731;Q3UC80;Q549D0;Q8BT06	IPI00224728	P41731;Q3UC80;Q549D0;Q8BT06	Gene_Symbol=Cd63	Putative uncharacterized protein	ENNCCGASN#YTDWENIPGMAK	161N	ILDKLQKENNCCGASNYTDWENIPGMAKDRV	0.999993	9.36902e-12	127.32	127.32	3	811.993	-0.6876	1	2	1218.3	5.711	0.459	1105.5	1	0.2318	6.6248	4	1. 23-43, 2. 63-83, 3. 91-111, 4. 214-234	4	Topology=i23-45o60-82i95-117o217-239i	4	REGION 26-48,62-84,95-117,217-239	12	#	#	#
163	Overlap	IPI00224728141N	IPI00224728;IPI00986380	P41731;Q3UC80;Q549D0;Q8BT06	IPI00224728	P41731;Q3UC80;Q549D0;Q8BT06	Gene_Symbol=Cd63	Putative uncharacterized protein	SFQQQMQNYLKDN#K	141N	FNKSFQQQMQNYLKDNKTATILDKLQKENNC	1	1.88373e-61	232.53	232.53	2	887.919	0.309	0.9848	3	597.987	2.801	0.36	648.4	1	-0.0812	5.0241	4	1. 23-43, 2. 63-83, 3. 91-111, 4. 214-234	4	Topology=i23-45o60-82i95-117o217-239i	4	REGION 26-48,62-84,95-117,217-239	12	#	#	#
164	Overlap	IPI002242941095N	IPI00224294	Q8BRK9-1;Q197W7;Q7TPQ0	IPI00224294	Q8BRK9-1;Q197W7;Q7TPQ0	Gene_Symbol=Man2a2	Isoform 1 of Alpha-mannosidase 2x	NLGFN#CTTSQGK	1095N	RKGFDCGLEAKNLGFNCTTSQGKLALGSLFH	1	1.1345e-08	129.34	129.34	2	665.303	0.21552	0.9998	2	665.722	3.149	0.375	841	1	-0.2246	4.6026	1	1. 7-27	1	Topology=i7-26o	1	REGION 7-29	3														#
165	Overlap	IPI0022409118N	IPI00224091	Q8C172;A2AUS9	IPI00224091	Q8C172;A2AUS9	Gene_Symbol=Lass6	Ceramide synthase 6	FWLPHN#VTWADLK	18N	GILAWFWNERFWLPHNVTWADLKNTEEATFP	1	1.11517e-10	132.5	132.5	3	543.949	-0.054235	0.9999	3	544.291	3.407	0.352	671.2	1	-0.6921	5.5648	6	1. 37-57, 2. 133-153, 3. 178-198, 4. 204-224, 5. 259-279, 6. 302-322	5	Topology=o38-55i178-200o205-224i262-284o299-321i	4	REGION 35-57,205-227,264-286,305-327	15	#	#				#
166	Overlap	IPI00223987682N	IPI00223987	Q8C129;Q3TTA8;Q6NY09;Q8BZ14	IPI00223987	Q8C129;Q3TTA8;Q6NY09;Q8BZ14	Gene_Symbol=Lnpep	Leucyl-cystinyl aminopeptidase	SDVIN#LTEQVQWVK	682N	EYRSVSLLDKKSDVINLTEQVQWVKVNSNMT	1	3.3463e-15	176.4	176.4	2	831.435	-1.1791	1	2	831.93	4.64	0.371	2410.1	1	-1.1204	5.4999	1	1. 111-131	1	Topology=i110-132o	2	REGION 111-133,160-182	4	#	#	#		#				#				#	#	#
167	Overlap	IPI00223987447N	IPI00223987	Q8C129;Q3TTA8;Q6NY09;Q8BZ14	IPI00223987	Q8C129;Q3TTA8;Q6NY09;Q8BZ14	Gene_Symbol=Lnpep	Leucyl-cystinyl aminopeptidase	EETLLYDN#ATSSVADR	447N	NWGLLTFREETLLYDNATSSVADRKLVTKII	1	3.18775e-16	156.17	152.94	2	893.915	-0.80208	1	2	894.428	5.005	0.547	1653.2	1	0.8648	6.9079	1	1. 111-131	1	Topology=i110-132o	2	REGION 111-133,160-182	4	#	#	#		#				#				#	#	#
168	Overlap	IPI00223987256N	IPI00223987	Q8C129;Q3TTA8;Q6NY09;Q8BZ14	IPI00223987	Q8C129;Q3TTA8;Q6NY09;Q8BZ14	Gene_Symbol=Lnpep	Leucyl-cystinyl aminopeptidase	QVEILEYPYHEQIAVVAPEPLLTGHN#YTLK	256N	EQIAVVAPEPLLTGHNYTLKIEYSANISNSY	1	5.06581e-08	94.837	94.837	3	1156.6	-0.34932	1	3	1157.31	5.941	0.405	1054.8	1	1.5307	6.9963	1	1. 111-131	1	Topology=i110-132o	2	REGION 111-133,160-182	4	#	#	#		#				#				#	#	#
169	Overlap	IPI00223987215N	IPI00223987	Q8C129;Q3TTA8;Q6NY09;Q8BZ14	IPI00223987	Q8C129;Q3TTA8;Q6NY09;Q8BZ14	Gene_Symbol=Lnpep	Leucyl-cystinyl aminopeptidase	DIILHSTGHN#ISR	215N	ALQDTRDIILHSTGHNISRVTFMSAVSSQEK	1	7.41591e-30	185.95	185.95	2	733.386	-0.5965	1	2	733.81	4.168	0.497	1709.6	1	0.2404	6.2131	1	1. 111-131	1	Topology=i110-132o	2	REGION 111-133,160-182	4	#	#	#		#				#				#	#	#
170	Overlap	IPI00223987145N	IPI00223987	Q8C129;Q3TTA8;Q6NY09;Q8BZ14	IPI00223987	Q8C129;Q3TTA8;Q6NY09;Q8BZ14	Gene_Symbol=Lnpep	Leucyl-cystinyl aminopeptidase	TN#QSAELIQPVATNGK	145N	LLPRCTFTKEGCHKTNQSAELIQPVATNGKV	1	3.60821e-57	216.71	216.71	2	837.433	0.63928	1	2	837.915	5.337	0.482	1554.1	1	-0.3696	6.6079	1	1. 111-131	1	Topology=i110-132o	2	REGION 111-133,160-182	4	#	#	#		#				#				#	#	#
171	Overlap	IPI00223459143N	IPI00223459;IPI00407419	Q61469-2;Q61469-1;Q80XY1	IPI00223459	Q61469-2	Gene_Symbol=Ppap2a	Isoform 2 of Lipid phosphate phosphohydrolase 1	IN#CSDGYIEDYICQGNEEK	143N	RPHFLAICNPDWSKINCSDGYIEDYICQGNE	1	9.98614e-13	121.26	121.26	2	1155.47	-0.67368	1	2	1156.22	6.066	0.629	2277.2	1	-0.6603	8.0336	5	1. 7-27, 2. 54-74, 3. 171-191, 4. 198-218, 5. 231-251	6	Topology=i7-26o60-82i89-111o167-189i202-219o229-251i	6	REGION 10-32,58-80,92-114,176-188,198-219,228-250	17	#	#	#
172	Overlap	IPI00222937184N	IPI00222937;IPI00607013	Q8BM72-1;Q8BM72-2;D3Z0Y0	IPI00222937	Q8BM72-1	Gene_Symbol=Hspa13	Isoform 1 of Heat shock 70 kDa protein 13	N#STIQAANLAGLK	184N	NAVISVPAEFDLQQRNSTIQAANLAGLKILR	0.999953	0.00969431	79.089	79.089	2	652.359	-0.19997	0.999	2	652.735	3.329	0.331	1364.8	1	-0.2902	4.3569	2	1. 2-22, 2. 216-236	1	Topology=i7-26o	0	0	3						#
173	Overlap	IPI00222915260N	IPI00222915;IPI00881836	Q80XL7-2;Q80XL7-1	IPI00222915	Q80XL7-2	Gene_Symbol=Mppe1	Isoform 2 of Metallophosphoesterase 1	ASDAN#CSGEDAAPPEER	260N	PVLLQHYPLYRASDANCSGEDAAPPEERNVP	1	0.00011192	94.569	94.569	2	889.855	0.25062	1	2	890.387	3.905	0.376	847.5	1	0.5067	4.9781	2	1. 22-42, 2. 360-380	2	Topology=i21-43o358-380i	2	REGION 26-48,360-382	6
174	Overlap	IPI00222429361N	IPI00222429	Q6GQT9	IPI00222429	Q6GQT9	Gene_Symbol=Nomo1	Nodal modulator 1	LEN#ITTGTYTIHAQK	361N	QIKVKTKADGSFRLENITTGTYTIHAQKEHL	1	1.15237e-18	162.46	162.46	2	846.938	0.43065	1	2	847.437	4.769	0.496	1616.7	1	-0.0345	6.4026	3	1. 3-23, 2. 392-412, 3. 1148-1168	0	Topology=o	0	0	3	#	#											#
175	Overlap	IPI00222305500N	IPI00222305	Q80WQ6	IPI00222305	Q80WQ6	Gene_Symbol=Rhbdf2	Inactive rhomboid protein 2	WQN#DTGPSDK	500N	KKDCSETLATFVKWQNDTGPSDKSDLSQKQP	1	0.0398609	39.917	39.917	2	575.748	0.040711	0.9989	2	576.08	2.772	0.222	521.4	1	0.9	3.2915	7	1. 375-395, 2. 625-645, 3. 658-678, 4. 693-713, 5. 719-739, 6. 745-765, 7. 775-795	7	Topology=i376-398o625-647i659-681o691-713i720-739o743-762i775-797o	7	REGION 378-400,628-650,660-682,692-714,717-739,744-765,774-796	21	#	#				#							#
176	Overlap	IPI00222272421N	IPI00222272;IPI00880971	Q8BJ48;Q3TDF9;Q3TWM3;Q3U273;D3Z6C9	IPI00222272	Q8BJ48;Q3TDF9;Q3TWM3;Q3U273	Gene_Symbol=Nagpa	N-acetylglucosamine-1-phosphodiester alpha-N-acetylglucosaminidase	PCQCEHQCSCDPQTGN#CSISQVR	421N	PCQCEHQCSCDPQTGNCSISQVRQCLQPTEA	1	2.51037e-09	101.89	101.89	3	937.701	0.92144	1	3	938.354	6.125	0.499	2953.7	1	-0.3715	8.2189	2	1. 8-28, 2. 450-470	2	Topology=i7-29o451-473i	2	REGION 7-28,454-475	6	#	#					#
177	Overlap	IPI00221998159N	IPI00221998	Q9D7N9	IPI00221998	Q9D7N9	Gene_Symbol=2310001A20Rik	Adipocyte plasma membrane-associated protein	AGPN#GTLFVVDAYK	159N	DEPTCGRPLGIRAGPNGTLFVVDAYKGLFEV	1	6.52389e-93	266.35	266.35	2	727.874	-0.23308	1	2	728.316	4.615	0.453	1984.1	1	1.228	6.0848	1	1. 40-60	1	Topology=i37-59o	1	REGION 41-63	3	#	#
178	Overlap	IPI00221911129N	IPI00221911	Q61451;Q3TV80;Q3U0W1	IPI00221911	Q61451;Q3TV80;Q3U0W1	Gene_Symbol=Cd53	Leukocyte surface antigen CD53	LNTLVAEGLN#DSIQHYHSDN#STMK	129N	VAEGLNDSIQHYHSDNSTMKAWDFIQTQLQC	1	1.9474e-17	137.42	135.68	4	673.321	-0.23239	1	3	898.968	4.84	0.469	529.1	1	-1.853	7.2472	4	1. 16-36, 2. 49-69, 3. 85-105, 4. 182-202	4	Topology=i12-34o49-71i84-106o182-204i	4	REGION 8-30,48-70,83-105,183-205	12	#	#
179	Overlap	IPI00221911119N	IPI00221911	Q61451;Q3TV80;Q3U0W1	IPI00221911	Q61451;Q3TV80;Q3U0W1	Gene_Symbol=Cd53	Leukocyte surface antigen CD53	LNTLVAEGLN#DSIQHYHSDN#STMK	119N	FVYEQKLNTLVAEGLNDSIQHYHSDNSTMKA	0.801993	0.0560469	41.615	41.615	4	673.321	-0.64845	1	3	898.968	4.84	0.469	529.1	1	-1.853	7.2472	4	1. 16-36, 2. 49-69, 3. 85-105, 4. 182-202	4	Topology=i12-34o49-71i84-106o182-204i	4	REGION 8-30,48-70,83-105,183-205	12	#	#
180	Overlap	IPI00221706139N	IPI00221706	Q8BGT0	IPI00221706	Q8BGT0	Gene_Symbol=Ostm1	Osteopetrosis-associated transmembrane protein 1	NIGN#TSEGPR	139N	QQVAIKMDNISRNIGNTSEGPRCGGSLLTAD	0.999995	1.24102e-06	104.43	104.43	2	524.251	0.33424	0.9996	2	524.542	2.447	0.37	470.7	1	0.1356	3.9873	2	1. 13-33, 2. 290-310	1	Topology=o287-309i	2	REGION 18-37,286-308	5	#	#		#
181	Overlap	IPI00221669653N	IPI00221669;IPI00322294;IPI00331740	Q8BGQ4-1;Q6P5C1;Q8BGQ4-3;Q8BGQ4-2	IPI00221669	Q8BGQ4-1;Q6P5C1	Gene_Symbol=Pomt2	Isoform 1 of Protein O-mannosyl-transferase 2	FSGAN#DTDFR	653N	WHWPINYQGLRFSGANDTDFRVYLLGNPVVW	1	4.79497e-05	90.05	90.05	2	566.743	0.57468	0.9969	2	567.072	2.409	0.19	294	1	-0.3846	2.6217	11	1. 122-142, 2. 214-234, 3. 239-259, 4. 261-281, 5. 295-315, 6. 349-369, 7. 542-562, 8. 666-686, 9. 713-733, 10. 735-755, 11. 770-790	10	Topology=o124-141i170-192o212-234i255-277o297-319i353-375o666-688i709-731o736-758i771-793o	9	REGION 122-144,215-237,252-274,301-323,346-368,664-686,711-733,740-762,776-798	30	#
182	Overlap	IPI00221426109N	IPI00221426	Q8BFR4;Q3UBB0;Q3UDX9;Q6PCZ1	IPI00221426	Q8BFR4;Q3UBB0;Q3UDX9;Q6PCZ1	Gene_Symbol=Gns	N-acetylglucosamine-6-sulfatase	YPHNHHVVN#NTLEGN#CSSK	109N	KYPHNHHVVNNTLEGNCSSKAWQKIQEPYTF	0.999995	1.56102e-21	165.58	76.158	4	554.001	-0.035723	0.9999	3	738.784	3.569	0.442	747.6	2	-0.4607	6.2222	1	1. 17-37	1	Topology=i17-36o	1	REGION 17-36	3														#
183	Overlap	IPI00221426103N	IPI00221426	Q8BFR4;Q3UBB0;Q3UDX9;Q6PCZ1	IPI00221426	Q8BFR4;Q3UBB0;Q3UDX9;Q6PCZ1	Gene_Symbol=Gns	N-acetylglucosamine-6-sulfatase	YPHNHHVVN#NTLEGN#CSSK	103N	ASILTGKYPHNHHVVNNTLEGNCSSKAWQKI	0.999579	1.56102e-21	165.58	165.58	3	738.332	-0.54487	0.9999	3	738.784	3.569	0.442	747.6	2	-0.4607	6.2222	1	1. 17-37	1	Topology=i17-36o	1	REGION 17-36	3														#
184	Overlap	IPI00221418279N	IPI00221418;IPI00831033	Q8BG07-1;Q8BG07-2	IPI00221418	Q8BG07-1	Gene_Symbol=Pld4	Isoform 1 of Phospholipase D4	N#FSSHINR	279N	VLGTPQAVLPKTWPRNFSSHINRFHPLRGPF	1	0.000222631	94.302	94.302	2	489.238	-0.5632	0.9652	2	489.519	2.184	0.193	424.4	1	0.201	2.5344	1	1. 37-57	1	Topology=i35-57o	1	REGION 36-58	3	#	#
185	Overlap	IPI00221418247N	IPI00221418;IPI00831033	Q8BG07-1;Q8BG07-2	IPI00221418	Q8BG07-1	Gene_Symbol=Pld4	Isoform 1 of Phospholipase D4	ELGAIIYN#CSNLAQDLEK	247N	WRSLTQVKELGAIIYNCSNLAQDLEKTFQTY	0.999878	4.95364e-109	257.02	257.02	2	1027.5	-0.19891	1	2	1028.15	5.039	0.517	1017.5	1	-1.1102	6.7069	1	1. 37-57	1	Topology=i35-57o	1	REGION 36-58	3	#	#
186	Overlap	IPI00221418169N	IPI00221418;IPI00831033	Q8BG07-1;Q8BG07-2	IPI00221418	Q8BG07-1	Gene_Symbol=Pld4	Isoform 1 of Phospholipase D4	N#ISVVVATHSPTLAK	169N	QGEALLQKFQQLLLRNISVVVATHSPTLAKT	1	1.06492e-57	220.27	53.754	3	513.959	-0.21809	1	2	770.891	3.546	0.461	909.9	1	0.7785	5.3363	1	1. 37-57	1	Topology=i35-57o	1	REGION 36-58	3	#	#
187	Overlap	IPI00187353140N	IPI00187353	Q8R2E9;Q14DR9	IPI00187353	Q8R2E9;Q14DR9	Gene_Symbol=Ero1lb	ERO1-like protein beta	LGAIN#STLSNESK	140N	KELDDCEQANKLGAINSTLSNESKEAFIDWA	1	1.10405e-13	134.61	134.61	2	670.34	-0.44624	0.9999	2	669.227	3.365	0.351	508.6	1	0.3862	4.5339	0	0	0	Topology=o	0	0	0	#					#									#
188	Overlap	IPI00187289162N	IPI00187289;IPI00987616	Q9D771;Q9CZV9;E9PZI2	IPI00187289	Q9D771;Q9CZV9	Gene_Symbol=Tmem206	Transmembrane protein 206	IN#YTHPFFN#HTMQSALIVQGPQEVK	162N	RNCTTQRINYTHPFFNHTMQSALIVQGPQEV	1	0.0025787	70.453	70.453	4	727.114	0.65565	0.9981	3	975.092	3.462	0.242	898.5	1	-0.3974	3.824	2	1. 68-88, 2. 304-324	1	Topology=i65-87o	2	REGION 63-85,306-328	5	#	#
189	Overlap	IPI00187289155N	IPI00187289;IPI00987616	Q9D771;Q9CZV9;E9PZI2	IPI00187289	Q9D771;Q9CZV9	Gene_Symbol=Tmem206	Transmembrane protein 206	IN#YTHPFFN#HTMQSALIVQGPQEVK	155N	SPGQPGDRNCTTQRINYTHPFFNHTMQSALI	1	0.0025787	70.453	70.453	4	727.114	0.65565	0.9981	3	975.092	3.462	0.242	898.5	1	-0.3974	3.824	2	1. 68-88, 2. 304-324	1	Topology=i65-87o	2	REGION 63-85,306-328	5	#	#
190	Overlap	IPI00187289148N	IPI00187289;IPI00987616	Q9D771;Q9CZV9;E9PZI2	IPI00187289	Q9D771;Q9CZV9	Gene_Symbol=Tmem206	Transmembrane protein 206	HHYEVIPPLASPGQPGDRN#CTTQR	148N	EVIPPLASPGQPGDRNCTTQRINYTHPFFNH	1	3.31277e-13	124.35	63.726	4	684.082	-0.84155	0.996	3	912.33	3.225	0.385	369.5	1	-1.6506	5.2868	2	1. 68-88, 2. 304-324	1	Topology=i65-87o	2	REGION 63-85,306-328	5	#	#
191	Overlap	IPI00177177566N	IPI00177177;IPI00473307	Q8K078-1;A2ACT3;Q8K078-2	IPI00177177	Q8K078-1;A2ACT3	Gene_Symbol=Slco4a1	Isoform 1 of Solute carrier organic anion transporter family member 4A1	ASSGWGN#ATAGK	566N	RGCSCILEKASSGWGNATAGKCASTCQSKPF	1	1.35327e-06	123.84	123.84	2	555.259	-0.11499	1	2	555.577	3.855	0.448	1403.5	1	0.1658	5.7287	11	1. 103-123, 2. 143-163, 3. 171-191, 4. 229-249, 5. 265-285, 6. 311-331, 7. 376-396, 8. 426-446, 9. 459-479, 10. 581-601, 11. 670-690	11	Topology=i105-127o142-164i171-193o232-254i267-289o309-331i386-408o423-445i454-476o581-603i668-690o	10	REGION 106-128,144-165,172-194,267-289,310-332,379-401,425-447,455-477,582-604,667-689	32	#	#	#							#		#			#
192	Overlap	IPI0017039586N	IPI00170395	Q8JZX6	IPI00170395	Q8JZX6	Gene_Symbol=Clec4a3	dendritic cell inhibitory receptor 3	ELN#YTELECTK	86N	KYSQLLEEKMIIKELNYTELECTKWASLLED	1	7.57851e-07	109.24	109.24	2	701.818	-0.77376	1	2	702.266	3.664	0.42	1162	1	-0.4722	5.4821	1	1. 42-62	1	Topology=i45-67o	1	REGION 48-70	3									#				#
193	Overlap	IPI00170006443N	IPI00170006;IPI00880412	Q8K2W3-1;Q3U024;Q3U194;Q3U1N6;Q3TWZ5	IPI00170006	Q8K2W3-1;Q3U024;Q3U194;Q3U1N6	Gene_Symbol=Txndc11	Isoform 1 of Thioredoxin domain-containing protein 11	THNVCELCVN#QTVGGTR	443N	GPALSRTHNVCELCVNQTVGGTRPSSVSVPQ	0.985117	0.0177956	45.704	45.704	3	649.968	0.2441	0.9999	3	650.387	3.013	0.44	345.9	1	0.0986	5.978	1	1. 61-81	0	Topology=o	0	0	1	#	#				#
194	Overlap	IPI0016987091N	IPI00169870	Q8K297	IPI00169870	Q8K297	Gene_Symbol=Glt25d1	Procollagen galactosyltransferase 1	TALWVATDHNTDN#TSAILR	91N	RERTALWVATDHNTDNTSAILREWLVAVKGL	0.999984	1.79077e-12	151.95	151.95	2	1051.52	-0.71488	1	2	1052.14	5.675	0.476	2429.3	1	-0.1934	6.7319	0	0	0	Topology=o	0	0	0						#
195	Overlap	IPI00169818133N	IPI00169818	Q8K1T1;B9EHD0	IPI00169818	Q8K1T1;B9EHD0	Gene_Symbol=Lrrc25	Leucine-rich repeat-containing protein 25	QN#CSGQQQLLCLHPATEAPR	133N	ADCSCGLASWYALRQNCSGQQQLLCLHPATE	1	6.9646e-37	207.82	127.17	3	771.032	0.22402	1	3	771.525	4.686	0.392	591	1	0.0754	6.471	2	1. 6-26, 2. 174-194	1	Topology=o169-191i	2	REGION 7-29,170-192	5	#	#
196	Overlap	IPI00163015526N	IPI00163015	Q91WE6-1	IPI00163015	Q91WE6-1	Gene_Symbol=Cdkal1	Isoform 1 of CDK5 regulatory subunit-associated protein 1-like 1	LGNHPN#GTSDTCPATQHGSAYSR	526N	SGLTKEFRNRLGNHPNGTSDTCPATQHGSAY	0.778018	0.0177736	48.354	48.354	4	608.52	0.63043	1	3	811.51	6.055	0.52	824	1	1.2587	8.4264	1	1. 551-571	0	Topology=o	1	REGION 555-577	2	#	#												#
197	Overlap	IPI00162870164N	IPI00162870	Q3TC44;Q8R2R4;Q8R477	IPI00162870	Q3TC44;Q8R2R4;Q8R477	Gene_Symbol=Fcgr4	Fc receptor, IgG, low affinity IV	ATHN#DSGSYFCR	164N	YFHENSELLIPKATHNDSGSYFCRGLIGHNN	1	1.74785e-08	108.72	108.72	3	473.194	-0.57642	0.9914	2	709.734	2.087	0.291	351.3	1	-1.7088	2.7842	2	1. 2-22, 2. 204-224	1	Topology=o201-223i	2	REGION 1-23,203-224	5	#	#							#
198	Overlap	IPI00154056267N	IPI00154056;IPI00653175;IPI00918314	P24638;A2AGR5;Q3U4F3;B7ZCF4;E9Q9I3;Q3UZN1;B7ZCF5	IPI00154056	P24638;A2AGR5;Q3U4F3	Gene_Symbol=Acp2	Lysosomal acid phosphatase	N#LTLMATTSQFPK	267N	KARLQGGVLLAQILKNLTLMATTSQFPKLLV	1	4.51881e-08	136.6	136.6	2	727.876	-0.31185	0.9997	2	736.346	3.235	0.435	1409	1	0.2482	5.0361	2	1. 6-26, 2. 376-396	2	Topology=i7-29o382-404i	2	REGION 14-36,382-404	6	#	#
199	Overlap	IPI00154056167N	IPI00154056;IPI00653175	P24638;A2AGR5;Q3U4F3;B7ZCF4;E9Q9I3;Q3UZN1	IPI00154056	P24638;A2AGR5;Q3U4F3	Gene_Symbol=Acp2	Lysosomal acid phosphatase	YEQLQN#ETR	167N	LKFPLGPCPRYEQLQNETRQTPEYQNRSIQN	1	1.38205e-16	161.63	161.63	2	592.277	-0.2379	0.9999	2	592.616	3.685	0.339	1372	1	1.7669	5.1791	2	1. 6-26, 2. 376-396	2	Topology=i7-29o382-404i	2	REGION 14-36,382-404	6	#	#
200	Overlap	IPI00153807228N	IPI00153807;IPI00895173	Q8R420;Q80XT2;Q3TN91;Q6AXE3;Q6PHB8;Q9CVK4;Q9JL37	IPI00153807	Q8R420;Q80XT2	Gene_Symbol=Abca3	ATP-binding cassette sub-family A member 3	YHAN#TSAQQLFQK	228N	AMQHAVDKAIMRYHANTSAQQLFQKLMVITK	1	2.69215e-06	121.45	121.45	2	769.878	0.39298	1	2	770.335	4.549	0.52	1674.5	1	0.251	6.631	14	1. 24-44, 2. 256-276, 3. 301-321, 4. 344-364, 5. 367-387, 6. 405-425, 7. 447-467, 8. 669-689, 9. 926-946, 10. 1100-1120, 11. 1146-1166, 12. 1181-1201, 13. 1213-1233, 14. 1310-1330	9	Topology=i22-44o261-283i304-326o346-368i373-392o1099-1121i1142-1164o1184-1206i1213-1235o	11	REGION 22-43,256-278,307-329,344-366,370-391,403-425,1098-1120,1141-1163,1182-1204,1214-1236,1307-1329	34	#	#	#		#										#
201	Overlap	IPI00153644455N	IPI00153644	Q3TVI8	IPI00153644	Q3TVI8	Gene_Symbol=Pbxip1	Pre-B-cell leukemia transcription factor-interacting protein 1	SPN#DSEAWHQK	455N	LQDLENQGINTGRSPNDSEAWHQKKPHTQSP	1	0.0865952	30.729	30.729	3	434.526	0.38279	0.9998	2	651.663	3.233	0.357	876.4	1	-0.0665	4.6446	1	1. 189-209	1	Topology=i187-209o	1	REGION 188-210	3
202	Overlap	IPI00153468117N	IPI00153468;IPI00649344	Q8R1V4;Q5SVW9	IPI00153468	Q8R1V4	Gene_Symbol=Tmed4	Transmembrane emp24 domain-containing protein 4	FTFTSHTPGDHQICLHSN#STR	117N	FTSHTPGDHQICLHSNSTRMALFAGGKLRVH	1	8.29786e-55	187.31	187.31	3	816.041	0.29726	1	3	816.544	6.096	0.426	1947.9	1	-1.7507	7.4849	2	1. 12-32, 2. 194-214	2	Topology=o10-32i195-214o	2	REGION 13-35,193-215	6	#	#				#									#
203	Overlap	IPI00153187139N	IPI00153187	Q8R0F3	IPI00153187	Q8R0F3	Gene_Symbol=Sumf1	Sulfatase-modifying factor 1	FVN#STGYLTEAEK	139N	MDAYEVSNADFEKFVNSTGYLTEAEKFGDSF	1	8.31931e-23	169.3	169.3	2	731.353	0.23425	1	2	731.789	3.164	0.427	1098.9	1	-0.4981	4.9142	1	1. 12-32	0	Topology=o	1	REGION 10-32	2						#								#
204	Overlap	IPI00138061170N	IPI00138061;IPI00169975;IPI00459605;IPI01008201	Q64735-1;Q64735-2;Q62479	IPI00138061	Q64735-1	Gene_Symbol=Cr1l	Isoform 1 of Complement regulatory protein Crry	IN#YTCN#QGYR	170N	GLVHVHTGIQFGSRINYTCNQGYRLIGSSSA	1	3.44827e-15	161.27	161.27	2	646.285	0.28905	0.9999	2	648.193	2.977	0.401	496.8	1	1.1737	4.8228	2	1. 27-47, 2. 409-429	1	Topology=o407-429i	2	REGION 17-39,407-429	5	#	#	#						#
205	Overlap	IPI001373111041N	IPI00137311	P70206;Q3U3W7	IPI00137311	P70206;Q3U3W7	Gene_Symbol=Plxna1	Plexin-A1	YN#YTEDPTILR	1041N	ININRAQLSNPEVKYNYTEDPTILRIDPEWS	1	0.013452	55.452	55.452	2	694.335	0.17736	0.9999	2	694.75	2.823	0.36	1097.8	1	0.2408	4.2585	2	1. 10-30, 2. 1245-1265	1	Topology=o1243-1265i	2	REGION 8-29,1241-1263	5	#	#	#						#		#
206	Overlap	IPI00135805497N	IPI00135805;IPI00648999	Q3TYD4-1;Q3TYD4-2	IPI00135805	Q3TYD4-1	Gene_Symbol=Arsg	Isoform 1 of Arylsulfatase G	ALADVLQDIADDN#SSR	497N	VTRALADVLQDIADDNSSRADYTQDPSVIPC	1	1.58513e-32	168.69	168.69	2	853.41	-2.9255	1	2	853.893	5.757	0.559	3096.9	1	0.2147	7.3784	2	1. 3-23, 2. 360-380	0	Topology=o	1	REGION 5-27	3														#
207	Overlap	IPI00135406137N	IPI00135406	Q91VN0;Q3UI55;Q571K3	IPI00135406	Q91VN0;Q3UI55;Q571K3	Gene_Symbol=Lrp5	Low-density lipoprotein receptor-related protein 5	IEVANLN#GTSR	137N	YWTDSETNRIEVANLNGTSRKVLFWQDLDQP	0.988372	7.72956e-05	87.363	87.363	2	588.809	0.79792	0.9946	2	589.143	2.606	0.168	483.8	3	0.2548	2.3944	3	1. 16-36, 2. 542-562, 3. 1385-1405	1	Topology=o1384-1406i	2	REGION 15-37,1384-1406	6	#	#				#			#		#				#
208	Overlap	IPI00133706154N	IPI00133706	Q9D1G1;Q0PD66;Q3V3C2	IPI00133706	Q9D1G1;Q0PD66;Q3V3C2	Gene_Symbol=Rab1b	Ras-related protein Rab-1B	N#ATNVEQAFMTMAAEIK	154N	FADSLGVPFLETSAKNATNVEQAFMTMAAEI	0.993483	1.28656e-13	113.29	113.29	2	936.442	-0.21067	1	2	937.068	5.784	0.425	2232.6	2	1.2035	6.2728	0	0	0	Topology=o	0	0	0	#						#								#
209	Overlap	IPI00133365212N	IPI00133365;IPI00137635	Q9CR89-1;B2KFC7;Q9CR89-2	IPI00133365	Q9CR89-1;B2KFC7	Gene_Symbol=Ergic2	Isoform 1 of Endoplasmic reticulum-Golgi intermediate compartment protein 2	GHAHLAALVNHDSYN#FSHR	212N	RGHAHLAALVNHDSYNFSHRIDHLSFGELVP	0.999776	5.36721e-07	109.1	109.1	4	538.011	0.079977	1	3	717.435	4.528	0.484	852.8	1	0.9161	7.4677	2	1. 35-55, 2. 312-332	0	Topology=o	0	0	2	#	#				#	#								#
210	Overlap	IPI00132868607N	IPI00132868;IPI00378564	O88627;C1PHX7;Q7TMQ0;A2AWR5	IPI00132868	O88627;C1PHX7;Q7TMQ0	Gene_Symbol=Slc28a2	Sodium/nucleoside cotransporter 2	GAETDCVSFLNTNFTN#R	607N	GAETDCVSFLNTNFTNRTYETYVCCRELFQS	0.999531	6.17298e-16	146.78	146.78	2	976.427	0.34303	0.9999	2	975.535	3.198	0.429	235.1	2	0.749	4.6818	11	1. 78-98, 2. 105-125, 3. 147-167, 4. 173-193, 5. 201-221, 6. 260-280, 7. 339-359, 8. 363-383, 9. 426-446, 10. 529-549, 11. 569-589	11	Topology=i76-98o103-125i147-166o176-193i198-220o258-280i293-315o335-357i425-447o530-552i565-587o	14	REGION 82-102,108-125,152-168,174-192,197-219,248-270,275-297,333-355,362-384,415-437,451-473,477-499,528-550,572-594	36	#	#	#							#		#			#
211	Overlap	IPI00132868604N	IPI00132868;IPI00378564	O88627;C1PHX7;Q7TMQ0;A2AWR5	IPI00132868	O88627;C1PHX7;Q7TMQ0	Gene_Symbol=Slc28a2	Sodium/nucleoside cotransporter 2	GAETDCVSFLNTN#FTNR	604N	VPRGAETDCVSFLNTNFTNRTYETYVCCREL	0.979171	5.19427e-16	146.78	146.78	2	976.427	0.34303	0.9373	2	975.535	2.26	0.146	187.3	58	0.749	0.9917	11	1. 78-98, 2. 105-125, 3. 147-167, 4. 173-193, 5. 201-221, 6. 260-280, 7. 339-359, 8. 363-383, 9. 426-446, 10. 529-549, 11. 569-589	11	Topology=i76-98o103-125i147-166o176-193i198-220o258-280i293-315o335-357i425-447o530-552i565-587o	14	REGION 82-102,108-125,152-168,174-192,197-219,248-270,275-297,333-355,362-384,415-437,451-473,477-499,528-550,572-594	36	#	#	#							#		#			#
212	Overlap	IPI00132600969N	IPI00132600;IPI00742278;IPI00986419	O35604;Q7TMD4;Q3U2B2;Q8BLK0	IPI00132600	O35604	Gene_Symbol=Npc1	Niemann-Pick C1 protein	LYN#VTHQFCN#ASVMDPTCVR	969N	QSSCCRLYNVTHQFCNASVMDPTCVRCRPLT	1	6.11142e-11	116.65	116.65	3	806.693	-0.75497	1	2	1210.36	6.079	0.533	1070.9	1	-0.7258	7.337	15	1. 8-28, 2. 258-278, 3. 280-300, 4. 352-372, 5. 621-641, 6. 656-676, 7. 683-703, 8. 744-764, 9. 768-788, 10. 834-854, 11. 1099-1119, 12. 1121-1141, 13. 1143-1163, 14. 1198-1218, 15. 1228-1248	12	Topology=o270-292i354-376o622-644i657-679o684-706i727-749o764-786i1078-1095o1099-1118i1125-1147o1194-1216i1229-1251o	13	REGION 3-25,269-291,353-375,531-550,623-645,653-675,685-707,757-779,1094-1116,1121-1143,1148-1170,1193-1215,1227-1249	40	#	#	#			#	#		#		#				#
213	Overlap	IPI00132600962N	IPI00132600;IPI00742278;IPI00986419	O35604;Q7TMD4;Q3U2B2;Q8BLK0	IPI00132600	O35604	Gene_Symbol=Npc1	Niemann-Pick C1 protein	LYN#VTHQFCN#ASVMDPTCVR	962N	YFDWVSPQSSCCRLYNVTHQFCNASVMDPTC	1	6.11142e-11	116.65	116.65	3	806.693	-0.75497	1	2	1210.36	6.079	0.533	1070.9	1	-0.7258	7.337	15	1. 8-28, 2. 258-278, 3. 280-300, 4. 352-372, 5. 621-641, 6. 656-676, 7. 683-703, 8. 744-764, 9. 768-788, 10. 834-854, 11. 1099-1119, 12. 1121-1141, 13. 1143-1163, 14. 1198-1218, 15. 1228-1248	12	Topology=o270-292i354-376o622-644i657-679o684-706i727-749o764-786i1078-1095o1099-1118i1125-1147o1194-1216i1229-1251o	13	REGION 3-25,269-291,353-375,531-550,623-645,653-675,685-707,757-779,1094-1116,1121-1143,1148-1170,1193-1215,1227-1249	40	#	#	#			#	#		#		#				#
214	Overlap	IPI00132600415N	IPI00132600;IPI00742278;IPI00986419	O35604;Q7TMD4;Q3U2B2;Q8BLK0	IPI00132600	O35604	Gene_Symbol=Npc1	Niemann-Pick C1 protein	TEQLIIQAPN#TSVHIYEPYPAGADVPFGPPLNK	415N	FGPFFRTEQLIIQAPNTSVHIYEPYPAGADV	0.998009	8.88981e-09	98.929	98.929	3	1193.95	-0.19589	1	3	1194.67	5.035	0.51	1104.1	1	0.1435	7.7695	15	1. 8-28, 2. 258-278, 3. 280-300, 4. 352-372, 5. 621-641, 6. 656-676, 7. 683-703, 8. 744-764, 9. 768-788, 10. 834-854, 11. 1099-1119, 12. 1121-1141, 13. 1143-1163, 14. 1198-1218, 15. 1228-1248	12	Topology=o270-292i354-376o622-644i657-679o684-706i727-749o764-786i1078-1095o1099-1118i1125-1147o1194-1216i1229-1251o	13	REGION 3-25,269-291,353-375,531-550,623-645,653-675,685-707,757-779,1094-1116,1121-1143,1148-1170,1193-1215,1227-1249	40	#	#	#			#	#		#		#				#
215	Overlap	IPI001326001064N	IPI00132600;IPI00742278;IPI00986419	O35604;Q7TMD4;Q3U2B2;Q8BLK0	IPI00132600	O35604	Gene_Symbol=Npc1	Niemann-Pick C1 protein	LIASN#ITETMR	1064N	ADYTDAMKKARLIASNITETMRSKGSDYRVF	1	8.68074e-10	143.79	143.79	2	626.329	-0.2956	1	2	626.729	4.122	0.324	1177.8	1	1.8813	5.134	15	1. 8-28, 2. 258-278, 3. 280-300, 4. 352-372, 5. 621-641, 6. 656-676, 7. 683-703, 8. 744-764, 9. 768-788, 10. 834-854, 11. 1099-1119, 12. 1121-1141, 13. 1143-1163, 14. 1198-1218, 15. 1228-1248	12	Topology=o270-292i354-376o622-644i657-679o684-706i727-749o764-786i1078-1095o1099-1118i1125-1147o1194-1216i1229-1251o	13	REGION 3-25,269-291,353-375,531-550,623-645,653-675,685-707,757-779,1094-1116,1121-1143,1148-1170,1193-1215,1227-1249	40	#	#	#			#	#		#		#				#
216	Overlap	IPI00132474669N	IPI00132474;IPI00475101	P09055;Q8BUD1;F6R105;F8WH76;Q60993;Q61126	IPI00132474	P09055;Q8BUD1	Gene_Symbol=Itgb1	Integrin beta-1	KDTCAQECSHFN#LTK	669N	KGEKKDTCAQECSHFNLTKVESREKLPQPVQ	1	2.6029e-85	290.32	290.32	2	921.406	-0.094207	1	2	922.013	5.326	0.468	1720.5	1	-0.2068	6.4998	3	1. 3-23, 2. 252-272, 3. 738-758	1	Topology=o729-751i	2	REGION 1-23,731-753	6	#	#	#		#			#	#						#
217	Overlap	IPI00132474520N	IPI00132474;IPI00475101	P09055;Q8BUD1;F6R105;F8WH76;Q60993;Q61126	IPI00132474	P09055;Q8BUD1	Gene_Symbol=Itgb1	Integrin beta-1	KEN#SSEICSNN#GECVCGQCVCR	520N	DEVNSEDMDAYCRKENSSEICSNNGECVCGQ	0.999981	1.46701e-07	111.4	111.4	3	885.011	-0.87448	1	3	885.629	7.479	0.44	3283	1	0.4217	8.1122	3	1. 3-23, 2. 252-272, 3. 738-758	1	Topology=o729-751i	2	REGION 1-23,731-753	6	#	#	#		#			#	#						#
218	Overlap	IPI00132474481N	IPI00132474	P09055;Q8BUD1	IPI00132474	P09055;Q8BUD1	Gene_Symbol=Itgb1	Integrin beta-1	CHEGN#GTFECGACR	481N	CQSHGIPASPKCHEGNGTFECGACRCNEGRV	1	6.83249e-28	169.04	169.04	2	829.306	-0.57114	1	2	829.887	4.515	0.581	1315	1	-0.1337	6.9603	3	1. 3-23, 2. 252-272, 3. 738-758	1	Topology=o729-751i	2	REGION 1-23,731-753	6	#	#	#		#			#	#						#
219	Overlap	IPI00132474212N	IPI00132474	P09055;Q8BUD1	IPI00132474	P09055;Q8BUD1	Gene_Symbol=Itgb1	Integrin beta-1	NPCTSEQN#CTSPFSYK	212N	STTPAKLRNPCTSEQNCTSPFSYKNVLSLTD	1	3.57351e-121	274.6	274.6	2	961.893	0.11124	1	2	962.527	5.792	0.564	2120.3	1	-0.1136	7.4316	3	1. 3-23, 2. 252-272, 3. 738-758	1	Topology=o729-751i	2	REGION 1-23,731-753	6	#	#	#		#			#	#						#
220	Overlap	IPI0013242170N	IPI00132421	Q9CQD8	IPI00132421	Q9CQD8	Gene_Symbol=Atp6v0e	V-type proton ATPase subunit e 1	N#ETIWYLK	70N	AILAQLNPLFGPQLKNETIWYLKYHWP____	1	1.70732e-07	149.82	127.56	1	1069.55	0.14739	0.9987	2	535.607	2.789	0.243	447.6	2	0.3453	3.5825	2	1. 6-26, 2. 37-57	2	Topology=o6-28i35-57o	2	REGION 6-28,40-62	6	#	#								#		#			#
221	Overlap	IPI00132189134N	IPI00132189	Q9CQ88	IPI00132189	Q9CQ88	Gene_Symbol=Tspan31	Tetraspanin-31	SFDCCGLFN#LTTLR	134N	TRHELERSFDCCGLFNLTTLRLQDDTSCSAV	1	1.72059e-21	197.14	48.467	3	569.597	1.2581	1	2	854.474	4.946	0.568	2115.1	1	0.4723	7.1196	4	1. 13-33, 2. 45-65, 3. 74-94, 4. 172-192	4	Topology=i12-34o44-66i73-92o174-193i	3	REGION 12-34,42-64,76-98	11	#	#
222	Overlap	IPI00132189117N	IPI00132189	Q9CQ88	IPI00132189	Q9CQ88	Gene_Symbol=Tspan31	Tetraspanin-31	NTQADVIN#ASWSVLSN#STR	117N	NTQADVINASWSVLSNSTRHELERSFDCCGL	1	1.96105e-36	214.26	180.8	2	1035	-0.61943	1	2	1035.59	5.313	0.609	2092	1	-0.3862	7.5248	4	1. 13-33, 2. 45-65, 3. 74-94, 4. 172-192	4	Topology=i12-34o44-66i73-92o174-193i	3	REGION 12-34,42-64,76-98	11	#	#
223	Overlap	IPI00132189109N	IPI00132189	Q9CQ88	IPI00132189	Q9CQ88	Gene_Symbol=Tspan31	Tetraspanin-31	NTQADVIN#ASWSVLSN#STR	109N	CSCLAINRNTQADVINASWSVLSNSTRHELE	1	2.89937e-26	180.8	180.8	2	1035	-0.61943	1	2	1035.59	5.313	0.609	2092	1	-0.3862	7.5248	4	1. 13-33, 2. 45-65, 3. 74-94, 4. 172-192	4	Topology=i12-34o44-66i73-92o174-193i	3	REGION 12-34,42-64,76-98	11	#	#
224	Overlap	IPI00131898442N	IPI00131898	Q9QUN7;Q811T5;Q8K3D9	IPI00131898	Q9QUN7;Q811T5;Q8K3D9	Gene_Symbol=Tlr2	Toll-like receptor 2	FLN#LSSTGIR	442N	PMPDSCQWPEKMRFLNLSSTGIRVVKTCIPQ	1	3.36676e-15	161.63	161.63	2	555.806	0.11516	0.9995	2	556.134	3.764	0.276	1225.5	1	0.5316	4.6363	2	1. 4-24, 2. 598-618	1	Topology=o588-610i	2	REGION 1-19,589-611	5	#	#	#		#				#		#				#
225	Overlap	IPI00131898414N	IPI00131898	Q9QUN7;Q811T5;Q8K3D9	IPI00131898	Q9QUN7;Q811T5;Q8K3D9	Gene_Symbol=Tlr2	Toll-like receptor 2	N#LTSLDISR	414N	LRSMQKTGEILLTLKNLTSLDISRNTFHPMP	1	0.0555484	102.53	102.53	2	511.274	-0.18849	0.9997	2	511.565	2.691	0.314	516.5	1	0.61	3.9847	2	1. 4-24, 2. 598-618	1	Topology=o588-610i	2	REGION 1-19,589-611	5	#	#	#		#				#		#				#
226	Overlap	IPI00131881440N	IPI00131881;IPI01008520	O35598;B3SRB2;E9PYF2;E9Q162;Q6NZC0	IPI00131881	O35598	Gene_Symbol=Adam10	Disintegrin and metalloproteinase domain-containing protein 10	N#ISQVLEK	440N	GDKLNNNKFSLCSIRNISQVLEKKRNNCFVE	1	0.0001749	138.08	138.08	2	467.261	-0.25335	0.9981	2	467.532	2.549	0.19	534.2	1	0.3956	3.0308	2	1. 2-22, 2. 671-691	1	Topology=o675-697i	2	REGION 1-23,680-702	5	#	#	#		#		#						#	#	#
227	Overlap	IPI00131881279N	IPI00131881;IPI01008520	O35598;B3SRB2;E9PYF2;E9Q162;Q6NZC0	IPI00131881	O35598	Gene_Symbol=Adam10	Disintegrin and metalloproteinase domain-containing protein 10	IN#TTSDEKDPTNPFR	279N	SGIRNISFMVKRIRINTTSDEKDPTNPFRFP	1	4.52163e-15	153.24	146.47	3	579.944	0.040814	1	2	869.914	5.177	0.53	1024.4	1	-1.909	6.8759	2	1. 2-22, 2. 671-691	1	Topology=o675-697i	2	REGION 1-23,680-702	5	#	#	#		#		#						#	#	#
228	Overlap	IPI00131609631N	IPI00131609;IPI00515213;IPI00515589	P39098-1;A2A724;P39098-2;A2A723;Q5SUY8	IPI00131609	P39098-1;A2A724	Gene_Symbol=Man1a2	Isoform 1 of Mannosyl-oligosaccharide 1,2-alpha-mannosidase IB	LAN#STLSGNPAVR	631N	VFNTEAHPLPVLRLANSTLSGNPAVR_____	0.999995	0.000628649	80.522	80.522	2	651.849	-0.61043	0.9992	2	652.221	2.929	0.501	1101.4	1	-1.7023	5.2354	2	1. 37-57, 2. 263-283	1	Topology=i37-56o	1	REGION 35-57	4	#	#					#							#
229	Overlap	IPI00131308111N	IPI00131308	P0C6B7	IPI00131308	P0C6B7	Gene_Symbol=Igsf6	Immunoglobulin superfamily member 6	LSPN#DSAIYICGIAFPNELSPSAK	111N	LDPDQVFLTVNRLSPNDSAIYICGIAFPNEL	1	1.5577e-06	107.56	107.56	2	1284.13	0.030113	1	2	1284.94	5.626	0.507	1083.8	1	-0.7388	6.935	2	1. 14-34, 2. 156-176	2	Topology=i13-35o154-176i	2	REGION 14-36,153-175	6	#	#
230	Overlap	IPI00131143604N	IPI00131143;IPI00224252	Q9Z2G6-1;Q3TT70;Q5DTL8;Q9Z2G6-2;Q6GTY4;Q6PFR3;Q80YC0	IPI00131143	Q9Z2G6-1;Q3TT70;Q5DTL8	Gene_Symbol=Sel1l	Isoform 1 of Protein sel-1 homolog 1	EATIVGEN#ETYPR	604N	AAFILDQREATIVGENETYPRALLHWNRAAS	1	1.43424e-34	196.5	196.5	2	741.354	-0.51657	1	2	741.785	4.287	0.486	1095.1	1	-1.2294	6.2129	4	1. 5-25, 2. 275-295, 3. 697-717, 4. 737-757	0	Topology=o	3	REGION 6-22,697-719,737-758	7	#	#				#
231	Overlap	IPI00131143427N	IPI00131143;IPI00224252	Q9Z2G6-1;Q3TT70;Q5DTL8;Q9Z2G6-2;Q6GTY4;Q6PFR3;Q80YC0	IPI00131143	Q9Z2G6-1;Q3TT70;Q5DTL8	Gene_Symbol=Sel1l	Isoform 1 of Protein sel-1 homolog 1	MYSEGSDIVPQSN#ETALHYFK	427N	LGKMYSEGSDIVPQSNETALHYFKKAADMGN	1	3.25013e-10	114.4	91.589	3	807.038	-0.16466	1	2	1210.82	5.048	0.592	366.4	1	-1.2718	7.2605	4	1. 5-25, 2. 275-295, 3. 697-717, 4. 737-757	0	Topology=o	3	REGION 6-22,697-719,737-758	7	#	#				#
232	Overlap	IPI00131021108N	IPI00131021	Q8R3H7	IPI00131021	Q8R3H7	Gene_Symbol=Hs2st1	Heparan sulfate 2-O-sulfotransferase 1	YHVLHIN#TTK	108N	AYDLCAKNRYHVLHINTTKNNPVMSLQDQVR	1	1.18875e-17	167.67	167.67	2	614.832	-0.17382	0.9999	3	410.471	3.239	0.392	912.2	1	0.2978	6.1322	1	1. 11-31	0	Topology=o	1	REGION 10-32	2	#	#					#
233	Overlap	IPI00130692127N	IPI00130692	Q91Z92;B1ASL0	IPI00130692	Q91Z92;B1ASL0	Gene_Symbol=B3galt6	Beta-1,3-galactosyltransferase 6	DAYEN#LTAK	127N	HGDLLLLPALRDAYENLTAKVLAMLTWLDER	1	0.00134185	76.465	76.465	2	514.245	0.0085566	0.9994	2	514.545	2.222	0.359	743.7	1	-0.0699	3.6977	2	1. 12-32, 2. 204-224	1	Topology=i12-30o	0	0	3	#	#					#
234	Overlap	IPI00130661442N	IPI00130661	O89023;Q3TDY6;Q3U2Z6;Q8BNF3	IPI00130661	O89023;Q3TDY6;Q3U2Z6;Q8BNF3	Gene_Symbol=Tpp1	Tripeptidyl-peptidase 1	SSSHLPPSSYFN#ASGR	442N	QFLKSSSHLPPSSYFNASGRAYPDVAALSDG	1	1.18214e-08	132.86	95.347	2	848.894	0.14896	0.9988	2	849.391	2.997	0.318	478.4	1	1.1582	3.83	1	1. 2-22	0	Topology=o	0	0	1					#								#	#
235	Overlap	IPI00130627274N	IPI00130627	O89017;A2RTI3;Q3UE99	IPI00130627	O89017;A2RTI3;Q3UE99	Gene_Symbol=Lgmn	Legumain	SHTN#TSHVMQYGN#K	274N	LVKSHTNTSHVMQYGNKSISTMKVMQFQGMK	1	8.2706e-07	131.17	131.17	3	537.24	0.76058	1	2	805.857	5.47	0.527	969.9	1	-0.7335	7.1007	1	1. 2-22	0	Topology=o	1	REGION 2-23	2													#
236	Overlap	IPI00130627265N	IPI00130627	O89017;A2RTI3;Q3UE99	IPI00130627	O89017;A2RTI3;Q3UE99	Gene_Symbol=Lgmn	Legumain	SHTN#TSHVMQYGN#K	265N	KETLHKQYHLVKSHTNTSHVMQYGNKSISTM	1	8.2706e-07	131.17	131.17	3	537.24	0.76058	1	2	805.857	5.47	0.527	969.9	1	-0.7335	7.1007	1	1. 2-22	0	Topology=o	1	REGION 2-23	2													#
237	Overlap	IPI00130573975N	IPI00130573	O89001	IPI00130573	O89001	Gene_Symbol=Cpd	Carboxypeptidase D	HIWSLEISNKPN#ISEPEEPK	975N	VEYRHIWSLEISNKPNISEPEEPKIRFVAGI	0.918987	0.000942983	92.633	53.255	4	588.301	1.482	1	3	784.533	4.883	0.593	1003.1	1	1.4605	8.8423	2	1. 16-36, 2. 1303-1323	1	Topology=o1297-1319i	2	REGION 17-39,1300-1322	5	#	#					#						#	#
238	Overlap	IPI00130573810N	IPI00130573	O89001	IPI00130573	O89001	Gene_Symbol=Cpd	Carboxypeptidase D	GILN#ATLSVAEINHPVTTYK	810N	VKGFVLDATDGRGILNATLSVAEINHPVTTY	0.999974	0.00446672	73.498	73.498	3	715.388	0.18527	1	2	1073.22	3.664	0.446	520.9	1	-0.2364	5.3161	2	1. 16-36, 2. 1303-1323	1	Topology=o1297-1319i	2	REGION 17-39,1300-1322	5	#	#					#						#	#
239	Overlap	IPI00130573521N	IPI00130573	O89001	IPI00130573	O89001	Gene_Symbol=Cpd	Carboxypeptidase D	FANEYPN#ITR	521N	PDMEIFLRRFANEYPNITRLYSLGKSVESRE	0.999204	0.0115348	56.225	56.225	2	614.298	0.63809	1	2	614.665	3.255	0.412	627.1	1	0.0893	5.1804	2	1. 16-36, 2. 1303-1323	1	Topology=o1297-1319i	2	REGION 17-39,1300-1322	5	#	#					#						#	#
240	Overlap	IPI001305731067N	IPI00130573	O89001	IPI00130573	O89001	Gene_Symbol=Cpd	Carboxypeptidase D	DLDTDFTSN#ASQPETK	1067N	HTNAHGKDLDTDFTSNASQPETKAIIENLIQ	1	2.01759e-56	243.9	243.9	2	886.391	0.32944	1	2	886.899	5.27	0.472	1739	1	0.2626	6.5002	2	1. 16-36, 2. 1303-1323	1	Topology=o1297-1319i	2	REGION 17-39,1300-1322	5	#	#					#						#	#
241	Overlap	IPI0013027174N	IPI00130271;IPI00459581;IPI00720028;IPI00720113;IPI00953736	Q9Z1M0;A2VCP3;Q3TBP1;Q3ULZ7;Q3UM93;Q8CHP3;Q8CHP4;Q6P5P0;F8WI93	IPI00130271	Q9Z1M0;A2VCP3;Q3TBP1;Q3ULZ7;Q3UM93;Q8CHP3;Q8CHP4	Gene_Symbol=P2rx7	P2X purinoceptor 7	GIAEVTEN#VTEGGVTK	74N	SSVHTKVKGIAEVTENVTEGGVTKLGHSIFD	1	2.67015e-63	231.06	231.06	2	803.906	-0.11689	1	2	804.368	5.805	0.459	2573	1	1.2032	6.6694	3	1. 28-48, 2. 308-328, 3. 335-355	0	Topology=o	2	REGION 28-50,333-355	5	#	#	#						#	#	#	#		#	#
242	Overlap	IPI00130271213N	IPI00130271;IPI00720028;IPI00720113;IPI00953736	Q9Z1M0;A2VCP3;Q3TBP1;Q3ULZ7;Q3UM93;Q8CHP3;Q8CHP4;F8WI93;Q3UN00	IPI00130271	Q9Z1M0;A2VCP3;Q3TBP1;Q3ULZ7;Q3UM93;Q8CHP3;Q8CHP4	Gene_Symbol=P2rx7	P2X purinoceptor 7	NILPTMN#GSCTFHK	213N	FPGHNYTTRNILPTMNGSCTFHKTWDPQCSI	1	4.3203e-09	127.76	127.76	3	541.59	0.42481	0.9935	2	812.437	2.921	0.234	408.4	1	-0.2142	3.2059	3	1. 28-48, 2. 308-328, 3. 335-355	0	Topology=o	2	REGION 28-50,333-355	5	#	#	#						#	#	#	#		#	#
243	Overlap	IPI00130271202N	IPI00130271;IPI00720028;IPI00720113;IPI00953736	Q9Z1M0;A2VCP3;Q3TBP1;Q3ULZ7;Q3UM93;Q8CHP3;Q8CHP4;F8WI93;Q3UN00	IPI00130271	Q9Z1M0;A2VCP3;Q3TBP1;Q3ULZ7;Q3UM93;Q8CHP3;Q8CHP4	Gene_Symbol=P2rx7	P2X purinoceptor 7	NNIHFPGHN#YTTR	202N	NFTVLIKNNIHFPGHNYTTRNILPTMNGSCT	0.999539	0.0413169	40.941	40.941	3	525.251	0.2026	0.9858	2	787.838	2.809	0.284	482.5	2	-1.9367	3.3902	3	1. 28-48, 2. 308-328, 3. 335-355	0	Topology=o	2	REGION 28-50,333-355	5	#	#	#						#	#	#	#		#	#
244	Overlap	IPI00130271187N	IPI00130271;IPI00720028;IPI00720113;IPI00953736	Q9Z1M0;A2VCP3;Q3TBP1;Q3ULZ7;Q3UM93;Q8CHP3;Q8CHP4;F8WI93;Q3UN00	IPI00130271	Q9Z1M0;A2VCP3;Q3TBP1;Q3ULZ7;Q3UM93;Q8CHP3;Q8CHP4	Gene_Symbol=P2rx7	P2X purinoceptor 7	SAEN#FTVLIK	187N	EEKEAPRPALLRSAENFTVLIKNNIHFPGHN	1	4.38258e-09	138.99	138.99	2	562.808	0.21108	1	2	563.146	3.789	0.413	1297.1	1	0.9682	5.6593	3	1. 28-48, 2. 308-328, 3. 335-355	0	Topology=o	2	REGION 28-50,333-355	5	#	#	#						#	#	#	#		#	#
245	Overlap	IPI0013001553N	IPI00130015;IPI00653201;IPI00894832	P97821;Q3TIF1;Q3U8J6;Q3U9B7;Q3UAF5;Q3UBY5;Q8BQL3;Q3U7T5;D3Z220;E9Q2Q0;Q8C2L5;Q9DCV1	IPI00130015	P97821;Q3TIF1;Q3U8J6;Q3U9B7;Q3UAF5;Q3UBY5;Q8BQL3	Gene_Symbol=Ctsc	Dipeptidyl peptidase 1	SDIN#CSVMEATEEK	53N	TWVFQVGPRSSRSDINCSVMEATEEKVVVHL	1	2.7337e-76	249.6	249.6	2	808.339	-0.061303	1	2	808.873	4.465	0.482	1940.2	1	-0.5056	6.2048	1	1. 4-24	0	Topology=o	1	REGION 2-23	2						#	#						#	#
246	Overlap	IPI0012996870N	IPI00129968	P21995;Q3TI59;Q3TSZ8;Q3UFK0	IPI00129968	P21995;Q3TI59;Q3TSZ8;Q3UFK0	Gene_Symbol=Emb	Embigin	SN#VSVEENVILEKPSHVELK	70N	NLSLKSCNISVTEKSNVSVEENVILEKPSHV	1	6.96716e-73	262.12	132.13	3	751.733	-0.24668	1	2	1127.76	5.084	0.498	1592	1	0.6019	6.5922	2	1. 7-27, 2. 267-287	1	Topology=o267-289i	2	REGION 4-25,260-282	5	#	#
247	Overlap	IPI0012996862N	IPI00129968	P21995;Q3TI59;Q3TSZ8;Q3UFK0	IPI00129968	P21995;Q3TI59;Q3TSZ8;Q3UFK0	Gene_Symbol=Emb	Embigin	SCN#ISVTEK	62N	EEMMAKYSNLSLKSCNISVTEKSNVSVEENV	1	0.000622275	110.84	110.84	2	520.744	-0.041957	0.9999	2	521.077	3.15	0.321	883.7	1	-0.4133	4.5426	2	1. 7-27, 2. 267-287	1	Topology=o267-289i	2	REGION 4-25,260-282	5	#	#
248	Overlap	IPI0012996855N	IPI00129968	P21995;Q3TI59;Q3TSZ8;Q3UFK0	IPI00129968	P21995;Q3TI59;Q3TSZ8;Q3UFK0	Gene_Symbol=Emb	Embigin	YSN#LSLK	55N	FTSLPVREEMMAKYSNLSLKSCNISVTEKSN	1	0.00101961	111.82	111.82	2	414.223	0.16688	0.9336	2	414.47	2.231	0.125	495.4	1	0.6397	2.2444	2	1. 7-27, 2. 267-287	1	Topology=o267-289i	2	REGION 4-25,260-282	5	#	#
249	Overlap	IPI00129968221N	IPI00129968	P21995;Q3TI59;Q3TSZ8;Q3UFK0	IPI00129968	P21995;Q3TI59;Q3TSZ8;Q3UFK0	Gene_Symbol=Emb	Embigin	YIIN#GSHAN#ETR	221N	DAHSNEKYIINGSHANETRLKIKHLLEEDGG	1	1.94659e-31	190.85	190.85	2	690.83	-0.52415	1	2	691.228	4.034	0.452	1498.8	1	-1.5759	5.8908	2	1. 7-27, 2. 267-287	1	Topology=o267-289i	2	REGION 4-25,260-282	5	#	#
250	Overlap	IPI00129968216N	IPI00129968	P21995;Q3TI59;Q3TSZ8;Q3UFK0	IPI00129968	P21995;Q3TI59;Q3TSZ8;Q3UFK0	Gene_Symbol=Emb	Embigin	YIIN#GSHAN#ETR	216N	AQVPIDAHSNEKYIINGSHANETRLKIKHLL	1	1.94659e-31	190.85	190.85	2	690.83	-0.52415	1	2	691.228	4.034	0.452	1498.8	1	-1.5759	5.8908	2	1. 7-27, 2. 267-287	1	Topology=o267-289i	2	REGION 4-25,260-282	5	#	#
251	Overlap	IPI00129968198N	IPI00129968	P21995;Q3TI59;Q3TSZ8;Q3UFK0	IPI00129968	P21995;Q3TI59;Q3TSZ8;Q3UFK0	Gene_Symbol=Emb	Embigin	CVCQDCLPLN#WTWYMGN#ETAQVPIDAHSNEK	198N	VCQDCLPLNWTWYMGNETAQVPIDAHSNEKY	1	0.000209432	76.611	76.611	3	1248.21	-0.51576	1	3	1249.05	5.655	0.568	982.4	1	-1.9419	8.7101	2	1. 7-27, 2. 267-287	1	Topology=o267-289i	2	REGION 4-25,260-282	5	#	#
252	Overlap	IPI00129968191N	IPI00129968	P21995;Q3TI59;Q3TSZ8;Q3UFK0	IPI00129968	P21995;Q3TI59;Q3TSZ8;Q3UFK0	Gene_Symbol=Emb	Embigin	CVCQDCLPLN#WTWYMGN#ETAQVPIDAHSNEK	191N	DSTVLKCVCQDCLPLNWTWYMGNETAQVPID	1	0.000209432	76.611	76.611	3	1248.21	-0.51576	1	3	1249.05	5.655	0.568	982.4	1	-1.9419	8.7101	2	1. 7-27, 2. 267-287	1	Topology=o267-289i	2	REGION 4-25,260-282	5	#	#
253	Overlap	IPI00129968118N	IPI00129968	P21995;Q3TI59;Q3TSZ8;Q3UFK0	IPI00129968	P21995;Q3TI59;Q3TSZ8;Q3UFK0	Gene_Symbol=Emb	Embigin	KDDEPLETTGDFN#TTK	118N	TWKKDDEPLETTGDFNTTKMGNTLTSQYRFI	1	6.7271e-103	268.12	268.12	2	907.415	0.16727	1	2	907.939	5.981	0.504	2300	1	0.1026	7.0804	2	1. 7-27, 2. 267-287	1	Topology=o267-289i	2	REGION 4-25,260-282	5	#	#
254	Overlap	IPI00129968101N	IPI00129968	P21995;Q3TI59;Q3TSZ8;Q3UFK0	IPI00129968	P21995;Q3TI59;Q3TSZ8;Q3UFK0	Gene_Symbol=Emb	Embigin	DLNLMN#VTWK	101N	ELKCVYTATKDLNLMNVTWKKDDEPLETTGD	1	1.21951e-35	204.17	204.17	2	618.813	0.14582	1	2	619.223	3.805	0.347	1166.3	1	0.5943	5.1895	2	1. 7-27, 2. 267-287	1	Topology=o267-289i	2	REGION 4-25,260-282	5	#	#
255	Overlap	IPI00129911157N	IPI00129911;IPI00227582;IPI00227583;IPI00227584;IPI00755777;IPI00876020	O35375-1;O35375-4;Q8QZY7;O35375-5;Q3U5I8;Q3URT2;Q8BPZ0	IPI00129911	O35375-1	Gene_Symbol=Nrp2	Isoform A22 of Neuropilin-2	N#FTSPN#GTIESPGFPEK	157N	FKTGSEDCSKNFTSPNGTIESPGFPEKYPHN	1	0.00241092	48.547	48.547	2	914.425	-1.4063	1	2	914.968	4.032	0.498	798.9	1	-0.8565	5.9582	2	1. 328-348, 2. 859-879	1	Topology=o868-890i	2	REGION 1-19,867-889	5	#	#	#						#		#
256	Overlap	IPI00129911152N	IPI00129911;IPI00227582;IPI00227583;IPI00227584;IPI00755777;IPI00876020	O35375-1;O35375-4;Q8QZY7;O35375-5;Q3U5I8;Q3URT2;Q8BPZ0	IPI00129911	O35375-1	Gene_Symbol=Nrp2	Isoform A22 of Neuropilin-2	N#FTSPN#GTIESPGFPEK	152N	LRYEIFKTGSEDCSKNFTSPNGTIESPGFPE	1	0.00241092	48.547	48.547	2	914.425	-1.4063	1	2	914.968	4.032	0.498	798.9	1	-0.8565	5.9582	2	1. 328-348, 2. 859-879	1	Topology=o868-890i	2	REGION 1-19,867-889	5	#	#	#						#		#
257	Overlap	IPI001298311987N	IPI00129831	O88307;Q3U2X9;Q3UV32;Q8C2R1;Q8CE39	IPI00129831	O88307;Q3U2X9;Q3UV32;Q8C2R1;Q8CE39	Gene_Symbol=Sorl1	Sortilin-related receptor	N#STVEYSLSK	1987N	DLIRKTDRSYKVRSRNSTVEYSLSKLEPGGK	1	0.0291651	44.299	44.299	2	565.777	-1.2174	0.9999	2	566.105	2.571	0.459	561.8	1	0.2499	4.792	2	1. 11-31, 2. 2141-2161	2	Topology=i12-31o2137-2159i	2	REGION 12-34,2138-2160	6	#	#						#	#						#
258	Overlap	IPI001298311855N	IPI00129831	O88307;Q3U2X9;Q3UV32;Q8C2R1;Q8CE39	IPI00129831	O88307;Q3U2X9;Q3UV32;Q8C2R1;Q8CE39	Gene_Symbol=Sorl1	Sortilin-related receptor	AIN#QTAVECIWTGPK	1855N	RGSSPPAPSLKAKAINQTAVECIWTGPKNVV	1	0.000217432	106.82	106.82	2	845.921	-0.22444	1	2	846.462	4.638	0.374	1800.1	1	0.695	5.4338	2	1. 11-31, 2. 2141-2161	2	Topology=i12-31o2137-2159i	2	REGION 12-34,2138-2160	6	#	#						#	#						#
259	Overlap	IPI001298311733N	IPI00129831	O88307;Q3U2X9;Q3UV32;Q8C2R1;Q8CE39	IPI00129831	O88307;Q3U2X9;Q3UV32;Q8C2R1;Q8CE39	Gene_Symbol=Sorl1	Sortilin-related receptor	GIGN#WSDSK	1733N	LYTVRVAAVTSRGIGNWSDSKSITTIKGKVI	1	0.001714	74.165	74.165	2	483.724	-0.22936	1	2	484.005	2.783	0.504	597.9	1	0.2302	5.4831	2	1. 11-31, 2. 2141-2161	2	Topology=i12-31o2137-2159i	2	REGION 12-34,2138-2160	6	#	#						#	#						#
260	Overlap	IPI00129646231N	IPI00129646;IPI00404637;IPI00830857	Q01965;Q4VBG4;Q6NZB6;Q7TMP7;E9PX73;Q8C2D4;E9PV93;Q8C9E4	IPI00129646	Q01965;Q4VBG4;Q6NZB6;Q7TMP7	Gene_Symbol=Ly9	T-lymphocyte surface antigen Ly-9	AWNPVSQN#SSQPVR	231N	PDLPYTCKAWNPVSQNSSQPVRIWQFCTGAS	0.99999	4.4233e-25	173.25	173.25	2	786.886	0.35598	1	2	787.343	3.87	0.483	1301.8	1	-0.927	5.813	2	1. 27-47, 2. 454-474	1	Topology=o455-474i	3	REGION 23-44,49-71,455-474	6	#	#
261	Overlap	IPI00129646120N	IPI00129646;IPI00830857	Q01965;Q4VBG4;Q6NZB6;Q7TMP7;E9PV93;Q8C9E4	IPI00129646	Q01965;Q4VBG4;Q6NZB6;Q7TMP7	Gene_Symbol=Ly9	T-lymphocyte surface antigen Ly-9	VSEDGYSLYMSN#LTK	120N	GRLKVSEDGYSLYMSNLTKSDSGSYHAQINQ	1	2.78864e-06	98.694	98.694	2	855.395	0.4471	1	2	855.939	3.576	0.357	949.2	1	-0.079	4.5984	2	1. 27-47, 2. 454-474	1	Topology=o455-474i	3	REGION 23-44,49-71,455-474	6	#	#
262	Overlap	IPI00129485176N	IPI00129485;IPI00223490;IPI00762704	P08101-1;P08101-3;E9Q415;P08101-2;P97918	IPI00129485	P08101-1	Gene_Symbol=Fcgr2b	low affinity immunoglobulin gamma Fc region receptor II-b isoform 1	YHHYSSN#FSIPK	176N	FFHNEKSVRYHHYSSNFSIPKANHSHSGDYY	1	3.00579e-10	145.28	145.28	3	494.901	-0.0007212	0.9997	3	495.204	3.31	0.327	826.2	1	1.4288	5.2769	2	1. 20-40, 2. 226-246	1	Topology=o224-246i	3	REGION 1-23,26-48,221-243	6	#	#	#					#	#						#
263	Overlap	IPI00129485102N	IPI00129485;IPI00133707;IPI00223490;IPI00762704;IPI00896625;IPI00989659;IPI00989948	P08101-1;P08508;Q5D5I8;Q5D5J5;P08101-3;E9Q415	IPI00129485	P08101-1	Gene_Symbol=Fcgr2b	low affinity immunoglobulin gamma Fc region receptor II-b isoform 1	ATVN#DSGEYR	102N	IRSQVQASYTFKATVNDSGEYRCQMEQTRLS	1	0.00195957	94.767	94.767	2	557.748	0.97069	1	2	558.064	3.112	0.465	1337.7	1	0.5724	5.4287	2	1. 20-40, 2. 226-246	1	Topology=o224-246i	3	REGION 1-23,26-48,221-243	6	#	#	#					#	#		#				#
264	Overlap	IPI0012930467N	IPI00129304	Q8K4Q8	IPI00129304	Q8K4Q8	Gene_Symbol=Colec12	Collectin-12	MDN#VTDGMETSHQTYDNK	67N	ITVAILGYKVVEKMDNVTDGMETSHQTYDNK	1	1.82701e-08	104.41	104.41	3	696.951	-0.2792	1	2	1045.59	5.344	0.566	1844.1	1	-0.7273	7.2261	1	1. 40-60	1	Topology=i34-56o	1	REGION 38-60	3	#	#							#					#	#
265	Overlap	IPI00129304386N	IPI00129304	Q8K4Q8	IPI00129304	Q8K4Q8	Gene_Symbol=Colec12	Collectin-12	HTDDLTSLN#NTLVNIR	386N	CTDTLTRHTDDLTSLNNTLVNIRLDSISLRM	0.984053	6.97698e-13	107.07	107.07	2	914.968	0.87315	1	2	915.492	4.912	0.582	1002.9	1	-1.1048	7.1127	1	1. 40-60	1	Topology=i34-56o	1	REGION 38-60	3	#	#							#					#	#
266	Overlap	IPI00129304323N	IPI00129304	Q8K4Q8	IPI00129304	Q8K4Q8	Gene_Symbol=Colec12	Collectin-12	DLQDLHKDTEN#R	323N	EQSLKDLQDLHKDTENRTAVKFSQLEERFQV	1	2.23807e-12	111.12	111.12	2	743.855	2.5829	1	2	744.275	4.1	0.483	1331.1	1	0.3707	6.1651	1	1. 40-60	1	Topology=i34-56o	1	REGION 38-60	3	#	#							#					#	#
267	Overlap	IPI00129304271N	IPI00129304	Q8K4Q8	IPI00129304	Q8K4Q8	Gene_Symbol=Colec12	Collectin-12	VQSLQTLAAN#NSALAK	271N	DWLKEKVQSLQTLAANNSALAKANNDTLEDM	0.888683	7.97854e-08	102.78	102.78	2	816.446	-0.65162	1	2	816.918	4.744	0.468	1949.4	1	0.2042	6.1834	1	1. 40-60	1	Topology=i34-56o	1	REGION 38-60	3	#	#							#					#	#
268	Overlap	IPI00129304168N	IPI00129304	Q8K4Q8	IPI00129304	Q8K4Q8	Gene_Symbol=Colec12	Collectin-12	ETLQN#NSFLITTVN#K	168N	LKETLQNNSFLITTVNKTLQAYNGYVTNLQQ	0.999999	7.91795e-06	90.367	90.367	2	864.445	0.21682	1	2	864.952	4.262	0.504	1318.6	1	-0.1848	6.1538	1	1. 40-60	1	Topology=i34-56o	1	REGION 38-60	3	#	#							#					#	#
269	Overlap	IPI00129304159N	IPI00129304	Q8K4Q8	IPI00129304	Q8K4Q8	Gene_Symbol=Colec12	Collectin-12	ETLQN#NSFLITTVN#K	159N	DSLVDRQSQLKETLQNNSFLITTVNKTLQAY	0.889456	7.91795e-06	90.367	90.367	2	864.445	0.21682	1	2	864.952	4.262	0.504	1318.6	1	-0.1848	6.1538	1	1. 40-60	1	Topology=i34-56o	1	REGION 38-60	3	#	#							#					#	#
270	Overlap	IPI00129265319N	IPI00129265	Q9Z0M5;Q3TEL5;Q6PDR1	IPI00129265	Q9Z0M5;Q3TEL5;Q6PDR1	Gene_Symbol=Lipa	Lysosomal acid lipase/cholesteryl ester hydrolase	NYFHYN#QSFPPSYNIK	319N	QAFDWGSSEKNYFHYNQSFPPSYNIKNMRLP	0.99983	0.0235813	68.413	68.413	2	1011.47	1.308	0.9995	2	1012.09	3.326	0.321	812.6	1	-0.0669	4.1368	2	1. 3-23, 2. 192-212	0	Topology=o	0	0	2
271	Overlap	IPI00129265159N	IPI00129265	Q9Z0M5;Q3TEL5;Q6PDR1	IPI00129265	Q9Z0M5;Q3TEL5;Q6PDR1	Gene_Symbol=Lipa	Lysosomal acid lipase/cholesteryl ester hydrolase	YDLPASINYILN#K	159N	EMAKYDLPASINYILNKTGQEQIYYVGHSQG	1	5.94157e-25	179.67	179.67	2	763.903	-0.27901	0.9997	2	764.369	3.604	0.364	1020.1	1	0.0019	4.8249	2	1. 3-23, 2. 192-212	0	Topology=o	0	0	2
272	Overlap	IPI00129070128N	IPI00129070;IPI00775801;IPI00775836;IPI01008218	Q9R1S3-1;Q9R1S3-3;Q9R1S3-2;E9QN65	IPI00129070	Q9R1S3-1	Gene_Symbol=Pign	Isoform 1 of GPI ethanolamine phosphate transferase 1	ENPVEFDSLFN#ESK	128N	AKGWKENPVEFDSLFNESKYTWSWGSPDILP	1	1.48244e-09	134.91	134.91	2	829.378	-0.54697	1	2	829.87	3.127	0.396	1301.6	1	-0.4391	4.5814	16	1. 2-22, 2. 440-460, 3. 481-501, 4. 503-523, 5. 543-563, 6. 565-585, 7. 591-611, 8. 617-637, 9. 650-670, 10. 704-724, 11. 726-746, 12. 784-804, 13. 810-830, 14. 832-852, 15. 859-879, 16. 895-915	14	Topology=i2-24o441-463i483-502o506-523i544-566o590-612i619-638o653-675i687-706o721-743i787-809o824-846i859-878o893-915i	14	REGION 2-24,439-461,481-503,512-534,551-573,590-612,617-639,645-667,701-723,728-750,787-809,821-843,859-881,892-914	44	#
273	Overlap	IPI00128989255N	IPI00128989;IPI00776237;IPI00880276	Q9R1Q9;Q3THZ3;Q3TT23;Q3TWN7;Q3UCY7;Q3UWN7;Q571E2;Q8K567;Q3TKX1;B7FAU7	IPI00128989	Q9R1Q9;Q3THZ3;Q3TT23;Q3TWN7;Q3UCY7;Q3UWN7;Q571E2;Q8K567	Gene_Symbol=Atp6ap1	V-type proton ATPase subunit S1	QLLQTQVASPAIHPPVSYN#DTAPR	255N	QTQVASPAIHPPVSYNDTAPRILFWAQNFSV	1	3.35483e-19	135.1	135.1	3	869.453	0.077476	1	3	869.968	4.684	0.483	1175.8	1	1.3546	7.323	4	1. 15-35, 2. 158-178, 3. 305-325, 4. 421-441	2	Topology=i13-35o419-441i	2	REGION 17-36,419-441	8	#	#								#		#			#
274	Overlap	IPI00128905109N	IPI00128905	Q91XA2;Q3TIZ8;Q3UZG0;Q4KMM5	IPI00128905	Q91XA2;Q3TIZ8;Q3UZG0;Q4KMM5	Gene_Symbol=Golm1	Golgi membrane protein 1	AVLVNN#ITTGEK	109N	NVNKLHQDEKAVLVNNITTGEKLIRDLQDQL	0.996673	7.33251e-12	145.29	145.29	2	631.348	0.21039	1	2	631.715	3.515	0.45	1375.9	1	0.27	5.4731	1	1. 15-35	1	Topology=i13-35o	1	REGION 12-34	3	#	#					#
275	Overlap	IPI0012862819N	IPI00128628	P52592;Q3U5W6	IPI00128628	P52592;Q3U5W6	Gene_Symbol=S1pr2	Sphingosine 1-phosphate receptor 2	VLEHYN#YTK	19N	LYSEYLNPEKVLEHYNYTKETLDMQETTSRK	1	9.33068e-07	125.75	125.75	2	585.29	-0.28143	0.9998	2	585.646	2.808	0.389	979.6	1	-0.0512	4.6704	7	1. 35-55, 2. 67-87, 3. 112-132, 4. 148-168, 5. 190-210, 6. 235-255, 7. 270-290	7	Topology=o35-57i69-91o106-128i148-170o193-215i228-250o270-287i	7	REGION 36-58,74-96,114-136,147-169,191-213,234-256,269-290	21	#	#	#						#		#
276	Overlap	IPI00128358242N	IPI00128358;IPI01026785	P15208;F8VPU4;Q3TPM5;Q3V313	IPI00128358	P15208	Gene_Symbol=Insr	Insulin receptor	ECLGN#CSEPDDPTK	242N	GCTAEGLCCHKECLGNCSEPDDPTKCVACRN	1	1.31499e-06	120.3	120.3	2	812.821	0.44917	1	2	813.356	4.425	0.489	1223.7	1	-1.1523	6.2309	5	1. 10-30, 2. 76-96, 3. 114-134, 4. 394-414, 5. 949-969	2	Topology=i12-31o947-969i	2	REGION 4-26,942-964	9	#	#	#	#					#		#			#
277	Overlap	IPI00128154221N	IPI00128154;IPI00988326	P06797;Q3TNC8;Q3TT75;Q3TVJ1;Q3U5U9;Q3UHZ4;Q3UWH6;Q543M3;Q9D0C0;E9Q6H1;Q6LAF5	IPI00128154	P06797;Q3TNC8;Q3TT75;Q3TVJ1;Q3U5U9;Q3UHZ4;Q3UWH6;Q543M3;Q9D0C0	Gene_Symbol=Ctsl	Cathepsin L1	AEFAVAN#DTGFVDIPQQEK	221N	AKDGSCKYRAEFAVANDTGFVDIPQQEKALM	1	5.23019e-76	230.06	230.06	2	1041.5	-0.067731	1	2	1042.12	5.197	0.456	919.8	1	-0.3957	6.345	1	1. 2-22	0	Topology=o	1	REGION 1-23	2	#		#		#								#
278	Overlap	IPI0012777098N	IPI00127770	Q9R0L9	IPI00127770	Q9R0L9	Gene_Symbol=Cd164	Sialomucin core protein 24	TYCANEPLSN#CSQVN#R	98N	CQEANKTYCANEPLSNCSQVNRTDLCSVIPP	1	3.73163e-85	239.58	147.56	3	640.273	0.18864	1	2	960.527	5.764	0.458	1321.6	1	-0.8741	6.6427	2	1. 8-28, 2. 164-184	1	Topology=o164-186i	2	REGION 8-30,163-185	5	#	#	#
279	Overlap	IPI00127770103N	IPI00127770	Q9R0L9	IPI00127770	Q9R0L9	Gene_Symbol=Cd164	Sialomucin core protein 24	TYCANEPLSN#CSQVN#R	103N	KTYCANEPLSNCSQVNRTDLCSVIPPTTPVP	1	3.73163e-85	239.58	147.56	3	640.273	0.18864	1	2	960.527	5.764	0.458	1321.6	1	-0.8741	6.6427	2	1. 8-28, 2. 164-184	1	Topology=o164-186i	2	REGION 8-30,163-185	5	#	#	#
280	Overlap	IPI0012744745N	IPI00127447	O35114;Q3TCS7	IPI00127447	O35114;Q3TCS7	Gene_Symbol=Scarb2	Lysosome membrane protein 2	NMVLQN#GTK	45N	QKAVDQTIEKNMVLQNGTKVFNSWEKPPLPV	1	7.18187e-06	112.75	112.75	2	504.257	1.1796	0.9583	2	504.585	2.53	0.169	970	1	0.43	2.7252	3	1. 6-26, 2. 132-152, 3. 438-458	2	Topology=i7-29o434-456i	2	REGION 8-30,439-460	7	#	#							#
281	Overlap	IPI00127447412N	IPI00127447	O35114;Q3TCS7	IPI00127447	O35114;Q3TCS7	Gene_Symbol=Scarb2	Lysosome membrane protein 2	TMVFPVMYLN#ESVLIDK	412N	ETGDIRTMVFPVMYLNESVLIDKETANQLKS	1	4.97937e-19	143.98	143.98	3	929.48	0.39872	1	2	1002.2	5.328	0.442	1425	1	0.1332	6.3106	3	1. 6-26, 2. 132-152, 3. 438-458	2	Topology=i7-29o434-456i	2	REGION 8-30,439-460	7	#	#							#
282	Overlap	IPI00127447249N	IPI00127447	O35114;Q3TCS7	IPI00127447	O35114;Q3TCS7	Gene_Symbol=Scarb2	Lysosome membrane protein 2	TSLDWWTTDTCNMIN#GTDGDSFHPLISK	249N	KTSLDWWTTDTCNMINGTDGDSFHPLISKDE	0.994351	4.45916e-14	117.82	117.82	3	1072.48	0.63876	1	3	1073.16	5.558	0.556	952.2	1	-0.671	8.5321	3	1. 6-26, 2. 132-152, 3. 438-458	2	Topology=i7-29o434-456i	2	REGION 8-30,439-460	7	#	#							#
283	Overlap	IPI00127447224N	IPI00127447	O35114;Q3TCS7	IPI00127447	O35114;Q3TCS7	Gene_Symbol=Scarb2	Lysosome membrane protein 2	NGTN#DGEYVFLTGEDNYLN#FSK	224N	NDGEYVFLTGEDNYLNFSKIVEWNGKTSLDW	0.995256	9.40749e-22	144.92	144.92	2	1252.05	-0.2	1	2	1252.79	5.067	0.597	729.3	1	0.4966	7.3074	3	1. 6-26, 2. 132-152, 3. 438-458	2	Topology=i7-29o434-456i	2	REGION 8-30,439-460	7	#	#							#
284	Overlap	IPI00127447206N	IPI00127447	O35114;Q3TCS7	IPI00127447	O35114;Q3TCS7	Gene_Symbol=Scarb2	Lysosome membrane protein 2	N#GTNDGEYVFLTGEDNYLN#FSK	206N	FKPDVSPNFGLFYERNGTNDGEYVFLTGEDN	0.873413	6.18799e-12	117.38	117.38	2	1252.05	-0.18895	1	2	1252.79	4.268	0.566	613.2	1	-1.7034	6.6113	3	1. 6-26, 2. 132-152, 3. 438-458	2	Topology=i7-29o434-456i	2	REGION 8-30,439-460	7	#	#							#
285	Overlap	IPI00127447122N	IPI00127447	O35114;Q3TCS7	IPI00127447	O35114;Q3TCS7	Gene_Symbol=Scarb2	Lysosome membrane protein 2	N#QSVGDPNVDLIR	122N	TTISAVTNKAYVFERNQSVGDPNVDLIRTIN	1	2.56476e-21	160.84	160.84	2	715.362	-0.043445	1	2	715.77	3.984	0.471	1264.5	1	-0.0409	5.8939	3	1. 6-26, 2. 132-152, 3. 438-458	2	Topology=i7-29o434-456i	2	REGION 8-30,439-460	7	#	#							#
286	Overlap	IPI00127447105N	IPI00127447	O35114;Q3TCS7	IPI00127447	O35114;Q3TCS7	Gene_Symbol=Scarb2	Lysosome membrane protein 2	ANIQFGEN#GTTISAVTNK	105N	TYRELRNKANIQFGENGTTISAVTNKAYVFE	1	5.18322e-125	276.03	276.03	2	934.468	0.03775	1	2	935.009	5.775	0.538	2240.1	1	-0.5178	7.2333	3	1. 6-26, 2. 132-152, 3. 438-458	2	Topology=i7-29o434-456i	2	REGION 8-30,439-460	7	#	#							#
287	Overlap	IPI00127407198N	IPI00127407;IPI00856182	Q9R0E2;A2A7Z0;Q3TZN4;Q3UE11;Q91Z26;A8Y5E6	IPI00127407	Q9R0E2;A2A7Z0;Q3TZN4;Q3UE11;Q91Z26	Gene_Symbol=Plod1	Procollagen-lysine,2-oxoglutarate 5-dioxygenase 1	EQIN#ISLDHR	198N	FYTKIFLNPEKREQINISLDHRCRIFQNLDG	1	2.56553e-09	144.1	144.1	2	614.314	-0.2361	0.9956	2	614.666	2.616	0.185	652.4	1	1.3078	2.841	0	0	0	Topology=o	0	0	0	#					#								#
288	Overlap	IPI0012713460N	IPI00127134;IPI00405264;IPI00676197;IPI00761440;IPI00858079	Q925Q3-1;Q925Q3-2;Q925Q3-3	IPI00127134	Q925Q3-1	Gene_Symbol=Slc24a6	Isoform 1 of Sodium/potassium/calcium exchanger 6	AVCGLN#TSDR	60N	VNQTAMADCRAVCGLNTSDRCDFVRRNPDCR	1	1.03615e-06	112.3	112.3	2	548.253	-0.27423	1	2	548.596	3.161	0.498	987.7	1	0.3678	5.7187	12	1. 4-24, 2. 102-122, 3. 165-185, 4. 207-227, 5. 231-251, 6. 361-381, 7. 387-407, 8. 417-437, 9. 449-469, 10. 492-512, 11. 526-546, 12. 559-579	13	Topology=i5-27o96-118i139-161o171-193i206-225o229-251i360-382o387-409i416-438o448-470i490-512o527-546i558-580o	14	REGION 4-26,81-103,106-128,170-192,201-223,229-251,323-345,357-379,385-407,418-440,447-469,487-509,526-548,558-580	39	#	#	#			#				#		#			#
289	Overlap	IPI0012625319N	IPI00126253;IPI00880251;IPI00880371;IPI00882182	Q924Z4;D3YTM0;D3Z4M2	IPI00126253	Q924Z4	Gene_Symbol=Lass2	Ceramide synthase 2	LWLPVN#LTWADLEDKDGR	19N	TLYDYFWWERLWLPVNLTWADLEDKDGRVYA	1	1.1761e-45	139.04	139.04	3	715.368	0.64525	1	2	1073.2	4.591	0.561	1848.2	1	-0.275	6.7742	7	1. 48-68, 2. 136-156, 3. 179-199, 4. 214-234, 5. 257-277, 6. 279-299, 7. 304-324	6	Topology=o46-68i136-155o175-197i210-232o264-286i299-321o	4	REGION 44-66,207-229,265-287,300-322	17	#	#				#
290	Overlap	IPI00125829398N	IPI00125829;IPI00756318;IPI00857354;IPI00969809;IPI00974798	Q924N4-1;Q3V0N8;Q924N4-2;A2AGJ6	IPI00125829	Q924N4-1	Gene_Symbol=Slc12a6	Isoform 1 of Solute carrier family 12 member 6	TKEVDN#MTVPSK	398N	SSRHLDICSKTKEVDNMTVPSKLWGFFCNSS	1	0.00431839	64.439	64.439	2	561.765	-0.1442	0.9899	2	676.766	2.524	0.358	208.8	1	-0.4319	3.8308	14	1. 188-208, 2. 216-236, 3. 259-279, 4. 282-302, 5. 320-340, 6. 343-363, 7. 481-501, 8. 527-547, 9. 620-640, 10. 646-666, 11. 677-697, 12. 699-719, 13. 873-893, 14. 911-931	10	Topology=o186-208i221-243o274-296i317-339o343-362i481-503o518-540i620-637o641-663i683-705o	12	REGION 188-210,223-245,272-294,320-342,349-371,430-452,479-501,521-543,558-580,622-644,648-670,687-709	36	#	#	#							#		#			#
291	Overlap	IPI00125681370N	IPI00125681;IPI00654122	Q6PD26;Q3U643;Q3V307;Q3V3K6;E9Q761;Q3V397	IPI00125681	Q6PD26;Q3U643;Q3V307;Q3V3K6	Gene_Symbol=Pigs	GPI transamidase component PIG-S	IYN#ASELPVR	370N	RWGGIMVYNVDPKIYNASELPVRVEVDMVRV	1	2.45228e-13	168.22	168.22	2	582.811	0.51672	1	2	583.158	4.163	0.524	1793.9	1	1.0039	6.7637	4	1. 19-39, 2. 54-74, 3. 380-400, 4. 518-538	2	Topology=i19-36o519-541i	3	REGION 19-35,51-72,520-542	9	#	#				#
292	Overlap	IPI00125522157N	IPI00125522;IPI00990317	P29416;Q3THQ0;Q3TKF6;Q3TVI2;Q3TW10;Q3U936;Q3UCP6;Q8BNS6;E9PW67;Q3TXV7	IPI00125522	P29416;Q3THQ0;Q3TKF6;Q3TVI2;Q3TW10;Q3U936;Q3UCP6;Q8BNS6	Gene_Symbol=Hexa	Beta-hexosaminidase subunit alpha	SAEGTFFIN#K	157N	FSQLVWKSAEGTFFINKTKIKDFPRFPHRGV	1	1.7304e-22	185.08	185.08	2	558.777	0.46332	0.9999	2	559.114	3.197	0.424	637	1	-0.5483	5.2124	1	1. 6-26	1	Topology=i7-26o	1	REGION 4-26	3	#													#
293	Overlap	IPI00125310146N	IPI00125310;IPI00828449	P98086;Q3TXB1;Q3UBX7;Q9DCM6	IPI00125310	P98086	Gene_Symbol=C1qa	Complement C1q subcomponent subunit A	VLTNQESPYQN#HTGR	146N	VIFDKVLTNQESPYQNHTGRFICAVPGFYYF	1	2.96119e-102	261.35	261.35	2	873.918	0.7402	1	2	874.421	4.418	0.509	979.4	1	-1.1223	6.2887	1	1. 3-23	0	Topology=o	1	REGION 5-27	2							#	#
294	Overlap	IPI00125266258N	IPI00125266	Q9WV54;Q3TWT5;Q3U646;Q3U8A7;Q78P93	IPI00125266	Q9WV54;Q3TWT5;Q3U646;Q3U8A7;Q78P93	Gene_Symbol=Asah1	Acid ceramidase	SVLEN#TTSYEEAK	258N	KDAQWVGFITRSVLENTTSYEEAKNTLTKTK	1	2.86261e-55	216.88	216.88	2	737.346	-0.026317	1	2	737.772	3.707	0.352	1498.1	1	1.0959	4.8175	0	0	0	Topology=o	0	0	0
295	Overlap	IPI00125220186N	IPI00125220;IPI00986833	E9Q5W3;Q9ES94;Q9WUU7;Q545I6	IPI00125220	E9Q5W3;Q9ES94	Gene_Symbol=Ctsz	Uncharacterized protein	ECHTIQN#YTLWR	186N	QCGTCTEFKECHTIQNYTLWRVGDYGSLSGR	1	1.33519e-05	120.53	120.53	2	812.377	0.68082	1	2	812.899	4.095	0.392	334.9	1	-0.4772	5.4957	1	1. 9-29	0	Topology=o	1	REGION 3-24	2						#							#
296	Overlap	IPI0012483080N	IPI00124830;IPI00403079	Q61735-2;Q61735-1;D3Z187;E5Q371;Q3U967	IPI00124830	Q61735-2	Gene_Symbol=Cd47	Isoform 2 of Leukocyte surface antigen CD47	SYIFIYDGNKN#STTTDQN#FTSAK	80N	IFIYDGNKNSTTTDQNFTSAKISVSDLINGI	1	5.09626e-39	169.06	169.06	3	874.406	0.45142	1	3	874.923	7.444	0.661	1534.4	1	-1.5086	10.5356	7	1. 2-22, 2. 162-182, 3. 197-217, 4. 224-244, 5. 246-266, 6. 268-288, 7. 290-310	5	Topology=o162-184i196-218o228-247i259-281o285-307i	6	REGION 3-25,157-179,196-218,226-248,258-280,291-313	18	#	#	#					#							#
297	Overlap	IPI0012483073N	IPI00124830;IPI00403079	Q61735-2;Q61735-1;D3Z187;E5Q371;Q3U967	IPI00124830	Q61735-2	Gene_Symbol=Cd47	Isoform 2 of Leukocyte surface antigen CD47	SYIFIYDGNKN#STTTDQN#FTSAK	73N	WKLNKSYIFIYDGNKNSTTTDQNFTSAKISV	1	5.09626e-39	169.06	89.231	2	710.814	0.62124	1	3	874.923	7.444	0.661	1534.4	1	-1.5086	10.5356	7	1. 2-22, 2. 162-182, 3. 197-217, 4. 224-244, 5. 246-266, 6. 268-288, 7. 290-310	5	Topology=o162-184i196-218o228-247i259-281o285-307i	6	REGION 3-25,157-179,196-218,226-248,258-280,291-313	18	#	#	#					#							#
298	Overlap	IPI00124830109N	IPI00124830;IPI00403079	Q61735-2;Q61735-1;D3Z187;E5Q371;Q3U967	IPI00124830	Q61735-2	Gene_Symbol=Cd47	Isoform 2 of Leukocyte surface antigen CD47	DAMVGN#YTCEVTELSR	109N	GIASLKMDKRDAMVGNYTCEVTELSREGKTV	1	2.28111e-15	126.63	126.63	2	924.405	0.40357	1	2	925.014	5.78	0.522	2688.4	1	-0.2284	7.1186	7	1. 2-22, 2. 162-182, 3. 197-217, 4. 224-244, 5. 246-266, 6. 268-288, 7. 290-310	5	Topology=o162-184i196-218o228-247i259-281o285-307i	6	REGION 3-25,157-179,196-218,226-248,258-280,291-313	18	#	#	#					#							#
299	Overlap	IPI00124700730N	IPI00124700	Q62351;Q542D9;Q8JZS3	IPI00124700	Q62351;Q542D9;Q8JZS3	Gene_Symbol=Tfrc	Transferrin receptor protein 1	QKN#ITAFN#ETLFR	730N	LVENLKLRQKNITAFNETLFRNQLALATWTI	1	0.000190079	98.902	98.902	3	529.943	0.39875	1	3	530.259	4.219	0.366	578	1	1.2037	6.3459	1	1. 66-86	1	Topology=i66-88o	1	REGION 65-87	3	#	#	#		#			#	#	#	#	#	#		#
300	Overlap	IPI00124700725N	IPI00124700	Q62351;Q542D9;Q8JZS3	IPI00124700	Q62351;Q542D9;Q8JZS3	Gene_Symbol=Tfrc	Transferrin receptor protein 1	QKN#ITAFN#ETLFR	725N	HTLSALVENLKLRQKNITAFNETLFRNQLAL	1	0.000930018	98.902	98.902	3	529.943	0.39875	1	3	530.259	4.219	0.366	578	1	1.2037	6.3459	1	1. 66-86	1	Topology=i66-88o	1	REGION 65-87	3	#	#	#		#			#	#	#	#	#	#		#
301	Overlap	IPI00124640539N	IPI00124640	P28798;Q3TVQ3;Q3TW77;Q3TWT4;Q3TX66;Q3U5Q6;Q3U8W3;Q3U9K2;Q3U9N4;Q3UAJ3;Q3UC19;Q3UD85;Q3UDD6;Q544Y8;Q9D2V3	IPI00124640	P28798;Q3TVQ3;Q3TW77;Q3TWT4;Q3TX66;Q3U5Q6;Q3U8W3;Q3U9K2;Q3U9N4;Q3UAJ3;Q3UC19;Q3UD85;Q3UDD6;Q544Y8;Q9D2V3	Gene_Symbol=Grn	granulins	VGNVECGEGHFCHDN#QTCCK	539N	KVGNVECGEGHFCHDNQTCCKDSAGVWACCP	1	1.7437e-35	176.28	176.28	3	804.31	-0.37917	1	2	1206.8	5.961	0.605	1672.8	1	-1.6409	7.8102	1	1. 13-33	0	Topology=o	0	0	1								#					#
302	Overlap	IPI00124640276N	IPI00124640	P28798;Q3TVQ3;Q3TW77;Q3TWT4;Q3TX66;Q3U5Q6;Q3U8W3;Q3U9K2;Q3U9N4;Q3UAJ3;Q3UC19;Q3UD85;Q3UDD6;Q544Y8;Q9D2V3	IPI00124640	P28798;Q3TVQ3;Q3TW77;Q3TWT4;Q3TX66;Q3U5Q6;Q3U8W3;Q3U9K2;Q3U9N4;Q3UAJ3;Q3UC19;Q3UD85;Q3UDD6;Q544Y8;Q9D2V3	Gene_Symbol=Grn	granulins	N#YTTDLLTK	276N	QDTVCDLIQSKCLSKNYTTDLLTKLPGYPVK	1	0.00230595	96.113	96.113	2	536.276	-0.13022	0.9954	2	536.593	1.839	0.365	204	3	1.1342	2.9143	1	1. 13-33	0	Topology=o	0	0	1								#					#
303	Overlap	IPI0012432698N	IPI00124326;IPI00987395;IPI01008521	P35918;C5H7S5;Q3UQZ6;Q8CD05;Q8VCD0;E9QJW8	IPI00124326	P35918	Gene_Symbol=Kdr	Vascular endothelial growth factor receptor 2	VVGN#DTGAYK	98N	DSIFCKTLTIPRVVGNDTGAYKCSYRDVDIA	1	0.00262021	62.303	62.303	2	513.753	0.19449	0.9999	2	514.053	2.651	0.443	395	1	0.9949	4.77	3	1. 4-24, 2. 210-230, 3. 764-784	0	Topology=o	1	REGION 763-785	4	#	#	#						#		#
304	Overlap	IPI00124221197N	IPI00124221;IPI00988357	P97370;Q1WWL1;Q3U9D4;Q544Q7;Q71VC6;Q3UFH4	IPI00124221	P97370;Q1WWL1;Q3U9D4;Q544Q7;Q71VC6	Gene_Symbol=Atp1b3	Sodium/potassium-transporting ATPase subunit beta-3	EEN#ATIATYPEFGVLDLK	197N	IPDGYPQISCLPKEENATIATYPEFGVLDLK	1	1.2579e-35	202.96	100.04	3	671.67	0.43265	1	2	1007.61	5.586	0.504	1438.1	1	0.2067	6.8935	1	1. 40-60	1	Topology=i38-60o	1	REGION 38-60	3	#	#	#		#					#		#			#
305	Overlap	IPI00124221124N	IPI00124221	P97370;Q1WWL1;Q3U9D4;Q544Q7;Q71VC6	IPI00124221	P97370;Q1WWL1;Q3U9D4;Q544Q7;Q71VC6	Gene_Symbol=Atp1b3	Sodium/potassium-transporting ATPase subunit beta-3	LVEDLESFLKPYSVEEQKN#LTSCPDGAPFIQHGPDYR	124N	DLESFLKPYSVEEQKNLTSCPDGAPFIQHGP	1	6.4895e-89	177.21	89.049	2	1074.49	0.098675	1	3	1428.9	5.497	0.507	759.6	1	-0.7304	7.9529	1	1. 40-60	1	Topology=i38-60o	1	REGION 38-60	3	#	#	#		#					#		#			#
306	Overlap	IPI00124157148N	IPI00124157;IPI00974939	Q9WTZ2;A3QWY0;Q3TP75;Q80U80;Q3UHA7	IPI00124157	Q9WTZ2;A3QWY0;Q3TP75;Q80U80	Gene_Symbol=Mbtps1	Membrane-bound transcription factor site-1 protease	FAESNPIVPCN#ETR	148N	FRSLKFAESNPIVPCNETRWSQKWQSSRPLK	0.999989	1.70843e-06	75.462	75.462	2	818.88	-0.6036	0.9999	2	819.395	3.076	0.376	369.4	1	0.249	4.3892	3	1. 2-22, 2. 408-428, 3. 1002-1022	1	Topology=o1000-1022i	3	REGION 1-17,46-67,1001-1023	7	#	#				#	#						#
307	Overlap	IPI00124097436N	IPI00124097	Q8BPX9	IPI00124097	Q8BPX9	Gene_Symbol=Slc15a3	Solute carrier family 15 member 3	LQYIAAN#QTVPQLIGK	436N	VAGVLEKERLQYIAANQTVPQLIGKDLYYAA	1	5.41838e-33	178.03	178.03	2	880.496	0.0041548	1	2	881.025	4.768	0.543	1388.2	1	-1.2103	6.746	10	1. 30-50, 2. 74-94, 3. 101-121, 4. 155-175, 5. 200-220, 6. 226-246, 7. 370-390, 8. 405-425, 9. 494-514, 10. 537-557	10	Topology=i38-60o75-94i101-123o155-177i198-220o224-246i367-386o408-425i496-518o538-557i	11	REGION 75-97,101-123,155-177,200-222,236-258,306-328,373-395,406-427,455-477,493-515,537-557	31	#	#								#		#			#
308	Overlap	IPI00123996150N	IPI00123996	P97333;Q3UFP7;Q3UQY7;Q7TQ64;Q80X28	IPI00123996	P97333;Q3UFP7;Q3UQY7;Q7TQ64;Q80X28	Gene_Symbol=Nrp1	Neuropilin-1	RGPECSQN#YTAPTGVIK	150N	SIRYEIFKRGPECSQNYTAPTGVIKSPGFPE	1	0.000248692	100.23	100.23	3	627.64	0.7742	1	2	941.542	4.164	0.443	1318.3	1	-1.243	5.6439	2	1. 2-22, 2. 853-873	1	Topology=o857-879i	2	REGION 2-24,857-879	5	#	#	#						#		#
309	Overlap	IPI0012342852N	IPI00123428;IPI00407823;IPI00466061;IPI00918835;IPI00918917;IPI00919010	Q75N73-2;D3YXD7;Q75N73-1	IPI00123428	Q75N73	Gene_Symbol=Slc39a14	zinc transporter ZIP14 isoform a	YGKN#DSLTLTQLK	52N	SATSFLEDLMDRYGKNDSLTLTQLKSLLDHL	1	9.49508e-09	126.48	126.48	2	742.398	-3.0648	1	2	742.836	4.551	0.447	1250.9	1	-0.2116	6.0981	7	1. 4-24, 2. 151-171, 3. 184-204, 4. 218-238, 5. 396-416, 6. 422-442, 7. 462-482	7	Topology=o151-173i180-202o217-234i349-371o391-413i420-442o457-479i	4	REGION 4-26,151-173,186-208,216-238	18	#	#	#							#		#			#
310	Overlap	IPI00123342931N	IPI00123342	Q9JKR6;Q8VCI2	IPI00123342	Q9JKR6;Q8VCI2	Gene_Symbol=Hyou1	Hypoxia up-regulated protein 1	AEPPLN#ASAGDQEEK	931N	PRPKDKNGTRAEPPLNASAGDQEEKVIPPAG	1	9.7239e-24	150.39	150.39	2	779.86	0.43625	0.9999	2	780.304	3.218	0.47	280.4	2	1.1309	4.9988	1	1. 13-33	1	Topology=i13-35o	1	REGION 15-37	3						#
311	Overlap	IPI00123342862N	IPI00123342	Q9JKR6;Q8VCI2	IPI00123342	Q9JKR6;Q8VCI2	Gene_Symbol=Hyou1	Hypoxia up-regulated protein 1	VIN#DTWAWK	862N	QVFTEVEMTTLEKVINDTWAWKNATLAEQAK	1	2.16425e-20	185.14	185.14	2	568.287	-0.47525	1	2	568.638	3.56	0.397	555.1	1	0.5436	5.4924	1	1. 13-33	1	Topology=i13-35o	1	REGION 15-37	3						#
312	Overlap	IPI00123342830N	IPI00123342	Q9JKR6;Q8VCI2	IPI00123342	Q9JKR6;Q8VCI2	Gene_Symbol=Hyou1	Hypoxia up-regulated protein 1	LSALDNLLN#HSSIFLK	830N	RRKWPERLSALDNLLNHSSIFLKGARLIPEM	1	9.57623e-71	230.97	230.97	2	894.493	0.30189	1	2	895.03	4.633	0.418	1832.3	1	1.8994	5.7528	1	1. 13-33	1	Topology=i13-35o	1	REGION 15-37	3						#
313	Overlap	IPI00123342596N	IPI00123342	Q9JKR6;Q8VCI2	IPI00123342	Q9JKR6;Q8VCI2	Gene_Symbol=Hyou1	Hypoxia up-regulated protein 1	EN#GTDAVQEEEESPAEGSK	596N	ISSLFGGGTSSDAKENGTDAVQEEEESPAEG	1	8.18071e-102	254.82	254.82	2	1004.92	-0.21112	1	2	1005.48	6.04	0.497	1358.5	1	0.8944	7.056	1	1. 13-33	1	Topology=i13-35o	1	REGION 15-37	3						#
314	Overlap	IPI00123342515N	IPI00123342	Q9JKR6;Q8VCI2	IPI00123342	Q9JKR6;Q8VCI2	Gene_Symbol=Hyou1	Hypoxia up-regulated protein 1	VFGSQN#LTTVK	515N	LGFLGPEDLRVFGSQNLTTVKLKGVGESFKK	1	3.57657e-31	193.73	193.73	2	598.824	-0.098405	1	2	599.179	3.646	0.445	1116.9	1	0.2619	5.6502	1	1. 13-33	1	Topology=i13-35o	1	REGION 15-37	3						#
315	Overlap	IPI0012297347N	IPI00122973;IPI00230702;IPI00652391	P13597-1;Q3TB10;Q3TB21;Q3THH5;Q3U7Q9;Q3U7T2;Q3U8M7;Q3UAU5;Q3UDC5;Q3UDJ5;Q3UE52;Q4FK06;Q922B3;P13597-2;Q3U5Y1	IPI00122973	P13597-1;Q3TB10;Q3TB21;Q3THH5;Q3U7Q9;Q3U7T2;Q3U8M7;Q3UAU5;Q3UDC5;Q3UDJ5;Q3UE52;Q4FK06;Q922B3	Gene_Symbol=Icam1	Isoform 1 of Intercellular adhesion molecule 1	EAFLPQGGSVQVN#CSSSCK	47N	HPREAFLPQGGSVQVNCSSSCKEDLSLGLET	1	2.74132e-19	177	177	2	1029.46	0.027503	1	2	1030.13	6.108	0.571	1580.6	1	-0.3022	7.6281	2	1. 9-29, 2. 490-510	1	Topology=o486-508i	2	REGION 7-25,487-507	5	#	#	#					#
316	Overlap	IPI00122973469N	IPI00122973;IPI00230702	P13597-1;Q3TB10;Q3TB21;Q3THH5;Q3U7Q9;Q3U7T2;Q3U8M7;Q3UAU5;Q3UDC5;Q3UDJ5;Q3UE52;Q4FK06;Q922B3;P13597-2	IPI00122973	P13597-1;Q3TB10;Q3TB21;Q3THH5;Q3U7Q9;Q3U7T2;Q3U8M7;Q3UAU5;Q3UDC5;Q3UDJ5;Q3UE52;Q4FK06;Q922B3	Gene_Symbol=Icam1	Isoform 1 of Intercellular adhesion molecule 1	QEMN#GTYVCHAFSSHGN#VTR	469N	EMNGTYVCHAFSSHGNVTRNVYLTVLYHSQN	1	2.51063e-20	127.17	100.92	4	576	0.047756	1	2	1151.74	3.559	0.479	337.5	1	-1.1726	5.478	2	1. 9-29, 2. 490-510	1	Topology=o486-508i	2	REGION 7-25,487-507	5	#	#	#					#
317	Overlap	IPI00122973456N	IPI00122973;IPI00230702	P13597-1;Q3TB10;Q3TB21;Q3THH5;Q3U7Q9;Q3U7T2;Q3U8M7;Q3UAU5;Q3UDC5;Q3UDJ5;Q3UE52;Q4FK06;Q922B3;P13597-2	IPI00122973	P13597-1;Q3TB10;Q3TB21;Q3THH5;Q3U7Q9;Q3U7T2;Q3U8M7;Q3UAU5;Q3UDC5;Q3UDJ5;Q3UE52;Q4FK06;Q922B3	Gene_Symbol=Icam1	Isoform 1 of Intercellular adhesion molecule 1	QEMN#GTYVCHAFSSHGN#VTR	456N	ALLPIGVVKSVKQEMNGTYVCHAFSSHGNVT	1	2.51063e-20	127.17	100.92	4	576	0.047756	1	2	1151.74	3.559	0.479	337.5	1	-1.1726	5.478	2	1. 9-29, 2. 490-510	1	Topology=o486-508i	2	REGION 7-25,487-507	5	#	#	#					#
318	Overlap	IPI00122973409N	IPI00122973;IPI00230702	P13597-1;Q3TB10;Q3TB21;Q3THH5;Q3U7Q9;Q3U7T2;Q3U8M7;Q3UAU5;Q3UDC5;Q3UDJ5;Q3UE52;Q4FK06;Q922B3;P13597-2	IPI00122973	P13597-1;Q3TB10;Q3TB21;Q3THH5;Q3U7Q9;Q3U7T2;Q3U8M7;Q3UAU5;Q3UDC5;Q3UDJ5;Q3UE52;Q4FK06;Q922B3	Gene_Symbol=Icam1	Isoform 1 of Intercellular adhesion molecule 1	LDETDCLGN#WTWQEGSQQTLK	409N	HVLYGPRLDETDCLGNWTWQEGSQQTLKCQA	1	1.88813e-47	202.39	202.39	2	1256.56	-0.26791	1	2	1257.34	5.867	0.602	1814.5	1	0.1862	7.7448	2	1. 9-29, 2. 490-510	1	Topology=o486-508i	2	REGION 7-25,487-507	5	#	#	#					#
319	Overlap	IPI00122973204N	IPI00122973;IPI00230702	P13597-1;Q3TB10;Q3TB21;Q3THH5;Q3U7Q9;Q3U7T2;Q3U8M7;Q3UAU5;Q3UDC5;Q3UDJ5;Q3UE52;Q4FK06;Q922B3;P13597-2	IPI00122973	P13597-1;Q3TB10;Q3TB21;Q3THH5;Q3U7Q9;Q3U7T2;Q3U8M7;Q3UAU5;Q3UDC5;Q3UDJ5;Q3UE52;Q4FK06;Q922B3	Gene_Symbol=Icam1	Isoform 1 of Intercellular adhesion molecule 1	TELDLRPQGLALFSN#VSEAR	204N	RTELDLRPQGLALFSNVSEARSLRTFDLPAT	1	1.41213e-25	164.98	44.382	2	1110.08	-0.83123	1	3	740.823	5.489	0.451	2207.7	1	1.7894	7.5483	2	1. 9-29, 2. 490-510	1	Topology=o486-508i	2	REGION 7-25,487-507	5	#	#	#					#
320	Overlap	IPI0012259279N	IPI00122592	Q09200;Q3UN35;Q8VDF0	IPI00122592	Q09200;Q3UN35;Q8VDF0	Gene_Symbol=B4galnt1	Beta-1,4 N-acetylgalactosaminyltransferase 1	IKEQVVGLLAQNN#CSCESK	79N	PVRIKEQVVGLLAQNNCSCESKGGSLPLPFL	0.966626	2.28298e-26	195.96	94.856	3	727.357	0.40513	1	2	1091.24	6.751	0.599	2351.5	1	-0.392	8.1066	1	1. 7-27	1	Topology=i7-24o	1	REGION 7-29	3	#	#	#				#
321	Overlap	IPI00122399206N	IPI00122399;IPI00986262;IPI00990160	Q61543;Q53WR6;Q8BQH1;E9PWD8;F8WHM5	IPI00122399	Q61543;Q53WR6;Q8BQH1	Gene_Symbol=Glg1	Golgi apparatus protein 1	GN#ITEYQCHQYITK	206N	VGKGYMVSCLVDHRGNITEYQCHQYITKMTA	1	1.62591e-62	236.4	236.4	2	879.406	-0.053573	1	2	879.964	4.742	0.444	1483.9	1	0.8917	6.0947	2	1. 7-27, 2. 1142-1162	1	Topology=o1142-1164i	2	REGION 8-25,1142-1164	5	#	#	#				#
322	Overlap	IPI00122399161N	IPI00122399;IPI00986262;IPI00990160	Q61543;Q53WR6;Q8BQH1;E9PWD8;F8WHM5	IPI00122399	Q61543;Q53WR6;Q8BQH1	Gene_Symbol=Glg1	Golgi apparatus protein 1	LN#LTTDPK	161N	EISSDCNHLLWNYKLNLTTDPKFESVAREVC	1	0.00112159	98.582	98.582	2	452.747	0.39479	0.9997	2	453.012	2.99	0.29	825.1	5	-0.363	3.9775	2	1. 7-27, 2. 1142-1162	1	Topology=o1142-1164i	2	REGION 8-25,1142-1164	5	#	#	#				#
323	Overlap	IPI00122181190N	IPI00122181	P58681;Q3T997;Q548J0	IPI00122181	P58681;Q3T997;Q548J0	Gene_Symbol=Tlr7	Toll-like receptor 7	NPCN#VSYSIEK	190N	ETLYLGQNCYYRNPCNVSYSIEKDAFLVMRN	0.999998	5.1402e-07	143.97	143.97	2	657.3	0.17971	1	2	657.721	3.764	0.371	856.9	1	-0.3019	5.2046	2	1. 11-31, 2. 851-871	2	Topology=i13-30o851-873i	2	REGION 11-33,839-861	6	#	#	#		#	#			#		#
324	Overlap	IPI00121634229N	IPI00121634;IPI00857063	Q09143;Q3UGD6;Q3UTL4;E9Q3N1;Q3TQZ8	IPI00121634	Q09143;Q3UGD6;Q3UTL4	Gene_Symbol=Slc7a1	High affinity cationic amino acid transporter 1	N#FSCNNN#DTNVK	229N	IKNWQLTEKNFSCNNNDTNVKYGEGGFMPFG	0.861893	7.72957e-14	151.98	151.98	2	716.793	0.21394	1	2	717.233	3.831	0.431	813.9	1	0.1139	5.586	14	1. 34-54, 2. 65-85, 3. 99-119, 4. 163-183, 5. 192-212, 6. 240-260, 7. 283-303, 8. 329-349, 9. 379-399, 10. 406-426, 11. 489-509, 12. 519-539, 13. 554-574, 14. 580-600	14	Topology=i37-59o63-85i97-119o159-181i188-210o240-262i283-305o330-349i379-396o401-423i487-509o519-541i553-572o577-599i	14	REGION 35-57,64-86,104-126,162-184,188-210,238-260,283-305,330-352,376-398,402-423,485-507,518-540,551-573,577-599	42	#	#	#						#	#		#			#
325	Overlap	IPI00121634223N	IPI00121634;IPI00857063	Q09143;Q3UGD6;Q3UTL4;E9Q3N1;Q3TQZ8	IPI00121634	Q09143;Q3UGD6;Q3UTL4	Gene_Symbol=Slc7a1	High affinity cationic amino acid transporter 1	N#FSCNNN#DTNVK	223N	GFVKGSIKNWQLTEKNFSCNNNDTNVKYGEG	1	7.72957e-14	151.98	151.98	2	716.793	0.21394	1	2	717.233	3.831	0.431	813.9	1	0.1139	5.586	14	1. 34-54, 2. 65-85, 3. 99-119, 4. 163-183, 5. 192-212, 6. 240-260, 7. 283-303, 8. 329-349, 9. 379-399, 10. 406-426, 11. 489-509, 12. 519-539, 13. 554-574, 14. 580-600	14	Topology=i37-59o63-85i97-119o159-181i188-210o240-262i283-305o330-349i379-396o401-423i487-509o519-541i553-572o577-599i	14	REGION 35-57,64-86,104-126,162-184,188-210,238-260,283-305,330-352,376-398,402-423,485-507,518-540,551-573,577-599	42	#	#	#						#	#		#			#
326	Overlap	IPI00121627295N	IPI00121627	Q8VBZ3	IPI00121627	Q8VBZ3	Gene_Symbol=Clptm1	Cleft lip and palate transmembrane protein 1 homolog	DYYPIN#ESLASLPLR	295N	YFNDYWNLQKDYYPINESLASLPLRVSFCPL	1	5.63871e-52	206.43	118.51	3	585.301	0.72392	1	2	877.978	4.704	0.428	2107.2	1	0.9037	5.8676	8	1. 53-73, 2. 298-318, 3. 355-375, 4. 391-411, 5. 415-435, 6. 478-498, 7. 503-523, 8. 552-572	5	Topology=o355-377i390-412o417-434i478-497o507-529i	5	REGION 351-373,400-422,476-498,505-527,559-581	18	#	#	#
327	Overlap	IPI0012137895N	IPI00121378;IPI00986486;IPI00986866;IPI00990009	Q61490;Q54AJ5;E9Q4G8;E9Q3Q6	IPI00121378	Q61490;Q54AJ5	Gene_Symbol=Alcam	CD166 antigen	LSLSEN#YTLSIANAK	95N	YDDVPEYKDRLSLSENYTLSIANAKISDEKR	0.998285	0.0371721	46.319	46.319	2	813.927	-2.3709	0.9999	2	814.406	3.509	0.37	1589.7	1	-0.0128	4.6418	2	1. 9-29, 2. 531-551	1	Topology=o528-550i	2	REGION 5-27,527-549	5	#	#	#
328	Overlap	IPI00121378499N	IPI00121378;IPI00986486;IPI00991111	Q61490;Q54AJ5;E9Q4G8;F6QH25;Q3TTY3	IPI00121378	Q61490;Q54AJ5	Gene_Symbol=Alcam	CD166 antigen	TVNSLN#VSAISIPEHDEADDISDENR	499N	TCTAENQLERTVNSLNVSAISIPEHDEADDI	0.9752	4.09581e-09	100.88	100.88	3	948.44	1.3414	1	3	948.98	4.54	0.37	632	1	-0.2094	5.9365	2	1. 9-29, 2. 531-551	1	Topology=o528-550i	2	REGION 5-27,527-549	5	#	#	#
329	Overlap	IPI00121378480N	IPI00121378;IPI00986486;IPI00986866;IPI00991111	Q61490;Q54AJ5;E9Q4G8;E9Q3Q6	IPI00121378	Q61490;Q54AJ5	Gene_Symbol=Alcam	CD166 antigen	IIISPEEN#VTLTCTAENQLER	480N	INGRYYSKIIISPEENVTLTCTAENQLERTV	1	7.87458e-05	98.443	98.443	3	811.74	0.53896	1	3	812.236	5.244	0.47	1067.7	1	-1.8184	7.5922	2	1. 9-29, 2. 531-551	1	Topology=o528-550i	2	REGION 5-27,527-549	5	#	#	#
330	Overlap	IPI00121378167N	IPI00121378;IPI00986486;IPI00986866;IPI00991111	Q61490;Q54AJ5;E9Q4G8;E9Q3Q6	IPI00121378	Q61490;Q54AJ5	Gene_Symbol=Alcam	CD166 antigen	DSYPDGN#ITWYR	167N	KKLGDCISRDSYPDGNITWYRNGKVLQPVEG	1	0.0713377	32.624	32.624	2	745.328	1.4113	1	2	745.775	3.15	0.496	517.2	1	0.3099	5.4889	2	1. 9-29, 2. 531-551	1	Topology=o528-550i	2	REGION 5-27,527-549	5	#	#	#
331	Overlap	IPI00121334652N	IPI00121334;IPI00421244;IPI01007821	Q00651;Q3U0V9;Q3U1F2;Q61989;Q78E20;Q792F9;Q8BQ25;E9QK91;Q6NV53	IPI00121334	Q00651	Gene_Symbol=Itga4	Integrin alpha-4	VGFLKPYEN#K	652N	DLQVSAKVGFLKPYENKTYLAVGSMKTIMLN	1	3.29772e-06	123.75	123.75	2	599.324	0.87859	0.9882	2	599.694	2.573	0.295	892.2	1	0.8524	3.5944	2	1. 18-38, 2. 987-1007	1	Topology=o985-1007i	2	REGION 18-37,985-1007	5	#	#	#						#
332	Overlap	IPI00121334145N	IPI00121334;IPI00421244;IPI01007821	Q00651;Q3U0V9;Q3U1F2;Q61989;Q78E20;Q792F9;Q8BQ25;E9QK91;Q6NV53	IPI00121334	Q00651	Gene_Symbol=Itga4	Integrin alpha-4	QPGEN#GSIVTCGHR	145N	DNQWLGVTLSRQPGENGSIVTCGHRWKNIFY	1	0.00173591	60.55	60.55	3	505.568	-0.84103	0.9424	2	758.314	1.641	0.195	132.7	1	-0.2691	1.3112	2	1. 18-38, 2. 987-1007	1	Topology=o985-1007i	2	REGION 18-37,985-1007	5	#	#	#						#
333	Overlap	IPI00120856107N	IPI00120856;IPI00421125	Q9DCG2-1;A2AW85;Q9DCG2-2;A2AW84	IPI00120856	Q9DCG2-1;A2AW85	Gene_Symbol=Cd302	Isoform 1 of CD302 antigen	WYDHSN#MTFDK	107N	FYDTDDATFKWYDHSNMTFDKWADQDGEDLV	1	8.6067e-07	107.09	53.569	3	482.868	0.25404	0.9999	2	724.274	3.065	0.333	887.7	1	-0.3487	4.3084	2	1. 2-22, 2. 170-190	1	Topology=o168-190i	2	REGION 3-25,166-188	5	#	#
334	Overlap	IPI0012076948N	IPI00120769;IPI00416751;IPI00986043;IPI00986081;IPI00986709;IPI00986978;IPI00987354;IPI00988012;IPI00988285;IPI00989615;IPI00989989;IPI00991078	Q9JIM1-1;A8VP81;Q3UJY1;Q9JIM1-2;Q3TCZ2;E9PWY7	IPI00120769	Q9JIM1-1;A8VP81;Q3UJY1	Gene_Symbol=Slc29a1	Isoform 1 of Equilibrative nucleoside transporter 1	LDVSQN#VSSDTDQSCESTK	48N	MTATKYFTNRLDVSQNVSSDTDQSCESTKAL	1	9.31126e-84	235.75	235.75	2	1051.95	0.30005	1	2	1052.57	6.952	0.643	1797.3	1	-0.4854	8.5088	11	1. 13-33, 2. 82-102, 3. 112-132, 4. 137-157, 5. 181-201, 6. 206-226, 7. 289-309, 8. 324-344, 9. 363-383, 10. 398-418, 11. 439-459	10	Topology=i13-35o76-98i110-132o147-169i176-195o205-227i288-310o358-380i400-422o437-459i	11	REGION 13-35,77-99,108-130,142-164,181-203,207-229,286-308,317-339,361-381,398-420,436-458	32	#	#	#							#		#			#
335	Overlap	IPI00120674941N	IPI00120674;IPI00415773;IPI00761784;IPI00876475;IPI00886282	Q3U1U4;Q3UJ88;P05555-2	IPI00120674	Q3U1U4;Q3UJ88	Gene_Symbol=Itgam	Uncharacterized protein	YLN#FTASEMTSK	941N	IYMIVTSDESSIRYLNFTASEMTSKVIQHQY	1	3.63289e-05	90.731	90.731	2	697.823	3.0721	1	2	698.278	4.015	0.321	1542.3	1	1.3048	4.9185	1	1. 1109-1129	0	Topology=o	3	REGION 1-20,959-981,1108-1130	4	#	#	#						#
336	Overlap	IPI00120674907N	IPI00120674;IPI00415773;IPI00761784;IPI00876475;IPI00886282;IPI00989894	Q3U1U4;Q3UJ88;P05555-2	IPI00120674	Q3U1U4;Q3UJ88	Gene_Symbol=Itgam	Uncharacterized protein	AIVASENN#MSR	907N	FGNKLLLKAIVASENNMSRTHKTKFQLELPV	0.915054	3.10842e-07	125.22	125.22	2	597.787	0.84783	1	2	606.159	3.454	0.489	875.8	1	0.541	5.8094	1	1. 1109-1129	0	Topology=o	3	REGION 1-20,959-981,1108-1130	4	#	#	#						#
337	Overlap	IPI00120674734N	IPI00120674;IPI00415773;IPI00761784;IPI00876475;IPI00886282;IPI00989894	Q3U1U4;Q3UJ88;P05555-2	IPI00120674	Q3U1U4;Q3UJ88	Gene_Symbol=Itgam	Uncharacterized protein	LN#YTLVGEPLR	734N	PDCVDDSVSPIILRLNYTLVGEPLRSFGNLR	1	1.93616e-07	121.02	121.02	2	639.353	1.3443	1	2	639.737	4.05	0.487	1451.7	1	0.6257	6.2737	1	1. 1109-1129	0	Topology=o	3	REGION 1-20,959-981,1108-1130	4	#	#	#						#
338	Overlap	IPI0012067458N	IPI00120674;IPI00415773;IPI00761784;IPI00876475;IPI00885562;IPI00885645;IPI00989894	Q3U1U4;Q3UJ88;P05555-2	IPI00120674	Q3U1U4;Q3UJ88	Gene_Symbol=Itgam	Uncharacterized protein	AVN#QTGALYQCDYSTSR	58N	GTSVVVAAPQEAKAVNQTGALYQCDYSTSRC	1	4.97861e-58	204.07	204.07	2	968.933	-0.10166	1	2	969.53	5.863	0.56	1349.9	1	-0.5202	7.4356	1	1. 1109-1129	0	Topology=o	3	REGION 1-20,959-981,1108-1130	4	#	#	#						#
339	Overlap	IPI00120674391N	IPI00120674;IPI00415773;IPI00761784;IPI00876475;IPI00886282;IPI00989894	Q3U1U4;Q3UJ88;P05555-2	IPI00120674	Q3U1U4;Q3UJ88	Gene_Symbol=Itgam	Uncharacterized protein	VTFIN#TTR	391N	GGAFLYTSKDKVTFINTTRVDSDMNDAYLGY	1	9.37428e-05	122.51	122.51	2	599.322	-0.32909	0.998	2	478.043	2.331	0.384	806.1	1	-0.4653	4.1504	1	1. 1109-1129	0	Topology=o	3	REGION 1-20,959-981,1108-1130	4	#	#	#						#
340	Overlap	IPI001206741022N	IPI00120674;IPI00415773;IPI00761784;IPI00876475;IPI00886282	Q3U1U4;Q3UJ88;P05555-2	IPI00120674	Q3U1U4;Q3UJ88	Gene_Symbol=Itgam	Uncharacterized protein	TPVLN#CSVAVCK	1022N	PHSNFRDQLERTPVLNCSVAVCKRIQCDLPS	1	1.76658e-27	184.34	184.34	2	675.836	-0.12624	1	2	676.307	4.287	0.368	1688.4	1	1.0068	5.4542	1	1. 1109-1129	0	Topology=o	3	REGION 1-20,959-981,1108-1130	4	#	#	#						#
341	Overlap	IPI0012024574N	IPI00120245;IPI00752080;IPI00918575	P43406;A2AKI5;Q3U4C8;Q80Y67;B7ZCI9	IPI00120245	P43406	Gene_Symbol=Itgav	Integrin alpha-V	AN#TTQPGIVEGGQVLK	74N	STSSRMFLLVGAPKANTTQPGIVEGGQVLKC	1	2.98472e-27	179.14	179.14	2	807.933	0.39996	1	2	808.403	4.171	0.347	748.3	1	0.2947	4.946	2	1. 7-27, 2. 990-1010	1	Topology=o990-1012i	2	REGION 15-37,990-1012	5	#	#	#						#						#
342	Overlap	IPI0011996188N	IPI00119961;IPI00420831	O54965-1;Q3TJV7;O54965-2;Q3UTG4;Q8C4F9;Q8CB78	IPI00119961	O54965-1;Q3TJV7	Gene_Symbol=Rnf13	Isoform 1 of E3 ubiquitin-protein ligase RNF13	DN#SSGTFIVLIR	88N	PENACEPIVPPPLKDNSSGTFIVLIRRLDCN	1	0.00105621	64.55	64.55	2	662.853	-0.1941	1	2	663.244	3.491	0.495	1862.7	1	1.0122	5.7824	2	1. 10-30, 2. 188-208	1	Topology=o182-204i	2	REGION 8-30,184-206	5	#	#												#
343	Overlap	IPI0011980969N	IPI00119809;IPI00648096	Q07797;E9Q5X5	IPI00119809	Q07797	Gene_Symbol=Lgals3bp	Galectin-3-binding protein	ALGYEN#ATQALGR	69N	NLLDAHVVCRALGYENATQALGRAAFGPGKG	1	5.62336e-96	208.82	208.82	2	683.846	-0.65284	1	2	684.242	3.972	0.482	1937.3	1	0.4952	5.9658	0	0	0	Topology=o	0	0	0	#							#	#		#
344	Overlap	IPI00119809398N	IPI00119809	Q07797	IPI00119809	Q07797	Gene_Symbol=Lgals3bp	Galectin-3-binding protein	GLN#LTEDTYKPR	398N	FHTVPVEVLAKYKGLNLTEDTYKPRLYTSST	1	0.00033108	117.23	117.23	2	705.361	-0.052911	1	2	705.775	3.824	0.342	1368.8	1	1.3104	4.9295	0	0	0	Topology=o	0	0	0	#							#	#		#
345	Overlap	IPI00119759198N	IPI00119759	Q920V1	IPI00119759	Q920V1	Gene_Symbol=B3galnt1	UDP-GalNAc:beta-1,3-N-acetylgalactosaminyltransferase 1	YLLNLN#HSEK	198N	VFINTGNLVKYLLNLNHSEKFFTGYPLIDNY	0.972319	5.10519e-09	136.96	136.96	2	617.322	-0.54518	0.9957	2	617.689	2.228	0.235	826.9	2	0.0816	2.5705	1	1. 20-40	1	Topology=i21-43o	1	REGION 19-41	3	#	#					#
346	Overlap	IPI00119759154N	IPI00119759	Q920V1	IPI00119759	Q920V1	Gene_Symbol=B3galnt1	UDP-GalNAc:beta-1,3-N-acetylgalactosaminyltransferase 1	QDFLDTYNN#LTLK	154N	LYGDIIRQDFLDTYNNLTLKTIMAFRWVMEF	0.804638	2.95964e-09	122.78	122.78	2	794.393	1.5519	1	2	794.867	4.917	0.419	1062.1	1	0.1049	6.1141	1	1. 20-40	1	Topology=i21-43o	1	REGION 19-41	3	#	#					#
347	Overlap	IPI00119063730N	IPI00119063;IPI00894573	Q91ZX7;Q3U454;Q811K6;Q8C4T5;Q3U5J2	IPI00119063	Q91ZX7;Q3U454;Q811K6;Q8C4T5	Gene_Symbol=Lrp1	Prolow-density lipoprotein receptor-related protein 1	IETILLN#GTDR	730N	YWVDAFYDRIETILLNGTDRKIVYEGPELNH	1	0.000113595	97.452	97.452	2	624.34	-0.3157	1	2	624.702	3.829	0.42	1540.1	1	0.1366	5.6146	2	1. 2-22, 2. 4425-4445	1	Topology=o4423-4445i	2	REGION 2-24,4423-4445	5	#	#	#		#				#					#	#
348	Overlap	IPI00119063447N	IPI00119063;IPI00894573	Q91ZX7;Q3U454;Q811K6;Q8C4T5;Q3U5J2	IPI00119063	Q91ZX7;Q3U454;Q811K6;Q8C4T5	Gene_Symbol=Lrp1	Prolow-density lipoprotein receptor-related protein 1	FN#STEYQVVTR	447N	ANTQQKTSVIRVNRFNSTEYQVVTRVDKGGA	1	0.000642109	97.69	97.69	2	673.827	0.10468	1	2	674.225	3.747	0.474	1467.7	1	1.0896	5.9446	2	1. 2-22, 2. 4425-4445	1	Topology=o4423-4445i	2	REGION 2-24,4423-4445	5	#	#	#		#				#					#	#
349	Overlap	IPI001190634365N	IPI00119063	Q91ZX7;Q3U454;Q811K6;Q8C4T5	IPI00119063	Q91ZX7;Q3U454;Q811K6;Q8C4T5	Gene_Symbol=Lrp1	Prolow-density lipoprotein receptor-related protein 1	QTGDVTCN#CTDGR	4365N	QGACVVNKQTGDVTCNCTDGRVAPSCLTCID	1	6.44007e-08	106.58	32.734	2	743.793	0.33933	1	2	744.275	3.277	0.495	797.6	1	-0.831	5.5119	2	1. 2-22, 2. 4425-4445	1	Topology=o4423-4445i	2	REGION 2-24,4423-4445	5	#	#	#		#				#					#	#
350	Overlap	IPI001190634076N	IPI00119063	Q91ZX7;Q3U454;Q811K6;Q8C4T5	IPI00119063	Q91ZX7;Q3U454;Q811K6;Q8C4T5	Gene_Symbol=Lrp1	Prolow-density lipoprotein receptor-related protein 1	LN#GTDPIVAADSK	4076N	YWADAKLSVIGSIRLNGTDPIVAADSKRGLS	1	1.34046e-28	173.71	173.71	2	652.335	0.73971	1	2	652.712	4.532	0.516	1429.4	1	0.4962	6.5911	2	1. 2-22, 2. 4425-4445	1	Topology=o4423-4445i	2	REGION 2-24,4423-4445	5	#	#	#		#				#					#	#
351	Overlap	IPI001190633954N	IPI00119063	Q91ZX7;Q3U454;Q811K6;Q8C4T5	IPI00119063	Q91ZX7;Q3U454;Q811K6;Q8C4T5	Gene_Symbol=Lrp1	Prolow-density lipoprotein receptor-related protein 1	GVTHLN#ISGLK	3954N	SNRHRRQIDRGVTHLNISGLKMPRGIAIDWV	1	0.000651442	108.47	108.47	3	381.22	0.65196	0.9982	2	571.663	2.38	0.4	995.2	1	-0.4256	4.0376	2	1. 2-22, 2. 4425-4445	1	Topology=o4423-4445i	2	REGION 2-24,4423-4445	5	#	#	#		#				#					#	#
352	Overlap	IPI001190633840N	IPI00119063	Q91ZX7;Q3U454;Q811K6;Q8C4T5	IPI00119063	Q91ZX7;Q3U454;Q811K6;Q8C4T5	Gene_Symbol=Lrp1	Prolow-density lipoprotein receptor-related protein 1	FGTCSQLCN#NTK	3840N	DINECLRFGTCSQLCNNTKGGHLCSCARNFM	0.999977	1.09779e-34	200.21	200.21	2	716.808	-0.01102	1	2	717.294	4.931	0.561	806	1	-0.9281	7.2759	2	1. 2-22, 2. 4425-4445	1	Topology=o4423-4445i	2	REGION 2-24,4423-4445	5	#	#	#		#				#					#	#
353	Overlap	IPI001190633789N	IPI00119063	Q91ZX7;Q3U454;Q811K6;Q8C4T5	IPI00119063	Q91ZX7;Q3U454;Q811K6;Q8C4T5	Gene_Symbol=Lrp1	Prolow-density lipoprotein receptor-related protein 1	LTSCATN#ASMCGDEAR	3789N	EEDCSIDPKLTSCATNASMCGDEARCVRTEK	1	1.40113e-85	244.05	244.05	2	881.85	0.066387	1	2	874.453	5.404	0.524	2048.3	1	-1.0657	6.9493	2	1. 2-22, 2. 4425-4445	1	Topology=o4423-4445i	2	REGION 2-24,4423-4445	5	#	#	#		#				#					#	#
354	Overlap	IPI001190633334N	IPI00119063	Q91ZX7;Q3U454;Q811K6;Q8C4T5	IPI00119063	Q91ZX7;Q3U454;Q811K6;Q8C4T5	Gene_Symbol=Lrp1	Prolow-density lipoprotein receptor-related protein 1	TCVSN#CTASQFVCK	3334N	PTNFYLGGDGRTCVSNCTASQFVCKNDKCIP	1	3.59297e-46	207.52	207.52	2	832.852	-0.62144	1	2	833.445	4.846	0.548	2328.2	1	-1.1292	6.9163	2	1. 2-22, 2. 4425-4445	1	Topology=o4423-4445i	2	REGION 2-24,4423-4445	5	#	#	#		#				#					#	#
355	Overlap	IPI001190633090N	IPI00119063	Q91ZX7;Q3U454;Q811K6;Q8C4T5	IPI00119063	Q91ZX7;Q3U454;Q811K6;Q8C4T5	Gene_Symbol=Lrp1	Prolow-density lipoprotein receptor-related protein 1	MHLN#GSNVQVLHR	3090N	TDVTTQGSMIRRMHLNGSNVQVLHRTGLSNP	0.978245	7.98299e-12	103.44	103.44	3	503.261	-0.0034525	1	3	503.578	4.019	0.389	743.3	1	-0.3236	6.4633	2	1. 2-22, 2. 4425-4445	1	Topology=o4423-4445i	2	REGION 2-24,4423-4445	5	#	#	#		#				#					#	#
356	Overlap	IPI001190632906N	IPI00119063	Q91ZX7;Q3U454;Q811K6;Q8C4T5	IPI00119063	Q91ZX7;Q3U454;Q811K6;Q8C4T5	Gene_Symbol=Lrp1	Prolow-density lipoprotein receptor-related protein 1	CN#ASSQFLCSSGR	2906N	EAPKNPHCTSPEHKCNASSQFLCSSGRCVAE	1	0.000538515	84.566	84.566	2	738.808	-0.81392	1	2	739.3	4.675	0.585	1942.9	1	0.9391	7.1846	2	1. 2-22, 2. 4425-4445	1	Topology=o4423-4445i	2	REGION 2-24,4423-4445	5	#	#	#		#				#					#	#
357	Overlap	IPI001190632128N	IPI00119063	Q91ZX7;Q3U454;Q811K6;Q8C4T5	IPI00119063	Q91ZX7;Q3U454;Q811K6;Q8C4T5	Gene_Symbol=Lrp1	Prolow-density lipoprotein receptor-related protein 1	DN#ATDSVPLR	2128N	DRTHANGSIKRGCKDNATDSVPLRTGIGVQL	1	1.46254e-09	129.16	87.298	2	545.767	0.39148	0.9999	2	546.075	3.263	0.33	1051.9	1	1.1108	4.588	2	1. 2-22, 2. 4425-4445	1	Topology=o4423-4445i	2	REGION 2-24,4423-4445	5	#	#	#		#				#					#	#
358	Overlap	IPI001190631576N	IPI00119063	Q91ZX7;Q3U454;Q811K6;Q8C4T5	IPI00119063	Q91ZX7;Q3U454;Q811K6;Q8C4T5	Gene_Symbol=Lrp1	Prolow-density lipoprotein receptor-related protein 1	DN#TTCYEFK	1576N	TVSCACPHLMKLHKDNTTCYEFKKFLLYARQ	1	0.00495503	86.898	86.898	2	590.739	1.3235	0.9989	2	591.125	2.459	0.266	270.5	2	1.2108	3.2054	2	1. 2-22, 2. 4425-4445	1	Topology=o4423-4445i	2	REGION 2-24,4423-4445	5	#	#	#		#				#					#	#
359	Overlap	IPI001190631559N	IPI00119063	Q91ZX7;Q3U454;Q811K6;Q8C4T5	IPI00119063	Q91ZX7;Q3U454;Q811K6;Q8C4T5	Gene_Symbol=Lrp1	Prolow-density lipoprotein receptor-related protein 1	GPCSHLCLINYN#R	1559N	NGGRGPCSHLCLINYNRTVSCACPHLMKLHK	0.99382	4.01795e-07	134.56	134.56	2	803.871	0.95077	1	2	804.417	4.631	0.485	1803	1	-0.2746	6.4259	2	1. 2-22, 2. 4425-4445	1	Topology=o4423-4445i	2	REGION 2-24,4423-4445	5	#	#	#		#				#					#	#
360	Overlap	IPI00119029284N	IPI00119029;IPI00623873	Q78IQ7-1;Q3U263;Q78IQ7-2	IPI00119029	Q78IQ7-1;Q3U263	Gene_Symbol=Slc39a4	Putative uncharacterized protein	ASHQDSELHTPHN#SN#SSVWDTLCLSAK	284N	KASHQDSELHTPHNSNSSVWDTLCLSAKDIM	0.792749	0.00499403	49.559	49.559	4	756.846	-0.31883	1	3	1010.4	5.691	0.514	1266.7	1	-0.2616	8.1176	7	1. 5-25, 2. 353-373, 3. 382-402, 4. 430-450, 5. 584-604, 6. 612-632, 7. 643-663	6	Topology=o349-371i378-400o433-455i585-607o612-631i644-666o	8	REGION 2-23,352-374,387-409,432-454,538-560,576-598,614-636,645-667	21	#	#	#		#					#		#			#
361	Overlap	IPI0011898799N	IPI00118987;IPI00857821;IPI00857952	P49935;Q922Q7;D3Z437;D3YVI3	IPI00118987	P49935;Q922Q7	Gene_Symbol=Ctsh	Pro-cathepsin H	FLWSEPQN#CSATK	99N	SFAEIKHKFLWSEPQNCSATKSNYLRGTGPY	1	0.0312837	80.469	80.469	2	785.858	0.3001	0.9725	2	786.365	2.337	0.251	294.1	9	-1.9311	2.3244	0	0	0	Topology=o	0	0	0													#
362	Overlap	IPI00118674611N	IPI00118674	P57716;F6UF97;Q3T9E5;Q3TD54;Q3TDE4;Q3TV74;Q6ZQF2	IPI00118674	P57716;F6UF97;Q3T9E5;Q3TD54;Q3TDE4;Q3TV74;Q6ZQF2	Gene_Symbol=Ncstn	Nicastrin	DLYEYSWVQGPWNSN#R	611N	KDLYEYSWVQGPWNSNRTERLPQCVRSTVRL	0.8706	7.52195e-08	124.09	124.09	2	1008.95	-0.89341	1	2	1009.56	6.324	0.557	1677.8	1	0.3745	7.6206	2	1. 15-35, 2. 669-689	1	Topology=o669-691i	0	0	3	#	#	#		#	#	#						#
363	Overlap	IPI0011867454N	IPI00118674	P57716;F6UF97;Q3T9E5;Q3TD54;Q3TDE4;Q3TV74;Q6ZQF2	IPI00118674	P57716;F6UF97;Q3T9E5;Q3TD54;Q3TDE4;Q3TV74;Q6ZQF2	Gene_Symbol=Ncstn	Nicastrin	LLN#ATHQIGCQSSISGDTGVIHVVEK	54N	IYIPLNKTAPCVRLLNATHQIGCQSSISGDT	1	9.88302e-14	126.88	86.869	3	1127.57	0.30885	1	3	923.366	7.137	0.515	2559.1	1	-0.5288	8.6892	2	1. 15-35, 2. 669-689	1	Topology=o669-691i	0	0	3	#	#	#		#	#	#						#
364	Overlap	IPI00118674529N	IPI00118674	P57716;F6UF97;Q3T9E5;Q3TD54;Q3TDE4;Q3TV74;Q6ZQF2	IPI00118674	P57716;F6UF97;Q3T9E5;Q3TD54;Q3TDE4;Q3TV74;Q6ZQF2	Gene_Symbol=Ncstn	Nicastrin	AN#NSWFQSILK	529N	PQTVTRLLYGFLVRANNSWFQSILKHDLRSY	0.985621	2.3836e-31	197.07	197.07	2	655.835	-0.31333	0.9968	2	656.231	3.417	0.287	965.7	1	0.1372	4.299	2	1. 15-35, 2. 669-689	1	Topology=o669-691i	0	0	3	#	#	#		#	#	#						#
365	Overlap	IPI0011867444N	IPI00118674;IPI00894997	P57716;F6UF97;Q3T9E5;Q3TD54;Q3TDE4;Q3TV74;Q6ZQF2;D6RCJ2	IPI00118674	P57716;F6UF97;Q3T9E5;Q3TD54;Q3TDE4;Q3TV74;Q6ZQF2	Gene_Symbol=Ncstn	Nicastrin	KIYIPLN#K	44N	LCGGNSVERKIYIPLNKTAPCVRLLNATHQI	1	0.00838166	72.234	72.234	2	432.26	0.04137	0.9216	2	496.616	2.641	0.182	480.1	5	-0.4118	2.7709	2	1. 15-35, 2. 669-689	1	Topology=o669-691i	0	0	3	#	#	#		#	#	#						#
366	Overlap	IPI00118674434N	IPI00118674	P57716;F6UF97;Q3T9E5;Q3TD54;Q3TDE4;Q3TV74;Q6ZQF2	IPI00118674	P57716;F6UF97;Q3T9E5;Q3TD54;Q3TDE4;Q3TV74;Q6ZQF2	Gene_Symbol=Ncstn	Nicastrin	N#ISGVVLADHSGSFHNR	434N	QALPPSSLQRFLRARNISGVVLADHSGSFHN	1	2.21477e-33	177.58	177.58	3	604.967	-0.50095	1	2	907.474	4.747	0.496	2059.4	1	-1.1472	6.39	2	1. 15-35, 2. 669-689	1	Topology=o669-691i	0	0	3	#	#	#		#	#	#						#
367	Overlap	IPI00118674386N	IPI00118674	P57716;F6UF97;Q3T9E5;Q3TD54;Q3TDE4;Q3TV74;Q6ZQF2	IPI00118674	P57716;F6UF97;Q3T9E5;Q3TD54;Q3TDE4;Q3TV74;Q6ZQF2	Gene_Symbol=Ncstn	Nicastrin	TSLDLWMHTDPMSQKN#ESVK	386N	TSLDLWMHTDPMSQKNESVKNQVEDLLATLE	1	7.95083e-26	156.11	156.11	3	784.036	0.65165	1	2	1176.32	4.923	0.499	885	1	-0.8776	6.5115	2	1. 15-35, 2. 669-689	1	Topology=o669-691i	0	0	3	#	#	#		#	#	#						#
368	Overlap	IPI00118674128N	IPI00118674	P57716;F6UF97;Q3T9E5;Q3TD54;Q3TDE4;Q3TV74;Q6ZQF2	IPI00118674	P57716;F6UF97;Q3T9E5;Q3TD54;Q3TDE4;Q3TV74;Q6ZQF2	Gene_Symbol=Ncstn	Nicastrin	PN#STSSFSPSVQCPNDGFGIYSNSYGPEFAHCK	128N	TTSRIAGLAVTLAKPNSTSSFSPSVQCPNDG	0.99763	0.00254366	57.509	57.509	4	1145.54	-0.074045	1	3	1215.29	4.533	0.447	730.9	1	-0.0655	6.8	2	1. 15-35, 2. 669-689	1	Topology=o669-691i	0	0	3	#	#	#		#	#	#						#
369	Overlap	IPI00118570453N	IPI00118570	Q80X70;Q99NB3	IPI00118570	Q80X70;Q99NB3	Gene_Symbol=Tcam1	testicular cell adhesion molecule 1	ATQN#HTGTYCCTATNPLGSVSK	453N	NGMIFDLDVPQKATQNHTGTYCCTATNPLGS	0.999998	5.33926e-05	79.69	79.69	3	791.023	0.12809	1	2	1186.79	4.326	0.572	526	1	-1.4733	6.6921	2	1. 2-22, 2. 491-511	1	Topology=o488-510i	2	REGION 1-23,487-508	5	#	#	#
370	Overlap	IPI00118475254N	IPI00118475	P35456-1;Q3U2D1;Q545X5	IPI00118475	P35456-1;Q3U2D1;Q545X5	Gene_Symbol=Plaur	Isoform 1 of Urokinase plasminogen activator surface receptor	GPMNQCLVATGLDVLGN#R	254N	PMNQCLVATGLDVLGNRSYTVRGCATASWCQ	1	8.46653e-16	118.47	118.47	3	639.985	0.17689	1	2	968.103	3.901	0.454	615.4	1	-0.7263	5.546	3	1. 2-22, 2. 78-98, 3. 306-326	1	Topology=o304-326i	2	REGION 7-29,306-327	6	#		#					#	#
371	Overlap	IPI001183331057N	IPI00118333	O70472;A4VCH7;Q9CSR0	IPI00118333	O70472;A4VCH7;Q9CSR0	Gene_Symbol=Tmem131	Transmembrane protein 131	VVNCQEFALSAN#ASR	1057N	YGFKVVNCQEFALSANASRDIVILFTPDFTA	1	1.02086e-24	179.81	179.81	2	834.898	-0.26904	1	2	835.418	5.056	0.6	1652.8	1	-1.0563	7.3234	2	1. 37-57, 2. 1119-1139	2	Topology=o1081-1103i1116-1138o	2	REGION 35-57,1116-1138	6	#	#
372	Overlap	IPI00117986243N	IPI00117986	Q99MR3	IPI00117986	Q99MR3	Gene_Symbol=Slc12a9	Solute carrier family 12 member 9	HGHFTGFN#GSTLR	243N	NASSVPHRHGHFTGFNGSTLRDNLGAGYAED	1	6.05507e-07	120.53	120.53	3	478.565	0.33161	1	2	717.768	3.451	0.566	785.3	1	1.2238	6.1791	13	1. 44-64, 2. 69-89, 3. 120-140, 4. 168-188, 5. 194-214, 6. 263-283, 7. 303-323, 8. 335-355, 9. 395-415, 10. 417-437, 11. 453-473, 12. 476-496, 13. 741-761	11	Topology=i41-63o73-95i116-138o166-188i193-215o263-285i297-319o342-364i377-399o419-441i453-475o	11	REGION 40-62,73-95,122-144,167-189,194-216,262-284,303-325,343-365,395-417,422-444,465-487	35	#	#	#												#
373	Overlap	IPI00117986228N	IPI00117986	Q99MR3	IPI00117986	Q99MR3	Gene_Symbol=Slc12a9	Solute carrier family 12 member 9	PGTN#ASSVPHR	228N	AVGPRNIPLAPRPGTNASSVPHRHGHFTGFN	1	0.0125231	76.143	76.143	3	375.856	0.077699	1	2	563.6	3.36	0.446	477	1	0.02	5.4117	13	1. 44-64, 2. 69-89, 3. 120-140, 4. 168-188, 5. 194-214, 6. 263-283, 7. 303-323, 8. 335-355, 9. 395-415, 10. 417-437, 11. 453-473, 12. 476-496, 13. 741-761	11	Topology=i41-63o73-95i116-138o166-188i193-215o263-285i297-319o342-364i377-399o419-441i453-475o	11	REGION 40-62,73-95,122-144,167-189,194-216,262-284,303-325,343-365,395-417,422-444,465-487	35	#	#	#												#
374	Overlap	IPI0011753434N	IPI00117534	P58242;Q3TLX9;Q8BTC9	IPI00117534	P58242;Q3TLX9;Q8BTC9	Gene_Symbol=Smpdl3b	Acid sphingomyelinase-like phosphodiesterase 3b	FWHISDLHLDPN#YTVSK	34N	QLGRFWHISDLHLDPNYTVSKDPLQVCPSAG	1	2.01095e-05	100.4	100.4	3	692.342	0.24342	1	2	1038.65	4.735	0.542	1320.4	1	-0.1112	6.7196	2	1. 3-23, 2. 433-453	0	Topology=o	2	REGION 1-23,431-453	4								#
375	Overlap	IPI00117534223N	IPI00117534	P58242;Q3TLX9;Q8BTC9	IPI00117534	P58242;Q3TLX9;Q8BTC9	Gene_Symbol=Smpdl3b	Acid sphingomyelinase-like phosphodiesterase 3b	WLGDVLSN#ASR	223N	ADPGEQFRWLGDVLSNASRDGEMVYVIGHVP	1	0.00148029	95.018	95.018	2	610.811	0.36993	1	2	611.17	3.348	0.439	1293.7	1	-0.3397	5.3498	2	1. 3-23, 2. 433-453	0	Topology=o	2	REGION 1-23,431-453	4								#
376	Overlap	IPI00115976727N	IPI00115976	P11688;Q3U7M6;Q80YP5	IPI00115976	P11688;Q3U7M6;Q80YP5	Gene_Symbol=Itga5	Integrin alpha-5	HPGN#FSSLSCDYFAVN#QSR	727N	HPGNFSSLSCDYFAVNQSRQLVCDLGNPMKA	1	7.84673e-10	115.57	115.57	3	731.321	-0.24639	1	2	1097.16	5.853	0.633	981.4	1	-1.0811	7.9651	2	1. 20-40, 2. 1003-1023	1	Topology=o1003-1025i	1	REGION 1003-1025	4	#	#	#						#
377	Overlap	IPI00115976715N	IPI00115976	P11688;Q3U7M6;Q80YP5	IPI00115976	P11688;Q3U7M6;Q80YP5	Gene_Symbol=Itga5	Integrin alpha-5	HPGN#FSSLSCDYFAVN#QSR	715N	APLEAEYSGLVRHPGNFSSLSCDYFAVNQSR	1	7.84673e-10	115.57	115.57	3	731.321	-0.24639	1	2	1097.16	5.853	0.633	981.4	1	-1.0811	7.9651	2	1. 20-40, 2. 1003-1023	1	Topology=o1003-1025i	1	REGION 1003-1025	4	#	#	#						#
378	Overlap	IPI00115976185N	IPI00115976	P11688;Q3U7M6;Q80YP5	IPI00115976	P11688;Q3U7M6;Q80YP5	Gene_Symbol=Itga5	Integrin alpha-5	TEKDPQNDPVGTCYLSTEN#FTR	185N	DPQNDPVGTCYLSTENFTRILEYAPCRSDFG	1	2.25131e-12	121.91	121.91	3	859.055	0.39144	1	3	859.579	5.414	0.531	1143.3	1	0.8429	8.3131	2	1. 20-40, 2. 1003-1023	1	Topology=o1003-1025i	1	REGION 1003-1025	4	#	#	#						#
379	Overlap	IPI00115231333N	IPI00115231;IPI00889900	Q9JIS8;Q3TJG5;Q3TJM8;Q3TLV0;Q3TWV2;Q3TWZ6;Q3U689;Q3U9N0;Q3UDQ8;Q6NXV2;F8WIJ0;Q3TPD4;Q9QY65;Q9QY75	IPI00115231	Q9JIS8;Q3TJG5;Q3TJM8;Q3TLV0;Q3TWV2;Q3TWZ6;Q3U689;Q3U9N0;Q3UDQ8;Q6NXV2	Gene_Symbol=Slc12a4	Putative uncharacterized protein	TVVVDN#ETVATR	333N	SRDQFDICAKTVVVDNETVATRLWTFFCHSP	1	1.52566e-07	139.86	139.86	2	653.84	0.28905	1	2	654.214	3.798	0.518	1703.7	1	-0.7477	6.1973	14	1. 123-143, 2. 151-171, 3. 211-231, 4. 252-272, 5. 278-298, 6. 410-430, 7. 459-479, 8. 500-520, 9. 556-576, 10. 578-598, 11. 614-634, 12. 636-656, 13. 816-836, 14. 848-868	12	Topology=o121-143i155-177o187-209i216-238o253-272i279-298o418-440i453-475o495-517i557-574o578-600i620-642o	12	REGION 119-141,155-177,194-216,220-242,265-287,409-431,458-480,495-517,558-580,583-605,624-646,850-872	38	#	#								#		#			#
380	Overlap	IPI00114274419N	IPI00114274;IPI00989980	O09126;E9Q388;Q8BJC1	IPI00114274	O09126	Gene_Symbol=Sema4d	Semaphorin-4D	DVN#YTQIVVDR	419N	VTPIDNRPKLIKKDVNYTQIVVDRTQALDGT	1	2.23157e-11	138.75	138.75	2	662.835	0.0039905	1	2	663.222	4.017	0.424	1977.4	1	-0.5047	5.7881	2	1. 4-24, 2. 735-755	1	Topology=o733-755i	2	REGION 7-29,732-754	5	#	#							#
381	Overlap	IPI00114274379N	IPI00114274;IPI00989980	O09126;E9Q388;Q8BJC1	IPI00114274	O09126	Gene_Symbol=Sema4d	Semaphorin-4D	AAN#YTSSLNLPDK	379N	TPRPGACIDSEARAANYTSSLNLPDKTLQFV	0.999998	0.000810144	76.262	76.262	2	698.846	0.75414	1	2	699.254	3.878	0.351	1288.6	1	0.0523	4.9389	2	1. 4-24, 2. 735-755	1	Topology=o733-755i	2	REGION 7-29,732-754	5	#	#							#
382	Overlap	IPI0011425695N	IPI00114256;IPI00380812	O09117-1;Q3U4T9;O09117-2;Q3TVX7	IPI00114256	O09117-1;Q3U4T9	Gene_Symbol=Sypl	Isoform 1 of Synaptophysin-like protein 1	LNQASFHTPPN#VSVCDVNWEK	95N	GYPFRLNQASFHTPPNVSVCDVNWEKHVLIG	0.999999	5.10249e-43	179.87	179.87	3	815.718	0.40808	1	3	816.227	6.191	0.486	1672.3	1	-0.0826	8.2005	4	1. 35-55, 2. 118-138, 3. 155-175, 4. 213-233	3	Topology=i118-140o150-172i213-235o	4	REGION 28-50,120-142,150-172,202-224	11	#	#			#					#					#
383	Overlap	IPI0011425672N	IPI00114256;IPI00380812;IPI00881694	O09117-1;Q3U4T9;O09117-2;Q3TVX7;D6RFU9	IPI00114256	O09117-1;Q3U4T9	Gene_Symbol=Sypl	Isoform 1 of Synaptophysin-like protein 1	VGVNKN#QTVTATFGYPFR	72N	KTEIQVNCPKVGVNKNQTVTATFGYPFRLNQ	1	2.64787e-38	222.74	222.74	2	752.869	-0.68641	1	2	1002.12	5.471	0.636	2465.7	1	-1.7418	7.8025	4	1. 35-55, 2. 118-138, 3. 155-175, 4. 213-233	3	Topology=i118-140o150-172i213-235o	4	REGION 28-50,120-142,150-172,202-224	11	#	#			#					#					#
384	Overlap	IPI0011394994N	IPI00113949;IPI00620020;IPI00828409;IPI00957127	E9QMN7;Q3T9F8;Q3TDR5;Q61238;Q64381;P42082-1;Q549Q9;Q91YV7;P42082-2	IPI00113949	E9QMN7;Q3T9F8;Q3TDR5;Q61238;Q64381	Gene_Symbol=Cd86	Uncharacterized protein	AQN#ISLSELVVFWQDQQK	94N	FNGTAYLPCPFTKAQNISLSELVVFWQDQQK	1	2.57082e-20	170.11	127.83	3	712.7	-0.32618	1	2	1069.19	6.417	0.543	2074.3	1	0.7071	7.5581	2	1. 53-73, 2. 292-312	2	Topology=i48-70o293-310i	2	REGION 46-68,293-312	6	#	#	#						#
385	Overlap	IPI00113949278N	IPI00113949;IPI00620020;IPI00828409	E9QMN7;Q3T9F8;Q3TDR5;Q61238;Q64381;P42082-1;Q549Q9;Q91YV7;P42082-2	IPI00113949	E9QMN7;Q3T9F8;Q3TDR5;Q61238;Q64381	Gene_Symbol=Cd86	Uncharacterized protein	ISSKPLN#FTQEFPSPQTYWK	278N	CVLETESMKISSKPLNFTQEFPSPQTYWKEI	1	0.0561827	61.648	61.648	3	801.07	-1.0111	1	2	1201.84	3.659	0.534	631	1	-1.1809	5.9562	2	1. 53-73, 2. 292-312	2	Topology=i48-70o293-310i	2	REGION 46-68,293-312	6	#	#	#						#
386	Overlap	IPI00113949201N	IPI00113949;IPI00620020;IPI00828409	E9QMN7;Q3T9F8;Q3TDR5;Q61238;Q64381;P42082-1;Q549Q9;Q91YV7;P42082-2	IPI00113949	E9QMN7;Q3T9F8;Q3TDR5;Q61238;Q64381	Gene_Symbol=Cd86	Uncharacterized protein	LAQN#VTGNSGIN#LTCTSK	201N	PEIKLAQNVTGNSGINLTCTSKQGHPKPKKM	1	3.25205e-89	231.86	231.86	2	942.461	0.64855	1	2	943.035	6.664	0.585	1934.1	1	-0.1495	7.9687	2	1. 53-73, 2. 292-312	2	Topology=i48-70o293-310i	2	REGION 46-68,293-312	6	#	#	#						#
387	Overlap	IPI00113949193N	IPI00113949;IPI00620020;IPI00828409	E9QMN7;Q3T9F8;Q3TDR5;Q61238;Q64381;P42082-1;Q549Q9;Q91YV7;P42082-2	IPI00113949	E9QMN7;Q3T9F8;Q3TDR5;Q61238;Q64381	Gene_Symbol=Cd86	Uncharacterized protein	LAQN#VTGNSGIN#LTCTSK	193N	SVIANFSEPEIKLAQNVTGNSGINLTCTSKQ	1	3.25205e-89	231.86	231.86	2	942.461	0.64855	1	2	943.035	6.664	0.585	1934.1	1	-0.1495	7.9687	2	1. 53-73, 2. 292-312	2	Topology=i48-70o293-310i	2	REGION 46-68,293-312	6	#	#	#						#
388	Overlap	IPI00113949139N	IPI00113949;IPI00620020;IPI00828409;IPI00957127	E9QMN7;Q3T9F8;Q3TDR5;Q61238;Q64381;P42082-1;Q549Q9;Q91YV7;P42082-2	IPI00113949	E9QMN7;Q3T9F8;Q3TDR5;Q61238;Q64381	Gene_Symbol=Cd86	Uncharacterized protein	TSFDRNN#WTLR	139N	SVNAKYLGRTSFDRNNWTLRLHNVQIKDMGS	0.999542	2.02029e-06	124.32	124.32	2	403.706	-0.14405	0.9899	3	471.841	2.759	0.36	365	1	-1.0225	5.181	2	1. 53-73, 2. 292-312	2	Topology=i48-70o293-310i	2	REGION 46-68,293-312	6	#	#	#						#
389	Overlap	IPI001138029N	IPI00113802	O09047;Q3U4N3;Q5U7A4;Q8C6R2	IPI00113802	O09047;Q3U4N3;Q5U7A4;Q8C6R2	Gene_Symbol=C3ar1	C3a anaphylatoxin chemotactic receptor	MESFDADTN#STDLHSR	9N	_______MESFDADTNSTDLHSRPLFQPQDI	1	2.99524e-06	101.96	101.96	2	935.886	-0.31283	0.998	2	915.438	3.101	0.368	147.9	4	1.0643	4.0133	6	1. 27-47, 2. 64-84, 3. 93-113, 4. 138-158, 5. 334-354, 6. 368-388	7	Topology=o24-46i59-81o96-118i138-160o331-353i373-395o410-432i	7	REGION 26-48,60-82,99-121,142-163,329-351,375-397,408-430	20	#	#	#						#		#
390	Overlap	IPI00113528172N	IPI00113528;IPI00226260;IPI00990725	Q9ET30;Q571B0;Q8C6F5;Q3UH23	IPI00113528	Q9ET30;Q571B0	Gene_Symbol=Tm9sf3	Transmembrane 9 superfamily member 3	IVDVN#LTSEGK	172N	KKLEIGFNGNRIVDVNLTSEGKVKLVPNTKI	1	5.07044e-24	171.32	171.32	2	589.313	-0.062817	1	2	589.655	4.229	0.486	1170.5	1	0.1301	6.3965	9	1. 4-24, 2. 227-247, 3. 292-312, 4. 357-377, 5. 395-415, 6. 445-465, 7. 476-496, 8. 517-537, 9. 553-573	9	Topology=o221-243i287-309o324-346i358-380o390-412i446-468o483-505i512-534o549-571i	9	REGION 1-22,223-245,289-311,358-380,392-414,445-467,481-503,517-538,550-572	27	#	#
391	Overlap	IPI0011314553N	IPI00113145;IPI00652581	Q3UG79;Q9CZU9;Q3TMY3;Q3TTH7	IPI00113145	Q3UG79;Q9CZU9	Gene_Symbol=2610524H06Rik;1500011B03Rik	hypothetical protein LOC330173	GN#WSQELDR	53N	VLRRQSLDLSNYLKGNWSQELDRLHKELQIQ	1	0.0172391	62.303	62.303	2	554.251	-0.41148	0.975	2	554.569	2.162	0.09	647.9	1	-0.4583	1.6414	2	1. 2-22, 2. 99-119	1	Topology=o99-121i	2	REGION 1-23,100-122	5
392	Overlap	IPI0011261498N	IPI00112614	P41233;Q8BPY1	IPI00112614	P41233;Q8BPY1	Gene_Symbol=Abca1	ATP-binding cassette sub-family A member 1	YPTPGEAPGVVGNFN#K	98N	RYPTPGEAPGVVGNFNKSIVSRLFSDAQRLL	0.799642	0.0184926	50.305	50.305	2	825.406	0.40504	1	2	825.904	4.798	0.441	1879.4	1	-0.7682	6.0168	15	1. 25-45, 2. 641-661, 3. 690-710, 4. 716-736, 5. 745-765, 6. 777-797, 7. 821-841, 8. 1037-1057, 9. 1347-1367, 10. 1656-1676, 11. 1705-1725, 12. 1729-1749, 13. 1768-1788, 14. 1802-1822, 15. 1853-1873	13	Topology=i25-47o639-661i681-703o718-740i745-767o777-797i818-840o1346-1368i1655-1677o1702-1724i1737-1759o1769-1791i1848-1870o	13	REGION 23-44,640-662,681-703,717-739,745-767,773-794,821-843,1348-1370,1651-1673,1718-1740,1764-1786,1800-1822,1852-1873	41	#	#	#		#		#		#	#		#			#
393	Overlap	IPI00112614489N	IPI00112614	P41233;Q8BPY1	IPI00112614	P41233;Q8BPY1	Gene_Symbol=Abca1	ATP-binding cassette sub-family A member 1	EAFN#ETNQAIQTISR	489N	VQSPNGSVYTWREAFNETNQAIQTISRFMEC	0.999873	7.22974e-05	97.836	97.836	2	862.92	-0.45164	1	2	863.417	4.672	0.427	1526.9	1	-0.7534	5.8416	15	1. 25-45, 2. 641-661, 3. 690-710, 4. 716-736, 5. 745-765, 6. 777-797, 7. 821-841, 8. 1037-1057, 9. 1347-1367, 10. 1656-1676, 11. 1705-1725, 12. 1729-1749, 13. 1768-1788, 14. 1802-1822, 15. 1853-1873	13	Topology=i25-47o639-661i681-703o718-740i745-767o777-797i818-840o1346-1368i1655-1677o1702-1724i1737-1759o1769-1791i1848-1870o	13	REGION 23-44,640-662,681-703,717-739,745-767,773-794,821-843,1348-1370,1651-1673,1718-1740,1764-1786,1800-1822,1852-1873	41	#	#	#		#		#		#	#		#			#
394	Overlap	IPI00112614478N	IPI00112614	P41233;Q8BPY1	IPI00112614	P41233;Q8BPY1	Gene_Symbol=Abca1	ATP-binding cassette sub-family A member 1	NPEDVQSPN#GSVYTWR	478N	IMAFLAKNPEDVQSPNGSVYTWREAFNETNQ	1	8.50754e-06	86.548	86.548	2	926.423	0.078565	1	2	926.967	4.924	0.498	2105.7	1	-0.0938	6.5047	15	1. 25-45, 2. 641-661, 3. 690-710, 4. 716-736, 5. 745-765, 6. 777-797, 7. 821-841, 8. 1037-1057, 9. 1347-1367, 10. 1656-1676, 11. 1705-1725, 12. 1729-1749, 13. 1768-1788, 14. 1802-1822, 15. 1853-1873	13	Topology=i25-47o639-661i681-703o718-740i745-767o777-797i818-840o1346-1368i1655-1677o1702-1724i1737-1759o1769-1791i1848-1870o	13	REGION 23-44,640-662,681-703,717-739,745-767,773-794,821-843,1348-1370,1651-1673,1718-1740,1764-1786,1800-1822,1852-1873	41	#	#	#		#		#		#	#		#			#
395	Overlap	IPI001126141637N	IPI00112614	P41233;Q8BPY1	IPI00112614	P41233;Q8BPY1	Gene_Symbol=Abca1	ATP-binding cassette sub-family A member 1	GENPSQYGITAFNHPLN#LTK	1637N	ENPSQYGITAFNHPLNLTKQQLSEVALMTTS	0.846349	0.000463008	71.685	71.685	3	735.367	-0.37705	0.9792	2	1103.2	2.382	0.187	164	1	0.7127	2.2435	15	1. 25-45, 2. 641-661, 3. 690-710, 4. 716-736, 5. 745-765, 6. 777-797, 7. 821-841, 8. 1037-1057, 9. 1347-1367, 10. 1656-1676, 11. 1705-1725, 12. 1729-1749, 13. 1768-1788, 14. 1802-1822, 15. 1853-1873	13	Topology=i25-47o639-661i681-703o718-740i745-767o777-797i818-840o1346-1368i1655-1677o1702-1724i1737-1759o1769-1791i1848-1870o	13	REGION 23-44,640-662,681-703,717-739,745-767,773-794,821-843,1348-1370,1651-1673,1718-1740,1764-1786,1800-1822,1852-1873	41	#	#	#		#		#		#	#		#			#
396	Overlap	IPI00111960470N	IPI00111960;IPI00649103	P70699;A2AFL4;A2AFL5	IPI00111960	P70699;A2AFL4	Gene_Symbol=Gaa	Lysosomal alpha-glucosidase	GVFITN#ETGQPLIGK	470N	YRPYDEGLRRGVFITNETGQPLIGKVWPGTT	1	9.88859e-19	163.23	163.23	2	788.927	-0.1983	1	2	789.399	4.874	0.567	1767.6	1	-0.6786	6.9817	2	1. 13-33, 2. 693-713	1	Topology=i7-29o	0	0	3	#
397	Overlap	IPI00111960390N	IPI00111960;IPI00649103;IPI00649278	P70699;A2AFL4;A2AFL5;A2AFL6;F6VEG4	IPI00111960	P70699;A2AFL4	Gene_Symbol=Gaa	Lysosomal alpha-glucosidase	QVVEN#MTR	390N	RWGYSSTAIVRQVVENMTRTHFPLDVQWNDL	1	0.0149113	75.825	75.825	2	490.242	0.99054	0.9898	2	490.558	2.276	0.234	195.4	1	1.5434	2.9728	2	1. 13-33, 2. 693-713	1	Topology=i7-29o	0	0	3	#
398	Overlap	IPI00111960140N	IPI00111960;IPI00649375	P70699;A2AFL4;A2AFL3	IPI00111960	P70699;A2AFL4	Gene_Symbol=Gaa	Lysosomal alpha-glucosidase	LEN#LSSTESGYTATLTR	140N	PWCFFPPSYPSYRLENLSSTESGYTATLTRT	1	0.000164614	59.9	59.9	2	923.452	-0.045312	1	2	923.983	5.51	0.6	3248.3	1	-0.2258	7.5585	2	1. 13-33, 2. 693-713	1	Topology=i7-29o	0	0	3	#
399	Overlap	IPI00111856168N	IPI00111856;IPI00623759;IPI00988804	P26151;F7B048;E9Q4Y7	IPI00111856	P26151	Gene_Symbol=Fcgr1	High affinity immunoglobulin gamma Fc receptor I	TN#LSHSGIYHCSGTGR	168N	SFQFSSDSEVAILKTNLSHSGIYHCSGTGRH	1	3.1178e-23	171.09	94.01	2	875.397	-0.31051	1	2	875.935	4.452	0.588	1309.1	1	-1.3095	6.8877	2	1. 10-30, 2. 299-319	1	Topology=o298-320i	2	REGION 16-38,299-321	5	#	#	#						#		#				#
400	Overlap	IPI00111286188N	IPI00111286	Q9CYA0	IPI00111286	Q9CYA0	Gene_Symbol=Creld2	Cysteine-rich with EGF-like domain protein 2	N#ETHSICSACDESCK	188N	PLCIDCTDGFFSLQRNETHSICSACDESCKT	1	4.66945e-121	280.5	280.5	2	900.84	-0.36623	1	2	901.455	4.184	0.554	1355.2	1	-1.29	6.4692	1	1. 3-23	0	Topology=o	1	REGION 1-20	2						#		#						#
401	Overlap	IPI00111228617N	IPI00111228	Q9EQJ0-1;Q3UV38	IPI00111228	Q9EQJ0-1;Q3UV38	Gene_Symbol=Tpcn1	Isoform 1 of Two pore calcium channel protein 1	FIN#HTVGN#K	617N	STVADAYRFINHTVGNKTKVEEGYYYLNNFD	1	0.0138829	56.432	56.432	3	345.846	0.3879	0.9916	2	518.573	2.431	0.225	806.7	1	0.134	3.0065	12	1. 108-128, 2. 143-163, 3. 174-194, 4. 199-219, 5. 235-255, 6. 301-321, 7. 446-466, 8. 478-498, 9. 508-528, 10. 530-550, 11. 564-584, 12. 668-688	10	Topology=i101-123o143-165i236-255o299-321i444-466o476-498i505-527o568-590i635-654o669-691i	10	REGION 105-127,138-159,185-207,231-253,299-321,447-468,477-499,520-542,563-585,670-692	32	#	#								#		#			#
402	Overlap	IPI00111228612N	IPI00111228	Q9EQJ0-1;Q3UV38	IPI00111228	Q9EQJ0-1;Q3UV38	Gene_Symbol=Tpcn1	Isoform 1 of Two pore calcium channel protein 1	FIN#HTVGN#K	612N	NCCNTSTVADAYRFINHTVGNKTKVEEGYYY	1	0.0138829	56.432	56.432	3	345.846	0.3879	0.9916	2	518.573	2.431	0.225	806.7	1	0.134	3.0065	12	1. 108-128, 2. 143-163, 3. 174-194, 4. 199-219, 5. 235-255, 6. 301-321, 7. 446-466, 8. 478-498, 9. 508-528, 10. 530-550, 11. 564-584, 12. 668-688	10	Topology=i101-123o143-165i236-255o299-321i444-466o476-498i505-527o568-590i635-654o669-691i	10	REGION 105-127,138-159,185-207,231-253,299-321,447-468,477-499,520-542,563-585,670-692	32	#	#								#		#			#
403	Overlap	IPI00111228600N	IPI00111228	Q9EQJ0-1;Q3UV38	IPI00111228	Q9EQJ0-1;Q3UV38	Gene_Symbol=Tpcn1	Isoform 1 of Two pore calcium channel protein 1	LTPNCCN#TSTVADAYR	600N	VGMEFFNGRLTPNCCNTSTVADAYRFINHTV	0.96953	3.55004e-07	122.1	122.1	2	923.403	-0.85232	1	2	924.008	4.26	0.605	344.6	1	-0.1555	6.8916	12	1. 108-128, 2. 143-163, 3. 174-194, 4. 199-219, 5. 235-255, 6. 301-321, 7. 446-466, 8. 478-498, 9. 508-528, 10. 530-550, 11. 564-584, 12. 668-688	10	Topology=i101-123o143-165i236-255o299-321i444-466o476-498i505-527o568-590i635-654o669-691i	10	REGION 105-127,138-159,185-207,231-253,299-321,447-468,477-499,520-542,563-585,670-692	32	#	#								#		#			#
404	Overlap	IPI00110852191N	IPI00110852;IPI00755329	E9Q9A7;Q52PE3;Q9CY50;A8C1W9;Q3TV94	IPI00110852	E9Q9A7;Q52PE3	Gene_Symbol=Ssr1	Translocon-associated protein alpha, muscle specific isoform	DLNGNVFQDAVFN#QTVTVIER	191N	NYKDLNGNVFQDAVFNQTVTVIEREDGLDGE	1	9.25548e-61	154.34	154.34	3	794.732	-0.25297	1	2	1192.3	6.106	0.62	2104.9	1	-0.9544	7.9857	2	1. 7-27, 2. 209-229	1	Topology=o207-229i	2	REGION 7-29,206-228	5	#	#				#
405	Overlap	IPI00110852136N	IPI00110852;IPI00755329	E9Q9A7;Q52PE3;Q9CY50;A8C1W9;Q3TV94	IPI00110852	E9Q9A7;Q52PE3	Gene_Symbol=Ssr1	Translocon-associated protein alpha, muscle specific isoform	YPQDYQFYIQN#FTALPLNTVVPPQR	136N	DASFRYPQDYQFYIQNFTALPLNTVVPPQRQ	0.999998	1.05787e-07	94.259	94.259	3	1005.84	-0.15313	1	2	1509.19	5.989	0.506	859.4	1	0.9629	7.0986	2	1. 7-27, 2. 209-229	1	Topology=o207-229i	2	REGION 7-29,206-228	5	#	#				#
406	Overlap	IPI0010994670N	IPI00109946;IPI00404733	P18181;Q18PH8;Q3UK50;Q6P905;F8WHM0;Q8C2T1;Q9R1N8;Q9WTK9	IPI00109946	P18181;Q18PH8;Q3UK50;Q6P905	Gene_Symbol=Cd48	CD48 antigen	ILEYNYN#STK	70N	TWLHTKNQKILEYNYNSTKTIFESEFKGRVY	0.999889	2.17992e-05	132.17	132.17	2	624.306	-0.25726	1	2	624.679	3.525	0.43	628.3	1	-0.4787	5.5595	2	1. 3-23, 2. 219-239	0	Topology=o	2	REGION 1-23,219-240	4	#		#
407	Overlap	IPI00109946203N	IPI00109946	P18181;Q18PH8;Q3UK50;Q6P905	IPI00109946	P18181;Q18PH8;Q3UK50;Q6P905	Gene_Symbol=Cd48	CD48 antigen	N#DTVYFTLPCDLAR	203N	STFYTCQVSNPVSSKNDTVYFTLPCDLARSS	0.999649	5.89367e-05	74.748	74.748	3	1125.19	-0.028799	0.9992	2	844.939	2.807	0.307	280.5	1	-0.138	3.6289	2	1. 3-23, 2. 219-239	0	Topology=o	2	REGION 1-23,219-240	4	#		#
408	Overlap	IPI00109946186N	IPI00109946	P18181;Q18PH8;Q3UK50;Q6P905	IPI00109946	P18181;Q18PH8;Q3UK50;Q6P905	Gene_Symbol=Cd48	CD48 antigen	SPGYVLDLIVTPQN#K	186N	KKSPGYVLDLIVTPQNKSTFYTCQVSNPVSS	1	7.43297e-05	98.439	98.439	3	592.333	0.21053	1	2	824.444	5.184	0.51	2545.2	1	-0.3089	6.7332	2	1. 3-23, 2. 219-239	0	Topology=o	2	REGION 1-23,219-240	4	#		#
409	Overlap	IPI00109946136N	IPI00109946	P18181;Q18PH8;Q3UK50;Q6P905	IPI00109946	P18181;Q18PH8;Q3UK50;Q6P905	Gene_Symbol=Cd48	CD48 antigen	PSIEIN#KTEASTDSCHLR	136N	TLEVFDPVPKPSIEINKTEASTDSCHLRLSC	1	5.69595e-44	191.21	191.21	3	687.665	-0.51845	1	2	1031.62	5.596	0.475	2756.7	1	0.6172	6.6862	2	1. 3-23, 2. 219-239	0	Topology=o	2	REGION 1-23,219-240	4	#		#
410	Overlap	IPI00109254191N	IPI00109254	Q9EP73;Q3U472	IPI00109254	Q9EP73;Q3U472	Gene_Symbol=Cd274	Programmed cell death 1 ligand 1	TEGMLLN#VTSSLR	191N	GKRSVTTSRTEGMLLNVTSSLRVNATANDVF	1	0.00550809	57.804	57.804	2	712.371	-1.2882	0.984	2	712.821	2.191	0.224	525.2	1	-1.0212	2.3799	2	1. 3-23, 2. 240-260	1	Topology=o238-260i	2	REGION 1-23,239-260	5	#	#	#						#
411	Overlap	IPI00109108596N	IPI00109108	P46978;Q3TG02;Q3TUR1;Q3TVN9;Q3U547;Q3U573;Q3U9H4;Q3UA28;Q5U412;Q8BMP9;Q8BWT4	IPI00109108	P46978;Q3TG02;Q3TUR1;Q3TVN9;Q3U547;Q3U573;Q3U9H4;Q3UA28;Q5U412;Q8BMP9;Q8BWT4	Gene_Symbol=Stt3a	Putative uncharacterized protein	TILVDNNTWN#NTHISR	596N	TAMANRTILVDNNTWNNTHISRVGQAMASTE	0.982373	1.33667e-23	183.41	183.41	2	950.974	-0.20866	1	2	951.526	5.596	0.502	2176	1	-0.0127	6.8838	12	1. 63-83, 2. 163-183, 3. 189-209, 4. 214-234, 5. 260-280, 6. 284-304, 7. 347-367, 8. 407-427, 9. 436-456, 10. 458-478, 11. 503-523, 12. 617-637	12	Topology=i64-86o131-153i160-179o189-211i218-235o250-272i284-306o316-334i346-368o409-431i452-474o504-526i	11	REGION 134-156,162-184,186-208,219-241,258-280,287-309,347-369,411-431,434-456,459-481,501-523	35	#	#				#
412	Overlap	IPI00109108592N	IPI00109108	P46978;Q3TG02;Q3TUR1;Q3TVN9;Q3U547;Q3U573;Q3U9H4;Q3UA28;Q5U412;Q8BMP9;Q8BWT4	IPI00109108	P46978;Q3TG02;Q3TUR1;Q3TVN9;Q3U547;Q3U573;Q3U9H4;Q3UA28;Q5U412;Q8BMP9;Q8BWT4	Gene_Symbol=Stt3a	Putative uncharacterized protein	TILVDN#NTWN#NTHISR	592N	GYQITAMANRTILVDNNTWNNTHISRVGQAM	0.828315	3.90175e-05	91.355	91.355	3	635.314	0.13598	0.9999	2	953.02	3.856	0.408	408.3	5	1.519	4.8574	12	1. 63-83, 2. 163-183, 3. 189-209, 4. 214-234, 5. 260-280, 6. 284-304, 7. 347-367, 8. 407-427, 9. 436-456, 10. 458-478, 11. 503-523, 12. 617-637	12	Topology=i64-86o131-153i160-179o189-211i218-235o250-272i284-306o316-334i346-368o409-431i452-474o504-526i	11	REGION 134-156,162-184,186-208,219-241,258-280,287-309,347-369,411-431,434-456,459-481,501-523	35	#	#				#
413	Overlap	IPI00109108585N	IPI00109108	P46978;Q3TG02;Q3TUR1;Q3TVN9;Q3U547;Q3U573;Q3U9H4;Q3UA28;Q5U412;Q8BMP9;Q8BWT4	IPI00109108	P46978;Q3TG02;Q3TUR1;Q3TVN9;Q3U547;Q3U573;Q3U9H4;Q3UA28;Q5U412;Q8BMP9;Q8BWT4	Gene_Symbol=Stt3a	Putative uncharacterized protein	VMSWWDYGYQITAMAN#R	585N	VMSWWDYGYQITAMANRTILVDNNTWNNTHI	1	7.61991e-27	115.34	115.34	2	1047.97	2.2573	1	2	1048.68	4.96	0.549	2107.1	1	0.6706	6.8978	12	1. 63-83, 2. 163-183, 3. 189-209, 4. 214-234, 5. 260-280, 6. 284-304, 7. 347-367, 8. 407-427, 9. 436-456, 10. 458-478, 11. 503-523, 12. 617-637	12	Topology=i64-86o131-153i160-179o189-211i218-235o250-272i284-306o316-334i346-368o409-431i452-474o504-526i	11	REGION 134-156,162-184,186-208,219-241,258-280,287-309,347-369,411-431,434-456,459-481,501-523	35	#	#				#
414	Overlap	IPI0010884484N	IPI00108844;IPI00828820	P24668;Q3UF03;Q3UKQ5;A2NWD6	IPI00108844	P24668;Q3UF03;Q3UKQ5	Gene_Symbol=M6pr	Cation-dependent mannose-6-phosphate receptor	EASN#HSSGAGLVQINK	84N	SDTYSYIFRVCREASNHSSGAGLVQINKSND	1	1.9731e-44	226.93	226.93	2	807.902	0.22311	1	2	808.361	4.673	0.452	1153.7	1	0.0578	6.0251	2	1. 6-26, 2. 191-211	1	Topology=o189-211i	2	REGION 3-25,187-209	5	#	#						#	#	#		#			#
415	Overlap	IPI0010884458N	IPI00108844	P24668;Q3UF03;Q3UKQ5	IPI00108844	P24668;Q3UF03;Q3UKQ5	Gene_Symbol=M6pr	Cation-dependent mannose-6-phosphate receptor	LRPLFN#K	58N	SKNEVALLERLRPLFNKSFESTVGQGSDTYS	1	0.00420468	110.63	110.63	2	445.771	0.40551	0.9751	2	446.044	2.623	0.213	508.3	2	0.6525	3.3208	2	1. 6-26, 2. 191-211	1	Topology=o189-211i	2	REGION 3-25,187-209	5	#	#						#	#	#		#			#
416	Overlap	IPI00108844114N	IPI00108844	P24668;Q3UF03;Q3UKQ5	IPI00108844	P24668;Q3UF03;Q3UKQ5	Gene_Symbol=M6pr	Cation-dependent mannose-6-phosphate receptor	IN#ETHIFN#GSNWIMLIYK	114N	DKETVVGRINETHIFNGSNWIMLIYKGGDEY	0.992461	3.26605e-06	115.5	115.5	3	733.702	0.29491	1	3	734.177	5.622	0.485	1750.4	1	0.038	8.1127	2	1. 6-26, 2. 191-211	1	Topology=o189-211i	2	REGION 3-25,187-209	5	#	#						#	#	#		#			#
417	Overlap	IPI00108844108N	IPI00108844	P24668;Q3UF03;Q3UKQ5	IPI00108844	P24668;Q3UF03;Q3UKQ5	Gene_Symbol=M6pr	Cation-dependent mannose-6-phosphate receptor	IN#ETHIFN#GSNWIMLIYK	108N	QINKSNDKETVVGRINETHIFNGSNWIMLIY	0.999892	3.26605e-06	115.5	68.567	2	1100.05	0.1062	1	3	734.177	5.622	0.485	1750.4	1	0.038	8.1127	2	1. 6-26, 2. 191-211	1	Topology=o189-211i	2	REGION 3-25,187-209	5	#	#						#	#	#		#			#
418	Overlap	IPI00108811289N	IPI00108811	P17439	IPI00108811	P17439	Gene_Symbol=Gba	Glucosylceramidase	DLGPALAN#SSHDVK	289N	HQRDFISRDLGPALANSSHDVKLLMLDDQRL	1	3.18434e-25	176.4	176.4	2	713.857	0.62446	1	2	714.269	3.75	0.442	958.9	1	0.443	5.4251	0	0	0	Topology=o	0	0	0	#													#
419	Overlap	IPI00108811165N	IPI00108811	P17439	IPI00108811	P17439	Gene_Symbol=Gba	Glucosylceramidase	VYTYADTPNDFQLSN#FSLPEEDTK	165N	RVYTYADTPNDFQLSNFSLPEEDTKLKIPLI	0.999827	2.38581e-07	90.534	90.534	2	1399.13	0.26232	1	2	1399.97	4.33	0.46	754.2	1	-0.1435	5.8752	0	0	0	Topology=o	0	0	0	#													#
420	Overlap	IPI00108041171N	IPI00108041	P70302;Q3TUX9	IPI00108041	P70302;Q3TUX9	Gene_Symbol=Stim1	Stromal interaction molecule 1	LAVTN#TTMTGTVLK	171N	KLQLTGHAMPRLAVTNTTMTGTVLKMTDRSH	1	1.17923e-20	179.79	179.79	2	726.897	0.20999	1	2	727.361	4.762	0.482	2372.8	1	-0.0025	6.3845	2	1. 3-23, 2. 211-231	1	Topology=i214-232o	2	REGION 1-23,210-231	5	#	#	#			#								#	#
421	Overlap	IPI00108003491N	IPI00108003;IPI00875061	P09581;Q0P635;Q3U1X4;Q3U1Y3;Q3U210;Q3U3W0;Q3U4N8;Q3UKC6;Q6NXV8;Q3TAZ7;Q548R0	IPI00108003	P09581;Q0P635;Q3U1X4;Q3U1Y3;Q3U210;Q3U3W0;Q3U4N8;Q3UKC6;Q6NXV8	Gene_Symbol=Csf1r	Macrophage colony-stimulating factor 1 receptor	THNSVGN#SSQYFR	491N	KHNMTYFCKTHNSVGNSSQYFRAVSLGQSKQ	0.999799	0.000390853	90.412	90.412	3	500.563	0.38662	1	3	500.852	4.546	0.443	620.9	1	-1.027	7.4309	1	1. 516-536	1	Topology=o513-535i	1	REGION 514-535	3	#	#	#						#		#
422	Overlap	IPI00108003449N	IPI00108003;IPI00875061	P09581;Q0P635;Q3U1X4;Q3U1Y3;Q3U210;Q3U3W0;Q3U4N8;Q3UKC6;Q6NXV8;Q3TAZ7;Q548R0	IPI00108003	P09581;Q0P635;Q3U1X4;Q3U1Y3;Q3U210;Q3U3W0;Q3U4N8;Q3UKC6;Q6NXV8	Gene_Symbol=Csf1r	Macrophage colony-stimulating factor 1 receptor	CDEAQALQVWN#DTHPEVLSQKPFDK	449N	GHTDRCDEAQALQVWNDTHPEVLSQKPFDKV	1	7.68778e-38	161.47	161.47	3	986.799	0.25653	1	3	987.409	6.136	0.584	1386	1	-1.0164	9.0923	1	1. 516-536	1	Topology=o513-535i	1	REGION 514-535	3	#	#	#						#		#
423	WCC_only	IPI00108098131N	IPI00108098;IPI00758376;IPI00750994	P40237;Q3UII2;A2AIJ1;A2AIJ2	IPI00108098	P40237;Q3UII2	Gene_Symbol=Cd82	CD82 antigen	NYTAN#ATSSR	131N	EMGNTVMDIIRNYTANATSSREEAWDYVQAQ	0.999199	0.0392228	39.917	39.917	2	544.249	2.9841										4	1. 15-35, 2. 52-72, 3. 84-104, 4. 235-255	4	Topology=i13-35o55-77i84-106o229-251i	4	REGION 8-30,53-75,86-108,228-250	12	#	#
424	WCC_only	IPI00108098157N	IPI00108098;IPI00758376	P40237;Q3UII2;A2AIJ1	IPI00108098	P40237;Q3UII2	Gene_Symbol=Cd82	CD82 antigen	CCGWVSHYN#WTENEEIMGFTK	157N	YVQAQVKCCGWVSHYNWTENEEIMGFTKTTY	0.832506	0.0156192	42.711	42.711	3	884.368	-0.20104										4	1. 15-35, 2. 52-72, 3. 84-104, 4. 235-255	4	Topology=i13-35o55-77i84-106o229-251i	4	REGION 8-30,53-75,86-108,228-250	12	#	#
425	WCC_only	IPI0010881178N	IPI00108811	P17439	IPI00108811	P17439	Gene_Symbol=Gba	Glucosylceramidase	RMEISVGAIQAN#R	78N	RRGRRMEISVGAIQANRTGTGIIITIQPEKK	1	1.42753e-18	160.52	112.08	2	724.382	-0.85503										0	0	0	Topology=o	0	0	0	#													#
426	WCC_only	IPI00109790206N	IPI00109790	Q9D780;Q18PH4;Q18PH6	IPI00109790	Q9D780;Q18PH4;Q18PH6	Gene_Symbol=Slamf9	SLAM family member 9	VSNPVSN#ISSRR	206N	DKAPSYTCRVSNPVSNISSRRISVGSFCADP	0.992235	0.0124428	75.088	75.088	2	659.852	-2.7385										1	1. 239-259	1	Topology=o236-253i	2	REGION 1-19,230-252	4	#	#
427	WCC_only	IPI00110218296N	IPI00110218	Q9EPQ1;Q6A0E8;B9EJ46	IPI00110218	Q9EPQ1;Q6A0E8;B9EJ46	Gene_Symbol=Tlr1	Toll-like receptor 1	MFN#YSDTSIK	296N	ISNVKIQGQIAFRMFNYSDTSIKAISIHQVV	1	0.0476037	39.266	39.266	2	604.773	2.7161										2	1. 4-24, 2. 593-613	2	Topology=i7-24o583-605i	2	REGION 6-28,582-604	6	#	#	#		#				#		#
428	WCC_only	IPI0011137086N	IPI00111370	Q9CYD3	IPI00111370	Q9CYD3	Gene_Symbol=Crtap	Cartilage-associated protein	N#CSAATPAPAPAGPASHAEIR	86N	RIHRIIRDSEAFCHRNCSAATPAPAPAGPAS	1	1.38184e-06	100.77	100.77	3	683.662	-0.40518										0	0	0	Topology=o	0	0	0								#
429	WCC_only	IPI00111456178N	IPI00111456;IPI00655208	Q9D8F3	IPI00111456	Q9D8F3	Gene_Symbol=Slc52a2	Solute carrier family 52, riboflavin transporter, member 2	IECIHVPAN#R	178N	IGQGVGRIECIHVPANRTTGPPIEVSPINFP	1	0.000165682	71.349	71.349	2	606.308	-0.47638										11	1. 6-26, 2. 47-67, 3. 79-99, 4. 113-133, 5. 143-163, 6. 202-222, 7. 275-295, 8. 324-344, 9. 347-367, 10. 370-390, 11. 409-429	11	Topology=i9-31o46-68i81-103o113-135i142-164o201-223i281-303o313-335i342-364o374-396i409-431o	10	REGION 11-33,47-68,78-100,114-136,146-168,201-223,280-302,328-350,375-397,410-432	32	#	#	#						#	#		#			#
430	WCC_only	IPI00111856249N	IPI00111856;IPI00988804;IPI00623759;IPI00473343	P26151;F7B048;E9Q4Y7;Q8R142	IPI00111856	P26151	Gene_Symbol=Fcgr1	High affinity immunoglobulin gamma Fc receptor I	N#TSSEYHIAR	249N	IHFSFYVGSKIIEYRNTSSEYHIARAEREDA	1	0.00168219	72.006	72.006	2	590.778	0.10456										2	1. 10-30, 2. 299-319	1	Topology=o298-320i	2	REGION 16-38,299-321	5	#	#	#						#		#				#
431	WCC_only	IPI00113802197N	IPI00113802	O09047;Q3U4N3;Q5U7A4;Q8C6R2	IPI00113802	O09047;Q3U4N3;Q5U7A4;Q8C6R2	Gene_Symbol=C3ar1	C3a anaphylatoxin chemotactic receptor	ISIPESN#STDN#STAQITGHMNDR	197N	YDYWDYVYKISIPESNSTDNSTAQITGHMND	1	1.2964e-07	98.3	98.3	3	832.043	0.54087										6	1. 27-47, 2. 64-84, 3. 93-113, 4. 138-158, 5. 334-354, 6. 368-388	7	Topology=o24-46i59-81o96-118i138-160o331-353i373-395o410-432i	7	REGION 26-48,60-82,99-121,142-163,329-351,375-397,408-430	20	#	#	#						#		#
432	WCC_only	IPI00113802201N	IPI00113802	O09047;Q3U4N3;Q5U7A4;Q8C6R2	IPI00113802	O09047;Q3U4N3;Q5U7A4;Q8C6R2	Gene_Symbol=C3ar1	C3a anaphylatoxin chemotactic receptor	ISIPESN#STDN#STAQITGHMNDR	201N	DYVYKISIPESNSTDNSTAQITGHMNDRSAP	1	1.2964e-07	98.3	98.3	3	832.043	0.54087										6	1. 27-47, 2. 64-84, 3. 93-113, 4. 138-158, 5. 334-354, 6. 368-388	7	Topology=o24-46i59-81o96-118i138-160o331-353i373-395o410-432i	7	REGION 26-48,60-82,99-121,142-163,329-351,375-397,408-430	20	#	#	#						#		#
433	WCC_only	IPI0011423671N	IPI00114236;IPI00831193;IPI00831283	P56542;Q3UM14;D3Z512;D3Z5U3	IPI00114236	P56542;Q3UM14	Gene_Symbol=Dnase2a	Deoxyribonuclease-2-alpha	YMDQNSDGWQDGVGYIN#SSEGAVGR	71N	MDQNSDGWQDGVGYINSSEGAVGRSIQPIYR	1	1.46944e-19	124.31	124.31	2	1354.57	0.091974										1	1. 3-23	0	Topology=o	0	0	1
434	WCC_only	IPI0011575746N	IPI00115757	P04401;Q5SV01	IPI00115757	P04401;Q5SV01	Gene_Symbol=Il5	Interleukin-5	AIITSN#ETMR	46N	ETITQISAHRAIITSNETMRIPVPTHKNHQI	1	0.0189539	52.579	52.579	2	569.787	-0.03962										0	0	0	Topology=o	1	REGION 4-26	1								#
435	WCC_only	IPI0011742482N	IPI00117424;IPI01027768;IPI01027128;IPI00649665	P35330;B1ARJ1;B1ARJ2	IPI00117424	P35330;B1ARJ1	Gene_Symbol=Icam2	Intercellular adhesion molecule 2	QFIVSN#VSK	82N	IEEHPQGKWKQFIVSNVSKDTVFFCHFTCSG	1	0.00354593	63.426	63.426	2	512.782	0.34241										2	1. 4-24, 2. 223-243	1	Topology=o224-246i	2	REGION 4-26,221-243	5	#	#	#
436	WCC_only	IPI0011801177N	IPI00118011;IPI00885911	Q8K2I4;D6RGR1	IPI00118011	Q8K2I4	Gene_Symbol=Manba	Beta-mannosidase	WISIDN#WTYSTEFK	77N	YYRFNDINYRWISIDNWTYSTEFKIPFNISE	1	2.81932e-06	105.19	105.19	2	896.919	0.022605										1	1. 5-25	0	Topology=o	1	REGION 2-23	2														#
437	WCC_only	IPI00119039153N	IPI00119039;IPI00881842	Q9DAU1-1;B0V2V2;Q9DAU1-2	IPI00119039	Q9DAU1-1;B0V2V2	Gene_Symbol=Cnpy3	Isoform 1 of Protein canopy homolog 3	VVMDIPYEIWN#ETSAEVADIKK	153N	HKGVKVVMDIPYEIWNETSAEVADIKKQCDV	1	0.00611644	62.203	62.203	3	851.761	0.81674										1	1. 11-31	0	Topology=o	1	REGION 7-28	2						#
438	WCC_only	IPI00119809543N	IPI00119809;IPI00975119	Q07797;B1AQJ6;F6VRP8	IPI00119809	Q07797	Gene_Symbol=Lgals3bp	Galectin-3-binding protein	APIPTAIDTN#SSK	543N	SFEGSKAPIPTAIDTNSSKTPSIFPCASGAF	1	0.000640467	79.633	79.633	2	659.343	1.1652										0	0	0	Topology=o	0	0	0	#							#	#		#
439	WCC_only	IPI00119809572N	IPI00119809;IPI00975119	Q07797;B1AQJ6;F6VRP8	IPI00119809	Q07797	Gene_Symbol=Lgals3bp	Galectin-3-binding protein	VVIRPFYITN#STDMV	572N	AFSSFRVVIRPFYITNSTDMV__________	1	0.000419866	101.36	101.36	2	879.455	0.095741										0	0	0	Topology=o	0	0	0	#							#	#		#
440	WCC_only	IPI00120227138N	IPI00120227	Q60754;A2RT24;Q3TF99;Q3TXV5;Q3U105	IPI00120227	Q60754;A2RT24;Q3TF99;Q3TXV5;Q3U105	Gene_Symbol=Marco	Macrophage receptor MARCO	QQFNN#ITQNPEIFQIK	138N	SWVHTSQEQIRQQFNNITQNPEIFQIKGERG	0.801579	8.51536e-11	120.7	120.7	2	983.002	0.26092										1	1. 48-68	1	Topology=i52-74o	1	REGION 49-71	3	#	#							#		#
441	WCC_only	IPI0012098464N	IPI00120984	Q9DCJ5	IPI00120984	Q9DCJ5	Gene_Symbol=Ndufa8	NADH dehydrogenase [ubiquinone] 1 alpha subcomplex subunit 8	IVN#GCAINFFR	64N	EEKDPRRCIKEGKIVNGCAINFFRQIKSHCA	0.999374	0.0139468	47.894	47.894	2	657.331	0.46151										0	0	0	Topology=o	0	0	0	#														#
442	WCC_only	IPI00121627241N	IPI00121627	Q8VBZ3	IPI00121627	Q8VBZ3	Gene_Symbol=Clptm1	Cleft lip and palate transmembrane protein 1 homolog	RAEDYGPVEVISHWHPN#ITINIVDDHTPWVK	241N	AEDYGPVEVISHWHPNITINIVDDHTPWVKG	0.916914	0.0452875	46.63	46.63	5	728.967	-0.26946										8	1. 53-73, 2. 298-318, 3. 355-375, 4. 391-411, 5. 415-435, 6. 478-498, 7. 503-523, 8. 552-572	5	Topology=o355-377i390-412o417-434i478-497o507-529i	5	REGION 351-373,400-422,476-498,505-527,559-581	18	#	#	#
443	WCC_only	IPI00122705191N	IPI00122705;IPI00177179	Q60977;Q8BVF6;Q8K094;Q91WP1	IPI00122705	Q60977	Gene_Symbol=Pvr	Tumor-associated glycoprotein E4	ISWPSNVN#GSHR	191N	ANGHPPGRISWPSNVNGSHREMKEPGSQPGT	0.982624	0.00114747	62.14	62.14	2	678.831	-3.3053										2	1. 12-32, 2. 355-375	1	Topology=o355-377i	3	REGION 12-34,36-58,355-377	6	#	#	#						#
444	WCC_only	IPI00123140699N	IPI00123140;IPI01007854	E9Q4X0;Q8VDC1	IPI00123140	E9Q4X0	Gene_Symbol=Fyco1	FYVE and coiled-coil domain-containing protein 1	AIEN#QCQQQIQIIEVISAEK	699N	RIQAEAQAQEIRAIENQCQQQIQIIEVISAE	1	0.0448071	44.998	44.998	3	782.402	-0.36953										0	0	0	Topology=o	0	0	0		#												#	#
445	WCC_only	IPI00123428100N	IPI00123428;IPI00466061;IPI00407823;IPI00918835;IPI00918917	Q75N73-2;D3YXD7;Q75N73-1	IPI00123428	Q75N73	Gene_Symbol=Slc39a14	zinc transporter ZIP14 isoform a	N#ISTCFSSGDIFAAHN#ISER	100N	NISTCFSSGDIFAAHNISERSQIGASEFQEF	1	0.064601	30.21	30.21	3	744.672	-3.4342										7	1. 4-24, 2. 151-171, 3. 184-204, 4. 218-238, 5. 396-416, 6. 422-442, 7. 462-482	7	Topology=o151-173i180-202o217-234i349-371o391-413i420-442o457-479i	4	REGION 4-26,151-173,186-208,216-238	18	#	#	#							#		#			#
446	WCC_only	IPI0012342885N	IPI00123428;IPI00466061;IPI00407823;IPI00918835;IPI00918917	Q75N73-2;D3YXD7;Q75N73-1	IPI00123428	Q75N73	Gene_Symbol=Slc39a14	zinc transporter ZIP14 isoform a	N#ISTCFSSGDIFAAHN#ISER	85N	GVGRDNVSQPKEGPRNISTCFSSGDIFAAHN	1	0.064601	30.21	30.21	3	744.672	-3.4342										7	1. 4-24, 2. 151-171, 3. 184-204, 4. 218-238, 5. 396-416, 6. 422-442, 7. 462-482	7	Topology=o151-173i180-202o217-234i349-371o391-413i420-442o457-479i	4	REGION 4-26,151-173,186-208,216-238	18	#	#	#							#		#			#
447	WCC_only	IPI00123814194N	IPI00123814	P51569;Q3TLY5;Q3UM38;Q8BGZ6	IPI00123814	P51569;Q3TLY5;Q3UM38;Q8BGZ6	Gene_Symbol=Gla	alpha-galactosidase A	YMAIAIN#R	194N	VVSIENGYKYMAIAINRTGRSIVYSCEWPIY	1	0.0157605	91.626	91.626	2	477.752	-0.33295										2	1. 12-32, 2. 283-303	1	Topology=i12-34o	1	REGION 13-35	4							#	#						#
448	WCC_only	IPI00124428289N	IPI00124428	Q8VEB4	IPI00124428	Q8VEB4	Gene_Symbol=Pla2g15	Group XV phospholipase A2	VFVYTPTTN#YTIR	289N	HTWSHEKVFVYTPTTNYTIRDYHRFFRDIGF	1	0.053581	48.568	48.568	2	789.408	0.69406										2	1. 15-35, 2. 71-91	1	Topology=i13-32o	0	0	3								#
449	WCC_only	IPI00125266347N	IPI00125266	Q9WV54;Q3TWT5;Q3U646;Q3U8A7;Q78P93	IPI00125266	Q9WV54;Q3TWT5;Q3U646;Q3U8A7;Q78P93	Gene_Symbol=Asah1	Acid ceramidase	N#ISFATIYDVISTKPVINK	347N	RRTPAKKCINHTTQKNISFATIYDVISTKPV	1	7.07765e-06	93.51	93.51	3	709.393	-0.36024										0	0	0	Topology=o	0	0	0
450	WCC_only	IPI00128178147N	IPI00128178;IPI00124283;IPI00990896	P30204-1;Q3U3E5;P30204-2;Q3U2C3;Q8CED7;F6VKK0	IPI00128178	P30204-1;Q3U3E5	Gene_Symbol=Msr1	Isoform I of Macrophage scavenger receptor types I and II	FQN#FSMATDQR	147N	ISNSKADIIDTERFQNFSMATDQRINDIIIQ	1	0.0491207	66.393	66.393	2	674.298	-0.064398										1	1. 58-78	1	Topology=i58-80o	1	REGION 63-85	3	#	#	#		#			#	#		#				#
451	WCC_only	IPI00128178253N	IPI00128178;IPI00124283;IPI00990896	P30204-1;Q3U3E5;P30204-2;Q3U2C3;Q8CED7;F6VKK0	IPI00128178	P30204-1;Q3U3E5	Gene_Symbol=Msr1	Isoform I of Macrophage scavenger receptor types I and II	VINN#ITNDIR	253N	AHVEQEVKQEVRVINNITNDIRIKDWEHSQT	0.99831	3.97245e-09	130.98	130.98	2	587.819	0.30683										1	1. 58-78	1	Topology=i58-80o	1	REGION 63-85	3	#	#	#		#			#	#		#				#
452	WCC_only	IPI00129831871N	IPI00129831	O88307;Q3U2X9;Q3UV32;Q8C2R1;Q8CE39	IPI00129831	O88307;Q3U2X9;Q3UV32;Q8C2R1;Q8CE39	Gene_Symbol=Sorl1	Sortilin-related receptor	ITIVN#SSVIDRPR	871N	IEVANPDGDFRITIVNSSVIDRPRAIVIVPQ	1	7.89898e-05	83.617	83.617	2	736.919	-0.7496										2	1. 11-31, 2. 2141-2161	2	Topology=i12-31o2137-2159i	2	REGION 12-34,2138-2160	6	#	#						#	#						#
453	WCC_only	IPI00130117226N	IPI00130117	B8JK39;Q91YD5;B9EKC4;Q3UT74	IPI00130117	B8JK39;Q91YD5;B9EKC4;Q3UT74	Gene_Symbol=Itga9	Integrin alpha 9	VIN#ITDNTYFK	226N	GAPGSFYWAGTIKVINITDNTYFKINDEAIM	0.999792	0.000304101	86.313	86.313	2	665.842	1.2174										2	1. 13-33, 2. 982-1002	2	Topology=i12-31o981-1003i	2	REGION 11-33,981-1003	6	#	#							#
454	WCC_only	IPI00130764289N	IPI00130764;IPI00987457	O35448;F6SPQ1	IPI00130764	O35448	Gene_Symbol=Ppt2	Lysosomal thioesterase PPT2	CPMAGISHTTWHSN#R	289N	VRCPMAGISHTTWHSNRTIYDTCIEPWIS__	1	6.68771e-12	136.3	136.3	3	586.596	-0.40902										1	1. 8-28	0	Topology=o	1	REGION 9-31	2
455	WCC_only	IPI0013246091N	IPI00132460;IPI00649136;IPI00880492	P61255;Q3U7N1;Q4FZH2;B1ARA5;B1ARA3	IPI00132460	P61255;Q3U7N1;Q4FZH2	Gene_Symbol=Rpl26	60S ribosomal protein L26	AN#GTTVHVGIHPSK	91N	KKYVIYIERVQREKANGTTVHVGIHPSKVVI	1	7.7534e-05	67.275	67.275	3	474.252	1.1198										0	0	0	Topology=o	0	0	0
456	WCC_only	IPI00132966128N	IPI00132966	Q9CR16;Q3UB60;Q8BMX6	IPI00132966	Q9CR16;Q3UB60;Q8BMX6	Gene_Symbol=Ppid	Peptidyl-prolyl cis-trans isomerase D	EGIISMANAGPNTN#GSQFFITTVPTPHIDGK	128N	DREGIISMANAGPNTNGSQFFITTVPTPHID	0.810919	4.51505e-05	84.169	84.169	3	1073.2	0.23833										0	0	0	Topology=o	0	0	0
457	WCC_only	IPI00133074263N	IPI00133074	Q9D136;B1AXK9	IPI00133074	Q9D136;B1AXK9	Gene_Symbol=1110031I02Rik	PKHD domain-containing transmembrane protein C17orf101 homolog	FVFMEEGSN#K	263N	EDFGGGRFVFMEEGSNKTVEPRAGRVSFFTS	1	0.00450341	69.979	69.979	2	595.768	-0.28523										2	1. 38-58, 2. 183-203	1	Topology=i39-61o	1	REGION 38-60	4	#	#												#
458	WCC_only	IPI00154012539N	IPI00154012;IPI00403342;IPI00875696	Q8R5H1-1;Q3TGF5;Q3TPH3;Q3TTB2;Q80TY6;Q80UK9;Q8R5H1-2;Q3TQV7;Q3TSV9;Q3UZH0	IPI00154012	Q8R5H1-1;Q3TGF5;Q3TPH3;Q3TTB2;Q80TY6;Q80UK9	Gene_Symbol=Usp15	Isoform 1 of Ubiquitin carboxyl-terminal hydrolase 15	IFAVDEN#ISSIMER	539N	DIYNHRFHRIFAVDENISSIMERDDIYVFEI	1	0.0307138	56.139	56.139	2	813.9	-0.77807										0	0	0	Topology=o	0	0	0													#
459	WCC_only	IPI00172284993N	IPI00172284;IPI00555048	Q8R5F7-1;D2CGM4;D2CGM5;Q3TGP5;Q3UE16;Q8R5F7-2;Q3U605	IPI00172284	Q8R5F7-1;D2CGM4;D2CGM5;Q3TGP5;Q3UE16	Gene_Symbol=Ifih1	Isoform 1 of Interferon-induced helicase C domain-containing protein 1	N#FVVN#FKN#N#SPK	993N	DIPCIKIRNFVVNFKNNSPKKQYKKWVEIPI	1	0.00875783	92.247	92.247	2	710.349	-3.2376										0	0	0	Topology=o	0	0	0														#
460	WCC_only	IPI00187353145N	IPI00187353	Q8R2E9;Q14DR9	IPI00187353	Q8R2E9;Q14DR9	Gene_Symbol=Ero1lb	ERO1-like protein beta	IGAIN#STISN#ESK	145N	CEQANKIGAINSTISNESKEAFIDWARYDDS	1	1.10405e-13	134.61	134.61	2	670.34	-0.44624										0	0	0	Topology=o	0	0	0	#					#									#
461	WCC_only	IPI00221426271N	IPI00221426	Q8BFR4;Q3UBB0;Q3UDX9;Q6PCZ1	IPI00221426	Q8BFR4;Q3UBB0;Q3UDX9;Q6PCZ1	Gene_Symbol=Gns	N-acetylglucosamine-6-sulfatase	TPMTN#SSIR	271N	TNKHWIIRQAKTPMTNSSIRFIDDAFRRRWQ	1	0.018754	72.434	72.434	2	505.247	-0.41289										1	1. 17-37	1	Topology=i17-36o	1	REGION 17-36	3														#
462	WCC_only	IPI00222321101N	IPI00222321;IPI00133184;IPI00857986	Q8BJ83;D3Z3H7	IPI00222321	Q8BJ83	Gene_Symbol=Tm2d3	TM2 domain-containing protein 3	IPADCIECATN#VSCTYGK	101N	GICSRIPADCIECATNVSCTYGKPVTFDCTV	1	1.10263e-09	110.37	110.37	2	1031.44	0.20341										2	1. 200-220, 2. 233-253	1	Topology=i230-252o	2	REGION 202-218,233-255	5	#	#
463	WCC_only	IPI00222321136N	IPI00222321;IPI00133184	Q8BJ83	IPI00222321	Q8BJ83	Gene_Symbol=Tm2d3	TM2 domain-containing protein 3	NFVIN#MTCR	136N	TCVDQDIKPQRNFVINMTCRFCWQIPETDYE	0.999991	0.0538789	54.608	54.608	2	579.27	-0.094478										2	1. 200-220, 2. 233-253	1	Topology=i230-252o	2	REGION 202-218,233-255	5	#	#
464	WCC_only	IPI00222321171N	IPI00222321;IPI00133184	Q8BJ83	IPI00222321	Q8BJ83	Gene_Symbol=Tm2d3	TM2 domain-containing protein 3	YFAN#CTVR	171N	TTCMTVACPRQRYFANCTVRDHIHCIGNRTF	1	2.83535e-05	117.4	117.4	2	517.237	-0.40582										2	1. 200-220, 2. 233-253	1	Topology=i230-252o	2	REGION 202-218,233-255	5	#	#
465	WCC_only	IPI0022250916N	IPI00222509;IPI00649648	Q8BK67;A2AWQ2	IPI00222509	Q8BK67	Gene_Symbol=Rcc2	Protein RCC2	GAAWEEPSSGN#GTAR	16N	MPRKKGAAWEEPSSGNGTARAGPRRRGGPAG	1	0.000230415	92.265	92.265	2	746.831	-0.1314										0	0	0	Topology=o	0	0	0
466	WCC_only	IPI00222967115N	IPI00222967;IPI00134549;IPI00222968	P17047-2;Q8C5K0;P17047-1;Q3TWE1;Q3UIW3;P17047-3;Q8C876;Q9CZU7	IPI00222967	P17047-2;Q8C5K0	Gene_Symbol=Lamp2	Isoform LAMP-2B of Lysosome-associated membrane glycoprotein 2	EASHYSIHDIVISYN#TSDSTVFPGAVAK	115N	KEASHYSIHDIVISYNTSDSTVFPGAVAKGV	1	2.51212e-08	88.329	88.329	4	753.618	-0.21864										2	1. 11-31, 2. 385-405	1	Topology=o383-405i	2	REGION 3-25,380-402	5	#	#	#		#
467	WCC_only	IPI00222967156N	IPI00222967;IPI00134549;IPI00222968	P17047-2;Q8C5K0;P17047-1;Q3TWE1;Q3UIW3;P17047-3;Q8C876;Q9CZU7	IPI00222967	P17047-2;Q8C5K0	Gene_Symbol=Lamp2	Isoform LAMP-2B of Lysosome-associated membrane glycoprotein 2	CNSVITYN#ITPVVQK	156N	VPIDVIFKCNSVITYNITPVVQKYWGIHIQA	1	8.70709e-113	264.92	264.92	2	869.95	0.81033										2	1. 11-31, 2. 385-405	1	Topology=o383-405i	2	REGION 3-25,380-402	5	#	#	#		#
468	WCC_only	IPI00222967265N	IPI00222967;IPI00134549;IPI00222968	P17047-2;Q8C5K0;P17047-1;Q3TWE1;Q3UIW3;P17047-3;Q8C876;Q9CZU7	IPI00222967	P17047-2;Q8C5K0	Gene_Symbol=Lamp2	Isoform LAMP-2B of Lysosome-associated membrane glycoprotein 2	VPFIFNINPATTN#FTGSCQPQSAQIR	265N	EEKVPFIFNINPATTNFTGSCQPQSAQIRIN	0.999336	6.44226e-13	113.24	113.24	3	971.148	-0.052723										2	1. 11-31, 2. 385-405	1	Topology=o383-405i	2	REGION 3-25,380-402	5	#	#	#		#
469	WCC_only	IPI00222967280N	IPI00222967;IPI00134549;IPI00222968	P17047-2;Q8C5K0;P17047-1;Q3TWE1;Q3UIW3;P17047-3;Q8C876;Q9CZU7	IPI00222967	P17047-2;Q8C5K0	Gene_Symbol=Lamp2	Isoform LAMP-2B of Lysosome-associated membrane glycoprotein 2	IN#NSQIK	280N	NFTGSCQPQSAQIRINNSQIKYIDFIFAVKN	0.999578	0.0101377	98.997	98.997	2	410.226	-0.26199										2	1. 11-31, 2. 385-405	1	Topology=o383-405i	2	REGION 3-25,380-402	5	#	#	#		#
470	WCC_only	IPI00222967322N	IPI00222967;IPI00134549;IPI00222968	P17047-2;Q8C5K0;P17047-1;Q3TWE1;Q3UIW3;P17047-3;Q8C876;Q9CZU7	IPI00222967	P17047-2;Q8C5K0	Gene_Symbol=Lamp2	Isoform LAMP-2B of Lysosome-associated membrane glycoprotein 2	N#ISFWDAPIGSSYMCNK	322N	YMYIANGSAFNISNKNISFWDAPIGSSYMCN	1	4.15743e-47	230.82	96.489	3	664.962	0.16989										2	1. 11-31, 2. 385-405	1	Topology=o383-405i	2	REGION 3-25,380-402	5	#	#	#		#
471	WCC_only	IPI00222967361N	IPI00222967;IPI00134549;IPI00222968	P17047-2;Q8C5K0;P17047-1;Q3TWE1;Q3UIW3;P17047-3;Q8C876;Q9CZU7	IPI00222967	P17047-2;Q8C5K0	Gene_Symbol=Lamp2	Isoform LAMP-2B of Lysosome-associated membrane glycoprotein 2	VQPFN#VTK	361N	RAFQINTFNIKVQPFNVTKGQYSTAEECAAD	1	0.0052793	74.301	74.301	2	468.258	0.94087										2	1. 11-31, 2. 385-405	1	Topology=o383-405i	2	REGION 3-25,380-402	5	#	#	#		#
472	WCC_only	IPI00225374141N	IPI00225374	Q8BUB6;Q3TRA2	IPI00225374	Q8BUB6;Q3TRA2	Gene_Symbol=Ust	Uronyl 2-sulfotransferase	HGFNIVTSDIHN#K	141N	ISEKHGFNIVTSDIHNKTRITKNEQMEIIKN	1	7.12447e-05	84.169	84.169	3	495.584	0.43169										1	1. 45-65	1	Topology=i49-71o	0	0	2	#	#					#
473	WCC_only	IPI00226609230N	IPI00226609	Q8BXA5	IPI00226609	Q8BXA5	Gene_Symbol=Clptm1l	Cleft lip and palate transmembrane protein 1-like protein	VKDIMVIN#R	230N	FIDQISNRVKDIMVINRSTTEIPITVSYDKI	1	0.00215366	104.11	65.347	2	545.812	-0.10837										7	1. 8-28, 2. 285-305, 3. 323-343, 4. 345-365, 5. 404-424, 6. 437-457, 7. 494-514	5	Topology=o10-32i284-306o326-342i404-423o428-450i	5	REGION 11-33,285-307,330-352,402-424,432-454	17	#	#
474	WCC_only	IPI00227372354N	IPI00227372	Q8BYW9	IPI00227372	Q8BYW9	Gene_Symbol=A130022J15Rik	Uncharacterized glycosyltransferase AER61	IN#ITQEGPK	354N	TGIFRAFSQHVIHRINITQEGPKDGKVRVTI	1	0.0022403	96.342	96.342	2	501.771	0.044274										0	0	0	Topology=o	0	0	0								#
475	WCC_only	IPI00229516347N	IPI00229516;IPI00377953	O70309-2;O70309-1;Q6PE70	IPI00229516	O70309-2	Gene_Symbol=Itgb5	Isoform Beta-5B of Integrin beta-5	N#FTAIIPGTTVEIIHGDSK	347N	NIIFAVTKNHYMIYKNFTAIIPGTTVEIIHG	1	0.026736	65.105	65.105	3	672.689	-0.12612										2	1. 5-25, 2. 729-749	1	Topology=o720-742i	2	REGION 6-28,722-744	5	#	#	#						#
476	WCC_only	IPI00229516705N	IPI00229516;IPI00377953	O70309-2;O70309-1;Q6PE70	IPI00229516	O70309-2	Gene_Symbol=Itgb5	Isoform Beta-5B of Integrin beta-5	SN#ITVIR	705N	CVMMFSYTEIPNGRSNITVIREPECGSAPNA	1	0.100512	40.045	40.045	2	403.237	-2.0289										2	1. 5-25, 2. 729-749	1	Topology=o720-742i	2	REGION 6-28,722-744	5	#	#	#						#
477	WCC_only	IPI00230412357N	IPI00230412	Q9QZ25;Q2T9H5	IPI00230412	Q9QZ25;Q2T9H5	Gene_Symbol=Vnn3	Vascular non-inflammatory molecule 3	ITGSAGN#YTVCQK	357N	YFDEFSFTKITGSAGNYTVCQKDICCHITYK	1	1.38259e-09	150.22	150.22	2	701.332	-0.65717										0	0	0	Topology=o	0	0	0	#		#					#
478	WCC_only	IPI00282848154N	IPI00282848;IPI00230730	P84228;A1L0U3;B9EI85	IPI00282848		Gene_Symbol=Hist1h3b	20 kDa protein	FQSSAVMAIQEASEAYIVGIFEDTN#ICAIHAK	154N	QEASEAYIVGIFEDTNICAIHAKRVTIMPKD	1	1.76013e-05	85.925	85.925	3	1172.9	6.8103										0	0	0	Topology=o	0	0	0
479	WCC_only	IPI00309230172N	IPI00309230;IPI00421209;IPI00856318;IPI00404037	P12265;Q3TW82;Q6IR10;Q8VEM0;Q99KJ6;Q8BPE3	IPI00309230	P12265	Gene_Symbol=Gusb	Beta-glucuronidase	ITIAIN#NTITPHTIPPGTIVYK	172N	VQSGPITTCRITIAINNTITPHTIPPGTIVY	0.854126	0.00475878	71.376	58.073	3	794.117	-0.069595										1	1. 3-23	1	Topology=i7-29o	1	REGION 7-29	3						#								#
480	WCC_only	IPI00315593177N	IPI00315593;IPI00652132	Q9QWR8;Q3U6T2;Q3UZX5	IPI00315593	Q9QWR8;Q3U6T2	Gene_Symbol=Naga	Alpha-N-acetylgalactosaminidase	MAAAIN#ATGR	177N	SRERAEGYPKMAAAINATGRPIAFSCSWPAY	1	0.00173245	97.813	97.813	2	489.75	0.23193										2	1. 5-25, 2. 269-289	0	Topology=o	1	REGION 2-24	3														#
481	WCC_only	IPI00321190459N	IPI00321190;IPI00928204;IPI00928070;IPI00928581;IPI00928320;IPI00928284	Q61207;Q3UFE8;B2RUD7;Q3TID4;Q3TIT5;Q3TKB2;Q3TKK3;Q3TWE9;Q3TWF9;Q3TWL8;Q3TXP9;Q3U5W2;Q3U825;Q3U897;Q3U8C4;Q3UE29;Q8BFQ1;Q3TXJ0;E9PZ00;Q3TWM9;Q3UAS4	IPI00321190	Q61207;Q3UFE8	Gene_Symbol=Psap	Sulfated glycoprotein 1	N#STKEEIIAAIEK	459N	VCKKIVIYIEHNIEKNSTKEEIIAAIEKGCS	1	9.16961e-31	168.81	39.424	3	483.596	0.61475										0	0	0	Topology=o	1	REGION 1-23	1	#	#					#	#							#
482	WCC_only	IPI00321921118N	IPI00321921;IPI00880521	Q8K211;Q3TDB6;A8Y5P1	IPI00321921	Q8K211;Q3TDB6	Gene_Symbol=Slc31a1	High affinity copper uptake protein 1	YNSMPVPGPN#GTIIMETHK	118N	SQVSIRYNSMPVPGPNGTIIMETHKTVGQQM	0.993566	0.0151737	45.916	45.916	3	697.004	-0.084403										3	1. 72-92, 2. 139-159, 3. 161-181	3	Topology=i62-84o137-159i164-183o	2	REGION 75-97,147-169	8	#	#	#							#		#			#
483	WCC_only	IPI00323053290N	IPI00323053;IPI00461132;IPI00126092;IPI00128856;IPI00876155	F8WHG6;Q64730;P06800-1;P06800-2;E9QPY3;P06800-3;Q05C79;Q3U382;Q8C6Q7;A1E2H6;F8WGC7	IPI00323053	F8WHG6;Q64730	Gene_Symbol=Ptprc	Leucocyte common antigen (Fragment)	AN#TSICIEWK	290N	TDKFSIHDCTPKEKANTSICIEWKTKNIDFR	1	0.000210528	93.258	93.258	2	612.794	-1.0658										3	1. 2-22, 2. 565-585, 3. 847-867	2	Topology=o565-586i844-866o	2	REGION 2-23,565-587	7	#	#	#												#
484	WCC_only	IPI00323053311N	IPI00323053;IPI00461132;IPI00126092;IPI00128856;IPI00876155	F8WHG6;Q64730;P06800-1;P06800-2;E9QPY3;P06800-3;Q05C79;Q3U382;Q8C6Q7;A1E2H6;F8WGC7	IPI00323053	F8WHG6;Q64730	Gene_Symbol=Ptprc	Leucocyte common antigen (Fragment)	CNSDN#ISYVIHCEPEN#NTK	311N	EWKTKNIDFRKCNSDNISYVIHCEPENNTKC	0.999999	2.96434e-25	156.73	156.73	3	767.324	-0.020719										3	1. 2-22, 2. 565-585, 3. 847-867	2	Topology=o565-586i844-866o	2	REGION 2-23,565-587	7	#	#	#												#
485	WCC_only	IPI00323053322N	IPI00323053;IPI00461132;IPI00126092;IPI00128856;IPI00876155	F8WHG6;Q64730;P06800-1;P06800-2;E9QPY3;P06800-3;Q05C79;Q3U382;Q8C6Q7;A1E2H6;F8WGC7	IPI00323053	F8WHG6;Q64730	Gene_Symbol=Ptprc	Leucocyte common antigen (Fragment)	CNSDN#ISYVIHCEPEN#NTK	322N	CNSDNISYVIHCEPENNTKCIRRNTFIPERC	0.843782	2.96434e-25	156.73	46.159	2	1150.48	-0.064722										3	1. 2-22, 2. 565-585, 3. 847-867	2	Topology=o565-586i844-866o	2	REGION 2-23,565-587	7	#	#	#												#
486	WCC_only	IPI00323053347N	IPI00323053;IPI00461132;IPI00126092;IPI00128856;IPI00876155	F8WHG6;Q64730;P06800-1;P06800-2;E9QPY3;P06800-3;Q05C79;Q3U382;Q8C6Q7;A1E2H6;F8WGC7	IPI00323053	F8WHG6;Q64730	Gene_Symbol=Ptprc	Leucocyte common antigen (Fragment)	AQTN#YTCVAEIIYR	347N	FIPERCQIDNIRAQTNYTCVAEIIYRGVKIV	1	0.000396683	76.728	76.728	2	852.911	-0.42369										3	1. 2-22, 2. 565-585, 3. 847-867	2	Topology=o565-586i844-866o	2	REGION 2-23,565-587	7	#	#	#												#
487	WCC_only	IPI00323053427N	IPI00323053;IPI00461132;IPI00126092;IPI00128856;IPI00876155	F8WHG6;Q64730;P06800-1;P06800-2;E9QPY3;P06800-3;Q05C79;Q3U382;Q8C6Q7;A1E2H6;F8WGC7	IPI00323053	F8WHG6;Q64730	Gene_Symbol=Ptprc	Leucocyte common antigen (Fragment)	SIPNN#VTSFEVESIKPYK	427N	ICYKNNSEKCKSIPNNVTSFEVESIKPYKYY	0.992199	1.92775e-61	204.78	204.78	2	1028.03	0.062203										3	1. 2-22, 2. 565-585, 3. 847-867	2	Topology=o565-586i844-866o	2	REGION 2-23,565-587	7	#	#	#												#
488	WCC_only	IPI00323053489N	IPI00323053;IPI00461132;IPI00126092;IPI00128856;IPI00876155	F8WHG6;Q64730;P06800-1;P06800-2;E9QPY3;P06800-3;Q05C79;Q3U382;Q8C6Q7;A1E2H6;F8WGC7	IPI00323053	F8WHG6;Q64730	Gene_Symbol=Ptprc	Leucocyte common antigen (Fragment)	PTDNSIN#VTCGPPYETNGPK	489N	KVNGMKTSRPTDNSINVTCGPPYETNGPKTF	1	7.51265e-49	223.11	223.11	2	1082.49	0.51169										3	1. 2-22, 2. 565-585, 3. 847-867	2	Topology=o565-586i844-866o	2	REGION 2-23,565-587	7	#	#	#												#
489	WCC_only	IPI00331073173N	IPI00331073;IPI00654301	Q9Z1P5-1;Q9Z1P5-2	IPI00331073	Q9Z1P5-1	Gene_Symbol=Cd320	Isoform 1 of CD320 antigen	IFQEEN#ATTTR	173N	SCDTDTEIDKIFQEENATTTRISTTMENETS	1	4.60589e-05	99.522	99.522	2	656.817	-1.4034										2	1. 4-24, 2. 209-229	1	Topology=o207-229i	2	REGION 4-26,208-230	5	#	#
490	WCC_only	IPI0034468656N	IPI00344686	Q8C6F3	IPI00344686	Q8C6F3	Gene_Symbol=Kdelc2	KDEL (Lys-Asp-Glu-Leu) containing 2 protein	N#FTSSPPGQTQFK	56N	PVRYFFIQSVDSDGRNFTSSPPGQTQFKVVV	1	0.000227366	105	105	2	721.346	0.20725										2	1. 3-23, 2. 27-47	0	Topology=o	0	0	2
491	WCC_only	IPI00378498238N	IPI00378498;IPI00395062;IPI00135185;IPI00987330;IPI00123329	O88839-1;Q8CA82;O88839-2;Q3TD57;O88839-3;E9Q6V9;O88839-4	IPI00378498	O88839-1;Q8CA82	Gene_Symbol=Adam15	Isoform 1 of Disintegrin and metalloproteinase domain-containing protein 15	YPDFQQIIN#R	238N	DNSEVRKYPDFQQIINRTIEAAIIIDTFFQP	1	0.000247424	103.7	103.7	2	648.827	0.92624										2	1. 128-148, 2. 698-718	1	Topology=o695-717i	2	REGION 1-23,695-716	5	#	#	#		#								#	#
492	WCC_only	IPI00381303367N	IPI00381303	O09159;Q3TB95;Q3TBM1	IPI00381303	O09159;Q3TB95;Q3TBM1	Gene_Symbol=Man2b1	Lysosomal alpha-mannosidase	AN#ITWTVK	367N	IYSTPTCYIWEINKANITWTVKEDDFFPYAD	1	0.0472607	73.233	73.233	2	468.258	-1.7411										1	1. 27-47	0	Topology=o	1	REGION 28-50	2														#
493	WCC_only	IPI00387228254N	IPI00387228	Q99LJ1;Q3TCW3	IPI00387228	Q99LJ1;Q3TCW3	Gene_Symbol=Fuca1	Tissue alpha-L-fucosidase	WGQN#CSCHHGGYYNCQDK	254N	SPVKDEVIVNDRWGQNCSCHHGGYYNCQDKY	0.999812	0.0295686	52.172	52.172	3	758.619	0.16059										1	1. 2-22	0	Topology=o	1	REGION 1-20	2														#
494	WCC_only	IPI00396840269N	IPI00396840;IPI00762815;IPI00762055;IPI00648026	Q4PZA2-1;B1AXF8;Q4PZA2-3;Q3TUZ3;Q4PZA2-2	IPI00396840	Q4PZA2-1;B1AXF8	Gene_Symbol=Ece1	Isoform B of Endothelin-converting enzyme 1	DYYIN#K	269N	VDQSGIGIPSRDYYINKTENEKVITGYINYM	1	0.0573717	52.231	52.231	2	409.694	0.15491										3	1. 2-22, 2. 68-88, 3. 696-716	1	Topology=i68-90o	2	REGION 1-20,68-88	6	#	#	#		#		#						#	#
495	WCC_only	IPI00400016648N	IPI00400016;IPI01027808	P02468;F8VQJ3;Q3TRH4;Q3UFZ9;Q3UNG0;Q3URV4;Q6PHM1	IPI00400016	P02468	Gene_Symbol=Lamc1	Laminin subunit gamma-1	IINN#ITSIK	648N	WRPAISPFEFQKIINNITSIKIRGTYSERTA	0.973804	0.0382003	66.056	66.056	2	509.805	0.14893										1	1. 15-35	0	Topology=o	0	0	1								#
496	WCC_only	IPI00404551261N	IPI00404551;IPI00111013;IPI00927957;IPI00881091	Q8C243;P18242;Q3TIR0;Q3TJN3;Q3TWD0;Q3TWL1;Q3TWR6;Q3TXL5;Q3U651;Q3U7I9;Q3U7P0;Q3U8W5;Q3UAQ1;Q3UC89;Q3UCD9;Q3UCW4;Q8VCK2;F6Y6L6;F8WIR1	IPI00404551	Q8C243	Gene_Symbol=Ctsd	Uncharacterized protein	YYHGEISYIN#VTR	261N	GGTDSKYYHGEISYINVTRKAYWQVHMDQIE	1	7.46821e-14	134.04	134.04	2	809.393	-0.1705										2	1. 2-22, 2. 380-400	1	Topology=i7-26o	1	REGION 5-26	4					#								#
497	WCC_only	IPI00406683700N	IPI00406683;IPI00336700	Q61221-1;Q3UCW2;Q61221-2;Q3UU00	IPI00406683	Q61221-1;Q3UCW2	Gene_Symbol=Hif1a	Isoform 1 of Hypoxia-inducible factor 1-alpha	SIN#ISATIN#QRN#TVPEEEINPK	700N	KRVIEQTDKAHPRSINISATINQRNTVPEEE	0.999999	0.0224158	60.764	60.764	3	826.086	0.2502										0	0	0	Topology=o	0	0	0
498	WCC_only	IPI00407727614N	IPI00407727;IPI00921651;IPI00187352	A2AQA0;F6X7N1;Q8CII6;B6ZLR4;A2ANU7;F6ZS52;Q8K056	IPI00407727	A2AQA0;F6X7N1;Q8CII6	Gene_Symbol=Zfp442	Zinc-finger protein in podocyte II	AFAN#HSN#IQVHK	614N	GQKPYGCKQCGKAFANHSNIQVHKRTHTGEK	1	0.0565454	63.408	43.897	3	457.898	-1.2655										0	0	0	Topology=o	0	0	0														#
499	WCC_only	IPI00408495160N	IPI00408495;IPI00462199;IPI00113869	P18572-1;O55107;P18572-2;O55108	IPI00408495	P18572-1	Gene_Symbol=Bsg	Isoform 1 of Basigin	TQITCSIN#SSGVDIVGHR	160N	SVQEVNSKTQITCSINSSGVDIVGHRWMRGG	1	6.23604e-26	167.05	134.37	2	973.978	-0.42785										2	1. 2-22, 2. 327-347	1	Topology=o327-349i	2	REGION 5-27,327-348	5	#	#	#
500	WCC_only	IPI00408495270N	IPI00408495;IPI00462199;IPI00113869	P18572-1;O55107;P18572-2;O55108	IPI00408495	P18572-1	Gene_Symbol=Bsg	Isoform 1 of Basigin	TSDTGEEEAITN#STEANGK	270N	FWFKTSDTGEEEAITNSTEANGKYVVVSTPE	1	2.21391e-130	284.72	284.72	2	978.924	0.66685										2	1. 2-22, 2. 327-347	1	Topology=o327-349i	2	REGION 5-27,327-348	5	#	#	#
501	WCC_only	IPI00408495306N	IPI00408495;IPI00462199;IPI00113869	P18572-1;O55107;P18572-2;O55108	IPI00408495	P18572-1	Gene_Symbol=Bsg	Isoform 1 of Basigin	SQITISNIDVNVDPGTYVCN#ATNAQGTTR	306N	ISNIDVNVDPGTYVCNATNAQGTTRETISIR	0.989731	9.53741e-09	101.93	101.93	3	1038.16	-0.46718										2	1. 2-22, 2. 327-347	1	Topology=o327-349i	2	REGION 5-27,327-348	5	#	#	#
502	WCC_only	IPI00408850283N	IPI00408850	Q8R242-1;Q102J0	IPI00408850	Q8R242-1;Q102J0	Gene_Symbol=Ctbs	Isoform 1 of Di-N-acetylchitobiase	QVN#GSVSGSQWNK	283N	AAGHQVPYKVIMKQVNGSVSGSQWNKDQQAP	0.999998	0.0105524	77.644	77.644	2	697.333	0.08416										0	0	0	Topology=o	1	REGION 1-23	1														#
503	WCC_only	IPI00409148148N	IPI00409148	Q61646;Q3UBS3	IPI00409148	Q61646;Q3UBS3	Gene_Symbol=Hp	Haptoglobin	NIFIN#HSETASAK	148N	ISDQWIITTAKNIFINHSETASAKDITPTIT	0.999994	1.83049e-07	135.81	135.81	2	717.859	-0.029351										0	0	0	Topology=o	1	REGION 1-23	1	#				#	#	#	#		#		#	#	#	#
504	WCC_only	IPI0041080261N	IPI00410802;IPI01008444;IPI00265503;IPI01008202;IPI00265504;IPI00223771;IPI00828623;IPI01008337;IPI00265505;IPI01008071;IPI00223773;IPI00874953;IPI00266155;IPI00266154;IPI00466077;IPI01008139;IPI00223772;IPI00266152;IPI00756545;IPI00986245;IPI00828592;IPI00753669;IPI00223770;IPI00757131;IPI00223769;IPI00720073	P15379;A2AMP2;Q3TLT9;Q3U468;Q3U8S1;Q3UNN2;P15379-3;A2APM1	IPI00410802	P15379-14;A2APM2	Gene_Symbol=Cd44	CD44 antigen isoform a precursor	TEAADICQAFN#STIPTMDQMK	61N	YSISRTEAADICQAFNSTIPTMDQMKIAISK	1	3.9725e-13	154.6	154.6	2	1188.03	0.37298										2	1. 4-24, 2. 688-708	1	Topology=o688-710i	2	REGION 1-21,687-708	5	#	#	#						#		#
505	WCC_only	IPI00420835927N	IPI00420835;IPI00227969;IPI00974964;IPI00752327	Q61739;Q80ZI8;Q6PEE8;Q8BNH0;Q61739;Q8CC06;Q3TWK2;A2AU05;F6VSK8;Q8BR82	IPI00420835	Q61739;Q80ZI8;Q6PEE8;Q8BNH0	Gene_Symbol=Itga6	Integrin alpha 6	YQTIN#CSVNVR	927N	SRKFSIFPERKYQTINCSVNVRCVNIRCPIR	0.890341	0.0120788	57.836	57.836	2	678.827	1.0713										3	1. 4-24, 2. 1005-1025, 3. 1027-1047	1	Topology=o1015-1037i	2	REGION 3-25,1012-1034	6	#	#	#					#	#
506	WCC_only	IPI00421241163N	IPI00421241	E9Q4Z2;Q3UHC8;Q6JIZ0;Q8C697;Q8R5C9;Q9ESZ3	IPI00421241	E9Q4Z2;Q3UHC8;Q6JIZ0;Q8C697;Q8R5C9;Q9ESZ3	Gene_Symbol=Acacb	acetyl-Coenzyme A carboxylase beta	QIMTSFIIGSIDDN#SSDEDPSAGSFQNSSRK	163N	KRQIMTSFIIGSIDDNSSDEDPSAGSFQNSS	0.99997	0.0389325	47.099	47.099	4	834.882	-0.97744										2	1. 4-24, 2. 1915-1935	1	Topology=i2-24o	1	REGION 2-23	4							#
507	WCC_only	IPI00459134152N	IPI00459134;IPI00404128;IPI00776248	Q9JHP7-1;Q9JHP7-2;Q9JHP7-3	IPI00459134	Q9JHP7-1	Gene_Symbol=Kdelc1	Isoform 1 of KDEL motif-containing protein 1	EMN#CSETISQIQK	152N	CDCPIEDSAAWIREMNCSETISQIQKDIAHF	1	1.63431e-43	206.32	206.32	2	785.852	-0.32024										0	0	0	Topology=o	0	0	0						#
508	WCC_only	IPI00459134414N	IPI00459134	Q9JHP7-1	IPI00459134	Q9JHP7-1	Gene_Symbol=Kdelc1	Isoform 1 of KDEL motif-containing protein 1	SN#ISDIIEK	414N	YNEIQPWKHYIPVKSNISDIIEKIKWAKEHD	1	9.9901e-09	96.229	96.229	2	511.269	0.12997										0	0	0	Topology=o	0	0	0						#
509	WCC_only	IPI00460291650N	IPI00460291;IPI00969334;IPI00380009	Q8BJS4-1;Q8BJS4-2;Q4QQM3;Q8BJS4-3	IPI00460291	Q8BJS4-1	Gene_Symbol=Sun2	Isoform 1 of SUN domain-containing protein 2	AISPN#STISSAPK	650N	PTAVTIEHVPKAISPNSTISSAPKDFAIFGF	1	5.4597e-07	115.8	115.8	2	638.337	-0.29233										3	1. 175-195, 2. 197-217, 3. 227-247	2	Topology=o174-196i226-248o	2	REGION 172-194,221-243	7	#	#
510	WCC_only	IPI00461359540N	IPI00461359	Q8CDG1	IPI00461359	Q8CDG1	Gene_Symbol=Piwil2	Piwi-like protein 2	ISQN#ETASNEITR	540N	QHHGAIECIIQRISQNETASNEITRWGISIH	0.999531	0.0458445	54.343	54.343	2	733.354	0.17793										0	0	0	Topology=o	0	0	0
511	WCC_only	IPI00462465180N	IPI00462465;IPI00229925	Q8CIV2-2;F6RN19;Q8CIV2-1;Q498A7	IPI00462465	Q8CIV2-2;F6RN19	Gene_Symbol=ORF61	Isoform 2 of Membralin	VFKPQSGADAIN#DSQDFPFPETPAK	180N	IEPKVFKPQSGADAINDSQDFPFPETPAKVW	1	4.63819e-05	80.702	80.702	3	903.769	0.41617										6	1. 69-89, 2. 293-313, 3. 362-382, 4. 385-405, 5. 417-437, 6. 441-461	4	Topology=o66-88i293-315o359-381i418-435o	3	REGION 66-88,293-315,357-379	13	#	#	#			#
512	WCC_only	IPI00466733236N	IPI00466733;IPI00652093	Q9Z2L6;Q8C9C2	IPI00466733	Q9Z2L6	Gene_Symbol=Minpp1	Multiple inositol polyphosphate phosphatase 1	FITDVERN#ETAIYHVEAFK	236N	RFFDHCEKFITDVERNETAIYHVEAFKTGPE	1	3.1246e-08	135.09	135.09	3	762.383	0.33947										0	0	0	Topology=o	0	0	0	#		#			#
513	WCC_only	IPI00468236803N	IPI00468236;IPI00265095	Q6P9J9	IPI00468236	Q6P9J9;Q6P9J9-1	Gene_Symbol=Ano6	Isoform 1 of Anoctamin-6	NTDKENPYIGIGN#YTICR	803N	DFKNTDKENPYIGIGNYTICRYRDFRNPPGH	1	1.4791e-10	113.14	113.14	3	711.005	-0.46951										8	1. 301-321, 2. 377-397, 3. 447-467, 4. 469-489, 5. 508-528, 6. 674-694, 7. 728-748, 8. 831-851	8	Topology=i296-318o371-393i459-481o506-528i556-573o672-694i722-744o826-848i	8	REGION 306-328,373-395,459-481,511-533,553-574,603-625,673-695,728-750	24	#	#								#		#			#
514	WCC_only	IPI004692212503N	IPI00469221;IPI00230018;IPI01008339;IPI00474081;IPI00230019;IPI00230020;IPI00230021;IPI01008553;IPI00117630;IPI01008614;IPI00230023;IPI01023288	P11881;Q8BQN0;Q3UVA1	IPI00469221	P11881;Q8BQN0;Q3UVA1	Gene_Symbol=Itpr1	Inositol 1,4,5-trisphosphate receptor type 1	VETGEN#CTSPAPK	2503N	NDFIYSDVCRVETGENCTSPAPKEEIIPAEE	1	7.56205e-06	109.22	109.22	2	696.813	-0.15319										9	1. 884-904, 2. 1956-1976, 3. 2005-2025, 4. 2274-2294, 5. 2307-2327, 6. 2339-2359, 7. 2395-2415, 8. 2442-2462, 9. 2570-2590	6	Topology=o2274-2296i2309-2326o2352-2374i2395-2417o2440-2462i2570-2592o	6	REGION 2275-2297,2317-2339,2356-2378,2391-2413,2439-2461,2566-2588	21	#	#	#		#	#			#	#		#			#
515	WCC_only	IPI00469426257N	IPI00469426;IPI00406609;IPI00986905	Q64455;E9QNI4;A2AWF9;A2AWF8;E9QAB0;Q61373	IPI00469426	Q64455;E9QNI4	Gene_Symbol=Ptprj	receptor-type tyrosine-protein phosphatase eta isoform 1	ITWSNAN#GTASYR	257N	TSVGVTQARITWSNANGTASYRMIIEEITTH	0.984902	0.0447013	85.42	85.42	2	722.341	1.0079										2	1. 128-148, 2. 989-1009	1	Topology=o987-1009i	1	REGION 986-1008	4	#	#	#						#
516	WCC_only	IPI00469426379N	IPI00469426;IPI00406609;IPI00986905	Q64455;E9QNI4;A2AWF9;A2AWF8;E9QAB0;Q61373	IPI00469426	Q64455;E9QNI4	Gene_Symbol=Ptprj	receptor-type tyrosine-protein phosphatase eta isoform 1	TN#STQVSDVR	379N	ANGTEGQPRNKVFKTNSTQVSDVRAMNISAS	1	5.12452e-07	116.55	116.55	2	555.27	0.36069										2	1. 128-148, 2. 989-1009	1	Topology=o987-1009i	1	REGION 986-1008	4	#	#	#						#
517	WCC_only	IPI00469426425N	IPI00469426;IPI00406609;IPI00986905	Q64455;E9QNI4;A2AWF9;A2AWF8;E9QAB0;Q61373	IPI00469426	Q64455;E9QNI4	Gene_Symbol=Ptprj	receptor-type tyrosine-protein phosphatase eta isoform 1	IHVAGGTHSVN#QTVN#K	425N	SIVYKIHVAGGTHSVNQTVNKTEAIIIGISS	1	8.70212e-11	124.09	124.09	2	834.428	0.85226										2	1. 128-148, 2. 989-1009	1	Topology=o987-1009i	1	REGION 986-1008	4	#	#	#						#
518	WCC_only	IPI00469426429N	IPI00469426;IPI00406609;IPI00986905	Q64455;E9QNI4;A2AWF9;A2AWF8;E9QAB0;Q61373	IPI00469426	Q64455;E9QNI4	Gene_Symbol=Ptprj	receptor-type tyrosine-protein phosphatase eta isoform 1	IHVAGGTHSVN#QTVN#K	429N	KIHVAGGTHSVNQTVNKTEAIIIGISSSTIY	1	8.70212e-11	124.09	124.09	2	834.428	0.85226										2	1. 128-148, 2. 989-1009	1	Topology=o987-1009i	1	REGION 986-1008	4	#	#	#						#
519	WCC_only	IPI00469426650N	IPI00469426;IPI00406609;IPI00986905	Q64455;E9QNI4;A2AWF9;A2AWF8;E9QAB0;Q61373	IPI00469426	Q64455;E9QNI4	Gene_Symbol=Ptprj	receptor-type tyrosine-protein phosphatase eta isoform 1	PSSVSHIEVN#TTTTTAAIR	650N	ITQYTRPSSVSHIEVNTTTTTAAIRWKNEDA	1	5.94206e-10	118.48	118.48	3	663.344	-0.27944										2	1. 128-148, 2. 989-1009	1	Topology=o987-1009i	1	REGION 986-1008	4	#	#	#						#
520	WCC_only	IPI00469426684N	IPI00469426;IPI00406609;IPI00986905	Q64455;E9QNI4;A2AWF9;A2AWF8;E9QAB0;Q61373	IPI00469426	Q64455;E9QNI4	Gene_Symbol=Ptprj	receptor-type tyrosine-protein phosphatase eta isoform 1	TGDGSN#VTSN#FTK	684N	SYAYSVIIIKTGDGSNVTSNFTKDPSIIIPE	1	1.51506e-23	171.26	171.26	2	667.298	-0.10228										2	1. 128-148, 2. 989-1009	1	Topology=o987-1009i	1	REGION 986-1008	4	#	#	#						#
521	WCC_only	IPI00469426688N	IPI00469426;IPI00406609;IPI00986905	Q64455;E9QNI4;A2AWF9;A2AWF8;E9QAB0;Q61373	IPI00469426	Q64455;E9QNI4	Gene_Symbol=Ptprj	receptor-type tyrosine-protein phosphatase eta isoform 1	TGDGSN#VTSN#FTK	688N	SVIIIKTGDGSNVTSNFTKDPSIIIPEIIPG	1	1.51506e-23	171.26	171.26	2	667.298	-0.10228										2	1. 128-148, 2. 989-1009	1	Topology=o987-1009i	1	REGION 986-1008	4	#	#	#						#
522	WCC_only	IPI00469426774N	IPI00469426;IPI00406609;IPI00986905	Q64455;E9QNI4;A2AWF9;A2AWF8;E9QAB0;Q61373	IPI00469426	Q64455;E9QNI4	Gene_Symbol=Ptprj	receptor-type tyrosine-protein phosphatase eta isoform 1	SDSWDN#MTR	774N	MYTGFEIGVRSDSWDNMTRIENCTSDDDTEC	1	0.00134361	78.939	78.939	2	557.721	0.028481										2	1. 128-148, 2. 989-1009	1	Topology=o987-1009i	1	REGION 986-1008	4	#	#	#						#
523	WCC_only	IPI00469426780N	IPI00469426;IPI00406609;IPI00986905	Q64455;E9QNI4;A2AWF9;A2AWF8;E9QAB0;Q61373	IPI00469426	Q64455;E9QNI4	Gene_Symbol=Ptprj	receptor-type tyrosine-protein phosphatase eta isoform 1	IEN#CTSDDDTECR	780N	IGVRSDSWDNMTRIENCTSDDDTECRTEVAY	1	1.30515e-12	130.07	130.07	2	809.298	0.24254										2	1. 128-148, 2. 989-1009	1	Topology=o987-1009i	1	REGION 986-1008	4	#	#	#						#
524	WCC_only	IPI00471089131N	IPI00471089;IPI00816869;IPI00122368;IPI00956973;IPI00130524;IPI00816853;IPI00817030;IPI00957134	Q3TR36;Q3UCX4;Q9Z257;Q9JJX6-1;Q9JJX6-3;D3Z5U5;E9QNH4;Q9Z256;Q9JJX6-2;Q9JJX6-4;D3YYR5;Q9WUN9	IPI00471089	Q3TR36;Q3UCX4;Q9Z257	Gene_Symbol=P2rx4	P2X purinoceptor 4	TSICDSDAN#CTIGSSDTHSSGIGTGR	131N	CPEIPDKTSICDSDANCTIGSSDTHSSGIGT	1	4.74782e-52	203.66	203.66	3	887.041	-0.30037										2	1. 30-50, 2. 341-361	2	Topology=i28-50o339-361i	2	REGION 28-50,337-359	6	#	#	#						#	#	#	#		#	#
525	WCC_only	IPI00471089153N	IPI00471089;IPI00816869;IPI00122368;IPI00956973;IPI00130524;IPI00816853;IPI00817030;IPI00957134	Q3TR36;Q3UCX4;Q9Z257;Q9JJX6-1;Q9JJX6-3;D3Z5U5;E9QNH4;Q9Z256;Q9JJX6-2;Q9JJX6-4;D3YYR5;Q9WUN9	IPI00471089	Q3TR36;Q3UCX4;Q9Z257	Gene_Symbol=P2rx4	P2X purinoceptor 4	CVPFN#ASVK	153N	DTHSSGIGTGRCVPFNASVKTCEVAAWCPVE	1	0.00463072	60.518	60.518	2	512.755	0.093032										2	1. 30-50, 2. 341-361	2	Topology=i28-50o339-361i	2	REGION 28-50,337-359	6	#	#	#						#	#	#	#		#	#
526	WCC_only	IPI00471089184N	IPI00471089;IPI00816869;IPI00122368;IPI00956973	Q3TR36;Q3UCX4;Q9Z257;Q9JJX6-1;Q9JJX6-3;D3Z5U5;E9QNH4;Q9Z256;Q9JJX6-2;Q9JJX6-4;D3YYR5;Q9WUN9	IPI00471089	Q3TR36;Q3UCX4;Q9Z257	Gene_Symbol=P2rx4	P2X purinoceptor 4	AAEN#FTIIVK	184N	NDAGVPTPAFIKAAENFTIIVKNNIWYPKFN	1	0.000188434	94.297	94.297	2	554.81	-1.468										2	1. 30-50, 2. 341-361	2	Topology=i28-50o339-361i	2	REGION 28-50,337-359	6	#	#	#						#	#	#	#		#	#
527	WCC_only	IPI00471089208N	IPI00471089;IPI00816869;IPI00122368;IPI00956973;IPI00130524;IPI00816853;IPI00817030;IPI00957134	Q3TR36;Q3UCX4;Q9Z257;Q9JJX6-1;Q9JJX6-3;D3Z5U5;E9QNH4;Q9Z256;Q9JJX6-2;Q9JJX6-4;D3YYR5;Q9WUN9	IPI00471089	Q3TR36;Q3UCX4;Q9Z257	Gene_Symbol=P2rx4	P2X purinoceptor 4	NIIPN#ITTSYIK	208N	IWYPKFNFSKRNIIPNITTSYIKSCIYNART	1	2.63233e-07	104.87	104.87	2	690.387	0.8675										2	1. 30-50, 2. 341-361	2	Topology=i28-50o339-361i	2	REGION 28-50,337-359	6	#	#	#						#	#	#	#		#	#
528	WCC_only	IPI0047108975N	IPI00471089;IPI00816869;IPI00122368;IPI00956973;IPI00130524;IPI00816853;IPI00817030;IPI00957134	Q3TR36;Q3UCX4;Q9Z257;Q9JJX6-1;Q9JJX6-3;D3Z5U5;E9QNH4;Q9Z256;Q9JJX6-2;Q9JJX6-4;D3YYR5;Q9WUN9	IPI00471089	Q3TR36;Q3UCX4;Q9Z257	Gene_Symbol=P2rx4	P2X purinoceptor 4	GVAVTN#TSQIGFR	75N	VVSSVTTKAKGVAVTNTSQIGFRIWDVADYV	1	3.10843e-09	140.63	140.63	2	676.856	-0.96773										2	1. 30-50, 2. 341-361	2	Topology=i28-50o339-361i	2	REGION 28-50,337-359	6	#	#	#						#	#	#	#		#	#
529	WCC_only	IPI0047127373N	IPI00471273;IPI00831262;IPI00831154;IPI00415136;IPI00830592	Q6PGD0-1;A8C1S6;D3Z6U7;F6RYG0;Q6PGD0-2;D3YYN2	IPI00471273	Q6PGD0-1;A8C1S6	Gene_Symbol=0610007C21Rik	Isoform 1 of Apoptosis-related protein 3	GTIIGIDIQN#CSIK	73N	CCINQKGTIIGIDIQNCSIKDPGPNFIQAYT	1	1.93367e-05	115.91	115.91	2	767.905	-0.040153										2	1. 7-27, 2. 192-212	1	Topology=o192-214i	0	0	3	#	#	#
530	WCC_only	IPI00480271969N	IPI00480271		IPI00480271		Gene_Symbol=Gm5073	hypothetical protein LOC278181	AHN#VHIVEN#GSSTSRR	969N	CPSKIRRAHNVHIVENGSSTSRRPSAGKDRS	1	0.0496851	63.29	63.29	2	885.437	3.0724										0	0	0	Topology=o	0	0	0
531	WCC_only	IPI006212195N	IPI00621219;IPI00649948	Q5F259;Q5F260	IPI00621219	Q5F259;Q5F260	Gene_Symbol=Ankrd13b	Ankyrin repeat domain-containing protein 13B	MIPAN#ASAR	5N	___________MIPANASARKGPEGKYPIHY	1	0.0914312	35.88	35.88	1	933.471	-2.4415										0	0	0	Topology=o	0	0	0
532	WCC_only	IPI00622361102N	IPI00622361;IPI00742414;IPI00974733;IPI00464222;IPI00894685	Q69ZN6-2;Q69ZN6-1;E9PX35;Q61340;D3YXC6	IPI00622361	Q69ZN6-2	Gene_Symbol=Gnptab	Isoform 2 of N-acetylglucosamine-1-phosphotransferase subunits alpha/beta	VPMIVIDPPIPAN#CTIK	102N	CIKVPMIVIDPPIPANCTIKDIPTIYPSFHA	1	0.00679925	50.608	50.608	2	941.009	0.97349										1	1. 1148-1168	1	Topology=o1146-1168i	0	0	2	#	#					#							#	#
533	WCC_only	IPI0062472610N	IPI00624726;IPI00554955	B2RUS7;Q9Z2P1;Q6PGE2;Q9Z2P2;Q8BNE2;Q8BIU4	IPI00624726	B2RUS7;Q9Z2P1;Q6PGE2;Q9Z2P2;Q8BNE2	Gene_Symbol=Abcc8	ATP-binding cassette, sub-family C (CFTR/MRP), member 8	PIAFCGTEN#HSAAYR	10N	______MPIAFCGTENHSAAYRVDQGVINNG	1	1.78113e-10	137.68	137.68	3	566.259	0.17092										17	1. 33-53, 2. 75-95, 3. 104-124, 4. 135-155, 5. 170-190, 6. 307-327, 7. 356-376, 8. 436-456, 9. 458-478, 10. 536-556, 11. 577-597, 12. 1008-1028, 13. 1074-1094, 14. 1148-1168, 15. 1170-1190, 16. 1256-1276, 17. 1278-1298	14	Topology=o30-52i73-95o105-124i131-148o168-190i302-324o351-368i428-450o455-477i538-560o575-597i1014-1036o1070-1092i1162-1184o	16	REGION 27-49,75-97,104-125,130-152,169-191,216-238,303-325,351-373,429-451,456-478,500-522,538-560,580-602,1022-1043,1065-1087,1159-1181	47	#	#	#		#				#	#	#	#			#
534	WCC_only	IPI00625262131N	IPI00625262;IPI00626341;IPI00877284;IPI00279051	Q8BXN9-2;A2AQJ6;Q8BXN9-1;A2AQJ5Q8BXN9-3;A2AQJ7	IPI00625262	Q8BXN9-2;A2AQJ6	Gene_Symbol=Tmem87a	transmembrane protein 87A isoform 1	IFQN#CSEIYK	131N	KGISGRYQTSSRIFQNCSEIYKAQSFSGDFT	1	8.68964e-05	115.78	115.78	2	652.807	-0.71591										9	1. 6-26, 2. 229-249, 3. 259-279, 4. 307-327, 5. 330-350, 6. 352-372, 7. 374-394, 8. 409-429, 9. 445-465	6	Topology=i230-252o262-281i337-359o363-385i406-428o448-465i	8	REGION 11-33,229-251,258-280,298-320,331-353,362-384,407-429,448-470	23	#	#
535	WCC_only	IPI00625262161N	IPI00625262;IPI00626341;IPI00877284;IPI00279051	Q8BXN9-2;A2AQJ6;Q8BXN9-1;A2AQJ5Q8BXN9-3;A2AQJ7	IPI00625262	Q8BXN9-2;A2AQJ6	Gene_Symbol=Tmem87a	transmembrane protein 87A isoform 1	QEAKEN#ATN#VTFTGDK	161N	THRIPIIGEKQEAKENATNVTFTGDKIAMHE	1	2.07169e-05	100.55	86.378	2	879.912	-0.48347										9	1. 6-26, 2. 229-249, 3. 259-279, 4. 307-327, 5. 330-350, 6. 352-372, 7. 374-394, 8. 409-429, 9. 445-465	6	Topology=i230-252o262-281i337-359o363-385i406-428o448-465i	8	REGION 11-33,229-251,258-280,298-320,331-353,362-384,407-429,448-470	23	#	#
536	WCC_only	IPI00625262164N	IPI00625262;IPI00626341;IPI00877284;IPI00279051	Q8BXN9-2;A2AQJ6;Q8BXN9-1;A2AQJ5Q8BXN9-3;A2AQJ7	IPI00625262	Q8BXN9-2;A2AQJ6	Gene_Symbol=Tmem87a	transmembrane protein 87A isoform 1	QEAKEN#ATN#VTFTGDK	164N	IPIIGEKQEAKENATNVTFTGDKIAMHEPIQ	1	2.07169e-05	100.55	86.378	2	879.912	-0.48347										9	1. 6-26, 2. 229-249, 3. 259-279, 4. 307-327, 5. 330-350, 6. 352-372, 7. 374-394, 8. 409-429, 9. 445-465	6	Topology=i230-252o262-281i337-359o363-385i406-428o448-465i	8	REGION 11-33,229-251,258-280,298-320,331-353,362-384,407-429,448-470	23	#	#
537	WCC_only	IPI0062526266N	IPI00625262;IPI00626341;IPI00877284;IPI00279051	Q8BXN9-2;A2AQJ6;Q8BXN9-1;A2AQJ5Q8BXN9-3;A2AQJ7	IPI00625262	Q8BXN9-2;A2AQJ6	Gene_Symbol=Tmem87a	transmembrane protein 87A isoform 1	N#TTIIIK	66N	PSGKGYFNFGKIIFRNTTIIIKFDGEPCDQS	1	0.0294023	55.676	55.676	2	403.249	0.11678										9	1. 6-26, 2. 229-249, 3. 259-279, 4. 307-327, 5. 330-350, 6. 352-372, 7. 374-394, 8. 409-429, 9. 445-465	6	Topology=i230-252o262-281i337-359o363-385i406-428o448-465i	8	REGION 11-33,229-251,258-280,298-320,331-353,362-384,407-429,448-470	23	#	#
538	WCC_only	IPI00649090136N	IPI00649090;IPI00989168;IPI00314355;IPI00877289;IPI00648560;IPI00652204;IPI00989907;IPI00653331;IPI00989238;IPI00990597;IPI00989918;IPI00877313;IPI00990982;IPI00462039	Q3UZ35;P21855;Q8CIY0;Q99L55;A2AIN5;Q3UNJ0;Q3UB58;Q8CIX9	IPI00649090	Q3UZ35	Gene_Symbol=Cd72	B-cell differentiation antigen CD72	IWEATN#SSIQQQIR	136N	VSRQFQEGTRIWEATNSSIQQQIREKISQIG	1	0.0189076	46.797	46.797	2	838.928	-0.20086										1	1. 95-115	1	Topology=i96-118o	1	REGION 93-115	3	#	#
539	WCC_only	IPI00649186187N	IPI00649186;IPI00169896	Q8BY89-1;Q8BY89-2	IPI00649186	Q8BY89-1	Gene_Symbol=Slc44a2	Isoform 1 of Choline transporter-like protein 2	GVIMVGN#ETTYEDGHGAR	187N	CFPAIHASKGVIMVGNETTYEDGHGARKNIT	1	5.58356e-26	168.07	168.07	3	636.96	-0.37965										11	1. 38-58, 2. 230-250, 3. 256-276, 4. 317-337, 5. 362-382, 6. 437-457, 7. 459-479, 8. 502-522, 9. 535-555, 10. 598-618, 11. 637-657	10	Topology=i34-56o231-253i255-277o314-336i357-379o455-477i498-520o562-584i600-622o637-659i	10	REGION 34-56,231-253,260-281,315-336,361-383,447-469,502-524,535-557,603-624,646-668	31	#	#													#
540	WCC_only	IPI00649186200N	IPI00649186;IPI00169896	Q8BY89-1;Q8BY89-2	IPI00649186	Q8BY89-1	Gene_Symbol=Slc44a2	Isoform 1 of Choline transporter-like protein 2	N#ITDIVEGAK	200N	VGNETTYEDGHGARKNITDIVEGAKKANKII	1	2.12943e-17	166.7	60.434	2	531.782	-0.27764										11	1. 38-58, 2. 230-250, 3. 256-276, 4. 317-337, 5. 362-382, 6. 437-457, 7. 459-479, 8. 502-522, 9. 535-555, 10. 598-618, 11. 637-657	10	Topology=i34-56o231-253i255-277o314-336i357-379o455-477i498-520o562-584i600-622o637-659i	10	REGION 34-56,231-253,260-281,315-336,361-383,447-469,502-524,535-557,603-624,646-668	31	#	#													#
541	WCC_only	IPI0065245988N	IPI00652459;IPI00319707;IPI00169919	Q3TZB3;Q8CI85;Q3TC80;Q8K2J1	IPI00652459	Q3TZB3	Gene_Symbol=Car12	Carbonic anhydrase 12	IIN#ITNDGHSVR	88N	PIQFQGYNVSVEKIINITNDGHSVRININSD	0.999994	4.24413e-14	124.86	124.86	2	671.354	-0.38187										0	0	0	Topology=o	0	0	0	#	#												#
542	WCC_only	IPI00652465165N	IPI00652465;IPI00135517;IPI00404126	Q3U364;Q9QY33;A8C1U1;Q3THL4;Q3TVZ0;Q3TXC6;Q545L1;Q80XR4;E9PZV2;Q8BPU2	IPI00652465	Q3U364	Gene_Symbol=Tspan3	Uncharacterized protein (Fragment)	QIHCCGIHN#YSDWENTDWFK	165N	AIDYVQRQIHCCGIHNYSDWENTDWFKETKN	0.999294	0.041451	46.543	46.543	4	654.026	0.25278										4	1. 29-49, 2. 63-83, 3. 96-116, 4. 227-247	4	Topology=i29-51o61-83i96-118o225-247i	4	REGION 29-51,63-85,97-119,224-246	12	#	#
543	WCC_only	IPI00652465180N	IPI00652465;IPI00135517;IPI00404126	Q3U364;Q9QY33;A8C1U1;Q3THL4;Q3TVZ0;Q3TXC6;Q545L1;Q80XR4;E9PZV2;Q8BPU2	IPI00652465	Q3U364	Gene_Symbol=Tspan3	Uncharacterized protein (Fragment)	N#QSVPISCCR	180N	NYSDWENTDWFKETKNQSVPISCCRETAKSC	1	0.00157244	72.321	72.321	2	612.273	0.087942										4	1. 29-49, 2. 63-83, 3. 96-116, 4. 227-247	4	Topology=i29-51o61-83i96-118o225-247i	4	REGION 29-51,63-85,97-119,224-246	12	#	#
544	WCC_only	IPI00652465196N	IPI00652465;IPI00135517;IPI00404126	Q3U364;Q9QY33;A8C1U1;Q3THL4;Q3TVZ0;Q3TXC6;Q545L1;Q80XR4;E9PZV2;Q8BPU2	IPI00652465	Q3U364	Gene_Symbol=Tspan3	Uncharacterized protein (Fragment)	SCN#GSIANPSDIYAEGCEAIVVK	196N	QSVPISCCRETAKSCNGSIANPSDIYAEGCE	0.999281	0.000104881	78.413	78.413	2	1229.06	-0.023015										4	1. 29-49, 2. 63-83, 3. 96-116, 4. 227-247	4	Topology=i29-51o61-83i96-118o225-247i	4	REGION 29-51,63-85,97-119,224-246	12	#	#
545	WCC_only	IPI00654122370N	IPI00654122;IPI00125681	E9Q761;Q3V397;Q6PD26;Q3U643;Q3V307;Q3V3K6	IPI00654122	E9Q761;Q3V397	Gene_Symbol=Pigs	Putative uncharacterized protein	IYN#ASEIPVR	370N	RWGGIMVYNVDPKIYNASEIPVRVEVDMVRV	1	2.36616e-06	141.08	141.08	2	582.811	0.83504										4	1. 19-39, 2. 54-74, 3. 380-400, 4. 518-538	2	Topology=i19-36o519-541i	3	REGION 19-35,51-72,520-542	9	#	#				#
546	WCC_only	IPI00658539158N	IPI00658539;IPI00137177;IPI00755442;IPI00876204	Q9D2D1;P16675;Q544R6;A2A5J6;A2A5J8	IPI00658539	Q9D2D1	Gene_Symbol=Ctsa	lysosomal protective protein isoform a	MYVTN#DTEVAENNYEAIK	158N	AGVGFSYSDDKMYVTNDTEVAENNYEAIKDF	1	5.12615e-08	132.62	132.62	2	1053.97	-0.56395										1	1. 18-38	0	Topology=o	0	0	1													#
547	WCC_only	IPI00658539257N	IPI00658539;IPI00137177;IPI00755442;IPI00751338	Q9D2D1;P16675;Q544R6;A2A5J6;A2A5J9	IPI00658539	Q9D2D1	Gene_Symbol=Ctsa	lysosomal protective protein isoform a	IWTSIQTHCCAQN#K	257N	GNRIWTSIQTHCCAQNKCNFYDNKDPECVNN	1	8.22434e-15	172.57	172.57	2	875.4	0.21527										1	1. 18-38	0	Topology=o	0	0	1													#
548	WCC_only	IPI00658632276N	IPI00658632	A1L314;E9QN37;Q80VB7	IPI00658632	A1L314;E9QN37;Q80VB7	Gene_Symbol=Mpeg1	macrophage expressed gene 1	DYISN#R	276N	TDYISQTSITKDYISNRTNSRVQSFGGVPFY	1	0.000309738	114.6	114.6	2	385.682	0.5574										2	1. 4-24, 2. 663-683	2	Topology=i5-22o661-683i	4	REGION 5-27,527-549,574-596,660-680	8	#	#
549	WCC_only	IPI00674656107N	IPI00674656;IPI00269413;IPI00605217;IPI00626978;IPI00875625;IPI00975075;IPI00989307;IPI00989609;IPI00876232	Q2YFS3-1;Q2YFS3-2;Q2YFS1;B7ZWH4	IPI00674656	Q2YFS3-1	Gene_Symbol=Pilra	Isoform 1 of Paired immunoglobulin-like type 2 receptor alpha	IIIN#WTQGQTSGVIR	107N	SIPFIHEHFKGRIIINWTQGQTSGVIRIINI	1	3.51819e-21	160.27	160.27	2	844.964	1.1721										1	1. 199-219	1	Topology=o197-219i	2	REGION 5-27,196-217	4	#	#							#
550	WCC_only	IPI0067465690N	IPI00674656;IPI00269413;IPI00876232	Q2YFS3-1;Q2YFS3-2;D3YZZ8	IPI00674656	Q2YFS3-1	Gene_Symbol=Pilra	Isoform 1 of Paired immunoglobulin-like type 2 receptor alpha	DFHGEFIYN#SSIPFIHEHFK	90N	SIAWRWKDFHGEFIYNSSIPFIHEHFKGRII	1	0.00447882	64.52	40.614	3	823.058	0.17588										1	1. 199-219	1	Topology=o197-219i	2	REGION 5-27,196-217	4	#	#							#
551	WCC_only	IPI00720171914N	IPI00720171;IPI00226932;IPI00785382	Q8C7X2;A2AMV0;Q8C7X2;A1L2Z3	IPI00720171	Q8C7X2;A2AMV0	Gene_Symbol=Emc1	ER membrane protein complex subunit 1	FINYN#QTVSR	914N	YSPDVQVHAERFINYNQTVSRMRGIYTAPSG	0.999875	4.10983e-07	118.23	118.23	2	622.811	-0.60293										3	1. 4-24, 2. 859-879, 3. 960-980	1	Topology=i2-24o	3	REGION 3-25,179-201,959-980	7	#	#
552	WCC_only	IPI007424141108N	IPI00742414;IPI00622361;IPI00974733	Q69ZN6;Q6P9R5	IPI00742414	Q69ZN6	Gene_Symbol=Gnptab	N-acetylglucosamine-1-phosphotransferase subunits alpha/beta	TN#VSHVVGQIDDIR	1108N	EIMGEEEIAFKMIRTNVSHVVGQIDDIRKNP	1	0.0163046	49.482	49.482	2	778.402	-0.020386										2	1. 18-38, 2. 1194-1214	2	Topology=i20-42o1192-1214i	1	REGION 20-42	5	#	#					#							#	#
553	WCC_only	IPI00742414148N	IPI00742414;IPI00622361;IPI00974733;IPI00464222;IPI00894685	Q69ZN6;Q6P9R5;D3Z1C3;D3YXC6	IPI00742414	Q69ZN6	Gene_Symbol=Gnptab	N-acetylglucosamine-1-phosphotransferase subunits alpha/beta	VPMIVIDPPIPAN#CTIK	148N	CIKVPMIVIDPPIPANCTIKDIPTIYPSFHA	1	0.0535435	36.193	36.193	2	941.009	-0.49657										2	1. 18-38, 2. 1194-1214	2	Topology=i20-42o1192-1214i	1	REGION 20-42	5	#	#					#							#	#
554	WCC_only	IPI00755329191N	IPI00755329;IPI00110852	Q9CY50;A8C1W9;Q3TV94;Q52PE3	IPI00755329	Q9CY50;A8C1W9;Q3TV94	Gene_Symbol=Ssr1	Translocon-associated protein subunit alpha	DINGNVFQDAVFN#QTVTVIER	191N	NYKDINGNVFQDAVFNQTVTVIEREDGIDGE	1	4.09609e-19	143.95	143.95	2	1191.59	0.1271										2	1. 7-27, 2. 209-229	1	Topology=o207-229i	2	REGION 4-26,206-228	5	#	#				#
555	WCC_only	IPI00757771196N	IPI00757771;IPI00123831;IPI00662285	P97300-2;P97300-1;P97300-3	IPI00757771	P97300-2	Gene_Symbol=Nptn	Isoform 2 of Neuroplastin	N#ASNMEYR	196N	SYWTRNGVEITATRKNASNMEYRINKPRAED	1	7.43553e-10	127.56	127.56	2	494.208	-0.13081										2	1. 5-25, 2. 339-359	1	Topology=o337-359i	2	REGION 8-30,337-358	5	#	#	#
556	WCC_only	IPI00757771228N	IPI00757771;IPI00123831;IPI00662285	P97300-2;P97300-1;P97300-3	IPI00757771	P97300-2	Gene_Symbol=Nptn	Isoform 2 of Neuroplastin	AN#ATIEVK	228N	GEYHCVYHFVSAPKANATIEVKAAPDITGHK	1	1.69533e-09	162.88	162.88	2	424.734	-0.56235										2	1. 5-25, 2. 339-359	1	Topology=o337-359i	2	REGION 8-30,337-358	5	#	#	#
557	WCC_only	IPI00757771283N	IPI00757771;IPI00123831;IPI00662285;IPI00459329	P97300-2;P97300-1;P97300-3;P97300-4	IPI00757771	P97300-2	Gene_Symbol=Nptn	Isoform 2 of Neuroplastin	KKENGVFEEISN#SSGR	283N	WIWRKKENGVFEEISNSSGRFFITNKENYTE	1	1.7678e-49	216	120.7	3	595.295	-0.33974										2	1. 5-25, 2. 339-359	1	Topology=o337-359i	2	REGION 8-30,337-358	5	#	#	#
558	WCC_only	IPI00757830478N	IPI00757830;IPI00125851	B1ATV0;Q3UL16;Q8CI67;Q9WVD4;Q8C6W8	IPI00757830	B1ATV0;Q3UL16;Q8CI67	Gene_Symbol=Clcn5	Uncharacterized protein	ICDYENHFN#TSK	478N	GIIDSSKICDYENHFNTSKGGEIPDRPAGVG	0.99969	1.74134e-16	155.66	155.66	2	765.824	1.017										10	1. 121-141, 2. 212-232, 3. 259-279, 4. 313-333, 5. 347-367, 6. 386-406, 7. 422-442, 8. 498-518, 9. 523-543, 10. 584-604	9	Topology=i125-147o206-228i312-334o384-406i425-442o495-517i524-541o561-583i590-612o	10	REGION 130-152,207-229,250-272,314-336,354-376,388-410,423-444,493-515,524-546,579-601	29	#	#	#				#			#		#			#
559	WCC_only	IPI0076171750N	IPI00761717;IPI00620858	Q3TEW6-1;Q3TEW6-2	IPI00761717	Q3TEW6-1	Gene_Symbol=Mpzl1	Isoform 1 of Myelin protein zero-like protein 1	EIFVVN#GTQGK	50N	ISAIEVHTPKEIFVVNGTQGKITCTFDSPNT	1	1.03658e-05	90.913	90.913	2	597.816	1.2569										3	1. 18-38, 2. 154-174, 3. 176-196	2	Topology=i19-38o162-191i	2	REGION 20-42,163-185	7	#	#
560	WCC_only	IPI00762273411N	IPI00762273;IPI00975188;IPI00122215;IPI00830554	E9PZE1;Q1EQW1;E9PZE2;F6YC07;Q921T2;D3YZJ9;E9PWW2	IPI00762273	E9PZE1;Q1EQW1	Gene_Symbol=Tor1aip1	Lamina-associated polypeptide 1B	HIN#SSIPRPQPAIIIITAAQDAAEVIK	411N	EKIWKRGTTFIEKHINSSIPRPQPAIIIITA	1	2.49674e-08	101.5	101.5	3	957.206	-0.38271										1	1. 350-370	0	Topology=o	1	REGION 349-370	2	#	#
561	WCC_only	IPI00762371921N	IPI00762371	A2RSJ4;Q922V6;Q9D574	IPI00762371	A2RSJ4;Q922V6;Q9D574	Gene_Symbol=Uhrf1bp1l	UHRF1-binding protein 1-like	IRN#ATIN#HMSDNR	921N	SSKRKQGGSGIHRIRNATINHMSDNRSMSVD	1	0.0386642	78.903	78.903	2	774.372	6.8963										2	1. 226-246, 2. 821-841	0	Topology=o	0	0	2
562	WCC_only	IPI0076291489N	IPI00762914;IPI00626029;IPI00831007;IPI00955063;IPI00625052;IPI00831545	Q6F5F2;D3YXM3;Q8BFX8;EPPZC9;Q76CT6;Q1AN90;E9PZD0;D3YXM0	IPI00762914	Q6F5F2	Gene_Symbol=Sirpb1a	Protein Sirpb1a	ITN#VSDVTK	89N	IIIYPFTGEHSPRITNVSDVTKRNNMDFSIR	1	0.0179662	50.284	50.284	2	490.263	0.40467										2	1. 6-26, 2. 364-384	1	Topology=o364-386i	3	REGION 5-27,45-67,359-381	6	#		#
563	WCC_only	IPI00775779110N	IPI00775779;IPI00876489;IPI00970735;IPI00756790	E0CYM8;Q2M4I8;Q6P6I8;E9QPT7;A2ANC1	IPI00775779	E0CYM8	Gene_Symbol=Sirpa	Uncharacterized protein	ISN#VTPADAGIYYCVK	110N	DTTKRNNMDFSIRISNVTPADAGIYYCVKFQ	1	7.25268e-34	200.77	200.77	2	887.434	-0.47927										3	1. 10-30, 2. 51-71, 3. 376-396	1	Topology=o374-396i	2	REGION 9-31,373-395	6	#	#	#												#
564	WCC_only	IPI00775779246N	IPI00775779;IPI00876489;IPI00129158;IPI00221791	E0CYM8;Q2M4I8;Q6P6I8;P97797-1;P97797-2	IPI00775779	E0CYM8	Gene_Symbol=Sirpa	Uncharacterized protein	GIAN#ISNFIR	246N	VAHITIDRSPIRGIANISNFIRVSPTVKVTQ	0.999998	1.47658e-05	128.81	128.81	2	554.306	0.017784										3	1. 10-30, 2. 51-71, 3. 376-396	1	Topology=o374-396i	2	REGION 9-31,373-395	6	#	#	#												#
565	WCC_only	IPI00775779271N	IPI00775779;IPI00876489;IPI00129158;IPI00221791	E0CYM8;Q2M4I8;Q6P6I8;P97797-1;P97797-2	IPI00775779	E0CYM8	Gene_Symbol=Sirpa	Uncharacterized protein	VTQQSPTSMNQVN#ITCR	271N	TVKVTQQSPTSMNQVNITCRAERFYPEDIQI	1	1.19839e-124	274.08	274.08	2	983.964	-0.16232										3	1. 10-30, 2. 51-71, 3. 376-396	1	Topology=o374-396i	2	REGION 9-31,373-395	6	#	#	#												#
566	WCC_only	IPI00775779312N	IPI00775779;IPI00876489;IPI00129158;IPI00221791	E0CYM8;Q2M4I8;Q6P6I8;P97797-1;P97797-2	IPI00775779	E0CYM8	Gene_Symbol=Sirpa	Uncharacterized protein	NTDGTYN#YTSIFIVNSSAHR	312N	NDTPKNITKNTDGTYNYTSIFIVNSSAHRED	0.998576	0.0192188	51.684	51.684	3	755.022	-0.73626										3	1. 10-30, 2. 51-71, 3. 376-396	1	Topology=o374-396i	2	REGION 9-31,373-395	6	#	#	#												#
567	WCC_only	IPI008458512924N	IPI00845851	Q6ZWQ0;E9QP46;Q6PI66	IPI00845851	Q6ZWQ0;E9QP46;Q6PI66	Gene_Symbol=Syne2	Nesprin-2	FIQN#N#GSEIK	2924N	NIKARTNRTQRFIQNNGSEIKQKMESYREFH	1	0.0850336	32.209	32.209	2	578.287	1.5148										3	1. 121-141, 2. 3255-3275, 3. 6824-6844	0	Topology=o	0	0	3	#	#	#			#
568	WCC_only	IPI00849146269N	IPI00849146;IPI00124987;IPI00884516;IPI00884511	Q00941;B2RWT6;A9P557;A9P558	IPI00849146	Q00941	Gene_Symbol=Csf2ra	Granulocyte-macrophage colony-stimulating factor receptor subunit alpha	VIN#STGHDVAR	269N	GPAAPADVRYSIRVINSTGHDVARCMADPGD	1	5.76441e-14	108.35	108.35	2	586.301	-0.21771										0	0	0	Topology=o	0	0	0	#	#							#		#
569	WCC_only	IPI008508731038N	IPI00850873;IPI00665580	Q5XF89-2;Q5XF89-1	IPI00850873	Q5XF89-2	Gene_Symbol=Atp13a3	Isoform 2 of Probable cation-transporting ATPase 13A3	VCDPNSDVCN#TTR	1038N	WVKQYKVCDPNSDVCNTTRSACWNSSHIYNG	1	4.90375e-49	216.88	216.88	2	770.816	0.024894										9	1. 33-53, 2. 207-227, 3. 229-249, 4. 406-426, 5. 924-944, 6. 962-982, 7. 996-1016, 8. 1098-1118, 9. 1133-1153	10	Topology=i29-51o227-249i408-430o445-464i931-953o963-985i997-1019o1068-1085i1098-1120o1135-1157i	10	REGION 28-50,219-241,407-429,445-466,936-958,962-984,998-1020,1068-1086,1097-1119,1141-1163	29	#	#								#		#		#	#
570	WCC_only	IPI00856723104N	IPI00856723;IPI00322447;IPI00411088;IPI00461967;IPI00410985;IPI00849722	B5L832;E9PYN1;Q8R5M8-1;Q8R5M8-2;B5L830;Q8R5M8-3;Q1WIL9;Q9QYL4;Q8R5M8-4;Q8R5M8-5;E0CY16;Q9QYL3	IPI00856723	B5L832;E9PYN1	Gene_Symbol=Cadm1	Uncharacterized protein	FQIIN#FSSSEIK	104N	FRDFRPIKDSRFQIINFSSSEIKVSITNVSI	1	2.26698e-08	123.28	123.28	2	708.369	0.069412										2	1. 26-46, 2. 412-432	1	Topology=o406-428i	2	REGION 18-40,404-426	5	#	#	#		#
571	WCC_only	IPI00856723116N	IPI00856723;IPI00322447;IPI00411088;IPI00461967;IPI00410985;IPI00849722	B5L832;E9PYN1;Q8R5M8-1;Q8R5M8-2;B5L830;Q8R5M8-3;Q1WIL9;Q9QYL4;Q8R5M8-4;Q8R5M8-5;E0CY16;Q9QYL3	IPI00856723	B5L832;E9PYN1	Gene_Symbol=Cadm1	Uncharacterized protein	VSITN#VSISDEGR	116N	QIINFSSSEIKVSITNVSISDEGRYFCQIYT	1	1.87259e-34	195.1	195.1	2	690.349	0.69546										2	1. 26-46, 2. 412-432	1	Topology=o406-428i	2	REGION 18-40,404-426	5	#	#	#		#
572	WCC_only	IPI00856723168N	IPI00856723;IPI00322447;IPI00411088;IPI00461967;IPI00410985;IPI00849722;IPI00849618;IPI00849429	B5L832;E9PYN1;Q8R5M8-1;Q8R5M8-2;B5L830;Q8R5M8-3;Q1WIL9;Q9QYL4;Q8R5M8-4;Q8R5M8-5;E0CY16;Q9QYL3	IPI00856723	B5L832;E9PYN1	Gene_Symbol=Cadm1	Uncharacterized protein	DTAVEGEEIEVN#CTAMASK	168N	DIQKDTAVEGEEIEVNCTAMASKPATTIRWF	1	1.49638e-19	154.12	154.12	2	1028.95	0.71659										2	1. 26-46, 2. 412-432	1	Topology=o406-428i	2	REGION 18-40,404-426	5	#	#	#		#
573	WCC_only	IPI00856723307N	IPI00856723;IPI00322447;IPI00411088;IPI00461967;IPI00410985;IPI00849722;IPI00849618;IPI00849429;IPI00914103;IPI00988877	B5L832;E9PYN1;Q8R5M8-1;Q8R5M8-2;B5L830;Q8R5M8-3;Q1WIL9;Q9QYL4;Q8R5M8-4;Q8R5M8-5;E0CY16;Q9QYL3;Q8R5M8-6;Q8R5M8-7;B5L833;B5L834;B5L831;E9Q259	IPI00856723	B5L832;E9PYN1	Gene_Symbol=Cadm1	Uncharacterized protein	VDDEMPQHAVISGPNIFINNIN#K	307N	QHAVISGPNIFINNINKTDNGTYRCEASNIV	0.856939	2.96573e-51	197.72	197.72	3	856.76	0.1651										2	1. 26-46, 2. 412-432	1	Topology=o406-428i	2	REGION 18-40,404-426	5	#	#	#		#
574	WCC_only	IPI0085672370N	IPI00856723;IPI00322447;IPI00411088;IPI00461967;IPI00410985;IPI00849722	B5L832;E9PYN1;Q8R5M8-1;Q8R5M8-2;B5L830;Q8R5M8-3;Q1WIL9;Q9QYL4;Q8R5M8-4;Q8R5M8-5;E0CY16;Q9QYL3	IPI00856723	B5L832;E9PYN1	Gene_Symbol=Cadm1	Uncharacterized protein	DVTVIEGEVATISCQVN#K	70N	VTVIEGEVATISCQVNKSDDSVIQIINPNRQ	1	2.36553e-27	182.18	182.18	2	982.99	0.57763										2	1. 26-46, 2. 412-432	1	Topology=o406-428i	2	REGION 18-40,404-426	5	#	#	#		#
575	WCC_only	IPI00856861232N	IPI00856861;IPI00850663;IPI00281344	D3Z6W7;Q3UHH8-1;Q3UHH8-2	IPI00856861	D3Z6W7	Gene_Symbol=Gxylt1	Uncharacterized protein	KFN#STQIAAMAPEHEEPR	232N	FIRPVDDIWSIIKKFNSTQIAAMAPEHEEPR	1	2.14549e-30	181.41	46.249	4	515.5	-0.1607										1	1. 4-24	1	Topology=i7-29o	1	REGION 5-27	3	#	#
576	WCC_only	IPI00874741107N	IPI00874741;IPI00974711;IPI01026608;IPI00626466;IPI00986762;IPI00971259;IPI00986612;IPI00474477;IPI00785414;IPI00986945;IPI00605271	P01901;Q3TVI9;Q7JJ15;Q3TH01;Q3UBW0D3YX60;F6TQC0;Q61893;Q31189;Q31190;Q95555;E9Q5B3;Q8SNA4Q52L73;Q9TQM1	IPI00874741	P01901;Q3TVI9;Q7JJ15	Gene_Symbol=H2-K1	H-2 class I histocompatibility antigen, K-B alpha chain	TIIGYYN#QSK	107N	EQSFRVDIRTIIGYYNQSKGGSHTIQVISGC	1	0.000467579	80.102	80.102	2	595.303	0.54297										3	1. 2-22, 2. 220-240, 3. 306-326	1	Topology=o306-328i	2	REGION 1-23,305-327	6	#	#	#
577	WCC_only	IPI0087623364N	IPI00876233;IPI00331204;IPI00919146	F8WIQ6;Q9ER41;Q3TAL5;Q8CBP2;D6REF0	IPI00876233	F8WIQ6	Gene_Symbol=Tor1b	Uncharacterized protein	FTECCHEERPIN#TSAIK	64N	FYCRFTECCHEERPINTSAIKIDIEEKIFGQ	1	1.90579e-19	148.41	148.41	2	1047.98	-0.36914										0	0	1	Topology=i13-35o	1	REGION 16-38	2						#
578	WCC_only	IPI00876489110N	IPI00876489;IPI00775779;IPI00970735;IPI00756790	Q2M4I8;Q6P6I8;E0CYM8;E9QPT7;A2ANC1	IPI00876489	Q2M4I8;Q6P6I8	Gene_Symbol=Sirpa	Ptpns1	ISN#VTPADAGIYYCVK	110N	DTTKRNNMDFSIRISNVTPADAGIYYCVKFQ	1	1.59005e-10	111.43	66.335	3	591.959	-0.2827										3	1. 10-30, 2. 51-71, 3. 376-396	1	Topology=o374-396i	2	REGION 9-31,373-395	6	#	#	#												#
579	WCC_only	IPI00876489205N	IPI00876489;IPI00775779;IPI00221791;IPI00129158	Q2M4I8;Q6P6I8;E0CYM8;P97797	IPI00876489	Q2M4I8;Q6P6I8	Gene_Symbol=Sirpa	Ptpns1	N#VSYN#ISSTVR	205N	QEIHPIETTVNPSGKNVSYNISSTVRVVINS	1	0.00164961	76.165	76.165	2	623.308	-0.17484										3	1. 10-30, 2. 51-71, 3. 376-396	1	Topology=o374-396i	2	REGION 9-31,373-395	6	#	#	#												#
580	WCC_only	IPI00876489209N	IPI00876489;IPI00775779;IPI00221791;IPI00129158	Q2M4I8;Q6P6I8;E0CYM8;P97797	IPI00876489	Q2M4I8;Q6P6I8	Gene_Symbol=Sirpa	Ptpns1	N#VSYN#ISSTVR	209N	PIETTVNPSGKNVSYNISSTVRVVINSMDVN	1	0.00164961	76.165	76.165	2	623.308	-0.17484										3	1. 10-30, 2. 51-71, 3. 376-396	1	Topology=o374-396i	2	REGION 9-31,373-395	6	#	#	#												#
581	WCC_only	IPI00876489246N	IPI00876489;IPI00775779;IPI00221791;IPI00129158	Q2M4I8;Q6P6I8;E0CYM8;P97797	IPI00876489	Q2M4I8;Q6P6I8	Gene_Symbol=Sirpa	Ptpns1	GIAN#ISNFIR	246N	VAHITIDRSPIRGIANISNFIRVSPTVKVTQ	0.998322	0.000808746	86.898	86.898	2	554.306	0.33418										3	1. 10-30, 2. 51-71, 3. 376-396	1	Topology=o374-396i	2	REGION 9-31,373-395	6	#	#	#												#
582	WCC_only	IPI00876489271N	IPI00876489;IPI00775779;IPI00221791;IPI00129158	Q2M4I8;Q6P6I8;E0CYM8;P97797	IPI00876489	Q2M4I8;Q6P6I8	Gene_Symbol=Sirpa	Ptpns1	VTQQSPTSMNQVN#ITCR	271N	TVKVTQQSPTSMNQVNITCRAERFYPEDIQI	0.999884	5.21737e-23	161.19	161.19	2	983.964	-0.20527										3	1. 10-30, 2. 51-71, 3. 376-396	1	Topology=o374-396i	2	REGION 9-31,373-395	6	#	#	#												#
583	WCC_only	IPI00880409148N	IPI00880409;IPI01019269;IPI00762089;IPI00880995;IPI00762488;IPI00625310	E9Q548;Q8CB23;P98154;Q3TQ62;Q6P5A9;E9QNU3;Q6ZQH9;Q3UZE8;Q8K2G3;Q3TPM7;Q8C2R4	IPI00880409	E9Q548	Gene_Symbol=Gm20518	Protein Gm20518	VN#GSIATFSTDQEIR	148N	SGENYWDAAQTCQRVNGSIATFSTDQEIRFV	1	0.00142412	68.257	68.257	2	820.904	0.56131										2	1. 5-25, 2. 347-367	1	Topology=o345-367i	2	REGION 4-26,347-368	5	#	#							#
584	WCC_only	IPI00894972270N	IPI00894972;IPI00132286;IPI00828582	D3Z627;P24063;B7ZN90;B7ZN91;E9PUU3;E9Q5M7;Q3T9N8;Q3TB85;Q3U159;Q9WTV4;B7ZN92;E9QNL8;Q9R200	IPI00894972	D3Z627	Gene_Symbol=Itgal	Uncharacterized protein	GN#ISAAHDITR	270N	KVIVIITDGEASDKGNISAAHDITRYIIGIG	1	0.000783346	71.176	71.176	2	579.293	1.5051										2	1. 3-23, 2. 1090-1110	1	Topology=o1086-1108i	2	REGION 3-25,1087-1109	5	#	#	#						#
585	WCC_only	IPI00894972696N	IPI00894972;IPI00132286;IPI00828582;IPI00654389;IPI00894886	D3Z627;P24063;B7ZN90;B7ZN91;E9PUU3;E9Q5M7;Q3T9N8;Q3TB85;Q3U159;Q9WTV4;B7ZN92;E9QNL8;Q9R200;E9PVW3;Q3URE4;D3YW95	IPI00894972	D3Z627	Gene_Symbol=Itgal	Uncharacterized protein	GIFPDGSHEISGN#TSITPDK	696N	RSRGIFPDGSHEISGNTSITPDKSCIDFHFH	1	0.0130875	58.024	58.024	3	692.332	0.2749										2	1. 3-23, 2. 1090-1110	1	Topology=o1086-1108i	2	REGION 3-25,1087-1109	5	#	#	#						#
586	WCC_only	IPI00894972776N	IPI00894972;IPI00132286;IPI00828582;IPI00654389;IPI00894886	D3Z627;P24063;B7ZN90;B7ZN91;E9PUU3;E9Q5M7;Q3T9N8;Q3TB85;Q3U159;Q9WTV4;B7ZN92;E9QNL8;Q9R200;E9PVW3;Q3URE4;D3YW95	IPI00894972	D3Z627	Gene_Symbol=Itgal	Uncharacterized protein	KCEAN#ITISSPAR	776N	IPFEKNCGEDKKCEANITISSPARSGPIRIM	1	1.35327e-06	123.84	53.001	2	725.366	0.16077										2	1. 3-23, 2. 1090-1110	1	Topology=o1086-1108i	2	REGION 3-25,1087-1109	5	#	#	#						#
587	WCC_only	IPI00894972857N	IPI00894972;IPI00132286;IPI00828582;IPI00654389;IPI00894886	D3Z627;P24063;B7ZN90;B7ZN91;E9PUU3;E9Q5M7;Q3T9N8;Q3TB85;Q3U159;Q9WTV4;B7ZN92;E9QNL8;Q9R200;E9PVW3;Q3URE4;D3YW95	IPI00894972	D3Z627	Gene_Symbol=Itgal	Uncharacterized protein	CN#VSSPIFK	857N	EITEGSSIITKTIKCNVSSPIFKAGQEVSIQ	1	5.46981e-08	138.08	138.08	2	527.76	0.04512										2	1. 3-23, 2. 1090-1110	1	Topology=o1086-1108i	2	REGION 3-25,1087-1109	5	#	#	#						#
588	WCC_only	IPI0089497286N	IPI00894972;IPI00132286;IPI00828582	D3Z627;P24063;B7ZN90;B7ZN91;E9PUU3;E9Q5M7;Q3T9N8;Q3TB85;Q3U159;Q9WTV4;B7ZN92;E9QNL8;Q9R200	IPI00894972	D3Z627	Gene_Symbol=Itgal	Uncharacterized protein	TSSEFCQPVSIHGSN#HTSK	86N	RTSSEFCQPVSIHGSNHTSKYIGMTIATDAA	1	2.16395e-12	150.7	150.7	2	1053.48	0.36527										2	1. 3-23, 2. 1090-1110	1	Topology=o1086-1108i	2	REGION 3-25,1087-1109	5	#	#	#						#
589	WCC_only	IPI00930882298N	IPI00930882;IPI00114641	Q3TN39;Q8BTJ9;P10852;Q3TIP1;Q3U144;Q60849	IPI00930882	Q3TN39;Q8BTJ9	Gene_Symbol=Slc3a2	4F2 cell-surface antigen heavy chain isoform a	IMNAPIYIAEWQN#ITK	298N	VGKIMNAPIYIAEWQNITKNISEDRIIIAGT	1	2.96848e-49	211.9	178.23	3	636.666	0.047285										2	1. 115-135, 2. 382-402	1	Topology=i115-137o	1	REGION 115-137	4	#	#	#		#					#		#		#	#
590	WCC_only	IPI00930882424N	IPI00930882;IPI00114641	Q3TN39;Q8BTJ9;P10852;Q3TIP1;Q3U144;Q60849	IPI00930882	Q3TN39;Q8BTJ9	Gene_Symbol=Slc3a2	4F2 cell-surface antigen heavy chain isoform a	APIMPWN#ESSIFHIPR	424N	GAIPGQPAKAPIMPWNESSIFHIPRPVSINM	1	1.72708e-18	109.83	109.83	3	633.322	-0.3074										2	1. 115-135, 2. 382-402	1	Topology=i115-137o	1	REGION 115-137	4	#	#	#		#					#		#		#	#
591	WCC_only	IPI00930882438N	IPI00930882;IPI00114641	Q3TN39;Q8BTJ9;P10852;Q3TIP1;Q3U144;Q60849	IPI00930882	Q3TN39;Q8BTJ9	Gene_Symbol=Slc3a2	4F2 cell-surface antigen heavy chain isoform a	PVSIN#MTVK	438N	WNESSIFHIPRPVSINMTVKGQNEDPGSIIT	1	2.17357e-05	98.048	98.048	2	496.273	-0.31527										2	1. 115-135, 2. 382-402	1	Topology=i115-137o	1	REGION 115-137	4	#	#	#		#					#		#		#	#
592	WCC_only	IPI00944095533N	IPI00944095;IPI00856553	Q8C341;B2RRF3	IPI00944095	Q8C341;B2RRF3	Gene_Symbol=Suco	SUN domain-containing ossification factor	SISEN#ATATTEPK	533N	AKTEDITEGNKSISENATATTEPKMTESTRV	1	0.000910785	75.589	75.589	2	676.327	1.187										3	1. 7-27, 2. 618-638, 3. 1013-1033	0	Topology=o	2	REGION 7-28,1011-1032	5	#	#				#
593	WCC_only	IPI00970731293N	IPI00970731;IPI00122625;IPI00930805	Q8VCW4;E9PYK0;E9Q8P6	IPI00970731	Q8VCW4;E9PYK0	Gene_Symbol=Unc93b1	Protein unc-93 homolog B1	SQGIINGFN#K	293N	VQSCGTKSQGIINGFNKTVIRTIPRSKNIIV	0.997937	0.000244562	88.495	88.495	2	540.782	1.297										12	1. 83-103, 2. 131-151, 3. 153-173, 4. 178-198, 5. 244-264, 6. 312-332, 7. 364-384, 8. 400-420, 9. 426-446, 10. 449-469, 11. 492-512, 12. 515-535	12	Topology=i81-103o132-154i161-178o182-204i238-260o306-328i364-386o396-418i423-445o460-482i494-513o518-535i	10	REGION 83-105,131-153,155-174,179-201,307-329,365-387,395-417,421-443,446-468,506-528	34	#	#			#	#									#
594	WCC_only	IPI00985657372N	IPI00985657		IPI00985657		Gene_Symbol=LOC628239	zinc finger protein 14-like	IYEFN#QCSK	372N	QIHKVTHTGEKIYEFNQCSKAFPKRSTIGYH	1	0.0495185	66.27	66.27	2	596.265	0.20825										0	0	0	Topology=o	0	0	0
595	WCC_only	IPI00986762125N	IPI00986762;IPI00874741;IPI00974711;IPI00971259;IPI00986612;IPI00474477;IPI01026608;IPI00626466;IPI00785414;IPI00986945;IPI00605271	P01901;Q3TVI9;Q7JJ15;Q3TH01;Q3UBW0D3YX60;F6TQC0;Q61893;Q31189;Q31190;Q95555;E9Q5B3;Q8SNA4Q52L73;Q9TQM1	IPI00986762		Gene_Symbol=Gm8815;LOC100505163	h-2 class I histocompatibility antigen, D-37 alpha chain-like	TIIGYYN#QSK	125N	GRNFRVNIRTIIGYYNQSKDESHTIQWMYGC	1	0.0536543	61.958	61.958	2	595.303	-1.5343										3	1. 15-35, 2. 238-258, 3. 325-345	1	Topology=o324-346i	2	REGION 17-39,322-344	6	#	#
596	WCC_only	IPI00988518165N	IPI00988518;IPI01027499;IPI00268475;IPI00956774	Q62230;Q6KAT6	IPI00988518	Q62230	Gene_Symbol=Siglec1	Sialoadhesin	NFN#CSTPYICIQEK	165N	ITIPEEIREGMERNFNCSTPYICIQEKQVSI	0.991077	0.000269051	75.669	75.669	2	888.894	-0.62585										2	1. 3-23, 2. 1646-1666	2	Topology=i7-29o1647-1669i	3	REGION 2-24,34-56,1645-1667	7	#	#	#					#							#
597	WCC_only	IPI01007821104N	IPI01007821;IPI00421244	E9QK91;Q6NV53;Q3U0V9;Q3U1F2;Q61989;Q78E20;Q792F9;Q8BQ25	IPI01007821	E9QK91;Q6NV53	Gene_Symbol=Itga4	Uncharacterized protein	KNPN#QTCEQIQIGSPSGEPCGK	104N	VNPGAIYRCGIRKNPNQTCEQIQIGSPSGEP	0.982417	4.97548e-24	145.52	145.52	3	811.374	-0.24126										2	1. 17-37, 2. 986-1006	1	Topology=o984-1006i	2	REGION 15-37,984-1006	5	#	#	#						#
598	WCC_only	IPI01007821144N	IPI01007821;IPI00421244;IPI00121334	E9QK91;Q6NV53;Q3U0V9;Q3U1F2;Q61989;Q78E20;Q792F9;Q8BQ25;Q00651	IPI01007821	E9QK91;Q6NV53	Gene_Symbol=Itga4	Uncharacterized protein	QPGEN#GSIVTCGHR	144N	DNQWIGVTISRQPGENGSIVTCGHRWKNIFY	1	0.00960493	56.599	44.925	3	505.568	-0.66906										2	1. 17-37, 2. 986-1006	1	Topology=o984-1006i	2	REGION 15-37,984-1006	5	#	#	#						#
599	WCC_only	IPI01007821486N	IPI01007821;IPI00421244;IPI00121334	E9QK91;Q6NV53;Q3U0V9;Q3U1F2;Q61989;Q78E20;Q792F9;Q8BQ25;Q00651	IPI01007821	E9QK91;Q6NV53	Gene_Symbol=Itga4	Uncharacterized protein	TRPVVIVEASISHPESVN#R	486N	PVVIVEASISHPESVNRTKFDCTENGIPSVC	1	2.83415e-45	195.97	195.97	3	698.379	0.2061										2	1. 17-37, 2. 986-1006	1	Topology=o984-1006i	2	REGION 15-37,984-1006	5	#	#	#						#
600	WCC_only	IPI01007821651N	IPI01007821;IPI00421244;IPI00121334	E9QK91;Q6NV53;Q3U0V9;Q3U1F2;Q61989;Q78E20;Q792F9;Q8BQ25;Q00651	IPI01007821	E9QK91;Q6NV53	Gene_Symbol=Itga4	Uncharacterized protein	VGFIKPYEN#K	651N	DIQVSAKVGFIKPYENKTYIAVGSMKTIMIN	1	6.69087e-19	119.34	119.34	2	599.324	0.55006										2	1. 17-37, 2. 986-1006	1	Topology=o984-1006i	2	REGION 15-37,984-1006	5	#	#	#						#
601	WCC_only	IPI01008227310N	IPI01008227;IPI00116921;IPI00856595;IPI00857130	Q61009;Q3TZ42;Q4FK30;D3Z2V4;F7C5U2	IPI01008227	Q61009	Gene_Symbol=Scarb1	scavenger receptor class B member 1 isoform 3	FTAPDTIFAN#GSVYPPNEGFCPCR	310N	GIPTYRFTAPDTIFANGSVYPPNEGFCPCRE	1	1.13063e-20	133.16	133.16	2	1360.6	-0.059744										3	1. 16-36, 2. 152-172, 3. 444-464	2	Topology=i9-31o440-462i	2	REGION 13-35,50-72	7	#	#	#						#		#				#
602	WCC_only	IPI01008227330N	IPI01008227;IPI00116921;IPI00856595;IPI00857130	Q61009;Q3TZ42;Q4FK30;D3Z2V4;F7C5U2	IPI01008227	Q61009	Gene_Symbol=Scarb1	scavenger receptor class B member 1 isoform 3	ESGIQN#VSTCR	330N	PPNEGFCPCRESGIQNVSTCRFGAPIFISHP	1	1.76608e-45	231.05	231.05	2	627.287	-0.14348										3	1. 16-36, 2. 152-172, 3. 444-464	2	Topology=i9-31o440-462i	2	REGION 13-35,50-72	7	#	#	#						#		#				#
603	WCC_only	IPI01008227383N	IPI01008227;IPI00116921;IPI00856595;IPI00857130	Q61009;Q3TZ42;Q4FK30;D3Z2V4;F7C5U2	IPI01008227	Q61009	Gene_Symbol=Scarb1	scavenger receptor class B member 1 isoform 3	EHSIFIDIHPVTGIPMN#CSVK	383N	HSIFIDIHPVTGIPMNCSVKMQISIYIKSVK	1	4.84416e-10	110.6	57.366	4	600.051	-0.1768										3	1. 16-36, 2. 152-172, 3. 444-464	2	Topology=i9-31o440-462i	2	REGION 13-35,50-72	7	#	#	#						#		#				#
604	WCC_only	IPI01027336476N	IPI01027336;IPI00130792;IPI01027058	O35451;Q3UJ07;Q3TXP5	IPI01027336	O35451	Gene_Symbol=Atf6b	76 kDa protein	N#ITAFPGGAK	476N	PGEQQPSSAGRPSFRNITAFPGGAKEIIIRD	1	0.0118302	50.194	50.194	2	489.761	0.0021435										1	1. 397-417	0	Topology=o	1	REGION 397-417	2	#	#				#
605	WCC_only	IPI01027336610N	IPI01027336;IPI00130792;IPI01027058	O35451;Q3UJ07;Q3TXP5	IPI01027336	O35451	Gene_Symbol=Atf6b	76 kDa protein	DHIIIPAISHN#K	610N	VSFRRDHIIIPAISHNKTSRPKMSIVMPAMA	1	0.000153201	96.604	96.604	3	454.254	0.033156										1	1. 397-417	0	Topology=o	1	REGION 397-417	2	#	#				#
606	CMC_only	IPI0010800345N	IPI00108003;IPI00653548;IPI00875061	P09581;Q0P635;Q3U1X4;Q3U1Y3;Q3U210;Q3U3W0;Q3U4N8;Q3UKC6;Q6NXV8;Q3TBH6;Q3TAZ7;Q548R0	IPI00108003	P09581;Q0P635;Q3U1X4;Q3U1Y3;Q3U210;Q3U3W0;Q3U4N8;Q3UKC6;Q6NXV8	Gene_Symbol=Csf1r	Macrophage colony-stimulating factor 1 receptor	CVSN#GSVEWDGPISPYWTLDPESPGSTLTTR	45N	LVVEPGETVTLRCVSNGSVEWDGPISPYWTL								0.9768	2	1707.33	1.894	0.269	131.6	8	0.2356	1.8029	1	1. 516-536	1	Topology=o513-535i	1	REGION 514-535	3	#	#	#						#		#
607	CMC_only	IPI00108003478N	IPI00108003;IPI00875061	P09581;Q0P635;Q3U1X4;Q3U1Y3;Q3U210;Q3U3W0;Q3U4N8;Q3UKC6;Q6NXV8;Q3TAZ7;Q548R0	IPI00108003	P09581;Q0P635;Q3U1X4;Q3U1Y3;Q3U210;Q3U3W0;Q3U4N8;Q3UKC6;Q6NXV8	Gene_Symbol=Csf1r	Macrophage colony-stimulating factor 1 receptor	HN#MTYFCK	478N	KVIIQSQLPIGTLKHNMTYFCKTHNSVGNSS								0.9985	2	552.64	2.385	0.392	367.3	1	1.1605	4.2858	1	1. 516-536	1	Topology=o513-535i	1	REGION 514-535	3	#	#	#						#		#
608	CMC_only	IPI0010806051N	IPI00108060;IPI00775786	P40223;Q14AY3;E9Q6C0;Q14BI3	IPI00108060	P40223;Q14AY3	Gene_Symbol=Csf3r	Granulocyte colony-stimulating factor receptor	LGDPVLASCTISPN#CSK	51N	VRLGDPVLASCTISPNCSKLDQQAKILWRLQ								0.9999	2	912.038	3.27	0.41	776	1	-0.337	4.7416	2	1. 3-23, 2. 629-649	1	Topology=o627-649i	2	REGION 3-25,624-646	5	#	#							#		#
609	CMC_only	IPI00108098197N	IPI00108098	P40237;Q3UII2	IPI00108098	P40237;Q3UII2	Gene_Symbol=Cd82	CD82 antigen	KGFCEADN#STVSENNPEDWPVNTEGCMEK	197N	EDNQLIVKKGFCEADNSTVSENNPEDWPVNT								1	3	1122.51	4.585	0.367	760.2	1	-1.3596	5.9272	4	1. 15-35, 2. 52-72, 3. 84-104, 4. 235-255	4	Topology=i13-35o55-77i84-106o229-251i	4	REGION 8-30,53-75,86-108,228-250	12	#	#
610	CMC_only	IPI00108206361N	IPI00108206;IPI00224370	P70355;Q1KYL8;Q1KYL9;Q1KYM1;Q1KYM2;Q60588;Q61918;Q6T3U6;Q8BFR9;Q8C1W7;Q6YIY0	IPI00108206	P70355;Q1KYL8;Q1KYL9;Q1KYM1;Q1KYM2;Q60588;Q61918;Q6T3U6;Q8BFR9;Q8C1W7	Gene_Symbol=Mela	Gag-Pol polyprotein	GITQGPN#ESPSAFLER	361N	SPTNLAKVKGITQGPNESPSAFLERLKEAYR								0.9979	2	853.915	3.129	0.138	992.1	1	0.0899	2.6308	0	0	0	Topology=o	0	0	0													#	#
611	CMC_only	IPI00108206391N	IPI00108206;IPI00224370	P70355;Q1KYL8;Q1KYL9;Q1KYM1;Q1KYM2;Q60588;Q61918;Q6T3U6;Q8BFR9;Q8C1W7;Q6YIY0	IPI00108206	P70355;Q1KYL8;Q1KYL9;Q1KYM1;Q1KYM2;Q60588;Q61918;Q6T3U6;Q8BFR9;Q8C1W7	Gene_Symbol=Mela	Gag-Pol polyprotein	YTPYDPEDPGQETN#VSMSFIWQSAPDIGR	391N	RRYTPYDPEDPGQETNVSMSFIWQSAPDIGR								1	3	1102.51	4.841	0.531	994.8	1	-0.8719	7.9087	0	0	0	Topology=o	0	0	0													#	#
612	CMC_only	IPI00108535375N	IPI00108535;IPI00227804;IPI00515389;IPI00654907;IPI00658311;IPI00719884;IPI00720077;IPI00896737;IPI00915472	P31809-1;P31809-2;Q03679;Q61351;Q61352;Q61354;Q99232	IPI00108535	P31809-1	Gene_Symbol=Ceacam1	Isoform Long of Carcinoembryonic antigen-related cell adhesion molecule 1	MTLSQN#NSILR	375N	NSQSLQLTERMTLSQNNSILRIDPIKREDAG								0.9997	2	640.736	2.741	0.41	1127	1	-0.4121	4.5357	3	1. 13-33, 2. 50-70, 3. 421-441	1	Topology=o426-448i	2	REGION 13-32,422-444	6	#	#	#						#
613	CMC_only	IPI0010853589N	IPI00108535;IPI00227804;IPI00654907;IPI00658311;IPI00719884;IPI00720077;IPI00896737;IPI00915472;IPI00987413	P31809-1;P31809-2;Q03679;Q61351;Q61352;Q3LFS6	IPI00108535	P31809-1	Gene_Symbol=Ceacam1	Isoform Long of Carcinoembryonic antigen-related cell adhesion molecule 1	FVPNSNMN#FTGQAYSGR	89N	AIDKEIARFVPNSNMNFTGQAYSGREIIYSN								1	2	947.526	4.574	0.566	489.8	1	-0.6525	6.8007	3	1. 13-33, 2. 50-70, 3. 421-441	1	Topology=o426-448i	2	REGION 13-32,422-444	6	#	#	#						#
614	CMC_only	IPI0010871865N	IPI00108718;IPI00275680;IPI00338423;IPI00654266	Q8R4V1-2;Q8R4V1-1;Q3TBS2;Q3TD05;Q3TD63;Q8R4V1-3;A7E2R9;Q3TC65	IPI00108718	Q8R4V1-2	Gene_Symbol=Nfam1	Isoform 2 of NFAT activation molecule 1	QINCQHRPGMEN#HTR	65N	RWEKQINCQHRPGMENHTRDCMVKLSQANTS								0.9162	3	628.027	2.391	0.225	354.7	2	0.3098	2.8625	1	1. 121-141	1	Topology=o119-141i	0	0	2	#	#	#						#
615	CMC_only	IPI0010884495N	IPI00108844;IPI00828820	P24668;Q3UF03;Q3UKQ5;A2NWD6	IPI00108844	P24668;Q3UF03;Q3UKQ5	Gene_Symbol=M6pr	Cation-dependent mannose-6-phosphate receptor	EASN#HSSGAGLVQIN#K	95N	REASNHSSGAGLVQINKSNDKETVVGRINET								0.9963	2	809.855	2.762	0.232	248.3	1	-0.1905	2.9775	2	1. 6-26, 2. 191-211	1	Topology=o189-211i	2	REGION 3-25,187-209	5	#	#						#	#	#		#			#
616	CMC_only	IPI00108849109N	IPI00108849	P54751;Q3UU61;Q544T4;Q9JL30	IPI00108849	P54751;Q3UU61;Q544T4;Q9JL30	Gene_Symbol=St3gal1	CMP-N-acetylneuraminate-beta-galactosamide-alpha-2,3-sialyltransferase 1	KPNN#LSDTVK	109N	TYRWWLRLQRERKPNNLSDTVKELFRLVPGN								0.9943	2	560.123	2.344	0.245	250.5	1	-0.3857	2.9392	1	1. 8-28	1	Topology=i12-34o	0	0	2	#	#					#	#
617	CMC_only	IPI00108849320N	IPI00108849;IPI00403408	P54751;Q3UU61;Q544T4;Q9JL30;Q8BJX5	IPI00108849	P54751;Q3UU61;Q544T4;Q9JL30	Gene_Symbol=St3gal1	CMP-N-acetylneuraminate-beta-galactosamide-alpha-2,3-sialyltransferase 1	TGVHDGDFEYN#ITTTLAAINK	320N	GAFRKTGVHDGDFEYNITTTLAAINKIRIFK								0.9998	2	1142.73	3.12	0.481	201	1	-0.7196	5.1327	1	1. 8-28	1	Topology=i12-34o	0	0	2	#	#					#	#
618	CMC_only	IPI00108996181N	IPI00108996	P09631-1	IPI00108996	P09631-1	Gene_Symbol=Hoxa9	Isoform HoxA-9 of Homeobox protein Hox-A9	QPSEGAFSEN#N#AEN#ESGGDKPPIDPNNPAANWLHAR	181N	EKQPSEGAFSENNAENESGGDKPPIDPNNPA								0.9952	3	1281.31	3.549	0.257	177	12	0.9473	3.54	0	0	0	Topology=o	0	0	0
619	CMC_only	IPI00109061337N	IPI00109061;IPI00109073;IPI00112251;IPI00117352;IPI00122928;IPI00169463;IPI00338039	Q9CWF2;B2RSN3;Q8BK89;Q9D6F9;Q9ERD7;D5MR34;Q9CRT0	IPI00109061	Q9CWF2;B2RSN3;Q8BK89	Gene_Symbol=Tubb2b	Tubulin beta-2B chain	N#SSYFVEWIPNNVK	337N	SMKEVDEQMLNVQNKNSSYFVEWIPNNVKTA								0.9995	2	850.934	3.792	0.29	833	1	0.3328	4.344	0	0	0	Topology=o	0	0	0
620	CMC_only	IPI00109073370N	IPI00109073	Q9D6F9	IPI00109073	Q9D6F9	Gene_Symbol=Tubb4	Tubulin beta-4 chain	MAATFIGN#STAIQELFK	370N	DIPPRGLKMAATFIGNSTAIQELFKRISEQF								0.9984	2	931.564	3.228	0.338	1383.3	1	-1.5273	4.1794	0	0	0	Topology=o	0	0	0
621	CMC_only	IPI00109221148N	IPI00109221	Q9EP69;B0LAE6	IPI00109221	Q9EP69;B0LAE6	Gene_Symbol=Sacm1l	Phosphatidylinositide phosphatase SAC1	LSN#TSPEFQEMSLLER	148N	FSTTYDLTHTLQRLSNTSPEFQEMSLLERAD								0.9294	2	943.04	2.415	0.052	403	1	-1.5206	1.2933	3	1. 55-75, 2. 521-541, 3. 551-571	2	Topology=o521-543i550-569o	2	REGION 521-543,554-576	7	#	#				#	#
622	CMC_only	IPI00109221501N	IPI00109221	Q9EP69;B0LAE6	IPI00109221	Q9EP69;B0LAE6	Gene_Symbol=Sacm1l	Phosphatidylinositide phosphatase SAC1	QDSIDLFLGN#YSVDELESHSPLSVPR	501N	FSDGFRQDSIDLFLGNYSVDELESHSPLSVP								0.9964	3	974.717	3.372	0.208	694.1	1	0.3383	3.3759	3	1. 55-75, 2. 521-541, 3. 551-571	2	Topology=o521-543i550-569o	2	REGION 521-543,554-576	7	#	#				#	#
623	CMC_only	IPI00109375128N	IPI00109375;IPI00223489	P32507-1;Q80XJ5;P32507-2;Q3TZU9;Q8C6F2;Q91VT9	IPI00109375	P32507-1;Q80XJ5	Gene_Symbol=Pvrl2	Isoform Beta of Poliovirus receptor-related protein 2	VEDEGN#YTCEFATFPN#GTR	128N	DATLAFRGLRVEDEGNYTCEFATFPNGTRRG								1	2	1107.65	4.118	0.498	988.3	1	-1.2107	6.0159	2	1. 11-31, 2. 352-372	1	Topology=o351-373i	0	0	3	#	#	#						#
624	CMC_only	IPI00109375138N	IPI00109375;IPI00223489	P32507-1;Q80XJ5;P32507-2;Q3TZU9;Q8C6F2;Q91VT9	IPI00109375	P32507-1;Q80XJ5	Gene_Symbol=Pvrl2	Isoform Beta of Poliovirus receptor-related protein 2	VEDEGN#YTCEFATFPN#GTR	138N	VEDEGNYTCEFATFPNGTRRGVTWLRVIAQP								1	2	1107.65	4.118	0.498	988.3	1	-1.2107	6.0159	2	1. 11-31, 2. 352-372	1	Topology=o351-373i	0	0	3	#	#	#						#
625	CMC_only	IPI00109375315N	IPI00109375;IPI00223489	P32507-1;Q80XJ5;P32507-2;Q3TZU9;Q8C6F2;Q91VT9	IPI00109375	P32507-1;Q80XJ5	Gene_Symbol=Pvrl2	Isoform Beta of Poliovirus receptor-related protein 2	MVN#TTFICTATNAVGTGR	315N	AQGSQLLVHSVDRMVNTTFICTATNAVGTGR								1	2	959.59	4.058	0.509	1106.9	1	-0.0402	6.0563	2	1. 11-31, 2. 352-372	1	Topology=o351-373i	0	0	3	#	#	#						#
626	CMC_only	IPI00109996200N	IPI00109996;IPI00110805;IPI00117041;IPI00126303;IPI00463120;IPI00473869;IPI00474477;IPI00474787;IPI00474872;IPI00624138;IPI00656170;IPI00785414;IPI00845774;IPI00874741;IPI00918405;IPI00968983;IPI00974711;IPI00985828;IPI00986141;IPI00987853;IPI00991089;IPI01019178;IPI01019260;IPI01026608;IPI01026878	P01897;P01900;P03991;Q7TN03	IPI00109996	P01897	Gene_Symbol=H2-L	H-2 class I histocompatibility antigen, L-D alpha chain	NGN#ATLLR	200N	EGECVEWLHRYLKNGNATLLRTDSPKAHVTH								0.9846	2	431.481	2.194	0.268	409.1	1	1.4785	3.0985	3	1. 2-22, 2. 223-243, 3. 310-330	1	Topology=o308-330i	2	REGION 1-20,308-330	6	#	#	#
627	CMC_only	IPI00110389102N	IPI00110389	Q9D7J6	IPI00110389	Q9D7J6	Gene_Symbol=Dnase1l1	Deoxyribonuclease-1-like 1	SYSFLN#SSLLGR	102N	FLLQKLKSSRSYSFLNSSLLGRSTYKEKYVY								0.9431	2	674.247	1.7	0.295	395.5	1	0.4465	2.2133	1	1. 22-42	0	Topology=o	0	0	1						#
628	CMC_only	IPI00110389133N	IPI00110389	Q9D7J6	IPI00110389	Q9D7J6	Gene_Symbol=Dnase1l1	Deoxyribonuclease-1-like 1	TQVLNFYQYN#DTDDIFAR	133N	IYRSDKTQVLNFYQYNDTDDIFAREPFVAHF								0.9983	2	1114.18	3.041	0.235	907.4	1	1.4934	3.2626	1	1. 22-42	0	Topology=o	0	0	1						#
629	CMC_only	IPI0011075318N	IPI00110753;IPI00117348;IPI00403810;IPI00466390	P68369;P05213;O89052;Q99KA2;P68373;Q3TIZ0;Q52L87	IPI00110753	P68369	Gene_Symbol=Tuba1a	Tubulin alpha-1A chain	ECISIHVGQAGVQIGN#ACWELYCLEHGIQPDGQMPSDK	18N	ECISIHVGQAGVQIGNACWELYCLEHGIQPD								0.9984	3	1434.93	3.834	0.359	356.9	1	-0.8205	5.3943	0	0	0	Topology=o	0	0	0				#
630	CMC_only	IPI00110753293N	IPI00110753;IPI00117348;IPI00117350;IPI00466390;IPI00473667	P68369;P05213;O89052;Q99KA2;P68368	IPI00110753	P68369	Gene_Symbol=Tuba1a	Tubulin alpha-1A chain	AYHEQLSVAEITN#ACFEPANQMVK	293N	AEKAYHEQLSVAEITNACFEPANQMVKCDPR								1	3	919.026	4.529	0.358	750.9	2	-1.0088	5.6876	0	0	0	Topology=o	0	0	0				#
631	CMC_only	IPI0011089643N	IPI00110896	P25446;A1Y9B2	IPI00110896	P25446;A1Y9B2	Gene_Symbol=Fas	Tumor necrosis factor receptor superfamily member 6	ETDKN#CSEGLYQGGPFCCQPCQPGK	43N	SESLKLRRRVRETDKNCSEGLYQGGPFCCQP								1	3	974.734	5.211	0.377	1091.9	1	0.4369	6.3565	2	1. 2-22, 2. 166-186	1	Topology=o170-187i	2	REGION 1-18,169-186	5	#	#	#					#	#	#	#			#
632	CMC_only	IPI00111013261N	IPI00111013;IPI00404551;IPI00881091;IPI00927957	P18242;Q3TIR0;Q3TJN3;Q3TWD0;Q3TWL1;Q3TWR6;Q3TXL5;Q3U651;Q3U7I9;Q3U7P0;Q3U8W5;Q3UAQ1;Q3UC89;Q3UCD9;Q3UCW4;Q8VCK2;Q8C243;F8WIR1	IPI00111013	P18242;Q3TIR0;Q3TJN3;Q3TWD0;Q3TWL1;Q3TWR6;Q3TXL5;Q3U651;Q3U7I9;Q3U7P0;Q3U8W5;Q3UAQ1;Q3UC89;Q3UCD9;Q3UCW4;Q8VCK2	Gene_Symbol=Ctsd	Cathepsin D	YYHGELSYLN#VTR	261N	GGTDSKYYHGELSYLNVTRKAYWQVHMDQLE								1	2	809.883	4.476	0.426	1376	1	-0.2462	5.8971	1	1. 2-22	1	Topology=i7-26o	1	REGION 5-26	3					#								#
633	CMC_only	IPI00111228597N	IPI00111228	Q9EQJ0-1;Q3UV38	IPI00111228	Q9EQJ0-1;Q3UV38	Gene_Symbol=Tpcn1	Isoform 1 of Two pore calcium channel protein 1	LTPN#CCN#TSTVADAYR	597N	FAIVGMEFFNGRLTPNCCNTSTVADAYRFIN								1	2	925.502	3.336	0.435	274.7	1	-0.2438	4.9791	12	1. 108-128, 2. 143-163, 3. 174-194, 4. 199-219, 5. 235-255, 6. 301-321, 7. 446-466, 8. 478-498, 9. 508-528, 10. 530-550, 11. 564-584, 12. 668-688	10	Topology=i101-123o143-165i236-255o299-321i444-466o476-498i505-527o568-590i635-654o669-691i	10	REGION 105-127,138-159,185-207,231-253,299-321,447-468,477-499,520-542,563-585,670-692	32	#	#								#		#			#
634	CMC_only	IPI00111702178N	IPI00111702;IPI00461611	Q9EQY0-1;B1ARI8;Q9EQY0-2;Q3TBZ5	IPI00111702	Q9EQY0-1;B1ARI8	Gene_Symbol=Ern1	Isoform 1 of Serine/threonine-protein kinase/endoribonuclease IRE1	WN#ATYFDYAASLPEDDVDYK	178N	YTITMYDTKTRELRWNATYFDYAASLPEDDV								1	2	1194.25	4.088	0.483	691.9	1	-0.6505	5.8862	2	1. 2-22, 2. 446-466	0	Topology=o	2	REGION 1-21,446-468	4	#	#				#								#
635	CMC_only	IPI0011174284N	IPI00111742;IPI00454037;IPI00551131;IPI00928446	Q9CYN8;Q9CQ56-1;Q05CJ0;Q5I940;Q9CQ56-2	IPI00111742	Q9CYN8	Gene_Symbol=Use1	Putative uncharacterized protein	DN#QTLSHSLK	84N	LKTNTLAAQSVIKKDNQTLSHSLKMADQNLE								0.9878	2	573.614	2.375	0.161	371.7	5	-0.048	2.0451	1	1. 118-138	1	Topology=o118-140i	1	REGION 118-140	3	#	#				#									#
636	CMC_only	IPI00111885153N	IPI00111885;IPI00989171	Q9CZ13;Q3THM1;Q3TIC8;Q8VEJ2;Q8K2S8	IPI00111885	Q9CZ13;Q3THM1;Q3TIC8;Q8VEJ2	Gene_Symbol=Uqcrc1	Cytochrome b-c1 complex subunit 1, mitochondrial	VVELLADIVQN#SSLEDSQIEK	153N	KDLPKVVELLADIVQNSSLEDSQIEKERDVI								0.9816	3	778.526	2.964	0.136	593.6	1	1.3324	2.3589	0	0	0	Topology=o	0	0	0	#												#	#	#
637	CMC_only	IPI00112032258N	IPI00112032;IPI00894581;IPI00895023	Q9CZ42-1;Q9CZ42-2;Q9CZ42-3	IPI00112032	Q9CZ42-1	Gene_Symbol=Carkd	carbohydrate kinase domain-containing protein isoform 1	LSQALGN#ITVVQK	258N	NDLKGSTLKLSQALGNITVVQKGEQDLISNG								0.9878	2	687.802	3.026	0.203	1100.7	1	-0.2835	3.1479	1	1. 27-47	1	Topology=i24-46o	1	REGION 25-47	3
638	CMC_only	IPI0011232643N	IPI00112326	P47801;Q05BR0;Q3UXM2;Q4FK43	IPI00112326	P47801;Q05BR0;Q3UXM2;Q4FK43	Gene_Symbol=Emp1	Epithelial membrane protein 1	N#CTGGNCDGSLSYGNEDAIK	43N	WMVADYANASVGLWKNCTGGNCDGSLSYGNE								1	2	1068.61	6.839	0.575	2639.2	1	-0.6155	7.9664	4	1. 2-22, 2. 67-87, 3. 97-117, 4. 137-157	4	Topology=i2-24o66-88i95-117o137-157i	4	REGION 5-27,64-86,96-117,135-157	12	#	#	#
639	CMC_only	IPI001126141499N	IPI00112614	P41233;Q8BPY1	IPI00112614	P41233;Q8BPY1	Gene_Symbol=Abca1	ATP-binding cassette sub-family A member 1	TADILQN#LTGR	1499N	LPPPQRKQKTADILQNLTGRNISDYLVKTYV								0.9957	2	603.169	2.22	0.328	654.9	1	-1.4786	3.3014	15	1. 25-45, 2. 641-661, 3. 690-710, 4. 716-736, 5. 745-765, 6. 777-797, 7. 821-841, 8. 1037-1057, 9. 1347-1367, 10. 1656-1676, 11. 1705-1725, 12. 1729-1749, 13. 1768-1788, 14. 1802-1822, 15. 1853-1873	13	Topology=i25-47o639-661i681-703o718-740i745-767o777-797i818-840o1346-1368i1655-1677o1702-1724i1737-1759o1769-1791i1848-1870o	13	REGION 23-44,640-662,681-703,717-739,745-767,773-794,821-843,1348-1370,1651-1673,1718-1740,1764-1786,1800-1822,1852-1873	41	#	#	#		#		#		#	#		#			#
640	CMC_only	IPI00112614337N	IPI00112614	P41233;Q8BPY1	IPI00112614	P41233;Q8BPY1	Gene_Symbol=Abca1	ATP-binding cassette sub-family A member 1	ALFGGN#NTEEDVDTFYDN#STTPYCNDLMK	337N	LNWYEDNNYKALFGGNNTEEDVDTFYDNSTT								0.9913	3	1113.84	3.47	0.185	417.7	2	-0.1394	3.0442	15	1. 25-45, 2. 641-661, 3. 690-710, 4. 716-736, 5. 745-765, 6. 777-797, 7. 821-841, 8. 1037-1057, 9. 1347-1367, 10. 1656-1676, 11. 1705-1725, 12. 1729-1749, 13. 1768-1788, 14. 1802-1822, 15. 1853-1873	13	Topology=i25-47o639-661i681-703o718-740i745-767o777-797i818-840o1346-1368i1655-1677o1702-1724i1737-1759o1769-1791i1848-1870o	13	REGION 23-44,640-662,681-703,717-739,745-767,773-794,821-843,1348-1370,1651-1673,1718-1740,1764-1786,1800-1822,1852-1873	41	#	#	#		#		#		#	#		#			#
641	CMC_only	IPI00112614349N	IPI00112614	P41233;Q8BPY1	IPI00112614	P41233;Q8BPY1	Gene_Symbol=Abca1	ATP-binding cassette sub-family A member 1	ALFGGN#NTEEDVDTFYDN#STTPYCNDLMK	349N	FGGNNTEEDVDTFYDNSTTPYCNDLMKNLES								0.9913	3	1113.84	3.47	0.185	417.7	2	-0.1394	3.0442	15	1. 25-45, 2. 641-661, 3. 690-710, 4. 716-736, 5. 745-765, 6. 777-797, 7. 821-841, 8. 1037-1057, 9. 1347-1367, 10. 1656-1676, 11. 1705-1725, 12. 1729-1749, 13. 1768-1788, 14. 1802-1822, 15. 1853-1873	13	Topology=i25-47o639-661i681-703o718-740i745-767o777-797i818-840o1346-1368i1655-1677o1702-1724i1737-1759o1769-1791i1848-1870o	13	REGION 23-44,640-662,681-703,717-739,745-767,773-794,821-843,1348-1370,1651-1673,1718-1740,1764-1786,1800-1822,1852-1873	41	#	#	#		#		#		#	#		#			#
642	CMC_only	IPI001126161549N	IPI00112616;IPI00875653;IPI01008308	P41234;A2AJ26;E9QK21;Q3TMR1;Q3TZM0;Q6ZPZ4	IPI00112616	P41234	Gene_Symbol=Abca2	ATP-binding cassette sub-family A member 2	SPAN#GSLGPMLN#LSSGESR	1549N	LPSGVGATCVLKSPANGSLGPMLNLSSGESR								0.9999	2	941.019	3.507	0.468	696.6	1	0.622	5.3573	15	1. 23-43, 2. 698-718, 3. 746-766, 4. 768-788, 5. 790-810, 6. 812-832, 7. 892-912, 8. 1127-1147, 9. 1456-1476, 10. 1794-1814, 11. 1848-1868, 12. 1872-1892, 13. 1904-1924, 14. 1990-2010, 15. 2195-2215	9	Topology=i21-40o705-727i748-770o780-802i809-831o1793-1815i1846-1865o1875-1897i1904-1926o	12	REGION 22-41,53-75,700-722,750-772,783-805,811-833,1788-1810,1837-1859,1874-1896,1905-1927,1935-1957,1988-2010	36	#	#			#										#
643	CMC_only	IPI001126161557N	IPI00112616;IPI00875653;IPI01008308	P41234;A2AJ26;E9QK21;Q3TMR1;Q3TZM0;Q6ZPZ4	IPI00112616	P41234	Gene_Symbol=Abca2	ATP-binding cassette sub-family A member 2	SPAN#GSLGPMLN#LSSGESR	1557N	CVLKSPANGSLGPMLNLSSGESRLLAARFFD								0.9999	2	941.019	3.507	0.468	696.6	1	0.622	5.3573	15	1. 23-43, 2. 698-718, 3. 746-766, 4. 768-788, 5. 790-810, 6. 812-832, 7. 892-912, 8. 1127-1147, 9. 1456-1476, 10. 1794-1814, 11. 1848-1868, 12. 1872-1892, 13. 1904-1924, 14. 1990-2010, 15. 2195-2215	9	Topology=i21-40o705-727i748-770o780-802i809-831o1793-1815i1846-1865o1875-1897i1904-1926o	12	REGION 22-41,53-75,700-722,750-772,783-805,811-833,1788-1810,1837-1859,1874-1896,1905-1927,1935-1957,1988-2010	36	#	#			#										#
644	CMC_only	IPI00112755139N	IPI00112755	P41274;Q3TEQ6;Q3U1Z9	IPI00112755	P41274;Q3TEQ6;Q3U1Z9	Gene_Symbol=Tnfsf9	Tumor necrosis factor ligand superfamily member 9	ENNADQVTPVSHIGCPN#TTQQGSPVFAK	139N	NNADQVTPVSHIGCPNTTQQGSPVFAKLLAK								1	3	1001.08	5.547	0.477	658.2	1	-0.1469	7.6375	1	1. 83-103	1	Topology=i83-105o	1	REGION 82-104	3	#	#	#					#
645	CMC_only	IPI00112755161N	IPI00112755	P41274;Q3TEQ6;Q3U1Z9	IPI00112755	P41274;Q3TEQ6;Q3U1Z9	Gene_Symbol=Tnfsf9	Tumor necrosis factor ligand superfamily member 9	NQASLCN#TTLN#WHSQDGAGSSYLSQGLR	161N	PVFAKLLAKNQASLCNTTLNWHSQDGAGSSY								1	3	1025.08	5.123	0.494	790.5	3	-1.8076	7.4047	1	1. 83-103	1	Topology=i83-105o	1	REGION 82-104	3	#	#	#					#
646	CMC_only	IPI00112787192N	IPI00112787	Q9ES57	IPI00112787	Q9ES57	Gene_Symbol=Cd200r1	Cell surface glycoprotein CD200 receptor 1	PAAQISWSPDGDCVTTSESHSN#GTVTVR	192N	WSPDGDCVTTSESHSNGTVTVRSTCHWEQNN								1	3	988.71	4.561	0.577	888.4	1	0.5997	8.2794	3	1. 2-22, 2. 56-76, 3. 239-259	1	Topology=o239-261i	3	REGION 3-25,52-74,241-263	7	#	#	#						#
647	CMC_only	IPI0011278793N	IPI00112787;IPI00343748	Q9ES57;Q6XJV4	IPI00112787	Q9ES57	Gene_Symbol=Cd200r1	Cell surface glycoprotein CD200 receptor 1	TN#ETSCLGR	93N	GLPSCTIAYKVDTKTNETSCLGRNITWASTP								0.9999	2	521.057	3.503	0.305	1109.4	1	0.3866	4.7673	3	1. 2-22, 2. 56-76, 3. 239-259	1	Topology=o239-261i	3	REGION 3-25,52-74,241-263	7	#	#	#						#
648	CMC_only	IPI0011290075N	IPI00112900;IPI00831562	Q9ES89;Q3TXF7;Q8C197;Q3TSR0;Q8C089	IPI00112900	Q9ES89;Q3TXF7;Q8C197	Gene_Symbol=Extl2	Exostosin-like 2	SALDSFTLIMQTYN#R	75N	SKSALDSFTLIMQTYNRTDLLLRLLNHYQAV								1	2	882.494	4.602	0.441	1752.2	1	0.5718	5.9027	1	1. 20-40	1	Topology=i20-42o	1	REGION 18-40	3	#	#				#								#
649	CMC_only	IPI0011303990N	IPI00113039;IPI00122077;IPI00468386	Q8VCF1-3;B1AQJ9;Q8VCF1-1;Q8VCF1-2	IPI00113039	Q8VCF1-3;B1AQJ9	Gene_Symbol=Cant1	Isoform 3 of Soluble calcium-activated nucleotidase 1	ISHYN#DTYPLSPPQR	90N	NAHNWRLSQQRISHYNDTYPLSPPQRTPGGI								1	2	896.468	4.47	0.502	1126.8	1	-0.3167	6.2695	1	1. 43-63	0	Topology=o	1	REGION 44-62	2	#	#				#	#							#
650	CMC_only	IPI0011351738N	IPI00113517	P10605;Q3TC17;Q3TVS6;Q6LAF6	IPI00113517	P10605;Q3TC17;Q3TVS6;Q6LAF6	Gene_Symbol=Ctsb	Cathepsin B	QN#TTWQAGR	38N	FHPLSDDLINYINKQNTTWQAGRNFYNVDIS								0.9928	2	533.058	2.824	0.2	465.2	1	0.2233	3.3057	0	0	0	Topology=o	0	0	0	#		#		#			#					#
651	CMC_only	IPI00113779262N	IPI00113779;IPI00990464	O09030;A2A417;Q3UPQ9;Q8BNM4;Q8C1Z3;Q8VDP7;E9PWZ0	IPI00113779	O09030;A2A417;Q3UPQ9;Q8BNM4;Q8C1Z3;Q8VDP7	Gene_Symbol=Il13ra1	Interleukin-13 receptor subunit alpha-1	CLTYEVEVN#NTQTDR	262N	PQNFRSRCLTYEVEVNNTQTDRHNILEVEED								0.9987	2	923.481	3.047	0.294	627.9	1	1.8989	3.6997	2	1. 5-25, 2. 344-364	1	Topology=o342-364i	2	REGION 3-25,344-365	5	#	#							#		#
652	CMC_only	IPI00113802168N	IPI00113802	O09047;Q3U4N3;Q5U7A4;Q8C6R2	IPI00113802	O09047;Q3U4N3;Q5U7A4;Q8C6R2	Gene_Symbol=C3ar1	C3a anaphylatoxin chemotactic receptor	DLFIMDN#R	168N	MCVPVFVYRDLFIMDNRSICRYNFDSSRSYD								0.9949	2	514.086	2.08	0.282	782	2	-0.3118	2.884	6	1. 27-47, 2. 64-84, 3. 93-113, 4. 138-158, 5. 334-354, 6. 368-388	7	Topology=o24-46i59-81o96-118i138-160o331-353i373-395o410-432i	7	REGION 26-48,60-82,99-121,142-163,329-351,375-397,408-430	20	#	#	#						#		#
653	CMC_only	IPI00113869154N	IPI00113869;IPI00408495;IPI00462199	P18572-2;O55108;P18572-1;O55107	IPI00113869	P18572-2;O55108	Gene_Symbol=Bsg	Isoform 2 of Basigin	TSDTGEEEAITN#STEANGK	154N	FWFKTSDTGEEEAITNSTEANGKYVVVSTPE								1	2	979.467	7.062	0.647	2044.2	1	-0.7539	8.581	2	1. 2-22, 2. 213-233	1	Topology=o211-233i	2	REGION 6-28,211-232	5	#	#	#
654	CMC_only	IPI00113869190N	IPI00113869;IPI00408495;IPI00462199	P18572-2;O55108;P18572-1;O55107	IPI00113869	P18572-2;O55108	Gene_Symbol=Bsg	Isoform 2 of Basigin	SQLTISNLDVNVDPGTYVCN#ATNAQGTTR	190N	ISNLDVNVDPGTYVCNATNAQGTTRETISLR								1	3	1038.78	6.573	0.593	1625.2	1	-1.8403	9.364	2	1. 2-22, 2. 213-233	1	Topology=o211-233i	2	REGION 6-28,211-232	5	#	#	#
655	CMC_only	IPI0011386944N	IPI00113869;IPI00408495;IPI00462199	P18572-2;O55108;P18572-1;O55107	IPI00113869	P18572-2;O55108	Gene_Symbol=Bsg	Isoform 2 of Basigin	TQLTCSLN#SSGVDIVGHR	44N	SVQEVNSKTQLTCSLNSSGVDIVGHRWMRGG								1	2	974.571	5.999	0.586	2186.6	1	-0.3029	7.6886	2	1. 2-22, 2. 213-233	1	Topology=o211-233i	2	REGION 6-28,211-232	5	#	#	#
656	CMC_only	IPI00113949182N	IPI00113949;IPI00620020;IPI00828409	E9QMN7;Q3T9F8;Q3TDR5;Q61238;Q64381;P42082-1;Q549Q9;Q91YV7;P42082-2	IPI00113949	E9QMN7;Q3T9F8;Q3TDR5;Q61238;Q64381	Gene_Symbol=Cd86	Uncharacterized protein	KPPTGSIILQQTLTELSVIAN#FSEPEIK	182N	SIILQQTLTELSVIANFSEPEIKLAQNVTGN								0.9993	3	1020.17	3.832	0.265	750.7	1	-0.2144	4.3343	2	1. 53-73, 2. 292-312	2	Topology=i48-70o293-310i	2	REGION 46-68,293-312	6	#	#	#						#
657	CMC_only	IPI001140441129N	IPI00114044	P27046;Q8C4L1	IPI00114044	P27046;Q8C4L1	Gene_Symbol=Man2a1	Alpha-mannosidase 2	FAVESLVPSSLSLMHSPPDAQN#MSEVSLSPMEISTFR	1129N	VPSSLSLMHSPPDAQNMSEVSLSPMEISTFR								0.9872	3	1342.86	3.656	0.268	289.1	1	-1.0651	4.2518	1	1. 7-27	1	Topology=i7-26o	1	REGION 7-28	3	#	#					#							#
658	CMC_only	IPI0011404478N	IPI00114044	P27046;Q8C4L1	IPI00114044	P27046;Q8C4L1	Gene_Symbol=Man2a1	Alpha-mannosidase 2	DSVIN#LSESVEDGPR	78N	AENNEIISNIRDSVINLSESVEDGPRGSPGN								1	2	810.846	3.349	0.438	1060.8	1	-0.3324	5.0117	1	1. 7-27	1	Topology=i7-26o	1	REGION 7-28	3	#	#					#							#
659	CMC_only	IPI0011404493N	IPI00114044	P27046;Q8C4L1	IPI00114044	P27046;Q8C4L1	Gene_Symbol=Man2a1	Alpha-mannosidase 2	GSPGN#ASQGSIHLHSPQLALQADPR	93N	NLSESVEDGPRGSPGNASQGSIHLHSPQLAL								0.9994	3	848.251	3.582	0.343	138.6	17	1.3481	4.4594	1	1. 7-27	1	Topology=i7-26o	1	REGION 7-28	3	#	#					#							#
660	CMC_only	IPI00114065797N	IPI00114065;IPI00918142;IPI00928163;IPI00928367;IPI00990279	B8JJN0;B8JJM6;Q3UAS8;B8JJM5	IPI00114065	B8JJN0	Gene_Symbol=C2	Uncharacterized protein	KIVLDPSGSMN#IYLVLDGSDSIGSSN#FTGAKR	797N	NIYLVLDGSDSIGSSNFTGAKRCLTNLIEKV								0.9516	3	1117.25	3.023	0.173	635.3	1	0.5754	2.7113	0	0	0	Topology=o	0	0	0								#					#
661	CMC_only	IPI00114256245N	IPI00114256;IPI00380812	O09117-1;Q3U4T9;O09117-2;Q3TVX7	IPI00114256	O09117-1;Q3U4T9	Gene_Symbol=Sypl	Isoform 1 of Synaptophysin-like protein 1	ETSLHSPSN#TSASHSQGGGPPTSGM	245N	NAWFVYKETSLHSPSNTSASHSQGGGPPTSG								0.997	3	811.164	2.583	0.34	364.7	2	-1.751	4.0594	4	1. 35-55, 2. 118-138, 3. 155-175, 4. 213-233	3	Topology=i118-140o150-172i213-235o	4	REGION 28-50,120-142,150-172,202-224	11	#	#			#					#					#
662	CMC_only	IPI0011427477N	IPI00114274;IPI00989980	O09126;E9Q388;Q8BJC1	IPI00114274	O09126	Gene_Symbol=Sema4d	Semaphorin-4D	EAVFAVNALN#ISEK	77N	LYVGAREAVFAVNALNISEKQHEVYWKVSED								0.9998	2	754.847	3.063	0.359	449	2	1.5268	4.115	2	1. 4-24, 2. 735-755	1	Topology=o733-755i	2	REGION 7-29,732-754	5	#	#							#
663	CMC_only	IPI00114342715N	IPI00114342;IPI00989451	O08528;E9Q5B5	IPI00114342	O08528	Gene_Symbol=Hk2	Hexokinase-2	MCVNMEWGAFGDN#GCLDDLR	715N	EGRMCVNMEWGAFGDNGCLDDLRTVFDVAVD								0.9975	2	1182.82	2.87	0.304	372.2	1	-1.5598	3.6092	1	1. 377-397	0	Topology=o	0	0	1															#
664	CMC_only	IPI0011445782N	IPI00114457	P04202;Q3UNK5	IPI00114457	P04202;Q3UNK5	Gene_Symbol=Tgfb1	Transforming growth factor beta-1	LASPPSQGEVPPGPLPEAVLALYN#STR	82N	EVPPGPLPEAVLALYNSTRDRVAGESADPEP								1	3	922.371	3.853	0.438	474.8	2	0.8668	6.1529	1	1. 4-24	0	Topology=o	1	REGION 3-25	2					#			#							#
665	CMC_only	IPI0011447266N	IPI00114472;IPI00136263;IPI00461641;IPI00474407;IPI00553612;IPI00986371;IPI00989046	D3YZN6E9QP28	IPI00114472	D3YZN6	Gene_Symbol=Rpl27a-ps1	Uncharacterized protein	N#QSFCPTVNLDK	66N	GYFGKVGMRHYHLKRNQSFCPTVNLDKLWTL								0.9992	2	713.786	2.701	0.35	613.2	1	-1.3523	3.9706	0	0	0	Topology=i	0	0	0
666	CMC_only	IPI00114560157N	IPI00114560;IPI00466424;IPI00467910;IPI00989100	P62821;Q0PD67;Q3UB66;Q5SW88;Q6ZPF0;D3Z5G6;Q5SW86;D3YX72;Q5SW87	IPI00114560	P62821;Q0PD67;Q3UB66;Q5SW88;Q6ZPF0	Gene_Symbol=Rab1	Ras-related protein Rab-1A	N#ATNVEQSFMTMAAEIK	157N	FADSLGIPFLETSAKNATNVEQSFMTMAAEI								1	2	945.068	5.407	0.421	2406.6	1	0.2241	6.1972	0	0	0	Topology=o	0	0	0						#	#								#
667	CMC_only	IPI00114641166N	IPI00114641;IPI00930882	P10852;Q3TIP1;Q3U144;Q60849;Q3TN39;Q8BTJ9	IPI00114641	P10852;Q3TIP1;Q3U144;Q60849	Gene_Symbol=Slc3a2	4F2 cell-surface antigen heavy chain	NQKDEIN#ETDLK	166N	GLVLGPIHKNQKDEINETDLKQINPTLGSQE								0.9952	2	725.763	3.923	0.288	888.2	2	-0.3857	4.4712	2	1. 76-96, 2. 343-363	1	Topology=i76-98o	1	REGION 76-98	4	#	#	#		#					#		#		#	#
668	CMC_only	IPI00114641259N	IPI00114641;IPI00930882	P10852;Q3TIP1;Q3U144;Q60849;Q3TN39;Q8BTJ9	IPI00114641	P10852;Q3TIP1;Q3U144;Q60849	Gene_Symbol=Slc3a2	4F2 cell-surface antigen heavy chain	LMNAPLYLAEWQN#ITK	259N	VGKLMNAPLYLAEWQNITKNLSEDRLLIAGT								1	2	963.114	5.919	0.482	1515.2	1	0.2118	6.8909	2	1. 76-96, 2. 343-363	1	Topology=i76-98o	1	REGION 76-98	4	#	#	#		#					#		#		#	#
669	CMC_only	IPI00114641385N	IPI00114641;IPI00930882	P10852;Q3TIP1;Q3U144;Q60849;Q3TN39;Q8BTJ9	IPI00114641	P10852;Q3TIP1;Q3U144;Q60849	Gene_Symbol=Slc3a2	4F2 cell-surface antigen heavy chain	APLMPWN#ESSIFHIPR	385N	GALPGQPAKAPLMPWNESSIFHIPRPVSLNM								1	3	639.067	4.412	0.457	1456.4	1	-0.4123	7.2691	2	1. 76-96, 2. 343-363	1	Topology=i76-98o	1	REGION 76-98	4	#	#	#		#					#		#		#	#
670	CMC_only	IPI00114641399N	IPI00114641;IPI00930882	P10852;Q3TIP1;Q3U144;Q60849;Q3TN39;Q8BTJ9	IPI00114641	P10852;Q3TIP1;Q3U144;Q60849	Gene_Symbol=Slc3a2	4F2 cell-surface antigen heavy chain	PVSLN#MTVK	399N	WNESSIFHIPRPVSLNMTVKGQNEDPGSLLT								0.9989	2	496.605	2.869	0.406	519.1	1	0.3895	4.8639	2	1. 76-96, 2. 343-363	1	Topology=i76-98o	1	REGION 76-98	4	#	#	#		#					#		#		#	#
671	CMC_only	IPI00114839159N	IPI00114839;IPI00453501	Q99J21-1;Q99J21-2	IPI00114839	Q99J21-1	Gene_Symbol=Mcoln1	Isoform 1 of Mucolipin-1	GGGGPWAN#GSALALCQR	159N	LGRYAYVRGGGGPWANGSALALCQRYYHRGH								0.9889	2	838.423	2.981	0.193	662.3	1	0.0143	2.9008	6	1. 66-86, 2. 297-317, 3. 350-370, 4. 388-408, 5. 428-448, 6. 502-522	6	Topology=i70-92o299-321i348-370o385-407i428-450o495-517i	6	REGION 67-89,297-319,353-375,386-408,415-437,494-516	18	#	#	#							#		#			#
672	CMC_only	IPI00114839179N	IPI00114839;IPI00453501	Q99J21-1;Q99J21-2	IPI00114839	Q99J21-1	Gene_Symbol=Mcoln1	Isoform 1 of Mucolipin-1	GHVDPAN#DTFDIDPR	179N	ALCQRYYHRGHVDPANDTFDIDPRVVTDCIQ								0.9999	2	836.865	3.038	0.397	449	1	0.2509	4.4452	6	1. 66-86, 2. 297-317, 3. 350-370, 4. 388-408, 5. 428-448, 6. 502-522	6	Topology=i70-92o299-321i348-370o385-407i428-450o495-517i	6	REGION 67-89,297-319,353-375,386-408,415-437,494-516	18	#	#	#							#		#			#
673	CMC_only	IPI00114906180N	IPI00114906	B7ZP17;O08643;Q9R1W6;Q9R1W7	IPI00114906	B7ZP17;O08643;Q9R1W6;Q9R1W7	Gene_Symbol=Gzmm	Uncharacterized protein	VLDTQMCN#NSR	180N	ALQELDLRVLDTQMCNNSRFWNGVLIDSMLC								0.942	2	671.246	2.186	0.221	451.1	2	0.0276	2.3341	1	1. 3-23	0	Topology=o	1	REGION 1-23	2													#
674	CMC_only	IPI0011493942N	IPI00114939;IPI00749947	Q99J85;B9EIV5;F6T7F3;Q3UH69;F7BX42;Q3UH37	IPI00114939	Q99J85;B9EIV5;F6T7F3;Q3UH69	Gene_Symbol=Nptxr	Neuronal pentraxin receptor	ALPGGTDN#ASAASAAGGSGPQR	42N	PLAASPARALPGGTDNASAASAAGGSGPQRS								0.9766	2	958.99	2.434	0.109	281.5	1	1.6006	1.7318	1	1. 3-23	1	Topology=i7-29o	1	REGION 5-27	3	#	#	#					#	#					#
675	CMC_only	IPI00115231314N	IPI00115231;IPI00889900	Q9JIS8;Q3TJG5;Q3TJM8;Q3TLV0;Q3TWV2;Q3TWZ6;Q3U689;Q3U9N0;Q3UDQ8;Q6NXV2;F8WIJ0;Q3TPD4;Q9QY65;Q9QY75	IPI00115231	Q9JIS8;Q3TJG5;Q3TJM8;Q3TLV0;Q3TWV2;Q3TWZ6;Q3U689;Q3U9N0;Q3UDQ8;Q6NXV2	Gene_Symbol=Slc12a4	Putative uncharacterized protein	SIFDPPVFPVCMLGN#R	314N	KSIFDPPVFPVCMLGNRTLSRDQFDICAKTV								0.9994	2	927.096	3.428	0.404	836.9	1	0.567	4.8267	14	1. 123-143, 2. 151-171, 3. 211-231, 4. 252-272, 5. 278-298, 6. 410-430, 7. 459-479, 8. 500-520, 9. 556-576, 10. 578-598, 11. 614-634, 12. 636-656, 13. 816-836, 14. 848-868	12	Topology=o121-143i155-177o187-209i216-238o253-272i279-298o418-440i453-475o495-517i557-574o578-600i620-642o	12	REGION 119-141,155-177,194-216,220-242,265-287,409-431,458-480,495-517,558-580,583-605,624-646,850-872	38	#	#								#		#			#
676	CMC_only	IPI00115429523N	IPI00115429	Q99JP7	IPI00115429	Q99JP7	Gene_Symbol=Ggt7	Gamma-glutamyltransferase 7	TAN#HSAPSLENSVQPGK	523N	LNSQMLDFSWPNRTANHSAPSLENSVQPGKR								0.9998	2	870.924	3.139	0.332	422	1	-0.4081	4.0591	2	1. 111-131, 2. 164-184	1	Topology=i109-131o	0	0	3	#	#
677	CMC_only	IPI00115516416N	IPI00115516;IPI00653575	Q99K41;Q3U254;Q3USG5;E9Q9L8;Q3UUU0	IPI00115516	Q99K41;Q3U254;Q3USG5	Gene_Symbol=Emilin1	EMILIN-1	FN#STLGPSEEQEK	416N	YTSLASRLSRLEDRFNSTLGPSEEQEKNWPG								0.9761	2	735.264	2.131	0.141	247.9	1	-0.9875	1.6933	2	1. 2-22, 2. 968-988	0	Topology=o	0	0	2								#
678	CMC_only	IPI0011553063N	IPI00115530	P20060;Q3TXR9	IPI00115530	P20060;Q3TXR9	Gene_Symbol=Hexb	Beta-hexosaminidase subunit beta	LLYISAEDFSIDHSPN#STAGPSCSLLQEAFR	63N	LLYISAEDFSIDHSPNSTAGPSCSLLQEAFR								0.9999	3	1144.25	4.646	0.33	1113.6	1	0.7247	5.5431	1	1. 11-31	1	Topology=i7-29o	1	REGION 8-30	3	#				#									#
679	CMC_only	IPI00115892119N	IPI00115892;IPI00223264	P04441-1;Q3U4Q8;P04441-2;Q545Y5	IPI00115892	P04441-1;Q3U4Q8	Gene_Symbol=Cd74	Isoform Long of H-2 class II histocompatibility antigen gamma chain	YGN#MTQDHVMHLLTR	119N	DNMLLGPVKNVTKYGNMTQDHVMHLLTRSGP								1	2	910.541	4.799	0.412	1313	1	-0.0817	5.8051	1	1. 31-51	1	Topology=i32-54o	1	REGION 28-50	3	#	#	#			#	#		#		#				#
680	CMC_only	IPI00115976678N	IPI00115976	P11688;Q3U7M6;Q80YP5	IPI00115976	P11688;Q3U7M6;Q80YP5	Gene_Symbol=Itga5	Integrin alpha-5	NALN#LTFHAQN#LGEGGAYEAELR	678N	YGEKKHVYLGDKNALNLTFHAQNLGEGGAYE								0.9719	3	832.559	2.877	0.163	1024.3	1	-0.3864	2.5276	2	1. 20-40, 2. 1003-1023	1	Topology=o1003-1025i	1	REGION 1003-1025	4	#	#	#						#
681	CMC_only	IPI00115976876N	IPI00115976	P11688;Q3U7M6;Q80YP5	IPI00115976	P11688;Q3U7M6;Q80YP5	Gene_Symbol=Itga5	Integrin alpha-5	VTGLSNCTSN#YTPNSQGLELDPETSPHHLQK	876N	LLYVTKVTGLSNCTSNYTPNSQGLELDPETS								1	3	1143.89	4.97	0.371	1040.5	2	0.2042	6.0283	2	1. 20-40, 2. 1003-1023	1	Topology=o1003-1025i	1	REGION 1003-1025	4	#	#	#						#
682	CMC_only	IPI00116074387N	IPI00116074	Q99KI0	IPI00116074	Q99KI0	Gene_Symbol=Aco2	Aconitate hydratase, mitochondrial	VGLIGSCTN#SSYEDMGR	387N	GWPLDIRVGLIGSCTNSSYEDMGRSAAVAKQ								0.9841	2	925.508	2.693	0.082	595.8	1	-0.8164	1.8108	0	0	0	Topology=o	0	0	0														#
683	CMC_only	IPI00116074446N	IPI00116074	Q99KI0	IPI00116074	Q99KI0	Gene_Symbol=Aco2	Aconitate hydratase, mitochondrial	DVGGIVLAN#ACGPCIGQWDR	446N	GYAQILRDVGGIVLANACGPCIGQWDRKDIK								0.9865	2	1081.72	2.812	0.169	484	1	-0.8105	2.5656	0	0	0	Topology=o	0	0	0														#
684	CMC_only	IPI00116074746N	IPI00116074	Q99KI0	IPI00116074	Q99KI0	Gene_Symbol=Aco2	Aconitate hydratase, mitochondrial	HPN#GTQETILLNHTFNETQIEWFR	746N	DFAPGKPLKCVIKHPNGTQETILLNHTFNET								0.9992	3	977.394	3.06	0.313	157.7	1	-1.992	4.3446	0	0	0	Topology=o	0	0	0														#
685	CMC_only	IPI00116552262N	IPI00116552	O70281;Q4FK50	IPI00116552	O70281;Q4FK50	Gene_Symbol=Tpst1	Protein-tyrosine sulfotransferase 1	FLHIPWN#HSVLHHEEMIGK	262N	ERWMRTLLKFLHIPWNHSVLHHEEMIGKAGG								0.9278	3	776.894	2.571	0.143	336.3	1	-0.9723	2.1312	1	1. 5-25	0	Topology=o	1	REGION 7-29	2	#	#					#
686	CMC_only	IPI00116744300N	IPI00116744	P58158;D4Q8F9;Q3UJY2;Q3UN75	IPI00116744	P58158;D4Q8F9;Q3UJY2;Q3UN75	Gene_Symbol=B3gat3	Galactosylgalactosylxylosylprotein 3-beta-glucuronosyltransferase 3	AAN#CTQVLVWHTR	300N	LSHLVDPKDLEPRAANCTQVLVWHTRTEKPK								0.9468	2	780.385	2.102	0.197	1098.5	1	1.1501	2.064	4	1. 8-28, 2. 119-139, 3. 207-227, 4. 247-267	1	Topology=i7-29o	1	REGION 6-28	6	#	#					#							#
687	CMC_only	IPI00116921102N	IPI00116921;IPI00856595;IPI01008227	Q61009;Q3TZ42;Q4FK30;D3Z2V4	IPI00116921	Q61009;Q3TZ42;Q4FK30	Gene_Symbol=Scarb1	Scavenger receptor class B member 1	VN#ITFNDN#DTVSFVEN#R	102N	RERGPYVYREFRQKVNITFNDNDTVSFVENR								0.9998	2	997.536	2.812	0.341	442.8	1	0.1875	3.8241	3	1. 16-36, 2. 152-172, 3. 447-467	2	Topology=i9-31o440-462i	3	REGION 13-35,52-74,436-458	8	#	#	#						#		#				#
688	CMC_only	IPI00116921108N	IPI00116921;IPI00856595;IPI01008227	Q61009;Q3TZ42;Q4FK30;D3Z2V4	IPI00116921	Q61009;Q3TZ42;Q4FK30	Gene_Symbol=Scarb1	Scavenger receptor class B member 1	VN#ITFNDN#DTVSFVEN#R	108N	VYREFRQKVNITFNDNDTVSFVENRSLHFQP								0.9998	2	997.536	2.812	0.341	442.8	1	0.1875	3.8241	3	1. 16-36, 2. 152-172, 3. 447-467	2	Topology=i9-31o440-462i	3	REGION 13-35,52-74,436-458	8	#	#	#						#		#				#
689	CMC_only	IPI00116921116N	IPI00116921;IPI00856595;IPI01008227	Q61009;Q3TZ42;Q4FK30;D3Z2V4	IPI00116921	Q61009;Q3TZ42;Q4FK30	Gene_Symbol=Scarb1	Scavenger receptor class B member 1	VN#ITFNDN#DTVSFVEN#R	116N	VNITFNDNDTVSFVENRSLHFQPDKSHGSES								0.9998	2	997.536	2.812	0.341	442.8	1	0.1875	3.8241	3	1. 16-36, 2. 152-172, 3. 447-467	2	Topology=i9-31o440-462i	3	REGION 13-35,52-74,436-458	8	#	#	#						#		#				#
690	CMC_only	IPI00116921288N	IPI00116921;IPI00856595;IPI01008227	Q61009;Q3TZ42;Q4FK30;D3Z2V4	IPI00116921	Q61009;Q3TZ42;Q4FK30	Gene_Symbol=Scarb1	Scavenger receptor class B member 1	LTYN#ESR	288N	EFFSPEACRSMKLTYNESRVFEGIPTYRFTA								0.9723	2	443.468	1.757	0.2	384.8	1	0.3833	1.9515	3	1. 16-36, 2. 152-172, 3. 447-467	2	Topology=i9-31o440-462i	3	REGION 13-35,52-74,436-458	8	#	#	#						#		#				#
691	CMC_only	IPI00116921310N	IPI00116921;IPI00856595;IPI00857130;IPI01008227	Q61009;Q3TZ42;Q4FK30;D3Z2V4;F7C5U2	IPI00116921	Q61009;Q3TZ42;Q4FK30	Gene_Symbol=Scarb1	Scavenger receptor class B member 1	FTAPDTLFAN#GSVYPPNEGFCPCR	310N	GIPTYRFTAPDTLFANGSVYPPNEGFCPCRE								1	2	1361.5	5.647	0.571	679.2	1	0.1601	7.4135	3	1. 16-36, 2. 152-172, 3. 447-467	2	Topology=i9-31o440-462i	3	REGION 13-35,52-74,436-458	8	#	#	#						#		#				#
692	CMC_only	IPI00116921330N	IPI00116921;IPI00856595;IPI00857130;IPI01008227	Q61009;Q3TZ42;Q4FK30;D3Z2V4;F7C5U2	IPI00116921	Q61009;Q3TZ42;Q4FK30	Gene_Symbol=Scarb1	Scavenger receptor class B member 1	ESGIQN#VSTCR	330N	PPNEGFCPCRESGIQNVSTCRFGAPLFLSHP								1	2	627.674	3.62	0.488	962.3	1	0.2319	5.9433	3	1. 16-36, 2. 152-172, 3. 447-467	2	Topology=i9-31o440-462i	3	REGION 13-35,52-74,436-458	8	#	#	#						#		#				#
693	CMC_only	IPI00116921383N	IPI00116921;IPI00856595;IPI00857130;IPI01008227	Q61009;Q3TZ42;Q4FK30;D3Z2V4;F7C5U2	IPI00116921	Q61009;Q3TZ42;Q4FK30	Gene_Symbol=Scarb1	Scavenger receptor class B member 1	EHSLFLDIHPVTGIPMN#CSVK	383N	HSLFLDIHPVTGIPMNCSVKMQLSLYIKSVK								1	2	1199.89	5.47	0.562	1339.2	1	-1.922	7.2605	3	1. 16-36, 2. 152-172, 3. 447-467	2	Topology=i9-31o440-462i	3	REGION 13-35,52-74,436-458	8	#	#	#						#		#				#
694	CMC_only	IPI00117031129N	IPI00117031;IPI00989096	P31996-2;P31996-1	IPI00117031	P31996-2	Gene_Symbol=Cd68	macrosialin	GALGN#YTWAN#GSQPCVQLQAQIQIR	129N	PPPPSPSPRSKGALGNYTWANGSQPCVQLQA								0.9998	3	927.696	3.805	0.349	1031.8	1	-0.2868	5.2629	1	1. 298-318	1	Topology=o302-324i	1	REGION 302-324	3	#	#	#
695	CMC_only	IPI00117031134N	IPI00117031;IPI00989096	P31996-2;P31996-1	IPI00117031	P31996-2	Gene_Symbol=Cd68	macrosialin	GALGN#YTWAN#GSQPCVQLQAQIQIR	134N	PSPRSKGALGNYTWANGSQPCVQLQAQIQIR								0.9998	3	927.696	3.805	0.349	1031.8	1	-0.2868	5.2629	1	1. 298-318	1	Topology=o302-324i	1	REGION 302-324	3	#	#	#
696	CMC_only	IPI00117031178N	IPI00117031;IPI00989096	P31996-2;P31996-1	IPI00117031	P31996-2	Gene_Symbol=Cd68	macrosialin	AWGISVLNPN#K	178N	KWGLKRAWGISVLNPNKTKVQGGCDGTHPHL								0.999	2	601.69	3.497	0.362	1279.7	1	0.0005	4.9174	1	1. 298-318	1	Topology=o302-324i	1	REGION 302-324	3	#	#	#
697	CMC_only	IPI00117031260N	IPI00117031;IPI00989096	P31996-2;P31996-1	IPI00117031	P31996-2	Gene_Symbol=Cd68	macrosialin	ELQAPLGQSFCCGN#ASIVLSPAVHLDLLSLR	260N	LRELQAPLGQSFCCGNASIVLSPAVHLDLLS								1	3	1124.3	4.67	0.519	442.1	1	-1.4304	7.6846	1	1. 298-318	1	Topology=o302-324i	1	REGION 302-324	3	#	#	#
698	CMC_only	IPI00117117367N	IPI00117117	Q61093;Q3TVP4;Q3U4P0;Q3U6G0;Q3U6M7;Q8C6S5	IPI00117117	Q61093;Q3TVP4;Q3U4P0;Q3U6G0;Q3U6M7;Q8C6S5	Gene_Symbol=Cybb	Cytochrome b-245 heavy chain	IVGDWTEGLFN#ACGCDK	367N	SIHIRIVGDWTEGLFNACGCDKQEFQDAWKL								0.9549	2	973.573	2.335	0.173	255.8	4	0.9345	1.8107	7	1. 10-30, 2. 49-69, 3. 98-118, 4. 171-191, 5. 204-224, 6. 269-289, 7. 399-419	4	Topology=o10-32i98-120o169-191i204-223o	6	REGION 8-30,50-72,98-120,169-191,207-229,401-423	17	#	#	#			#	#			#		#		#	#
699	CMC_only	IPI00117117529N	IPI00117117	Q61093;Q3TVP4;Q3U4P0;Q3U6G0;Q3U6M7;Q8C6S5	IPI00117117	Q61093;Q3TVP4;Q3U4P0;Q3U6G0;Q3U6M7;Q8C6S5	Gene_Symbol=Cybb	Cytochrome b-245 heavy chain	TIASEHPN#TTIGVFLCGPEALAETLSK	529N	PNWDNEFKTIASEHPNTTIGVFLCGPEALAE								0.9999	3	954.406	4.878	0.383	1123.3	1	-1.6993	6.2607	7	1. 10-30, 2. 49-69, 3. 98-118, 4. 171-191, 5. 204-224, 6. 269-289, 7. 399-419	4	Topology=o10-32i98-120o169-191i204-223o	6	REGION 8-30,50-72,98-120,169-191,207-229,401-423	17	#	#	#			#	#			#		#		#	#
700	CMC_only	IPI0011717495N	IPI00117174;IPI00986023;IPI00987704	O08912;Q3UFE4;E9Q0U0;F6PYE1	IPI00117174	O08912;Q3UFE4	Gene_Symbol=Galnt1	Polypeptide N-acetylgalactosaminyltransferase 1	INQFNLMASEMIALN#R	95N	KINQFNLMASEMIALNRSLPDVRLEGCKTKV								1	2	935.097	4.468	0.422	1691.9	1	0.6458	5.6829	1	1. 9-29	1	Topology=i7-29o	1	REGION 7-29	3	#	#					#	#						#
701	CMC_only	IPI00117352370N	IPI00117352	P99024;Q80ZV2	IPI00117352	P99024;Q80ZV2	Gene_Symbol=Tubb5	Tubulin beta-5 chain	MAVTFIGN#STAIQELFK	370N	DIPPRGLKMAVTFIGNSTAIQELFKRISEQF								0.9998	2	937.593	3.863	0.333	1081.2	1	-0.3057	4.6339	0	0	0	Topology=o	0	0	0				#
702	CMC_only	IPI00117424158N	IPI00117424;IPI01027768	P35330;B1ARJ1	IPI00117424	P35330;B1ARJ1	Gene_Symbol=Icam2	Intercellular adhesion molecule 2	N#QTFGGAETVPQEATATFN#STALK	158N	ERLTLSLLRGRETLKNQTFGGAETVPQEATA								0.9955	2	1245.82	2.57	0.293	220.2	1	0.5155	3.2268	2	1. 4-24, 2. 223-243	1	Topology=o224-246i	2	REGION 4-26,221-243	5	#	#	#
703	CMC_only	IPI00117424176N	IPI00117424;IPI01027768	P35330;B1ARJ1	IPI00117424	P35330;B1ARJ1	Gene_Symbol=Icam2	Intercellular adhesion molecule 2	N#QTFGGAETVPQEATATFN#STALK	176N	FGGAETVPQEATATFNSTALKKDGLNFSCQA								0.9955	2	1245.82	2.57	0.293	220.2	1	0.5155	3.2268	2	1. 4-24, 2. 223-243	1	Topology=o224-246i	2	REGION 4-26,221-243	5	#	#	#
704	CMC_only	IPI0011742445N	IPI00117424;IPI00649665;IPI01027128	P35330;B1ARJ1;B1ARJ2	IPI00117424	P35330;B1ARJ1	Gene_Symbol=Icam2	Intercellular adhesion molecule 2	IN#CSTNCAAPDMGGLETPTNK	45N	WSEKQIVEATESWKINCSTNCAAPDMGGLET								1	2	1128.24	5.806	0.553	992.8	1	-0.5681	7.3577	2	1. 4-24, 2. 223-243	1	Topology=o224-246i	2	REGION 4-26,221-243	5	#	#	#
705	CMC_only	IPI00117534164N	IPI00117534	P58242;Q3TLX9;Q8BTC9	IPI00117534	P58242;Q3TLX9;Q8BTC9	Gene_Symbol=Smpdl3b	Acid sphingomyelinase-like phosphodiesterase 3b	PWLSN#ESYALFK	164N	RIYNQVAELWRPWLSNESYALFKRGAFYSEK								0.9934	2	729.817	2.863	0.332	980.8	1	1.2457	4.0094	2	1. 3-23, 2. 433-453	0	Topology=o	2	REGION 1-23,431-453	4								#
706	CMC_only	IPI001176302435N	IPI00117630;IPI00230018;IPI00230019;IPI00230020;IPI00230021;IPI00230023;IPI00469221;IPI00474081;IPI01008339;IPI01008553;IPI01008614;IPI01023288	P11881-7;P11881-3;P11881-4	IPI00117630	P11881-7	Gene_Symbol=Itpr1	Isoform 7 of Inositol 1,4,5-trisphosphate receptor type 1	LPN#ETAVPETGESLANDFLYSDVCR	2435N	LFFKDDFILEVDRLPNETAVPETGESLANDF								1	2	1401.51	3.504	0.505	564.1	1	-1.3153	5.6257	9	1. 884-904, 2. 1916-1936, 3. 1965-1985, 4. 2234-2254, 5. 2267-2287, 6. 2299-2319, 7. 2355-2375, 8. 2402-2422, 9. 2530-2550	6	Topology=o2234-2256i2269-2286o2312-2334i2355-2377o2400-2422i2530-2552o	6	REGION 2235-2257,2277-2299,2316-2338,2351-2373,2399-2421,2526-2548	21	#	#	#		#	#			#	#		#			#
707	CMC_only	IPI001176302463N	IPI00117630;IPI00230018;IPI00230019;IPI00230020;IPI00230021;IPI00230023;IPI00469221;IPI00474081;IPI01008339;IPI01008553;IPI01008614;IPI01023288	P11881-7;P11881-3;P11881-4	IPI00117630	P11881-7	Gene_Symbol=Itpr1	Isoform 7 of Inositol 1,4,5-trisphosphate receptor type 1	VETGEN#CTSPAPK	2463N	NDFLYSDVCRVETGENCTSPAPKEELLPAEE								1	2	697.249	4.518	0.572	1150.6	1	-0.0574	6.992	9	1. 884-904, 2. 1916-1936, 3. 1965-1985, 4. 2234-2254, 5. 2267-2287, 6. 2299-2319, 7. 2355-2375, 8. 2402-2422, 9. 2530-2550	6	Topology=o2234-2256i2269-2286o2312-2334i2355-2377o2400-2422i2530-2552o	6	REGION 2235-2257,2277-2299,2316-2338,2351-2373,2399-2421,2526-2548	21	#	#	#		#	#			#	#		#			#
708	CMC_only	IPI00117845141N	IPI00117845;IPI00990117	P26955;Q3TB34;Q3U1U9;Q3U2L4;Q3U2T6;Q8QZX9;E9Q487;Q3U1Q2;Q3V057	IPI00117845	P26955;Q3TB34;Q3U1U9;Q3U2L4;Q3U2T6;Q8QZX9	Gene_Symbol=Csf2rb	Cytokine receptor common subunit beta	N#VSISSSEDR	141N	LMVPLAQNVQPPLPKNVSISSSEDRFLLEWS								0.993	2	549.055	2.216	0.198	361.2	3	0.6694	2.2023	3	1. 5-25, 2. 435-455, 3. 457-477	1	Topology=o446-468i	2	REGION 4-26,446-468	6	#	#							#		#
709	CMC_only	IPI0011797887N	IPI00117978	P19783;A2RSV8	IPI00117978	P19783;A2RSV8	Gene_Symbol=Cox4i1	Cytochrome c oxidase subunit 4 isoform 1, mitochondrial	IQFN#ESFAEMNR	87N	SLSRDEKVQLYRIQFNESFAEMNRGTNEWKT								0.9548	2	745.315	2.418	0.044	627.1	3	-0.9703	1.1891	1	1. 102-122	1	Topology=i103-120o	2	REGION 4-26,101-123	4	#									#		#
710	CMC_only	IPI00118038465N	IPI00118038	P50427	IPI00118038	P50427	Gene_Symbol=Sts	Steryl-sulfatase	WHN#GSAVWK	465N	LFHYCNAYLQAVRWHNGSAVWKAFYFTPNFA								0.9586	2	544.597	2.045	0.244	235.4	6	0.9249	2.2326	4	1. 3-23, 2. 190-210, 3. 216-236, 4. 284-304	0	Topology=o	0	0	4	#	#				#								#
711	CMC_only	IPI00118333288N	IPI00118333	O70472;A4VCH7;Q9CSR0	IPI00118333	O70472;A4VCH7;Q9CSR0	Gene_Symbol=Tmem131	Transmembrane protein 131	EADN#HTAFIR	288N	TKGVMRASFSSREADNHTAFIRIKTNASDST								0.9374	2	589.122	2.562	0.027	273.7	1	1.5762	1.6202	2	1. 37-57, 2. 1119-1139	2	Topology=o1081-1103i1116-1138o	2	REGION 35-57,1116-1138	6	#	#
712	CMC_only	IPI00118570350N	IPI00118570;IPI00880578	Q80X70;Q99NB3;Q9D4R6	IPI00118570	Q80X70;Q99NB3	Gene_Symbol=Tcam1	testicular cell adhesion molecule 1	LQGSLN#HSAPGK	350N	VLTSPSPTLRLQGSLNHSAPGKPAWLLFTAR								0.9775	2	606.666	3.116	0.281	948.4	1	1.3072	3.884	2	1. 2-22, 2. 491-511	1	Topology=o488-510i	2	REGION 1-23,487-508	5	#	#	#
713	CMC_only	IPI00118674263N	IPI00118674	P57716;F6UF97;Q3T9E5;Q3TD54;Q3TDE4;Q3TV74;Q6ZQF2	IPI00118674	P57716;F6UF97;Q3T9E5;Q3TD54;Q3TDE4;Q3TV74;Q6ZQF2	Gene_Symbol=Ncstn	Nicastrin	PIN#TSVGLEPDVR	263N	DPLSDYNVWSMLKPINTSVGLEPDVRVVVAA								0.9998	2	700.777	3.552	0.434	1478.9	1	0.0053	5.2956	2	1. 15-35, 2. 669-689	1	Topology=o669-691i	0	0	3	#	#	#		#	#	#						#
714	CMC_only	IPI00118674463N	IPI00118674	P57716;F6UF97;Q3T9E5;Q3TD54;Q3TDE4;Q3TV74;Q6ZQF2	IPI00118674	P57716;F6UF97;Q3T9E5;Q3TD54;Q3TDE4;Q3TV74;Q6ZQF2	Gene_Symbol=Ncstn	Nicastrin	YYQSIYDTAENIN#VTYPEWQSPEEDLNFVTDTAK	463N	HNRYYQSIYDTAENINVTYPEWQSPEEDLNF								1	3	1350.42	5.516	0.544	456.4	1	0.3805	8.3782	2	1. 15-35, 2. 669-689	1	Topology=o669-691i	0	0	3	#	#	#		#	#	#						#
715	CMC_only	IPI00118674505N	IPI00118674	P57716;F6UF97;Q3T9E5;Q3TD54;Q3TDE4;Q3TV74;Q6ZQF2	IPI00118674	P57716;F6UF97;Q3T9E5;Q3TD54;Q3TDE4;Q3TV74;Q6ZQF2	Gene_Symbol=Ncstn	Nicastrin	ALYELAGGTN#FSSSIQADPQTVTR	505N	ATVLARALYELAGGTNFSSSIQADPQTVTRL								1	2	1265.86	3.869	0.492	775.8	1	-0.4243	5.8015	2	1. 15-35, 2. 669-689	1	Topology=o669-691i	0	0	3	#	#	#		#	#	#						#
716	CMC_only	IPI00118674561N	IPI00118674	P57716;F6UF97;Q3T9E5;Q3TD54;Q3TDE4;Q3TV74;Q6ZQF2	IPI00118674	P57716;F6UF97;Q3T9E5;Q3TD54;Q3TDE4;Q3TV74;Q6ZQF2	Gene_Symbol=Ncstn	Nicastrin	SYLDDRPLQHYIAVSSPTN#TTYVVQYALAN#LTGK	561N	DDRPLQHYIAVSSPTNTTYVVQYALANLTGK								0.9979	3	1269.73	3.814	0.265	507	1	-0.4947	4.3227	2	1. 15-35, 2. 669-689	1	Topology=o669-691i	0	0	3	#	#	#		#	#	#						#
717	CMC_only	IPI00118674572N	IPI00118674	P57716;F6UF97;Q3T9E5;Q3TD54;Q3TDE4;Q3TV74;Q6ZQF2	IPI00118674	P57716;F6UF97;Q3T9E5;Q3TD54;Q3TDE4;Q3TV74;Q6ZQF2	Gene_Symbol=Ncstn	Nicastrin	SYLDDRPLQHYIAVSSPTN#TTYVVQYALAN#LTGK	572N	SSPTNTTYVVQYALANLTGKATNLTREQCQD								0.9979	3	1269.73	3.814	0.265	507	1	-0.4947	4.3227	2	1. 15-35, 2. 669-689	1	Topology=o669-691i	0	0	3	#	#	#		#	#	#						#
718	CMC_only	IPI00118676392N	IPI00118676	P60843;Q3TFG3;Q3TGK7;Q3U8I0;Q3UXC2;Q4FZL1;Q5F2A7;Q99LR0	IPI00118676	P60843;Q3TFG3;Q3TGK7;Q3U8I0;Q3UXC2;Q4FZL1;Q5F2A7;Q99LR0	Gene_Symbol=Eif4a1	Eukaryotic initiation factor 4A-I	DIETFYN#TSIEEMPLNVADLI	392N	TEEDKRTLRDIETFYNTSIEEMPLNVADLI_								1	2	1216.35	4.955	0.433	795.8	1	0.5272	6.0463	0	0	0	Topology=o	0	0	0
719	CMC_only	IPI001190631512N	IPI00119063	Q91ZX7;Q3U454;Q811K6;Q8C4T5	IPI00119063	Q91ZX7;Q3U454;Q811K6;Q8C4T5	Gene_Symbol=Lrp1	Prolow-density lipoprotein receptor-related protein 1	WTGHN#VTVVQR	1512N	WRTNTLAKANKWTGHNVTVVQRTNTQPFDLQ								0.995	2	650.722	2.387	0.336	272.6	1	-0.4633	3.5782	2	1. 2-22, 2. 4425-4445	1	Topology=o4423-4445i	2	REGION 2-24,4423-4445	5	#	#	#		#				#					#	#
720	CMC_only	IPI001190631764N	IPI00119063	Q91ZX7;Q3U454;Q811K6;Q8C4T5	IPI00119063	Q91ZX7;Q3U454;Q811K6;Q8C4T5	Gene_Symbol=Lrp1	Prolow-density lipoprotein receptor-related protein 1	LYWISSGN#HTINR	1764N	AIDFPESKLYWISSGNHTINRCNLDGSELEV								0.9992	2	782.861	3.448	0.27	247.3	1	0.2183	4.0108	2	1. 2-22, 2. 4425-4445	1	Topology=o4423-4445i	2	REGION 2-24,4423-4445	5	#	#	#		#				#					#	#
721	CMC_only	IPI001190631826N	IPI00119063	Q91ZX7;Q3U454;Q811K6;Q8C4T5	IPI00119063	Q91ZX7;Q3U454;Q811K6;Q8C4T5	Gene_Symbol=Lrp1	Prolow-density lipoprotein receptor-related protein 1	N#STTLVMHMK	1826N	GTCNKADGSGSVVLRNSTTLVMHMKVYDESI								0.9979	2	583.202	2.427	0.324	425.8	1	0.2955	3.6253	2	1. 2-22, 2. 4425-4445	1	Topology=o4423-4445i	2	REGION 2-24,4423-4445	5	#	#	#		#				#					#	#
722	CMC_only	IPI001190632503N	IPI00119063	Q91ZX7;Q3U454;Q811K6;Q8C4T5	IPI00119063	Q91ZX7;Q3U454;Q811K6;Q8C4T5	Gene_Symbol=Lrp1	Prolow-density lipoprotein receptor-related protein 1	INNGGCQDLCLLTHQGHVN#CSCR	2503N	GGCQDLCLLTHQGHVNCSCRGGRILQEDFTC								0.9983	3	906.677	3.306	0.29	815.6	1	-1.2797	4.3088	2	1. 2-22, 2. 4425-4445	1	Topology=o4423-4445i	2	REGION 2-24,4423-4445	5	#	#	#		#				#					#	#
723	CMC_only	IPI001190632816N	IPI00119063	Q91ZX7;Q3U454;Q811K6;Q8C4T5	IPI00119063	Q91ZX7;Q3U454;Q811K6;Q8C4T5	Gene_Symbol=Lrp1	Prolow-density lipoprotein receptor-related protein 1	WLCDGDKDCTDGADESVTAGCLYN#STCDDR	2816N	CTDGADESVTAGCLYNSTCDDREFMCQNRLC								1	3	1154.54	5.276	0.421	1122.6	1	-1.0401	6.8828	2	1. 2-22, 2. 4425-4445	1	Topology=o4423-4445i	2	REGION 2-24,4423-4445	5	#	#	#		#				#					#	#
724	CMC_only	IPI001190633049N	IPI00119063	Q91ZX7;Q3U454;Q811K6;Q8C4T5	IPI00119063	Q91ZX7;Q3U454;Q811K6;Q8C4T5	Gene_Symbol=Lrp1	Prolow-density lipoprotein receptor-related protein 1	KLNLDGSN#YTLLK	3049N	FANRYYLRKLNLDGSNYTLLKQGLNNAVALD								0.9991	2	741.849	3.286	0.295	754.6	1	0.4011	4.0563	2	1. 2-22, 2. 4425-4445	1	Topology=o4423-4445i	2	REGION 2-24,4423-4445	5	#	#	#		#				#					#	#
725	CMC_only	IPI001190633489N	IPI00119063	Q91ZX7;Q3U454;Q811K6;Q8C4T5	IPI00119063	Q91ZX7;Q3U454;Q811K6;Q8C4T5	Gene_Symbol=Lrp1	Prolow-density lipoprotein receptor-related protein 1	DNDCVDGSDEPAN#CTQMTCGVDEFR	3489N	CDRDNDCVDGSDEPANCTQMTCGVDEFRCKD								1	3	966.34	4.371	0.407	1271	1	-0.5096	6.2594	2	1. 2-22, 2. 4425-4445	1	Topology=o4423-4445i	2	REGION 2-24,4423-4445	5	#	#	#		#				#					#	#
726	CMC_only	IPI001190633663N	IPI00119063	Q91ZX7;Q3U454;Q811K6;Q8C4T5	IPI00119063	Q91ZX7;Q3U454;Q811K6;Q8C4T5	Gene_Symbol=Lrp1	Prolow-density lipoprotein receptor-related protein 1	TCPLDEFQCN#NTLCK	3663N	CGTGVRTCPLDEFQCNNTLCKPLAWKCDGED								1	2	952.565	4.104	0.401	588.6	1	-0.6502	5.2969	2	1. 2-22, 2. 4425-4445	1	Topology=o4423-4445i	2	REGION 2-24,4423-4445	5	#	#	#		#				#					#	#
727	CMC_only	IPI001190634180N	IPI00119063	Q91ZX7;Q3U454;Q811K6;Q8C4T5	IPI00119063	Q91ZX7;Q3U454;Q811K6;Q8C4T5	Gene_Symbol=Lrp1	Prolow-density lipoprotein receptor-related protein 1	RLDN#GTCVPVPSPTPPPDAPR	4180N	PSGPVCTCPNGKRLDNGTCVPVPSPTPPPDA								1	3	749.84	3.977	0.461	641.4	1	-0.4793	6.7776	2	1. 2-22, 2. 4425-4445	1	Topology=o4423-4445i	2	REGION 2-24,4423-4445	5	#	#	#		#				#					#	#
728	CMC_only	IPI001190634280N	IPI00119063	Q91ZX7;Q3U454;Q811K6;Q8C4T5	IPI00119063	Q91ZX7;Q3U454;Q811K6;Q8C4T5	Gene_Symbol=Lrp1	Prolow-density lipoprotein receptor-related protein 1	CTAQVCAGYCSNN#STCTVNQGN#QPQCR	4280N	GPKCTAQVCAGYCSNNSTCTVNQGNQPQCRC								1	3	1048.46	6.349	0.511	1332.5	1	0.6824	8.3546	2	1. 2-22, 2. 4425-4445	1	Topology=o4423-4445i	2	REGION 2-24,4423-4445	5	#	#	#		#				#					#	#
729	CMC_only	IPI00119063906N	IPI00119063	Q91ZX7;Q3U454;Q811K6;Q8C4T5	IPI00119063	Q91ZX7;Q3U454;Q811K6;Q8C4T5	Gene_Symbol=Lrp1	Prolow-density lipoprotein receptor-related protein 1	CENN#RCIPNRWLCDGDNDCGNSEDESN#ATCSAR	906N	CHQHTCPSDRFKCENNRCIPNRWLCDGDNDC								1	3	1319.03	4.635	0.448	1024.3	1	-0.5516	6.8663	2	1. 2-22, 2. 4425-4445	1	Topology=o4423-4445i	2	REGION 2-24,4423-4445	5	#	#	#		#				#					#	#
730	CMC_only	IPI00119063929N	IPI00119063	Q91ZX7;Q3U454;Q811K6;Q8C4T5	IPI00119063	Q91ZX7;Q3U454;Q811K6;Q8C4T5	Gene_Symbol=Lrp1	Prolow-density lipoprotein receptor-related protein 1	WLCDGDNDCGNSEDESN#ATCSAR	929N	LCDGDNDCGNSEDESNATCSARTCPPNQFSC								1	2	1319.32	5.754	0.578	2208	1	-0.9456	7.516	2	1. 2-22, 2. 4425-4445	1	Topology=o4423-4445i	2	REGION 2-24,4423-4445	5	#	#	#		#				#					#	#
731	CMC_only	IPI00119072324N	IPI00119072;IPI00124497;IPI00551339	Q9CSC8;Q9DAV2;P35969;Q5GRG7;Q8K1H4;Q9CW58;O55095;Q3TJC1;Q78ZF4	IPI00119072	Q9CSC8;Q9DAV2	Gene_Symbol=Flt1	Uncharacterized protein	SGSSFQSFN#TSVHVYEK	324N	LYTCRVKSGSSFQSFNTSVHVYEKGFISVKH								0.9938	2	954.505	2.554	0.171	424.2	1	0.4907	2.3171	1	1. 5-25	0	Topology=o	1	REGION 2-23	2	#	#	#						#		#
732	CMC_only	IPI00119129155N	IPI00119129;IPI00409902;IPI00480402;IPI00808422;IPI00989134	Q9DAX2-1;Q9DAX2-2;Q5U4G4	IPI00119129	Q9DAX2-1	Gene_Symbol=Ppap2c	Isoform 1 of Lipid phosphate phosphohydrolase 2	GSPAN#VTEAR	155N	CSGYVQLEVCRGSPANVTEARLSFYSGHSSF								0.9998	2	503.03	3.121	0.347	416.4	1	0.4805	4.5743	6	1. 7-27, 2. 56-76, 3. 95-115, 4. 170-190, 5. 192-212, 6. 223-243	6	Topology=i5-27o56-78i91-113o163-182i194-211o221-243i	6	REGION 6-28,55-77,88-110,172-189,195-213,223-245	18	#	#
733	CMC_only	IPI00119131214N	IPI00119131	Q9DB73-1	IPI00119131	Q9DB73-1	Gene_Symbol=Cyb5r1	Isoform 1 of NADH-cytochrome b5 reductase 1	VPEDPTQCFLLFAN#QTER	214N	LKVPEDPTQCFLLFANQTERDIILREDLEEL								0.9827	2	1085.2	2.307	0.273	163.5	28	-0.695	2.1222	2	1. 9-29, 2. 179-199	1	Topology=i7-29o	1	REGION 5-27	4	#	#
734	CMC_only	IPI00119138365N	IPI00119138	Q9DB77	IPI00119138	Q9DB77	Gene_Symbol=Uqcrc2	Cytochrome b-c1 complex subunit 2, mitochondrial	AVAQGN#LSSADVQAAK	365N	VINAAYNQVKAVAQGNLSSADVQAAKNKLKA								0.959	2	767.331	2.761	0.192	312.9	34	0.8189	1.9821	0	0	0	Topology=o	0	0	0	#												#	#	#
735	CMC_only	IPI00119324114N	IPI00119324;IPI00930817	Q9JHF9;Q14AM4;Q64HC9	IPI00119324	Q9JHF9;Q14AM4	Gene_Symbol=Ly96	Lymphocyte antigen 96	GETVN#TSIPFSFEGILFPK	114N	DDDYSFCRALKGETVNTSIPFSFEGILFPKG								0.996	2	1044.18	2.669	0.204	197.7	4	-0.3122	2.4031	0	0	0	Topology=o	0	0	0								#	#
736	CMC_only	IPI00119612159N	IPI00119612;IPI00405634;IPI00889997	P34902;Q3UPA9;A2AGH5;B0QZX1	IPI00119612	P34902;Q3UPA9	Gene_Symbol=Il2rg	Cytokine receptor common subunit gamma	APEN#LTLSN#LSESQLELR	159N	QKLNLQNLVIPRAPENLTLSNLSESQLELRW								1	2	1011.1	3.896	0.425	378.8	1	-1.275	5.3303	2	1. 4-24, 2. 264-284	1	Topology=o263-285i	2	REGION 1-23,260-282	5	#	#	#						#		#
737	CMC_only	IPI00119612164N	IPI00119612;IPI00405634;IPI00889997	P34902;Q3UPA9;A2AGH5;B0QZX1	IPI00119612	P34902;Q3UPA9	Gene_Symbol=Il2rg	Cytokine receptor common subunit gamma	APEN#LTLSN#LSESQLELR	164N	QNLVIPRAPENLTLSNLSESQLELRWKSRHI								1	2	1011.1	3.896	0.425	378.8	1	-1.275	5.3303	2	1. 4-24, 2. 264-284	1	Topology=o263-285i	2	REGION 1-23,260-282	5	#	#	#						#		#
738	CMC_only	IPI00119612306N	IPI00119612;IPI00405634	P34902;Q3UPA9;A2AGH5	IPI00119612	P34902;Q3UPA9	Gene_Symbol=Il2rg	Cytokine receptor common subunit gamma	NLEDLVTEYQGN#FSAWSGVSK	306N	PPIKNLEDLVTEYQGNFSAWSGVSKGLTESL								0.999	2	1174.75	2.975	0.321	414.3	2	-1.5621	3.6939	2	1. 4-24, 2. 264-284	1	Topology=o263-285i	2	REGION 1-23,260-282	5	#	#	#						#		#
739	CMC_only	IPI0011961296N	IPI00119612;IPI00405634	P34902;Q3UPA9;A2AGH5	IPI00119612	P34902;Q3UPA9	Gene_Symbol=Il2rg	Cytokine receptor common subunit gamma	VSDN#N#TFQECSHYLFSK	96N	QATNLTLHYRYKVSDNNTFQECSHYLFSKEI								0.9881	3	695.07	2.758	0.219	253.1	2	-1.2606	3.1051	2	1. 4-24, 2. 264-284	1	Topology=o263-285i	2	REGION 1-23,260-282	5	#	#	#						#		#
740	CMC_only	IPI0011966325N	IPI00119663;IPI00474243	P63085;Q3UF82;Q922X7;E9QAJ2;O35558	IPI00119663	P63085;Q3UF82;Q922X7	Gene_Symbol=Mapk1	Mitogen-activated protein kinase 1	YTN#LSYIGEGAYGMVCSAYDNLNK	25N	EMVRGQVFDVGPRYTNLSYIGEGAYGMVCSA								0.9668	2	1354.48	2.377	0.132	411.4	1	-1.2686	1.8353	0	0	0	Topology=o	0	0	0				#											#
741	CMC_only	IPI00119695108N	IPI00119695	Q9DBG7;C3VDI1;Q9CVL8	IPI00119695	Q9DBG7;C3VDI1;Q9CVL8	Gene_Symbol=Srpr	Signal recognition particle receptor subunit alpha	TEIQQQSALSLLN#GTFDFQNDFLR	108N	KYRTEIQQQSALSLLNGTFDFQNDFLRLLRE								1	3	930.679	5.583	0.506	1235.7	1	-1.5865	8.0207	0	0	0	Topology=o	0	0	0	#					#			#						#
742	CMC_only	IPI00119871770N	IPI00119871;IPI00474771;IPI00755019;IPI00755395;IPI00755993;IPI00874807;IPI00881305;IPI00881427;IPI00882025;IPI00989747;IPI01008431;IPI01027363;IPI01027458	Q02357-2;Q02357-3;E9QPP1;Q02357-4	IPI00119871	Q02357-2	Gene_Symbol=Ank1	Isoform Br2 of Ankyrin-1	N#GASPN#EVSSN#GTTPLAIAK	770N	TLLLKNGASPNEVSSNGTTPLAIAKRLGYIS								0.9898	3	646.686	3.01	0.213	402.6	2	-0.1076	3.1563	0	0	0	Topology=o	0	0	0	#		#			#									#
743	CMC_only	IPI001198762619N	IPI00119876	Q9JHU4;O08821;O70182;Q3TAZ3;Q3UA73;Q80U36;Q8C6T5;Q923F5	IPI00119876	Q9JHU4;O08821;O70182;Q3TAZ3;Q3UA73;Q80U36;Q8C6T5;Q923F5	Gene_Symbol=Dync1h1	Cytoplasmic dynein 1 heavy chain 1	ALPDMEVVGLN#FSSATTPELLLK	2619N	FSALRALPDMEVVGLNFSSATTPELLLKTFD								0.9963	2	1225.42	2.722	0.229	781.5	1	-0.5207	2.9157	0	0	0	Topology=o	0	0	0							#								#
744	CMC_only	IPI00119904185N	IPI00119904	Q6QLQ4;E9QPW2	IPI00119904	Q6QLQ4;E9QPW2	Gene_Symbol=Clec7a	C-type lectin domain family 7 member A	N#QSEGPWFWEDGSAFFPN#SFQVR	185N	TSSHRINAFWIGLSRNQSEGPWFWEDGSAFF								0.9999	3	913.96	3.603	0.319	663	1	-1.6507	4.8525	1	1. 46-66	1	Topology=o46-68i	1	REGION 45-67	3	#	#	#						#						#
745	CMC_only	IPI0011995544N	IPI00119955	Q61327;Q3UVW5;Q8C009;Q9JJ41;Q9R0X6	IPI00119955	Q61327;Q3UVW5;Q8C009;Q9JJ41;Q9R0X6	Gene_Symbol=Slc6a3	Sodium-dependent dopamine transporter	EQN#GVQLTN#STLINPPQTPVEVQER	44N	VELILVKEQNGVQLTNSTLINPPQTPVEVQE								0.9694	3	933.677	3.263	0.29	397.9	4	1.5392	3.9311	12	1. 69-89, 2. 98-118, 3. 144-164, 4. 235-255, 5. 266-286, 6. 314-334, 7. 351-371, 8. 399-419, 9. 446-466, 10. 478-498, 11. 523-543, 12. 559-579	12	Topology=i69-88o98-120i141-163o237-255i264-286o310-332i345-367o397-419i446-468o478-500i521-543o558-577i	12	REGION 67-89,98-120,137-159,240-262,264-286,308-330,353-375,412-434,449-471,480-502,522-543,555-577	36	#	#	#							#		#			#
746	CMC_only	IPI0011996175N	IPI00119961;IPI00420831	O54965-1;Q3TJV7;O54965-2;Q3UTG4;Q8C4F9;Q8CB78	IPI00119961	O54965-1;Q3TJV7	Gene_Symbol=Rnf13	Isoform 1 of E3 ubiquitin-protein ligase RNF13	GFLINSKPEN#ACEPIVPPPLK	75N	PAEGLKGFLINSKPENACEPIVPPPLKDNSS								0.9883	3	775.576	3.152	0.242	706.2	2	-0.4967	3.5679	2	1. 10-30, 2. 188-208	1	Topology=o182-204i	2	REGION 8-30,184-206	5	#	#												#
747	CMC_only	IPI00120028339N	IPI00120028	O54982	IPI00120028	O54982	Gene_Symbol=Kcnu1	Potassium channel subfamily U member 1	KFIVVCGN#ITVDSVTAFLR	339N	PYEAVKGKKFIVVCGNITVDSVTAFLRNFLH								0.9553	2	1072.27	2.39	0.147	312	2	-0.1901	1.8221	7	1. 29-49, 2. 100-120, 3. 140-160, 4. 224-244, 5. 288-308, 6. 480-500, 7. 990-1010	7	Topology=i27-49o100-122i143-160o173-195i227-245o260-279i286-308o	7	REGION 22-44,100-122,166-188,224-246,260-282,287-309,474-496	21	#	#								#		#			#
748	CMC_only	IPI0012015543N	IPI00120155	Q00560;Q3TDT5;Q3UQA0;Q6PDI9	IPI00120155	Q00560;Q3TDT5;Q3UQA0;Q6PDI9	Gene_Symbol=Il6st	Interleukin-6 receptor subunit beta	GSN#FTAICVLK	43N	CGYIYPEFPVVQRGSNFTAICVLKEACLQHY								0.989	2	607.212	2.52	0.241	896.1	1	1.0361	3.0462	2	1. 5-25, 2. 619-639	1	Topology=o618-640i	0	0	3	#	#	#						#		#
749	CMC_only	IPI00120166294N	IPI00120166	Q60738;Q3UM63	IPI00120166	Q60738;Q3UM63	Gene_Symbol=Slc30a1	Zinc transporter 1	SSVEIIN#STQAPMR	294N	NPCFPDPCKSSVEIINSTQAPMRDAGPCWVL								0.9995	2	768.864	3.587	0.287	2198.8	1	-0.1684	4.1669	6	1. 11-31, 2. 44-64, 3. 81-101, 4. 114-134, 5. 248-268, 6. 308-328	5	Topology=i12-34o79-101i114-136o242-264i306-328o	5	REGION 11-33,37-59,78-100,113-135,312-334	16	#	#	#							#		#			#
750	CMC_only	IPI00120225314N	IPI00120225;IPI00987488;IPI01008146	Q60751;Q3U1L4;Q3UVJ3;E9QNX9	IPI00120225	Q60751	Gene_Symbol=Igf1r	Insulin-like growth factor 1 receptor	N#STQSMYCIPCEGPCPK	314N	HDDECMQECPSGFIRNSTQSMYCIPCEGPCP								1	2	1017.16	3.589	0.478	690.6	1	-0.6714	5.4937	3	1. 10-30, 2. 73-93, 3. 939-959	1	Topology=o937-959i	2	REGION 11-33,935-957	6	#	#	#						#		#			#
751	CMC_only	IPI00120225748N	IPI00120225;IPI00987488;IPI01008146	Q60751;Q3U1L4;Q3UVJ3;E9QNX9	IPI00120225	Q60751	Gene_Symbol=Igf1r	Insulin-like growth factor 1 receptor	DVMQVAN#TTMSSR	748N	VPRPERRRRDVMQVANTTMSSRSRNTTVADT								0.9999	2	722.312	3.041	0.449	1401.4	1	-0.0249	4.962	3	1. 10-30, 2. 73-93, 3. 939-959	1	Topology=o937-959i	2	REGION 11-33,935-957	6	#	#	#						#		#			#
752	CMC_only	IPI00120225914N	IPI00120225;IPI00987488;IPI01008146	Q60751;Q3U1L4;Q3UVJ3;E9QNX9	IPI00120225	Q60751	Gene_Symbol=Igf1r	Insulin-like growth factor 1 receptor	IQATSLSGN#GSWTDPVFFYVPAK	914N	PGNYTARIQATSLSGNGSWTDPVFFYVPAKT								1	2	1245.38	4.989	0.62	1026.3	1	-1.2986	7.4333	3	1. 10-30, 2. 73-93, 3. 939-959	1	Topology=o937-959i	2	REGION 11-33,935-957	6	#	#	#						#		#			#
753	CMC_only	IPI00120245615N	IPI00120245;IPI00752080	P43406;A2AKI5;Q3U4C8;Q80Y67	IPI00120245	P43406	Gene_Symbol=Itgav	Integrin alpha-V	TAADATGLQPILNQFTPAN#VSR	615N	DATGLQPILNQFTPANVSRQAHILLDCGEDN								1	3	763.844	5.268	0.351	1394.9	2	1.4271	6.0726	2	1. 7-27, 2. 990-1010	1	Topology=o990-1012i	2	REGION 15-37,990-1012	5	#	#	#						#						#
754	CMC_only	IPI00120245835N	IPI00120245;IPI00752080	P43406;A2AKI5;Q3U4C8;Q80Y67	IPI00120245	P43406	Gene_Symbol=Itgav	Integrin alpha-V	YNN#NTLLYILHYDIDGPMN#CTADTEINPLR	835N	FSKAILNLQWPYKYNNNTLLYILHYDIDGPM								1	3	1187.98	6.188	0.527	3019.7	1	0.97	8.4712	2	1. 7-27, 2. 990-1010	1	Topology=o990-1012i	2	REGION 15-37,990-1012	5	#	#	#						#						#
755	CMC_only	IPI00120245851N	IPI00120245;IPI00752080	P43406;A2AKI5;Q3U4C8;Q80Y67	IPI00120245	P43406	Gene_Symbol=Itgav	Integrin alpha-V	YNN#NTLLYILHYDIDGPMN#CTADTEINPLR	851N	NTLLYILHYDIDGPMNCTADTEINPLRIKTP								1	3	1187.98	6.188	0.527	3019.7	1	0.97	8.4712	2	1. 7-27, 2. 990-1010	1	Topology=o990-1012i	2	REGION 15-37,990-1012	5	#	#	#						#						#
756	CMC_only	IPI00120245869N	IPI00120245;IPI00752080	P43406;A2AKI5;Q3U4C8;Q80Y67	IPI00120245	P43406	Gene_Symbol=Itgav	Integrin alpha-V	IKTPEKN#DTAAAGQGER	869N	ADTEINPLRIKTPEKNDTAAAGQGERNHLIT								1	3	597.309	4.891	0.461	865.1	1	-1.4979	7.5311	2	1. 7-27, 2. 990-1010	1	Topology=o990-1012i	2	REGION 15-37,990-1012	5	#	#	#						#						#
757	CMC_only	IPI00120245941N	IPI00120245;IPI00752080;IPI00752591	P43406;A2AKI5;Q3U4C8;Q80Y67;A2AKI7;F6W6Q6	IPI00120245	P43406	Gene_Symbol=Itgav	Integrin alpha-V	ENQN#HSYSLK	941N	KSLLWTETFMNKENQNHSYSLKSSASFNIIE								0.995	2	612.135	2.387	0.262	169.1	4	-0.5093	2.8441	2	1. 7-27, 2. 990-1010	1	Topology=o990-1012i	2	REGION 15-37,990-1012	5	#	#	#						#						#
758	CMC_only	IPI00120318752N	IPI00120318;IPI00131566;IPI00223171;IPI00474384;IPI00652120;IPI00830158;IPI00875395;IPI00974825;IPI00974858;IPI00986627	B1AS29;Q17R20;P39087-1;A3KMF0;A3KMF1;P39087-2	IPI00120318	B1AS29;Q17R20	Gene_Symbol=Grik3	glutamate receptor, ionotropic, kainate 3 precursor	NCN#LTQIGGLIDSK	752N	LMESTTIEYITQRNCNLTQIGGLIDSKGYGI								0.9308	2	768.864	2.216	0.206	96.7	440	-0.3482	1.0188	4	1. 11-31, 2. 564-584, 3. 637-657, 4. 824-844	3	Topology=o565-584i641-663o823-845i	4	REGION 9-31,566-588,639-661,822-844	11	#	#	#						#	#	#	#			#
759	CMC_only	IPI00120415177N	IPI00120415;IPI00270767;IPI00275539;IPI00469392;IPI00470167	Q99P72-1;Q78NS1;Q99P72-3;Q8BHF5	IPI00120415	Q99P72-1;Q78NS1	Gene_Symbol=Rtn4	Isoform 3 of Reticulon-4	HQAQIDHYLGLAN#K	177N	YERHQAQIDHYLGLANKSVKDAMAKIQAKIP								0.9585	2	806.389	2.118	0.21	369.1	1	0.2016	2.1331	4	1. 21-41, 2. 44-64, 3. 122-142, 4. 144-164	2	Topology=i32-54o134-156i	3	REGION 29-51,116-138,142-164	9	#	#	#			#
760	CMC_only	IPI00120466241N	IPI00120466	P13379;Q3UP78;Q8C9H0;Q91X69;Q9ER20	IPI00120466	P13379;Q3UP78;Q8C9H0;Q91X69;Q9ER20	Gene_Symbol=Cd5	T-cell surface glycoprotein CD5	WEAPN#GSCVSLQQCFQK	241N	ELRDPRPLPIRWEAPNGSCVSLQQCFQKTTA								1	2	1022.13	5.629	0.61	2205	1	-1.0044	7.6901	2	1. 7-27, 2. 380-400	1	Topology=o379-401i	2	REGION 4-26,375-397	5	#	#	#						#		#
761	CMC_only	IPI001206741045N	IPI00120674;IPI00415773;IPI00761784;IPI00876475;IPI00886282	Q3U1U4;Q3UJ88;P05555-2	IPI00120674	Q3U1U4;Q3UJ88	Gene_Symbol=Itgam	Uncharacterized protein	IQCDLPSFNTQEIFN#VTLK	1045N	RIQCDLPSFNTQEIFNVTLKGNLSFDWYIKT								1	2	1136.29	4.065	0.471	516.6	1	-0.0903	5.783	1	1. 1109-1129	0	Topology=o	3	REGION 1-20,959-981,1108-1130	4	#	#	#						#
762	CMC_only	IPI00120674696N	IPI00120674;IPI00415773;IPI00761784;IPI00876475;IPI00886282;IPI00989894	Q3U1U4;Q3UJ88;P05555-2	IPI00120674	Q3U1U4;Q3UJ88	Gene_Symbol=Itgam	Uncharacterized protein	AFFDETKN#NTR	696N	DPGRSRIRAFFDETKNNTRRRTQVFGLMQKC								0.9904	2	673.711	2.517	0.351	438	1	-0.0025	3.8475	1	1. 1109-1129	0	Topology=o	3	REGION 1-20,959-981,1108-1130	4	#	#	#						#
763	CMC_only	IPI00121114323N	IPI00121114	Q62087;Q99JS7	IPI00121114	Q62087;Q99JS7	Gene_Symbol=Pon3	Serum paraoxonase/lactonase 3	VSTLYANN#GSVLQGSTVASVYHK	323N	DSLSDKPRVSTLYANNGSVLQGSTVASVYHK								0.9992	3	800.548	3.296	0.335	547.8	1	0.0358	4.808	2	1. 4-24, 2. 184-204	0	Topology=o	1	REGION 2-24	3								#						#
764	CMC_only	IPI0012111450N	IPI00121114	Q62087;Q99JS7	IPI00121114	Q62087;Q99JS7	Gene_Symbol=Pon3	Serum paraoxonase/lactonase 3	ATEPQNCHLIEGLEN#GSEDIDILPSGLAFISTGLK	50N	KATEPQNCHLIEGLENGSEDIDILPSGLAFI								0.9997	3	1248.71	4.371	0.325	420.1	1	-0.9978	5.3358	2	1. 4-24, 2. 184-204	0	Topology=o	1	REGION 2-24	3								#						#
765	CMC_only	IPI00121334487N	IPI00121334;IPI00421244;IPI01007821	Q00651;Q3U0V9;Q3U1F2;Q61989;Q78E20;Q792F9;Q8BQ25;E9QK91;Q6NV53	IPI00121334	Q00651	Gene_Symbol=Itga4	Integrin alpha-4	TRPVVIVEASLSHPESVN#R	487N	PVVIVEASLSHPESVNRTKFDCTENGLPSVC								1	3	698.787	6.011	0.437	2186.2	1	0.58	7.687	2	1. 18-38, 2. 987-1007	1	Topology=o985-1007i	2	REGION 18-37,985-1007	5	#	#	#						#
766	CMC_only	IPI00121334545N	IPI00121334;IPI00421244;IPI01007821	Q00651;Q3U0V9;Q3U1F2;Q61989;Q78E20;Q792F9;Q8BQ25;E9QK91;Q6NV53	IPI00121334	Q00651	Gene_Symbol=Itga4	Integrin alpha-4	FYFFSN#GTSDVITGSIR	545N	VHRKAESPSRFYFFSNGTSDVITGSIRVSSS								1	2	958.043	4.019	0.583	561.2	1	-0.5466	6.5714	2	1. 18-38, 2. 987-1007	1	Topology=o985-1007i	2	REGION 18-37,985-1007	5	#	#	#						#
767	CMC_only	IPI00121334633N	IPI00121334;IPI00421244;IPI01007821	Q00651;Q3U0V9;Q3U1F2;Q61989;Q78E20;Q792F9;Q8BQ25;E9QK91;Q6NV53	IPI00121334	Q00651	Gene_Symbol=Itga4	Integrin alpha-4	FCAYEN#CSADLQVSAK	633N	VIRKMINFARFCAYENCSADLQVSAKVGFLK								1	2	934.023	3.783	0.504	789.7	1	0.5148	5.8278	2	1. 18-38, 2. 987-1007	1	Topology=o985-1007i	2	REGION 18-37,985-1007	5	#	#	#						#
768	CMC_only	IPI0012135114N	IPI00121351	Q8VC33	IPI00121351	Q8VC33	Gene_Symbol=Nxnl1;LOC100047468	Nucleoredoxin-like protein 1	NN#SDQDEVETEAELSRR	14N	___MASLFSGRILIRNNSDQDEVETEAELSR								0.9615	2	998.494	2.073	0.148	182.2	8	0.0514	1.1644	0	0	0	Topology=o	0	0	0	#
769	CMC_only	IPI00121362185N	IPI00121362;IPI00316159	Q8VC39;O88792	IPI00121362	Q8VC39	Gene_Symbol=F11r	junctional adhesion molecule A precursor	AFMN#SSFTIDPK	185N	ISMLTADAKKTRAFMNSSFTIDPKSGDLIFD								0.9601	2	681.27	1.995	0.176	243.1	4	-0.9204	1.535	2	1. 7-27, 2. 246-266	1	Topology=o239-261i	2	REGION 11-29,237-259	5	#	#	#
770	CMC_only	IPI0012144393N	IPI00121443	P43024;Q9DCW5	IPI00121443	P43024;Q9DCW5	Gene_Symbol=Cox6a1	Cytochrome c oxidase subunit 6A, mitochondrial	TKPFPWGDGN#HTLFHNPHVNPLPTGYEDE	93N	PHLRIRTKPFPWGDGNHTLFHNPHVNPLPTG								0.9999	3	1107.85	4.556	0.372	547.3	1	-1.7808	5.9678	0	0	1	Topology=o43-62i	1	REGION 42-63	2	#									#		#
771	CMC_only	IPI00121514258N	IPI00121514	Q60864;Q3THQ5	IPI00121514	Q60864;Q3THQ5	Gene_Symbol=Stip1	Stress-induced-phosphoprotein 1	ELDPTN#MTYITNQAAVHFEK	258N	KALKHYDRAKELDPTNMTYITNQAAVHFEKG								0.9838	3	776.19	2.738	0.166	369.6	1	-0.4503	2.5232	0	0	0	Topology=o	0	0	0				#
772	CMC_only	IPI00121776119N	IPI00121776	Q9JJF9;Q9CPY9;Q9CVG0	IPI00121776	Q9JJF9;Q9CPY9;Q9CVG0	Gene_Symbol=2010106G01Rik	Signal peptide peptidase-like 2A	IAQEGGAAALLIAN#NSVLIPSSR	119N	ARIAQEGGAAALLIANNSVLIPSSRNKSTFQ								0.9998	2	1135.29	2.924	0.347	468	1	-0.3191	3.9748	10	1. 10-30, 2. 171-191, 3. 222-242, 4. 244-264, 5. 291-311, 6. 316-336, 7. 341-361, 8. 410-430, 9. 444-464, 10. 466-486	9	Topology=o173-195i222-244o248-270i291-310o315-332i344-366o404-426i439-461o466-485i	10	REGION 4-26,173-195,222-244,248-270,291-313,316-338,342-364,406-427,440-462,464-485	29	#	#											#
773	CMC_only	IPI00121776135N	IPI00121776	Q9JJF9;Q9CPY9;Q9CVG0	IPI00121776	Q9JJF9;Q9CPY9;Q9CVG0	Gene_Symbol=2010106G01Rik	Signal peptide peptidase-like 2A	STFQN#VTVLIAVITQK	135N	NSVLIPSSRNKSTFQNVTVLIAVITQKDFKD								1	3	589.358	4.798	0.382	1296.2	2	-0.2041	6.5124	10	1. 10-30, 2. 171-191, 3. 222-242, 4. 244-264, 5. 291-311, 6. 316-336, 7. 341-361, 8. 410-430, 9. 444-464, 10. 466-486	9	Topology=o173-195i222-244o248-270i291-310o315-332i344-366o404-426i439-461o466-485i	10	REGION 4-26,173-195,222-244,248-270,291-313,316-338,342-364,406-427,440-462,464-485	29	#	#											#
774	CMC_only	IPI0012177651N	IPI00121776	Q9JJF9;Q9CPY9;Q9CVG0	IPI00121776	Q9JJF9;Q9CPY9;Q9CVG0	Gene_Symbol=2010106G01Rik	Signal peptide peptidase-like 2A	DYCMYYNNN#WTR	51N	GVSSLSKDYCMYYNNNWTRLPSSLENATSLS								1	2	852.416	4.15	0.489	1662.9	1	-1.0715	6.2445	10	1. 10-30, 2. 171-191, 3. 222-242, 4. 244-264, 5. 291-311, 6. 316-336, 7. 341-361, 8. 410-430, 9. 444-464, 10. 466-486	9	Topology=o173-195i222-244o248-270i291-310o315-332i344-366o404-426i439-461o466-485i	10	REGION 4-26,173-195,222-244,248-270,291-313,316-338,342-364,406-427,440-462,464-485	29	#	#											#
775	CMC_only	IPI0012177661N	IPI00121776	Q9JJF9;Q9CPY9;Q9CVG0	IPI00121776	Q9JJF9;Q9CPY9;Q9CVG0	Gene_Symbol=2010106G01Rik	Signal peptide peptidase-like 2A	LPSSLEN#ATSLSLMN#LTGTALCHLSDIPPDGIR	61N	MYYNNNWTRLPSSLENATSLSLMNLTGTALC								1	3	1167.99	6.563	0.604	2206.6	1	-1.0407	9.4841	10	1. 10-30, 2. 171-191, 3. 222-242, 4. 244-264, 5. 291-311, 6. 316-336, 7. 341-361, 8. 410-430, 9. 444-464, 10. 466-486	9	Topology=o173-195i222-244o248-270i291-310o315-332i344-366o404-426i439-461o466-485i	10	REGION 4-26,173-195,222-244,248-270,291-313,316-338,342-364,406-427,440-462,464-485	29	#	#											#
776	CMC_only	IPI0012177669N	IPI00121776	Q9JJF9;Q9CPY9;Q9CVG0	IPI00121776	Q9JJF9;Q9CPY9;Q9CVG0	Gene_Symbol=2010106G01Rik	Signal peptide peptidase-like 2A	LPSSLEN#ATSLSLMN#LTGTALCHLSDIPPDGIR	69N	RLPSSLENATSLSLMNLTGTALCHLSDIPPD								1	3	1167.99	6.563	0.604	2206.6	1	-1.0407	9.4841	10	1. 10-30, 2. 171-191, 3. 222-242, 4. 244-264, 5. 291-311, 6. 316-336, 7. 341-361, 8. 410-430, 9. 444-464, 10. 466-486	9	Topology=o173-195i222-244o248-270i291-310o315-332i344-366o404-426i439-461o466-485i	10	REGION 4-26,173-195,222-244,248-270,291-313,316-338,342-364,406-427,440-462,464-485	29	#	#											#
777	CMC_only	IPI00122048205N	IPI00122048;IPI00230680;IPI00311682;IPI00420569;IPI00752412;IPI00762871;IPI00830741;IPI00985604	Q6PIC6;Q8CGD9;Q8R0B0;Q8R0E8;Q64436;E9QNX7;Q8VDN2;Q3TXF9;Q3UF49;Q8K2R2;Q8R3M4	IPI00122048	Q6PIC6;Q8CGD9;Q8R0B0;Q8R0E8	Gene_Symbol=Atp1a3	Sodium/potassium-transporting ATPase subunit alpha-3	VDN#SSLTGESEPQTR	205N	PADLRIISAHGCKVDNSSLTGESEPQTRSPD								0.9745	2	812.327	2.431	0.175	317.9	2	-0.7732	2.0735	10	1. 86-106, 2. 120-140, 3. 280-300, 4. 302-322, 5. 324-344, 6. 780-800, 7. 842-862, 8. 906-926, 9. 942-962, 10. 975-995	8	Topology=i88-110o120-139i280-302o312-334i840-862o903-922i943-960o975-991i	7	REGION 87-109,119-139,279-301,314-336,785-807,841-863,905-927	25	#	#	#			#	#			#		#		#	#
778	CMC_only	IPI00122048628N	IPI00122048;IPI00311682;IPI00420569;IPI00752412;IPI00762871;IPI00985961	Q6PIC6;Q8CGD9;Q8R0B0;Q8R0E8;Q8VDN2;Q3TXF9;Q3UF49;Q8K2R2;Q8R3M4;Q6PIE5;Q3UHK5;Q6ZQ49;Q8R3A9	IPI00122048	Q6PIC6;Q8CGD9;Q8R0B0;Q8R0E8	Gene_Symbol=Atp1a3	Sodium/potassium-transporting ATPase subunit alpha-3	GVGIISEGN#ETVEDIAAR	628N	TAKAIAKGVGIISEGNETVEDIAARLNIPVS								0.9999	2	917.485	3.711	0.318	682.5	1	-0.0702	4.4143	10	1. 86-106, 2. 120-140, 3. 280-300, 4. 302-322, 5. 324-344, 6. 780-800, 7. 842-862, 8. 906-926, 9. 942-962, 10. 975-995	8	Topology=i88-110o120-139i280-302o312-334i840-862o903-922i943-960o975-991i	7	REGION 87-109,119-139,279-301,314-336,785-807,841-863,905-927	25	#	#	#			#	#			#		#		#	#
779	CMC_only	IPI00122048674N	IPI00122048;IPI00752412	Q6PIC6;Q8CGD9;Q8R0B0;Q8R0E8;Q8VCE0	IPI00122048	Q6PIC6;Q8CGD9;Q8R0B0;Q8R0E8	Gene_Symbol=Atp1a3	Sodium/potassium-transporting ATPase subunit alpha-3	DFTSEQIDEILQN#HTEIVFAR	674N	DLKDFTSEQIDEILQNHTEIVFARTSPQQKL								1	3	837.237	3.798	0.375	885.4	1	0.7278	5.6902	10	1. 86-106, 2. 120-140, 3. 280-300, 4. 302-322, 5. 324-344, 6. 780-800, 7. 842-862, 8. 906-926, 9. 942-962, 10. 975-995	8	Topology=i88-110o120-139i280-302o312-334i840-862o903-922i943-960o975-991i	7	REGION 87-109,119-139,279-301,314-336,785-807,841-863,905-927	25	#	#	#			#	#			#		#		#	#
780	CMC_only	IPI00122048710N	IPI00122048;IPI00311682;IPI00420569;IPI00752412;IPI00762871;IPI00985961	Q6PIC6;Q8CGD9;Q8R0B0;Q8R0E8;Q8VDN2;Q3TXF9;Q3UF49;Q8K2R2;Q8R3M4;Q6PIE5;Q3UHK5;Q6ZQ49;Q8R3A9	IPI00122048	Q6PIC6;Q8CGD9;Q8R0B0;Q8R0E8	Gene_Symbol=Atp1a3	Sodium/potassium-transporting ATPase subunit alpha-3	QGAIVAVTGDGVN#DSPALK	710N	CQRQGAIVAVTGDGVNDSPALKKADIGVAMG								0.9995	2	908.499	2.901	0.278	438	1	-0.318	3.4483	10	1. 86-106, 2. 120-140, 3. 280-300, 4. 302-322, 5. 324-344, 6. 780-800, 7. 842-862, 8. 906-926, 9. 942-962, 10. 975-995	8	Topology=i88-110o120-139i280-302o312-334i840-862o903-922i943-960o975-991i	7	REGION 87-109,119-139,279-301,314-336,785-807,841-863,905-927	25	#	#	#			#	#			#		#		#	#
781	CMC_only	IPI00122181167N	IPI00122181	P58681;Q3T997;Q548J0	IPI00122181	P58681;Q3T997;Q548J0	Gene_Symbol=Tlr7	Toll-like receptor 7	EN#LTELVNIETLYLGQN#CYYR	167N	LLSLEANNIFSITKENLTELVNIETLYLGQN								1	3	871.628	5.919	0.4	1952.2	1	-1.4032	7.116	2	1. 11-31, 2. 851-871	2	Topology=i13-30o851-873i	2	REGION 11-33,839-861	6	#	#	#		#	#			#		#
782	CMC_only	IPI00122181275N	IPI00122181	P58681;Q3T997;Q548J0	IPI00122181	P58681;Q3T997;Q548J0	Gene_Symbol=Tlr7	Toll-like receptor 7	CYNVPYPCTPCEN#NSPLQIHDNAFNSLTELK	275N	CPRCYNVPYPCTPCENNSPLQIHDNAFNSLT								1	3	1234.36	5.632	0.516	354.1	3	-1.708	7.8869	2	1. 11-31, 2. 851-871	2	Topology=i13-30o851-873i	2	REGION 11-33,839-861	6	#	#	#		#	#			#		#
783	CMC_only	IPI00122181524N	IPI00122181	P58681;Q3T997;Q548J0	IPI00122181	P58681;Q3T997;Q548J0	Gene_Symbol=Tlr7	Toll-like receptor 7	CLN#LSGNTIGQTLN#GSELWPLR	524N	IKPSDFQHLSFLKCLNLSGNTIGQTLNGSEL								1	2	1225.87	5.911	0.659	1632.1	1	-0.8363	8.1823	2	1. 11-31, 2. 851-871	2	Topology=i13-30o851-873i	2	REGION 11-33,839-861	6	#	#	#		#	#			#		#
784	CMC_only	IPI00122181535N	IPI00122181	P58681;Q3T997;Q548J0	IPI00122181	P58681;Q3T997;Q548J0	Gene_Symbol=Tlr7	Toll-like receptor 7	CLN#LSGNTIGQTLN#GSELWPLR	535N	LKCLNLSGNTIGQTLNGSELWPLRELRYLDF								1	2	1225.87	5.911	0.659	1632.1	1	-0.8363	8.1823	2	1. 11-31, 2. 851-871	2	Topology=i13-30o851-873i	2	REGION 11-33,839-861	6	#	#	#		#	#			#		#
785	CMC_only	IPI00122181943N	IPI00122181	P58681;Q3T997;Q548J0	IPI00122181	P58681;Q3T997;Q548J0	Gene_Symbol=Tlr7	Toll-like receptor 7	DWLPGQPVLEN#LSQSIQLSK	943N	CLEERDWLPGQPVLENLSQSIQLSKKTVFVM								0.9929	3	752.848	2.636	0.254	480.8	3	-0.9229	3.1879	2	1. 11-31, 2. 851-871	2	Topology=i13-30o851-873i	2	REGION 11-33,839-861	6	#	#	#		#	#			#		#
786	CMC_only	IPI00122215193N	IPI00122215;IPI00654057;IPI00762273;IPI00975188	Q921T2;Q3UE61;E9PZE1;Q1EQW1	IPI00122215	Q921T2	Gene_Symbol=Tor1aip1	Torsin-1A-interacting protein 1	TPEASVMNEDPISN#LCRPPLR	193N	LRTPEASVMNEDPISNLCRPPLRSPRLDSTY								0.9973	3	800.907	3.166	0.278	1030.7	1	-0.0504	4.1283	1	1. 275-295	1	Topology=i275-297o	1	REGION 274-295	3	#	#
787	CMC_only	IPI00122215336N	IPI00122215;IPI00762273;IPI00830554;IPI00975188	Q921T2;E9PZE1;Q1EQW1;D3YZJ9;E9PWW2	IPI00122215	Q921T2	Gene_Symbol=Tor1aip1	Torsin-1A-interacting protein 1	HLN#SSLPRPQPAILLLTAAQDAAEVLK	336N	EKLWKRGTTFLEKHLNSSLPRPQPAILLLTA								0.9961	3	957.776	4.18	0.191	933.3	1	-1.7268	3.716	1	1. 275-295	1	Topology=i275-297o	1	REGION 274-295	3	#	#
788	CMC_only	IPI00122316496N	IPI00122316;IPI00830145;IPI01008469	Q62178;D3YWV5;D3Z336;E9QKT4	IPI00122316	Q62178	Gene_Symbol=Sema4a	Semaphorin-4A	AN#CSVYESCVDCVLAR	496N	VFAGFSGGIWRVPRANCSVYESCVDCVLARD								0.9901	2	954.067	2.337	0.221	225.1	3	0.8259	2.2215	2	1. 10-30, 2. 683-703	1	Topology=o680-702i	2	REGION 5-27,684-706	5	#	#							#
789	CMC_only	IPI00122368131N	IPI00122368;IPI00130524;IPI00471089;IPI00816853;IPI00816869;IPI00817030;IPI00956973;IPI00957134	Q9JJX6-3;Q9Z256;Q3TR36;Q3UCX4;Q9Z257	IPI00122368	Q9JJX6-3	Gene_Symbol=P2rx4	Isoform c of P2X purinoceptor 4	TSICDSDAN#CTLGSSDTHSSGIGTGR	131N	CPEIPDKTSICDSDANCTLGSSDTHSSGIGT								1	2	1330.87	5.609	0.642	1286.7	1	-0.5437	7.9145	2	1. 30-50, 2. 319-339	2	Topology=i28-50o317-339i	0	0	4	#	#	#						#	#	#	#		#	#
790	CMC_only	IPI00122368184N	IPI00122368;IPI00471089;IPI00816869;IPI00956973	Q9JJX6-3;Q3TR36;Q3UCX4;Q9Z257;Q9JJX6-1	IPI00122368	Q9JJX6-3	Gene_Symbol=P2rx4	Isoform c of P2X purinoceptor 4	AAEN#FTLLVK	184N	NDAGVPTPAFLKAAENFTLLVKNNIWYPKFN								1	2	555.146	3.849	0.435	953.2	1	1.8276	5.8691	2	1. 30-50, 2. 319-339	2	Topology=i28-50o317-339i	0	0	4	#	#	#						#	#	#	#		#	#
791	CMC_only	IPI00122368208N	IPI00122368;IPI00130524;IPI00471089;IPI00816853;IPI00816869;IPI00817030;IPI00956973;IPI00957134	Q9JJX6-3;Q9Z256;Q3TR36;Q3UCX4;Q9Z257	IPI00122368	Q9JJX6-3	Gene_Symbol=P2rx4	Isoform c of P2X purinoceptor 4	NILPN#ITTSYLK	208N	IWYPKFNFSKRNILPNITTSYLKSCIYNART								0.9978	2	690.803	2.99	0.335	654.2	1	0.2135	4.1583	2	1. 30-50, 2. 319-339	2	Topology=i28-50o317-339i	0	0	4	#	#	#						#	#	#	#		#	#
792	CMC_only	IPI0012236875N	IPI00122368;IPI00130524;IPI00471089;IPI00816853;IPI00816869;IPI00817030;IPI00956973;IPI00957134	Q9JJX6-3;Q9Z256;Q3TR36;Q3UCX4;Q9Z257	IPI00122368	Q9JJX6-3	Gene_Symbol=P2rx4	Isoform c of P2X purinoceptor 4	GVAVTN#TSQLGFR	75N	VVSSVTTKAKGVAVTNTSQLGFRIWDVADYV								1	2	677.251	4.545	0.524	1664.5	1	-0.0213	6.6578	2	1. 30-50, 2. 319-339	2	Topology=i28-50o317-339i	0	0	4	#	#	#						#	#	#	#		#	#
793	CMC_only	IPI001223991011N	IPI00122399;IPI00989813;IPI00990160	Q61543;Q53WR6;Q8BQH1;F6RSH1;Q3TMG0;F8WHM5	IPI00122399	Q61543;Q53WR6;Q8BQH1	Gene_Symbol=Glg1	Golgi apparatus protein 1	LDPQLQLHCSDEIAN#LCAEEAAAQEQTGQVEECLK	1011N	RLDPQLQLHCSDEIANLCAEEAAAQEQTGQV								1	3	1335.12	7.766	0.592	2843.2	1	-1.7097	9.7655	2	1. 7-27, 2. 1142-1162	1	Topology=o1142-1164i	2	REGION 8-25,1142-1164	5	#	#	#				#
794	CMC_only	IPI00122399673N	IPI00122399;IPI00989813;IPI00990160	Q61543;Q53WR6;Q8BQH1;F6RSH1;Q3TMG0;F8WHM5	IPI00122399	Q61543;Q53WR6;Q8BQH1	Gene_Symbol=Glg1	Golgi apparatus protein 1	DIVGN#LTELESEDIQIEALLMR	673N	DHLDDLAVECRDIVGNLTELESEDIQIEALL								1	2	1261.41	5.723	0.46	2048.2	1	-0.2945	6.6378	2	1. 7-27, 2. 1142-1162	1	Topology=o1142-1164i	2	REGION 8-25,1142-1164	5	#	#	#				#
795	CMC_only	IPI00122411405N	IPI00122411	Q61549;Q3S4B0;Q3U1M9;Q3U9R0;Q6LCD7	IPI00122411	Q61549;Q3S4B0;Q3U1M9;Q3U9R0;Q6LCD7	Gene_Symbol=Emr1	EGF-like module-containing mucin-like hormone receptor-like 1	DLGYASFCTLVN#ATFTILDNTCENK	405N	VQGRDLGYASFCTLVNATFTILDNTCENKSA								0.9998	3	958.06	3.236	0.344	402.1	3	-0.1791	4.5783	9	1. 2-22, 2. 451-471, 3. 652-672, 4. 680-700, 5. 719-739, 6. 756-776, 7. 799-819, 8. 840-860, 9. 872-892	7	Topology=o649-671i684-701o716-738i755-777o797-819i840-860o870-892i	8	REGION 629-651,655-677,684-704,714-736,754-776,794-816,839-861,870-892	24	#	#	#						#		#			#
796	CMC_only	IPI00122411413N	IPI00122411	Q61549;Q3S4B0;Q3U1M9;Q3U9R0;Q6LCD7	IPI00122411	Q61549;Q3S4B0;Q3U1M9;Q3U9R0;Q6LCD7	Gene_Symbol=Emr1	EGF-like module-containing mucin-like hormone receptor-like 1	DLGYASFCTLVN#ATFTILDN#TCENK	413N	ASFCTLVNATFTILDNTCENKSAPVSLQSAA								0.9939	2	1438.08	1.96	0.269	272.7	1	-1.1002	2.3103	9	1. 2-22, 2. 451-471, 3. 652-672, 4. 680-700, 5. 719-739, 6. 756-776, 7. 799-819, 8. 840-860, 9. 872-892	7	Topology=o649-671i684-701o716-738i755-777o797-819i840-860o870-892i	8	REGION 629-651,655-677,684-704,714-736,754-776,794-816,839-861,870-892	24	#	#	#						#		#			#
797	CMC_only	IPI00122411417N	IPI00122411	Q61549;Q3S4B0;Q3U1M9;Q3U9R0;Q6LCD7	IPI00122411	Q61549;Q3S4B0;Q3U1M9;Q3U9R0;Q6LCD7	Gene_Symbol=Emr1	EGF-like module-containing mucin-like hormone receptor-like 1	DLGYASFCTLVN#ATFTILDNTCEN#K	417N	TLVNATFTILDNTCENKSAPVSLQSAATSVS								0.9994	3	959.056	2.999	0.313	874	1	-0.7074	4.2684	9	1. 2-22, 2. 451-471, 3. 652-672, 4. 680-700, 5. 719-739, 6. 756-776, 7. 799-819, 8. 840-860, 9. 872-892	7	Topology=o649-671i684-701o716-738i755-777o797-819i840-860o870-892i	8	REGION 629-651,655-677,684-704,714-736,754-776,794-816,839-861,870-892	24	#	#	#						#		#			#
798	CMC_only	IPI00122411498N	IPI00122411	Q61549;Q3S4B0;Q3U1M9;Q3U9R0;Q6LCD7	IPI00122411	Q61549;Q3S4B0;Q3U1M9;Q3U9R0;Q6LCD7	Gene_Symbol=Emr1	EGF-like module-containing mucin-like hormone receptor-like 1	VINEECKEN#ESINLAAR	498N	YLDIESKVINEECKENESINLAARGDKMNVG								1	3	665.063	5.448	0.419	1887.3	1	-1.7177	7.3511	9	1. 2-22, 2. 451-471, 3. 652-672, 4. 680-700, 5. 719-739, 6. 756-776, 7. 799-819, 8. 840-860, 9. 872-892	7	Topology=o649-671i684-701o716-738i755-777o797-819i840-860o870-892i	8	REGION 629-651,655-677,684-704,714-736,754-776,794-816,839-861,870-892	24	#	#	#						#		#			#
799	CMC_only	IPI0012241315N	IPI00122413;IPI00407917;IPI00881026;IPI00881383;IPI00989547;IPI00990485	P51410;Q5EBQ6;Q5M9J5;D3YYQ0;D3Z629	IPI00122413	P51410;Q5EBQ6;Q5M9J5	Gene_Symbol=Rpl9	60S ribosomal protein L9	TILSNQTVDIPEN#VEITLK	15N	_________MKTILSNQTVDIPENVEITLKG								1	2	1066.2	4.087	0.464	397.8	1	0.0952	5.7465	0	0	0	Topology=o	0	0	0
800	CMC_only	IPI0012242627N	IPI00122426;IPI00648315	P84099;Q5I0T8;A2A547	IPI00122426	P84099;Q5I0T8	Gene_Symbol=Rpl19	60S ribosomal protein L19	VWLDPN#ETNEIANAN#SR	27N	SSVLRCGKKKVWLDPNETNEIANANSRQQIR								0.9998	2	975.518	3.097	0.34	451.4	2	0.6246	3.9428	0	0	0	Topology=o	0	0	0
801	CMC_only	IPI00122494193N	IPI00122494	Q8VCS3	IPI00122494	Q8VCS3	Gene_Symbol=Fam20b	Glycosaminoglycan xylosylkinase	TEVKPVATEQLLSTFLTVGN#NTCFYGK	193N	PVATEQLLSTFLTVGNNTCFYGKCYYCRETE								0.9394	2	1511.71	2.047	0.113	203.8	4	1.2265	1.0118	1	1. 7-27	1	Topology=i7-25o	1	REGION 6-28	3	#	#					#
802	CMC_only	IPI00122523270N	IPI00122523	Q8VD31	IPI00122523	Q8VD31	Gene_Symbol=Tapbpl	Tapasin-related protein	AGN#ASLTLPNLTLK	270N	RKGATLEPEELLRAGNASLTLPNLTLKDEGN								0.9807	2	708.82	2.737	0.323	480.2	2	-1.5204	3.5376	2	1. 3-23, 2. 413-433	1	Topology=o412-434i	2	REGION 1-21,414-434	5	#	#	#			#
803	CMC_only	IPI00122547198N	IPI00122547;IPI01026712	Q60930	IPI00122547	Q60930	Gene_Symbol=Vdac2	Voltage-dependent anion-selective channel protein 2	TGDFQLHTNVNN#GTEFGGSIYQK	198N	VGYRTGDFQLHTNVNNGTEFGGSIYQKVCED								1	3	844.559	6.827	0.477	2454.7	1	-0.898	8.2449	0	0	0	Topology=o	0	0	0	#	#								#		#			#
804	CMC_only	IPI00122547227N	IPI00122547;IPI01026712	Q60930	IPI00122547	Q60930	Gene_Symbol=Vdac2	Voltage-dependent anion-selective channel protein 2	VCEDFDTSVNLAWTSGTN#CTR	227N	EDFDTSVNLAWTSGTNCTRFGIAAKYQLDPT								0.9864	2	1219.3	2.485	0.123	538.8	1	-0.1006	1.891	0	0	0	Topology=o	0	0	0	#	#								#		#			#
805	CMC_only	IPI00122592274N	IPI00122592	Q09200;Q3UN35;Q8VDF0	IPI00122592	Q09200;Q3UN35;Q8VDF0	Gene_Symbol=B4galnt1	Beta-1,4 N-acetylgalactosaminyltransferase 1	LYPPSSLPQGAEYN#ISALVTIATK	274N	PRLYPPSSLPQGAEYNISALVTIATKTFLRY								1	3	846.631	4.858	0.429	1017.6	1	0.3282	6.8059	1	1. 7-27	1	Topology=i7-24o	1	REGION 7-29	3	#	#	#				#
806	CMC_only	IPI0012259278N	IPI00122592	Q09200;Q3UN35;Q8VDF0	IPI00122592	Q09200;Q3UN35;Q8VDF0	Gene_Symbol=B4galnt1	Beta-1,4 N-acetylgalactosaminyltransferase 1	IKEQVVGLLAQN#NCSCESK	78N	IPVRIKEQVVGLLAQNNCSCESKGGSLPLPF								1	3	727.826	5.75	0.352	2399.6	1	0.8508	6.6124	1	1. 7-27	1	Topology=i7-24o	1	REGION 7-29	3	#	#	#				#
807	CMC_only	IPI00122602150N	IPI00122602;IPI00990935	Q8VCV9	IPI00122602	Q8VCV9	Gene_Symbol=AI317395	Sodium-dependent glucose transporter 1A	LAWGTAPAQN#HTESDLDTLMLNR	150N	APLLAKLAWGTAPAQNHTESDLDTLMLNRSS								0.9829	2	1287.9	2.696	0.337	129.7	14	-1.3193	3.1545	12	1. 2-22, 2. 35-55, 3. 61-81, 4. 83-103, 5. 123-143, 6. 182-202, 7. 228-248, 8. 271-291, 9. 294-314, 10. 318-338, 11. 355-375, 12. 386-406	10	Topology=o32-54i61-78o88-110i123-145o181-203i229-251o292-314i321-343o353-375i382-404o	12	REGION 1-23,32-54,59-81,89-111,126-147,183-204,224-246,267-289,292-314,320-342,352-374,382-404	34	#	#	#							#		#			#
808	CMC_only	IPI00122625272N	IPI00122625;IPI00930805;IPI00970731	Q8VCW4-1;E9Q8P6;Q8VCW4-2;E9PYK0	IPI00122625	Q8VCW4-1	Gene_Symbol=Unc93b1	Isoform 1 of Protein unc-93 homolog B1	SQGILN#GFN#K	272N	VQSCGTKSQGILNGFNKTVLRTLPRSKNLIV								0.9654	2	542.594	2.415	0.202	604.8	1	0.1926	2.7172	12	1. 62-82, 2. 110-130, 3. 132-152, 4. 157-177, 5. 223-243, 6. 291-311, 7. 343-363, 8. 379-399, 9. 405-425, 10. 428-448, 11. 471-491, 12. 494-514	12	Topology=i60-82o111-133i140-157o161-183i217-239o285-307i343-365o375-397i402-424o439-461i473-492o497-514i	10	REGION 62-84,110-132,134-153,158-180,286-308,344-366,374-396,400-422,425-447,485-507	34	#	#			#	#									#
809	CMC_only	IPI00122705288N	IPI00122705;IPI00177179	Q60977;Q8BVF6;Q8K094;Q91WP1	IPI00122705	Q60977	Gene_Symbol=Pvr	Tumor-associated glycoprotein E4	PAPDMAGYN#WSTNTGDFPNSVK	288N	TCEAHSKPAPDMAGYNWSTNTGDFPNSVKRQ								1	2	1187.27	4.151	0.481	1058.5	1	-0.8752	5.9134	2	1. 12-32, 2. 355-375	1	Topology=o355-377i	3	REGION 12-34,36-58,355-377	6	#	#	#						#
810	CMC_only	IPI00122928370N	IPI00122928	Q922F4;Q3U9U3;Q3UMM1;Q9CUN8	IPI00122928	Q922F4;Q3U9U3;Q3UMM1;Q9CUN8	Gene_Symbol=Tubb6	Tubulin beta-6 chain	MASTFIGN#STAIQELFK	370N	DIPPRGLKMASTFIGNSTAIQELFKRISEQF								0.9827	2	931.566	2.297	0.129	450.7	1	1.3282	1.7198	0	0	0	Topology=o	0	0	0
811	CMC_only	IPI00122973185N	IPI00122973;IPI00230702	P13597-1;Q3TB10;Q3TB21;Q3THH5;Q3U7Q9;Q3U7T2;Q3U8M7;Q3UAU5;Q3UDC5;Q3UDJ5;Q3UE52;Q4FK06;Q922B3;P13597-2	IPI00122973	P13597-1;Q3TB10;Q3TB21;Q3THH5;Q3U7Q9;Q3U7T2;Q3U8M7;Q3UAU5;Q3UDC5;Q3UDJ5;Q3UE52;Q4FK06;Q922B3	Gene_Symbol=Icam1	Isoform 1 of Intercellular adhesion molecule 1	GDHGAN#FSCR	185N	EITFTVLASRGDHGANFSCRTELDLRPQGLA								1	2	562.582	3.548	0.389	623.1	1	1.6358	5.2797	2	1. 9-29, 2. 490-510	1	Topology=o486-508i	2	REGION 7-25,487-507	5	#	#	#					#
812	CMC_only	IPI00122973311N	IPI00122973;IPI00230702	P13597-1;Q3TB10;Q3TB21;Q3THH5;Q3U7Q9;Q3U7T2;Q3U8M7;Q3UAU5;Q3UDC5;Q3UDJ5;Q3UE52;Q4FK06;Q922B3;P13597-2	IPI00122973	P13597-1;Q3TB10;Q3TB21;Q3THH5;Q3U7Q9;Q3U7T2;Q3U8M7;Q3UAU5;Q3UDC5;Q3UDJ5;Q3UE52;Q4FK06;Q922B3	Gene_Symbol=Icam1	Isoform 1 of Intercellular adhesion molecule 1	TLTVYN#FSAPVLTLSQLEVSEGSQVTVK	311N	LADQILETQRTLTVYNFSAPVLTLSQLEVSE								1	3	1005.8	4.064	0.421	710.9	1	0.4168	6.2368	2	1. 9-29, 2. 490-510	1	Topology=o486-508i	2	REGION 7-25,487-507	5	#	#	#					#
813	CMC_only	IPI00122973362N	IPI00122973;IPI00230702	P13597-1;Q3TB10;Q3TB21;Q3THH5;Q3U7Q9;Q3U7T2;Q3U8M7;Q3UAU5;Q3UDC5;Q3UDJ5;Q3UE52;Q4FK06;Q922B3;P13597-2	IPI00122973	P13597-1;Q3TB10;Q3TB21;Q3THH5;Q3U7Q9;Q3U7T2;Q3U8M7;Q3UAU5;Q3UDC5;Q3UDJ5;Q3UE52;Q4FK06;Q922B3	Gene_Symbol=Icam1	Isoform 1 of Intercellular adhesion molecule 1	VVLLSGVEPRPPTPQVQFTLN#ASSEDHKR	362N	GVEPRPPTPQVQFTLNASSEDHKRSFFCSAA								0.9999	3	1069.53	3.907	0.379	938.1	1	1.0995	5.6663	2	1. 9-29, 2. 490-510	1	Topology=o486-508i	2	REGION 7-25,487-507	5	#	#	#					#
814	CMC_only	IPI00122973388N	IPI00122973;IPI00230702	P13597-1;Q3TB10;Q3TB21;Q3THH5;Q3U7Q9;Q3U7T2;Q3U8M7;Q3UAU5;Q3UDC5;Q3UDJ5;Q3UE52;Q4FK06;Q922B3;P13597-2	IPI00122973	P13597-1;Q3TB10;Q3TB21;Q3THH5;Q3U7Q9;Q3U7T2;Q3U8M7;Q3UAU5;Q3UDC5;Q3UDJ5;Q3UE52;Q4FK06;Q922B3	Gene_Symbol=Icam1	Isoform 1 of Intercellular adhesion molecule 1	N#QTLELHVLYGPR	388N	FCSAALEVAGKFLFKNQTLELHVLYGPRLDE								0.9992	2	772.372	2.954	0.3	561.8	2	0.376	3.651	2	1. 9-29, 2. 490-510	1	Topology=o486-508i	2	REGION 7-25,487-507	5	#	#	#					#
815	CMC_only	IPI0012327484N	IPI00123274;IPI00828289;IPI00849982;IPI00850187;IPI01007741	Q62219-2;Q62219-5;Q62219-3	IPI00123274	Q62219-2	Gene_Symbol=Tgfb1i1	Isoform 2 of Transforming growth factor beta-1-induced transcript 1 protein	LLQELN#ATQFN#ITDEIMSQFPSSKMAEGEEKEDQSEDK	84N	LGNGLCELDRLLQELNATQFNITDEIMSQFP								0.9387	3	1462.23	2.996	0.316	205.3	2	-1.9858	4.1562	0	0	0	Topology=o	0	0	0	#		#											#
816	CMC_only	IPI0012327489N	IPI00123274;IPI00828289;IPI00849982;IPI00850187;IPI01007741	Q62219-2;Q62219-5;Q62219-3	IPI00123274	Q62219-2	Gene_Symbol=Tgfb1i1	Isoform 2 of Transforming growth factor beta-1-induced transcript 1 protein	LLQELN#ATQFN#ITDEIMSQFPSSKMAEGEEKEDQSEDK	89N	CELDRLLQELNATQFNITDEIMSQFPSSKMA								0.9387	3	1462.23	2.996	0.316	205.3	2	-1.9858	4.1562	0	0	0	Topology=o	0	0	0	#		#											#
817	CMC_only	IPI0012328043N	IPI00123280;IPI00877260;IPI01008417	Q922Q6;E9PW22;E9Q136	IPI00123280	Q922Q6	Gene_Symbol=Abhd14a	Abhydrolase domain-containing protein 14A	GPN#VTVLTGLTR	43N	LPGPPEQTSRLWRGPNVTVLTGLTRGNSRIF								0.9992	2	616.21	3.594	0.327	1263.5	1	0.4808	4.6382	1	1. 9-29	1	Topology=i12-29o	1	REGION 8-29	3	#	#
818	CMC_only	IPI00123329238N	IPI00123329;IPI00135185;IPI00378498;IPI00395062;IPI00987330	O88839-4;O88839-3;O88839-1;Q8CA82	IPI00123329	O88839-4	Gene_Symbol=Adam15	Isoform 4 of Disintegrin and metalloproteinase domain-containing protein 15	YPDFQQLLN#R	238N	DNSEVRKYPDFQQLLNRTLEAALLLDTFFQP								0.9332	2	649.218	2.537	0.196	460.7	2	-0.7562	2.6884	0	0	0	Topology=o	0	0	0	#	#	#		#								#	#
819	CMC_only	IPI00123329390N	IPI00123329;IPI00135185;IPI00378498;IPI00395062;IPI00987330	O88839-4;O88839-3;O88839-1;Q8CA82	IPI00123329	O88839-4	Gene_Symbol=Adam15	Isoform 4 of Disintegrin and metalloproteinase domain-containing protein 15	SCIMEASTDFLPGLN#FSN#CSR	390N	KSCIMEASTDFLPGLNFSNCSRQALEKALLE								1	2	1207.34	4.574	0.385	513.3	2	-1.3332	5.3384	0	0	0	Topology=o	0	0	0	#	#	#		#								#	#
820	CMC_only	IPI00123329393N	IPI00123329;IPI00135185;IPI00378498;IPI00395062;IPI00987330	O88839-4;O88839-3;O88839-1;Q8CA82	IPI00123329	O88839-4	Gene_Symbol=Adam15	Isoform 4 of Disintegrin and metalloproteinase domain-containing protein 15	SCIMEASTDFLPGLNFSN#CSR	393N	IMEASTDFLPGLNFSNCSRQALEKALLEGMG								1	2	1205.84	5.011	0.53	492.2	1	0.4951	6.7868	0	0	0	Topology=o	0	0	0	#	#	#		#								#	#
821	CMC_only	IPI00123639344N	IPI00123639	P14211;B2MWM9;Q3TVD2;Q3UWP8	IPI00123639	P14211;B2MWM9;Q3TVD2;Q3UWP8	Gene_Symbol=Calr	Calreticulin	SGTIFDN#FLITNDEAYAEEFGN#ETWGVTK	344N	NFLITNDEAYAEEFGNETWGVTKAAEKQMKD								0.9999	3	1092.82	5.284	0.349	1208	2	-1.7014	5.9321	1	1. 2-22	0	Topology=o	1	REGION 3-24	2	#		#	#	#	#	#	#						#	#
822	CMC_only	IPI00123644232N	IPI00123644	Q9JKZ2;Q3UMR9;Q3UZU9	IPI00123644	Q9JKZ2;Q3UMR9;Q3UZU9	Gene_Symbol=Slc5a3	Sodium/myo-inositol cotransporter	YN#LSNTN#ACMVHPK	232N	YMLASPDVASILLKYNLSNTNACMVHPKANA								0.9939	2	828.43	2.701	0.272	353.4	1	-1.0606	3.2654	13	1. 10-30, 2. 40-60, 3. 84-104, 4. 121-141, 5. 154-174, 6. 185-205, 7. 304-324, 8. 359-379, 9. 407-427, 10. 445-465, 11. 470-490, 12. 513-533, 13. 696-716	13	Topology=i7-29o49-71i84-106o126-148i161-183o188-210i303-325o354-376i408-430o440-462i469-491o511-533i696-715o	14	REGION 5-27,76-98,124-146,157-179,189-211,260-282,309-331,354-376,378-398,407-429,441-462,470-492,513-535,695-717	40	#	#								#		#			#
823	CMC_only	IPI00123644237N	IPI00123644	Q9JKZ2;Q3UMR9;Q3UZU9	IPI00123644	Q9JKZ2;Q3UMR9;Q3UZU9	Gene_Symbol=Slc5a3	Sodium/myo-inositol cotransporter	YN#LSNTN#ACMVHPK	237N	PDVASILLKYNLSNTNACMVHPKANALKMLR								0.9939	2	828.43	2.701	0.272	353.4	1	-1.0606	3.2654	13	1. 10-30, 2. 40-60, 3. 84-104, 4. 121-141, 5. 154-174, 6. 185-205, 7. 304-324, 8. 359-379, 9. 407-427, 10. 445-465, 11. 470-490, 12. 513-533, 13. 696-716	13	Topology=i7-29o49-71i84-106o126-148i161-183o188-210i303-325o354-376i408-430o440-462i469-491o511-533i696-715o	14	REGION 5-27,76-98,124-146,157-179,189-211,260-282,309-331,354-376,378-398,407-429,441-462,470-492,513-535,695-717	40	#	#								#		#			#
824	CMC_only	IPI00123652198N	IPI00123652;IPI00649062;IPI00649280;IPI00649554	Q99MB3-1;Q99MB3-2	IPI00123652	Q99MB3-1	Gene_Symbol=Tm2d1	Isoform 1 of TM2 domain-containing protein 1	LSITN#ETFR	198N	IIDYYGTRLTRLSITNETFRKTQLYP_____								0.9997	2	542.6	2.828	0.306	458	2	-0.3198	3.948	3	1. 19-39, 2. 122-142, 3. 149-169	2	Topology=i120-137o142-164i	3	REGION 20-42,118-139,148-170	8	#	#	#						#
825	CMC_only	IPI0012365273N	IPI00123652	Q99MB3-1	IPI00123652	Q99MB3-1	Gene_Symbol=Tm2d1	Isoform 1 of TM2 domain-containing protein 1	INDATQEPVN#CTN#YTAHVQCFPAPK	73N	ICKEPKINDATQEPVNCTNYTAHVQCFPAPK								0.9996	3	961.718	3.295	0.307	338.8	1	0.8172	4.4337	3	1. 19-39, 2. 122-142, 3. 149-169	2	Topology=i120-137o142-164i	3	REGION 20-42,118-139,148-170	8	#	#	#						#
826	CMC_only	IPI0012365276N	IPI00123652	Q99MB3-1	IPI00123652	Q99MB3-1	Gene_Symbol=Tm2d1	Isoform 1 of TM2 domain-containing protein 1	INDATQEPVN#CTN#YTAHVQCFPAPK	76N	EPKINDATQEPVNCTNYTAHVQCFPAPKITC								0.9996	3	961.718	3.295	0.307	338.8	1	0.8172	4.4337	3	1. 19-39, 2. 122-142, 3. 149-169	2	Topology=i120-137o142-164i	3	REGION 20-42,118-139,148-170	8	#	#	#						#
827	CMC_only	IPI0012365297N	IPI00123652;IPI00649062;IPI00649280;IPI00970619	Q99MB3-1;Q99MB3-2	IPI00123652	Q99MB3-1	Gene_Symbol=Tm2d1	Isoform 1 of TM2 domain-containing protein 1	DLSGN#ETHFTGSEVGFLKPISCR	97N	QCFPAPKITCKDLSGNETHFTGSEVGFLKPI								0.9999	3	852.602	4.514	0.315	779.7	1	-1.1474	5.3763	3	1. 19-39, 2. 122-142, 3. 149-169	2	Topology=i120-137o142-164i	3	REGION 20-42,118-139,148-170	8	#	#	#						#
828	CMC_only	IPI00123758717N	IPI00123758;IPI00918500	E9Q718;Q3U055;Q923L2;Q9R0B9;Q923L1	IPI00123758	E9Q718;Q3U055;Q923L2	Gene_Symbol=Plod2	procollagen-lysine,2-oxoglutarate 5-dioxygenase 2 isoform 1	YN#CSIESPR	717N	VGEDFQGGGCKFLRYNCSIESPRKGWSFMHP								1	2	565.11	3.022	0.435	836.5	1	0.4993	5.2433	0	0	0	Topology=o	0	0	0	#					#								#
829	CMC_only	IPI00123814141N	IPI00123814;IPI00830784	P51569;Q3TLY5;Q3UM38;Q8BGZ6;A2BDV6	IPI00123814	P51569;Q3TLY5;Q3UM38;Q8BGZ6	Gene_Symbol=Gla	alpha-galactosidase A	LGIYADVGN#K	141N	VHSKGLKLGIYADVGNKTCAGFPGSFGSYDI								0.9662	2	527.093	2.084	0.243	590.1	2	1.3143	2.4216	2	1. 12-32, 2. 283-303	1	Topology=i12-34o	1	REGION 13-35	4							#	#						#
830	CMC_only	IPI00123831112N	IPI00123831;IPI00662285;IPI00757771	P97300-1;P97300-3;P97300-2	IPI00123831	P97300-1	Gene_Symbol=Nptn	Isoform 1 of Neuroplastin	AN#ATIEVK	112N	GEYHCVYHFVSAPKANATIEVKAAPDITGHK								0.9952	2	424.98	2.537	0.155	574.7	1	0.0605	2.7589	2	1. 5-25, 2. 223-243	1	Topology=o221-243i	2	REGION 6-27,221-242	5	#	#	#
831	CMC_only	IPI00123831167N	IPI00123831;IPI00459329;IPI00662285;IPI00757771	P97300-1;P97300-4;P97300-3	IPI00123831	P97300-1	Gene_Symbol=Nptn	Isoform 1 of Neuroplastin	KKENGVFEEISN#SSGR	167N	WIWRKKENGVFEEISNSSGRFFITNKENYTE								1	2	892.95	4.937	0.577	1605.9	1	-0.9809	7.09	2	1. 5-25, 2. 223-243	1	Topology=o221-243i	2	REGION 6-27,221-242	5	#	#	#
832	CMC_only	IPI0012383180N	IPI00123831;IPI00662285;IPI00757771	P97300-1;P97300-3;P97300-2	IPI00123831	P97300-1	Gene_Symbol=Nptn	Isoform 1 of Neuroplastin	N#ASNMEYR	80N	SYWTRNGVELTATRKNASNMEYRINKPRAED								0.9996	2	494.526	2.537	0.333	420.4	1	0.0275	4.0613	2	1. 5-25, 2. 223-243	1	Topology=o221-243i	2	REGION 6-27,221-242	5	#	#	#
833	CMC_only	IPI00123867439N	IPI00123867;IPI00853982;IPI00956811;IPI00956990	Q9WU40-1;Q9WU40-2;D3YU56	IPI00123867	Q9WU40-1	Gene_Symbol=Lemd3	Isoform 1 of Inner nuclear membrane protein Man1	INHAN#HTGSNHTYLK	439N	ATAAAAPGTLRINHANHTGSNHTYLKTAYGK								1	2	855.913	4.123	0.542	760	1	0.4331	6.3412	2	1. 481-501, 2. 642-662	2	Topology=o483-505i637-659o	1	REGION 641-662	5	#	#
834	CMC_only	IPI00123867444N	IPI00123867;IPI00853982;IPI00956811;IPI00956990	Q9WU40-1;Q9WU40-2;D3YU56	IPI00123867	Q9WU40-1	Gene_Symbol=Lemd3	Isoform 1 of Inner nuclear membrane protein Man1	INHAN#HTGSN#HTYLK	444N	APGTLRINHANHTGSNHTYLKTAYGKPKLCE								0.9999	3	571.941	4.033	0.371	347.9	3	0.9876	5.8904	2	1. 481-501, 2. 642-662	2	Topology=o483-505i637-659o	1	REGION 641-662	5	#	#
835	CMC_only	IPI00123867586N	IPI00123867;IPI00853982;IPI00956811;IPI00956990	Q9WU40-1;Q9WU40-2;D3YU56	IPI00123867	Q9WU40-1	Gene_Symbol=Lemd3	Isoform 1 of Inner nuclear membrane protein Man1	NLGPEYEDVFN#TSLLWIFK	586N	AAYLKNLGPEYEDVFNTSLLWIFKNGKDVGI								1	2	1145.28	4.492	0.558	1520.6	1	0.4374	6.6927	2	1. 481-501, 2. 642-662	2	Topology=o483-505i637-659o	1	REGION 641-662	5	#	#
836	CMC_only	IPI00123867614N	IPI00123867;IPI00853982;IPI00956811;IPI00956990	Q9WU40-1;Q9WU40-2;D3YU56	IPI00123867	Q9WU40-1	Gene_Symbol=Lemd3	Isoform 1 of Inner nuclear membrane protein Man1	CVGYGPEEDLTN#ITDVQFLQSTR	614N	VGIRCVGYGPEEDLTNITDVQFLQSTRPQMP								0.9994	2	1323.93	3.564	0.437	497.3	1	-1.4233	5.1745	2	1. 481-501, 2. 642-662	2	Topology=o483-505i637-659o	1	REGION 641-662	5	#	#
837	CMC_only	IPI00123937313N	IPI00123937;IPI00881182	Q8VDX6;Q8BVJ1	IPI00123937	Q8VDX6	Gene_Symbol=Tmem5	Transmembrane protein 5	EQWQPQETN#ESLK	313N	LCWVSAREQWQPQETNESLKNYQDALLHSDL								0.9998	2	810.847	3.311	0.32	624.1	1	-0.2541	4.2609	1	1. 9-29	1	Topology=i7-29o	1	REGION 7-29	3	#	#
838	CMC_only	IPI00123996522N	IPI00123996	P97333;Q3UFP7;Q3UQY7;Q7TQ64;Q80X28	IPI00123996	P97333;Q3UFP7;Q3UQY7;Q7TQ64;Q80X28	Gene_Symbol=Nrp1	Neuropilin-1	IAYSNN#GSDWK	522N	ENKVFMRKFKIAYSNNGSDWKTIMDDSKRKA								0.9957	2	629.657	2.276	0.294	259.7	4	1.3263	2.8517	2	1. 2-22, 2. 853-873	1	Topology=o857-879i	2	REGION 2-24,857-879	5	#	#	#						#		#
839	CMC_only	IPI00124078104N	IPI00124078	Q8VE98;A6MDC5	IPI00124078	Q8VE98;A6MDC5	Gene_Symbol=Cd276	CD276 antigen	TALFPDLLVQGN#ASLR	104N	YSNRTALFPDLLVQGNASLRLQRVRVTDEGS								0.9998	2	859.985	3.338	0.345	1230.4	1	0.1897	4.3223	2	1. 11-31, 2. 249-269	1	Topology=o248-270i	2	REGION 8-30,248-270	5	#	#	#
840	CMC_only	IPI00124078189N	IPI00124078	Q8VE98;A6MDC5	IPI00124078	Q8VE98;A6MDC5	Gene_Symbol=Cd276	CD276 antigen	DGQGVPLTGN#VTTSQMANER	189N	AEVFWKDGQGVPLTGNVTTSQMANERGLFDV								1	2	1040.12	4.279	0.563	627.8	1	0.7095	6.5964	2	1. 11-31, 2. 249-269	1	Topology=o248-270i	2	REGION 8-30,248-270	5	#	#	#
841	CMC_only	IPI00124078215N	IPI00124078	Q8VE98;A6MDC5	IPI00124078	Q8VE98;A6MDC5	Gene_Symbol=Cd276	CD276 antigen	VVLGAN#GTYSCLVR	215N	GLFDVHSVLRVVLGANGTYSCLVRNPVLQQD								0.9997	2	756.876	3.436	0.379	1050.6	1	-0.1314	4.72	2	1. 11-31, 2. 249-269	1	Topology=o248-270i	2	REGION 8-30,248-270	5	#	#	#
842	CMC_only	IPI0012410091N	IPI00124100;IPI00136668	Q923C7;Q9QZ15	IPI00124100	Q923C7	Gene_Symbol=Clec4a2	C-type lectin domain family 4 member A isoform a	NIMHNELN#CTK	91N	LEEKKAAKNIMHNELNCTKSVSPMEAPPIGQ								0.9998	2	697.281	3.322	0.328	381.2	1	-0.0428	4.5141	1	1. 42-62	1	Topology=i45-67o	1	REGION 45-67	3	#	#
843	CMC_only	IPI00124157939N	IPI00124157	Q9WTZ2;A3QWY0;Q3TP75;Q80U80	IPI00124157	Q9WTZ2;A3QWY0;Q3TP75;Q80U80	Gene_Symbol=Mbtps1	Membrane-bound transcription factor site-1 protease	PQPLN#ETAPSNLWK	939N	LPACPHLSWAKPQPLNETAPSNLWKHQKLLS								0.9981	2	799.888	2.977	0.403	552	1	-0.7364	4.4954	3	1. 2-22, 2. 408-428, 3. 1002-1022	1	Topology=o1000-1022i	3	REGION 1-17,46-67,1001-1023	7	#	#				#	#						#
844	CMC_only	IPI0012425356N	IPI00124253;IPI00553370;IPI00858147	A2AVZ9-2;A2AVZ9-1;A6PWZ9	IPI00124253	A2AVZ9-2	Gene_Symbol=Slc43a3	Isoform 2 of Solute carrier family 43 member 3	AENYFSEPCEQDCLLQSN#VTGPSDLK	56N	NYFSEPCEQDCLLQSNVTGPSDLKAQDEKFS								1	2	1503.61	4.751	0.557	1213.4	1	-0.8599	6.8386	4	1. 17-37, 2. 102-122, 3. 125-145, 4. 186-206	6	Topology=o15-37i70-92o97-119i126-148o158-180i185-207o	5	REGION 13-35,71-93,97-119,124-146,156-178	15	#	#													#
845	CMC_only	IPI00124283147N	IPI00124283;IPI00128178;IPI00990896	P30204-2;Q3U2C3;Q8CED7;P30204-1;Q3U3E5;F6VKK0	IPI00124283	P30204-2;Q3U2C3;Q8CED7	Gene_Symbol=Msr1	Isoform II of Macrophage scavenger receptor types I and II	FQN#FSMATDQR	147N	ISNSKADLIDTERFQNFSMATDQRLNDILLQ								1	2	674.731	3.356	0.399	1448.3	1	0.2782	5.0643	1	1. 58-78	1	Topology=i58-80o	1	REGION 63-85	3	#	#	#		#			#	#		#				#
846	CMC_only	IPI00124283253N	IPI00124283;IPI00128178;IPI00990896	P30204-2;Q3U2C3;Q8CED7;P30204-1;Q3U3E5;F6VKK0	IPI00124283	P30204-2;Q3U2C3;Q8CED7	Gene_Symbol=Msr1	Isoform II of Macrophage scavenger receptor types I and II	VLNN#ITNDLR	253N	AHVEQEVKQEVRVLNNITNDLRLKDWEHSQT								1	2	588.156	3.961	0.39	1455.5	1	1.0875	5.6288	1	1. 58-78	1	Topology=i58-80o	1	REGION 63-85	3	#	#	#		#			#	#		#				#
847	CMC_only	IPI00124283271N	IPI00124283;IPI00128178;IPI00990896	P30204-2;Q3U2C3;Q8CED7;P30204-1;Q3U3E5;F6VKK0	IPI00124283	P30204-2;Q3U2C3;Q8CED7	Gene_Symbol=Msr1	Isoform II of Macrophage scavenger receptor types I and II	N#ITFIQGPPGPQGEK	271N	NDLRLKDWEHSQTLKNITFIQGPPGPQGEKG								0.9997	2	793.883	3.066	0.381	610.3	1	-0.2856	4.3532	1	1. 58-78	1	Topology=i58-80o	1	REGION 63-85	3	#	#	#		#			#	#		#				#
848	CMC_only	IPI0012428394N	IPI00124283;IPI00128178;IPI00990896	P30204-2;Q3U2C3;Q8CED7;P30204-1;Q3U3E5;F6VKK0	IPI00124283	P30204-2;Q3U2C3;Q8CED7	Gene_Symbol=Msr1	Isoform II of Macrophage scavenger receptor types I and II	NCLVCSLN#TSDTSQGPMEK	94N	QLLNWEMKNCLVCSLNTSDTSQGPMEKENTS								1	2	1073.19	6.015	0.523	3201.3	1	0.5464	7.2349	1	1. 58-78	1	Topology=i58-80o	1	REGION 63-85	3	#	#	#		#			#	#		#				#
849	CMC_only	IPI00124326160N	IPI00124326;IPI00987395;IPI01008521	P35918;C5H7S5;Q3UQZ6;Q8CD05;Q8VCD0;E9QJW8	IPI00124326	P35918	Gene_Symbol=Kdr	Vascular endothelial growth factor receptor 2	GSISNLN#VSLCAR	160N	NKTVVIPCRGSISNLNVSLCARYPEKRFVPD								0.9994	2	697.787	2.797	0.355	433.3	1	0.1651	4.0354	3	1. 4-24, 2. 210-230, 3. 764-784	0	Topology=o	1	REGION 763-785	4	#	#	#						#		#
850	CMC_only	IPI00124326397N	IPI00124326;IPI00987395;IPI01008521	P35918;C5H7S5;Q3UQZ6;Q8CD05;Q8VCD0;E9QJW8	IPI00124326	P35918	Gene_Symbol=Kdr	Vascular endothelial growth factor receptor 2	DAGN#YTVILTNPISMEK	397N	GDELTIMEVTERDAGNYTVILTNPISMEKQS								1	2	935.554	5.135	0.449	1351.7	1	1.2509	6.2609	3	1. 4-24, 2. 210-230, 3. 764-784	0	Topology=o	1	REGION 763-785	4	#	#	#						#		#
851	CMC_only	IPI00124326521N	IPI00124326;IPI00987395;IPI01008521	P35918;C5H7S5;Q3UQZ6;Q8CD05;Q8VCD0;E9QJW8	IPI00124326	P35918	Gene_Symbol=Kdr	Vascular endothelial growth factor receptor 2	TVSTLVIQAAN#VSALYK	521N	EGKNKTVSTLVIQAANVSALYKCEAINKAGR								0.9965	2	891.533	2.505	0.352	616.2	1	-0.8463	3.5885	3	1. 4-24, 2. 210-230, 3. 764-784	0	Topology=o	1	REGION 763-785	4	#	#	#						#		#
852	CMC_only	IPI00124326702N	IPI00124326;IPI00987395;IPI01008521	P35918;C5H7S5;Q3UQZ6;Q8CD05;Q8VCD0;E9QJW8	IPI00124326	P35918	Gene_Symbol=Kdr	Vascular endothelial growth factor receptor 2	DN#ETLVEDSGIVLR	702N	PASGNPTPHITWFKDNETLVEDSGIVLRDGN								0.9999	2	782.342	3.783	0.325	1446.2	1	0.236	4.5934	3	1. 4-24, 2. 210-230, 3. 764-784	0	Topology=o	1	REGION 763-785	4	#	#	#						#		#
853	CMC_only	IPI00124497714N	IPI00124497	P35969;Q5GRG7;Q8K1H4;Q9CW58	IPI00124497	P35969;Q5GRG7;Q8K1H4;Q9CW58	Gene_Symbol=Flt1	Vascular endothelial growth factor receptor 1	IQQEPGIILGPGN#STLFIER	714N	NHKIQQEPGIILGPGNSTLFIERVTEEDEGV								1	2	1093.74	4.115	0.39	624.5	1	-0.5486	5.2237	2	1. 4-24, 2. 760-780	0	Topology=o	2	REGION 2-23,759-781	4	#	#	#						#		#
854	CMC_only	IPI00124700253N	IPI00124700;IPI00882008	Q62351;Q542D9;Q8JZS3;Q8C872	IPI00124700	Q62351;Q542D9;Q8JZS3	Gene_Symbol=Tfrc	Transferrin receptor protein 1	KDFEELSYSVN#GSLVIVR	253N	NFGTKKDFEELSYSVNGSLVIVRAGEITFAE								1	2	1030.15	3.447	0.448	291.9	1	0.0996	5.1638	1	1. 66-86	1	Topology=i66-88o	1	REGION 65-87	3	#	#	#		#			#	#	#	#	#	#		#
855	CMC_only	IPI00124801113N	IPI00124801;IPI00990207	Q61727;Q3U6I9;Q3UDL4;Q3UE89;E9Q7M4;Q3UDV8	IPI00124801	Q61727;Q3U6I9;Q3UDL4;Q3UE89	Gene_Symbol=Il10ra	Interleukin-10 receptor subunit alpha	AVDNSQYSN#WTTTETR	113N	GYRARVRAVDNSQYSNWTTTETRFTVDEVIL								1	2	938.955	4.151	0.491	678.8	1	-0.0905	5.9866	2	1. 4-24, 2. 244-264	1	Topology=i239-261o	2	REGION 5-27,236-258	5	#	#							#
856	CMC_only	IPI0012497375N	IPI00124973;IPI00648623;IPI00853964;IPI00857704	P52293;Q52L97;A2A600;A6PW68	IPI00124973	P52293;Q52L97	Gene_Symbol=Gm10259;Kpna2;Gm10184	Importin subunit alpha-2	NNQGTVN#WSVEDIVK	75N	ATSPLQENRNNQGTVNWSVEDIVKGINSNNL								0.9214	2	853.915	1.944	0.146	190.1	4	-1.1501	1.112	0	0	0	Topology=o	0	0	0										#					#
857	CMC_only	IPI00124987132N	IPI00124987;IPI00884511;IPI00884516	Q00941;B2RWT6;A9P558;A9P557	IPI00124987	Q00941;B2RWT6	Gene_Symbol=Csf2ra	Granulocyte-macrophage colony-stimulating factor receptor subunit alpha	LSFVNEGAAGSGAEN#LTCEIR	132N	RLSFVNEGAAGSGAENLTCEIRAARFLSCAW								1	2	1100.19	5.216	0.538	1414.1	1	0.5205	6.9549	2	1. 12-32, 2. 330-350	1	Topology=o326-348i	2	REGION 9-31,328-350	5	#	#							#		#
858	CMC_only	IPI00124987165N	IPI00124987;IPI00849146;IPI00884511;IPI00884516	Q00941;B2RWT6A9P558	IPI00124987	Q00941;B2RWT6	Gene_Symbol=Csf2ra	Granulocyte-macrophage colony-stimulating factor receptor subunit alpha	VLN#STGHDVAR	165N	GPAAPADVRYSLRVLNSTGHDVARCMADPGD								1	2	586.634	3.545	0.374	1102.1	1	0.4713	5.0462	2	1. 12-32, 2. 330-350	1	Topology=o326-348i	2	REGION 9-31,328-350	5	#	#							#		#
859	CMC_only	IPI00125138107N	IPI00125138;IPI00229812;IPI00882165	P07141-1;Q3TDK0;Q3TLQ6;Q3U395;Q3U4F9;P07141-2;D3Z090	IPI00125138	P07141-1;Q3TDK0;Q3TLQ6;Q3U395;Q3U4F9	Gene_Symbol=Csf1	Isoform 1 of Macrophage colony-stimulating factor 1	FKDNTPNAN#ATER	107N	IIDETMRFKDNTPNANATERLQELSNNLNSC								0.9996	3	494.517	3.595	0.369	579.7	1	0.068	5.9129	2	1. 13-33, 2. 495-515	1	Topology=o493-515i	2	REGION 12-34,492-514	5	#	#	#					#
860	CMC_only	IPI00125138120N	IPI00125138;IPI00229812;IPI00882165	P07141-1;Q3TDK0;Q3TLQ6;Q3U395;Q3U4F9;P07141-2;D3Z090	IPI00125138	P07141-1;Q3TDK0;Q3TLQ6;Q3U395;Q3U4F9	Gene_Symbol=Csf1	Isoform 1 of Macrophage colony-stimulating factor 1	LQELSNNLN#SCFTK	120N	NANATERLQELSNNLNSCFTKDYEEQNKACV								0.9902	2	836.424	2.695	0.286	339.6	2	-0.6289	3.2237	2	1. 13-33, 2. 495-515	1	Topology=o493-515i	2	REGION 12-34,492-514	5	#	#	#					#
861	CMC_only	IPI00125267168N	IPI00125267	Q9WV55	IPI00125267	Q9WV55	Gene_Symbol=Vapa	Vesicle-associated membrane protein-associated protein A	PHSVSLN#DTETR	168N	SKQDGPLPKPHSVSLNDTETRKLMEECKRLQ								0.9937	2	680.21	2.95	0.289	332.7	1	-0.7995	3.7823	1	1. 228-248	1	Topology=o226-248i	1	REGION 226-248	3	#	#	#			#
862	CMC_only	IPI00125747128N	IPI00125747	Q9JMK0;Q3U7I0;Q9QY11	IPI00125747	Q9JMK0;Q3U7I0;Q9QY11	Gene_Symbol=B4galt5	Beta-1,4-galactosyltransferase 5	GPIDIN#MSEIAMDDIHELFSR	128N	PCPERLPSMKGPIDINMSEIAMDDIHELFSR								1	3	803.236	4.435	0.368	1929.5	1	1.4516	6.0112	1	1. 14-34	1	Topology=i13-35o	1	REGION 21-43	3	#	#					#							#
863	CMC_only	IPI00125851408N	IPI00125851;IPI00757830	Q9WVD4;Q8C6W8;B1ATV0;Q3UL16;Q8CI67	IPI00125851	Q9WVD4;Q8C6W8	Gene_Symbol=Clcn5	H(+)/Cl(-) exchange transporter 5	LCDYENHFN#TSK	408N	GLLDSSKLCDYENHFNTSKGGELPDRPAGVG								1	2	766.312	4.402	0.483	1727.8	1	-0.0838	6.3731	10	1. 51-71, 2. 142-162, 3. 189-209, 4. 243-263, 5. 277-297, 6. 316-336, 7. 352-372, 8. 428-448, 9. 453-473, 10. 514-534	12	Topology=o55-77i133-155o160-182i189-208o212-229i242-264o314-336i355-372o425-447i454-471o491-513i520-542o	10	REGION 60-82,137-159,180-202,244-266,284-306,318-340,353-374,423-445,454-476,509-531	32	#	#	#				#			#		#			#
864	CMC_only	IPI00126006440N	IPI00126006;IPI00776162	Q62448-1;Q62448-2;A0JNY7;Q3U9U9;Q3URI0	IPI00126006	Q62448-1	Gene_Symbol=Eif4g2	Isoform 1 of Eukaryotic translation initiation factor 4 gamma 2	SQGLSQLYHN#QSQGLLSQLQGQSK	440N	GGKFMKSQGLSQLYHNQSQGLLSQLQGQSKD								0.9983	3	878.619	3.619	0.337	598	2	1.0519	4.8906	0	0	0	Topology=o	0	0	0
865	CMC_only	IPI0012600665N	IPI00126006;IPI00776162;IPI00817040;IPI00969781;IPI01027340	Q62448-1;Q62448-2;A0JNY7;Q3U9U9;Q3URI0;F7CBP1	IPI00126006	Q62448-1	Gene_Symbol=Eif4g2	Isoform 1 of Eukaryotic translation initiation factor 4 gamma 2	RDDN#SAAN#N#SANEK	65N	WIPARSTRRDDNSAANNSANEKERHDAIFRK								0.9638	2	758.223	2.817	0.146	928.6	1	-0.9868	2.4608	0	0	0	Topology=o	0	0	0
866	CMC_only	IPI00126084307N	IPI00126084	Q9WVK5;Q3TPM8;Q3TQ34;Q3UUA9;Q3UUN1	IPI00126084	Q9WVK5;Q3TPM8;Q3TQ34;Q3UUA9;Q3UUN1	Gene_Symbol=B4galt6	Beta-1,4-galactosyltransferase 6	VHYAGYN#VTRPEGDLGK	307N	GEDDDLWNRVHYAGYNVTRPEGDLGKYISIP								0.9932	2	940.523	2.635	0.266	356.9	1	1.5945	3.0976	1	1. 14-34	1	Topology=i13-35o	0	0	2	#	#					#							#
867	CMC_only	IPI001260921237N	IPI00126092;IPI00128856;IPI00323053;IPI00461132;IPI00828647;IPI00876155	P06800-2;E9QPY3;P06800-3;Q05C79;Q3U382;Q8C6Q7;F8WHG6;Q64730	IPI00126092	P06800-2;E9QPY3	Gene_Symbol=Ptprc	Isoform 2 of Receptor-type tyrosine-protein phosphatase C	GVGTPEPTNSAEEPEHAAN#GSASPAPTQSS	1237N	TPEPTNSAEEPEHAANGSASPAPTQSS____								1	3	961.306	3.051	0.477	225.6	9	-1.0366	5.7032	2	1. 2-22, 2. 522-542	2	Topology=o522-543i785-807o	2	REGION 3-25,522-544	6	#	#	#												#
868	CMC_only	IPI00126092210N	IPI00126092;IPI00128856;IPI00323053;IPI00461132;IPI00876155	P06800-2;E9QPY3;P06800-3;Q05C79;Q3U382;Q8C6Q7;F8WHG6;Q64730	IPI00126092	P06800-2;E9QPY3	Gene_Symbol=Ptprc	Isoform 2 of Receptor-type tyrosine-protein phosphatase C	N#ISVSNDSCAPATTIDLYVPPGTDK	210N	CENVLNNLEECSQIKNISVSNDSCAPATTID								1	2	1320.43	3.89	0.486	444.9	2	-1.049	5.6345	2	1. 2-22, 2. 522-542	2	Topology=o522-543i785-807o	2	REGION 3-25,522-544	6	#	#	#												#
869	CMC_only	IPI00126092215N	IPI00126092;IPI00128856;IPI00323053;IPI00461132;IPI00876155	P06800-2;E9QPY3;P06800-3;Q05C79;Q3U382;Q8C6Q7;F8WHG6;Q64730	IPI00126092	P06800-2;E9QPY3	Gene_Symbol=Ptprc	Isoform 2 of Receptor-type tyrosine-protein phosphatase C	N#ISVSN#DSCAPATTIDLYVPPGTDK	215N	NNLEECSQIKNISVSNDSCAPATTIDLYVPP								0.9999	2	1321.93	3.118	0.478	288.2	1	-1.5773	5.109	2	1. 2-22, 2. 522-542	2	Topology=o522-543i785-807o	2	REGION 3-25,522-544	6	#	#	#												#
870	CMC_only	IPI00126092247N	IPI00126092;IPI00128856;IPI00323053;IPI00461132;IPI00876155	P06800-2;E9QPY3;P06800-3;Q05C79;Q3U382;Q8C6Q7;F8WHG6;Q64730	IPI00126092	P06800-2;E9QPY3	Gene_Symbol=Ptprc	Isoform 2 of Receptor-type tyrosine-protein phosphatase C	AN#TSICLEWK	247N	TDKFSLHDCTPKEKANTSICLEWKTKNLDFR								1	2	613.196	3.652	0.375	988.3	1	-0.0315	5.2669	2	1. 2-22, 2. 522-542	2	Topology=o522-543i785-807o	2	REGION 3-25,522-544	6	#	#	#												#
871	CMC_only	IPI00126092268N	IPI00126092;IPI00128856;IPI00323053;IPI00461132;IPI00876155	P06800-2;E9QPY3;P06800-3;Q05C79;Q3U382;Q8C6Q7;F8WHG6;Q64730	IPI00126092	P06800-2;E9QPY3	Gene_Symbol=Ptprc	Isoform 2 of Receptor-type tyrosine-protein phosphatase C	KCNSDN#ISYVLHCEPEN#NTK	268N	EWKTKNLDFRKCNSDNISYVLHCEPENNTKC								1	3	810.539	6.214	0.538	1840	1	-1.4664	8.8519	2	1. 2-22, 2. 522-542	2	Topology=o522-543i785-807o	2	REGION 3-25,522-544	6	#	#	#												#
872	CMC_only	IPI00126092279N	IPI00126092;IPI00128856;IPI00323053;IPI00461132;IPI00876155	P06800-2;E9QPY3;P06800-3;Q05C79;Q3U382;Q8C6Q7;F8WHG6;Q64730	IPI00126092	P06800-2;E9QPY3	Gene_Symbol=Ptprc	Isoform 2 of Receptor-type tyrosine-protein phosphatase C	KCNSDN#ISYVLHCEPEN#NTK	279N	CNSDNISYVLHCEPENNTKCIRRNTFIPERC								1	3	810.539	6.214	0.538	1840	1	-1.4664	8.8519	2	1. 2-22, 2. 522-542	2	Topology=o522-543i785-807o	2	REGION 3-25,522-544	6	#	#	#												#
873	CMC_only	IPI00126092304N	IPI00126092;IPI00128856;IPI00323053;IPI00461132;IPI00876155	P06800-2;E9QPY3;P06800-3;Q05C79;Q3U382;Q8C6Q7;F8WHG6;Q64730	IPI00126092	P06800-2;E9QPY3	Gene_Symbol=Ptprc	Isoform 2 of Receptor-type tyrosine-protein phosphatase C	AQTN#YTCVAEILYR	304N	FIPERCQLDNLRAQTNYTCVAEILYRGVKLV								1	2	853.454	5.239	0.468	1676.6	1	-0.0685	6.5485	2	1. 2-22, 2. 522-542	2	Topology=o522-543i785-807o	2	REGION 3-25,522-544	6	#	#	#												#
874	CMC_only	IPI00126092384N	IPI00126092;IPI00128856;IPI00323053;IPI00461132;IPI00876155	P06800-2;E9QPY3;P06800-3;Q05C79;Q3U382;Q8C6Q7;F8WHG6;Q64730	IPI00126092	P06800-2;E9QPY3	Gene_Symbol=Ptprc	Isoform 2 of Receptor-type tyrosine-protein phosphatase C	SLPNN#VTSFEVESLKPYK	384N	LCYKNNSEKCKSLPNNVTSFEVESLKPYKYY								1	2	1028.65	4.627	0.526	1188.5	1	-0.2965	6.5395	2	1. 2-22, 2. 522-542	2	Topology=o522-543i785-807o	2	REGION 3-25,522-544	6	#	#	#												#
875	CMC_only	IPI00126092446N	IPI00126092;IPI00128856;IPI00323053;IPI00461132;IPI00876155	P06800-2;E9QPY3;P06800-3;Q05C79;Q3U382;Q8C6Q7;F8WHG6;Q64730	IPI00126092	P06800-2;E9QPY3	Gene_Symbol=Ptprc	Isoform 2 of Receptor-type tyrosine-protein phosphatase C	PTDNSIN#VTCGPPYETNGPK	446N	KVNGMKTSRPTDNSINVTCGPPYETNGPKTF								1	2	1083.16	6.811	0.591	1557.1	1	-0.2984	8.0723	2	1. 2-22, 2. 522-542	2	Topology=o522-543i785-807o	2	REGION 3-25,522-544	6	#	#	#												#
876	CMC_only	IPI00126131290N	IPI00126131;IPI01023214	Q9WVL6;Q3UUW7;Q5DU26;Q6P1H4	IPI00126131	Q9WVL6	Gene_Symbol=Extl3	Exostosin-like 3	KSDTQNLLYN#VSTGR	290N	IINLSRKSDTQNLLYNVSTGRHVAQSTFYAA								1	2	850.419	3.91	0.451	1283.2	1	-0.7791	5.5303	2	1. 31-51, 2. 226-246	1	Topology=i29-51o	1	REGION 29-51	4	#	#				#								#
877	CMC_only	IPI00126131591N	IPI00126131;IPI01023214	Q9WVL6;Q3UUW7;Q5DU26;Q6P1H4	IPI00126131	Q9WVL6	Gene_Symbol=Extl3	Exostosin-like 3	N#FTLTVTDCYR	591N	PVETEPPYASPKYLRNFTLTVTDCYRGWNSA								0.9992	2	697.271	2.661	0.335	699.2	1	0.4177	3.8978	2	1. 31-51, 2. 226-246	1	Topology=i29-51o	1	REGION 29-51	4	#	#				#								#
878	CMC_only	IPI001261861204N	IPI00126186	Q61830;Q2HZ94	IPI00126186	Q61830;Q2HZ94	Gene_Symbol=Mrc1	Macrophage mannose receptor 1	TSYCN#ESFYFLCK	1204N	CVYMDVDGYWRTSYCNESFYFLCKKSDEIPA								0.9987	2	861.957	2.882	0.314	275.7	2	-1.2144	3.683	2	1. 2-22, 2. 1388-1408	1	Topology=o1388-1410i	2	REGION 3-25,1387-1409	5	#	#							#		#				#
879	CMC_only	IPI0012675983N	IPI00126759	Q80WG5	IPI00126759	Q80WG5	Gene_Symbol=Lrrc8a	Leucine-rich repeat-containing protein 8A	GWAASSPEPTYPN#STVLPTPDTGPTGIK	83N	SFRGWAASSPEPTYPNSTVLPTPDTGPTGIK								0.9951	3	949.366	3.34	0.172	689.2	1	-0.0468	2.9468	4	1. 27-47, 2. 124-144, 3. 267-287, 4. 324-344	3	Topology=i26-48o124-146i320-342o	3	REGION 25-47,265-287,318-340	10	#	#
880	CMC_only	IPI00126769356N	IPI00126769	Q9R013;A4FUP7;Q99KQ9;Q9ES93	IPI00126769	Q9R013;A4FUP7;Q99KQ9;Q9ES93	Gene_Symbol=Ctsf	Cathepsin F	VYIN#DSVELSR	356N	VQTCNFSAQMAKVYINDSVELSRNENKIAAW								0.9999	2	649.71	2.826	0.402	1138.7	1	0.5208	4.5691	1	1. 4-24	0	Topology=o	1	REGION 2-24	2													#
881	CMC_only	IPI00127065103N	IPI00127065	Q8HWB0-1;Q8HWB0-2;Q31102	IPI00127065	Q8HWB0-1;Q8HWB0-2;Q31102	Gene_Symbol=Mr1	Isoform 1 of Major histocompatibility complex class I-related gene protein	HYN#HSGLHTYQR	103N	QQTFKAELRHLQRHYNHSGLHTYQRMIGCEL								0.9347	3	506.202	2.617	0.157	580.9	1	0.7155	2.6618	1	1. 300-320	1	Topology=o297-319i	2	REGION 1-23,297-318	4	#	#	#			#
882	CMC_only	IPI0012740666N	IPI00127406	Q9R0E1	IPI00127406	Q9R0E1	Gene_Symbol=Plod3	Procollagen-lysine,2-oxoglutarate 5-dioxygenase 3	FLQSAEFFN#YTVR	66N	ETEGYRRFLQSAEFFNYTVRTLGLGQEWRGG								1	2	813.4	3.872	0.431	1613.1	1	0.4997	5.5199	0	0	0	Topology=o	0	0	0	#					#								#
883	CMC_only	IPI00127407539N	IPI00127407;IPI00649962	Q9R0E2;A2A7Z0;Q3TZN4;Q3UE11;Q91Z26;A2A7Y9;F6WNR1	IPI00127407	Q9R0E2;A2A7Z0;Q3TZN4;Q3UE11;Q91Z26	Gene_Symbol=Plod1	Procollagen-lysine,2-oxoglutarate 5-dioxygenase 1	YIHEN#YTK	539N	VFSNPEDWKEKYIHENYTKALAGKLVETPCP								0.9925	2	536.08	2.02	0.221	623.9	1	-0.3196	2.4774	0	0	0	Topology=o	0	0	0	#					#								#
884	CMC_only	IPI00127447304N	IPI00127447	O35114;Q3TCS7	IPI00127447	O35114;Q3TCS7	Gene_Symbol=Scarb2	Lysosome membrane protein 2	YKVPAEILAN#TSENAGFCIPEGNCMDSGVLN#ISICK	304N	GLPAFRYKVPAEILANTSENAGFCIPEGNCM								1	3	1327.5	4.641	0.484	693.6	1	-0.5451	7.275	3	1. 6-26, 2. 132-152, 3. 438-458	2	Topology=i7-29o434-456i	2	REGION 8-30,439-460	7	#	#							#
885	CMC_only	IPI00127447325N	IPI00127447	O35114;Q3TCS7	IPI00127447	O35114;Q3TCS7	Gene_Symbol=Scarb2	Lysosome membrane protein 2	YKVPAEILAN#TSENAGFCIPEGNCMDSGVLN#ISICK	325N	GFCIPEGNCMDSGVLNISICKNGAPIIMSFP								1	3	1327.5	4.641	0.484	693.6	1	-0.5451	7.275	3	1. 6-26, 2. 132-152, 3. 438-458	2	Topology=i7-29o434-456i	2	REGION 8-30,439-460	7	#	#							#
886	CMC_only	IPI00127497136N	IPI00127497;IPI00881911;IPI00882340	Q91W98;F6QFB4;D6RDC2	IPI00127497	Q91W98	Gene_Symbol=Slc15a4	Solute carrier family 15 member 4	N#CSAPFPN#GSASCPENAAR	136N	SRSFLCGDPRPELVRNCSAPFPNGSASCPEN								0.9999	2	1007.56	3.567	0.446	917.1	1	-1.186	5.2427	12	1. 24-44, 2. 69-89, 3. 98-118, 4. 154-174, 5. 199-219, 6. 225-245, 7. 316-336, 8. 364-384, 9. 403-423, 10. 459-479, 11. 491-511, 12. 533-553	11	Topology=o67-89i96-118o157-179i200-219o229-251i318-337o365-384i405-422o456-478i491-513o533-555i	12	REGION 40-61,65-87,97-119,156-178,198-220,227-249,314-335,364-385,406-425,457-479,492-514,534-555	35	#	#								#		#			#
887	CMC_only	IPI00127497143N	IPI00127497;IPI00881911;IPI00882340	Q91W98;F6QFB4;D6RDC2	IPI00127497	Q91W98	Gene_Symbol=Slc15a4	Solute carrier family 15 member 4	N#CSAPFPN#GSASCPENAAR	143N	DPRPELVRNCSAPFPNGSASCPENAARRCAP								0.9999	2	1007.56	3.567	0.446	917.1	1	-1.186	5.2427	12	1. 24-44, 2. 69-89, 3. 98-118, 4. 154-174, 5. 199-219, 6. 225-245, 7. 316-336, 8. 364-384, 9. 403-423, 10. 459-479, 11. 491-511, 12. 533-553	11	Topology=o67-89i96-118o157-179i200-219o229-251i318-337o365-384i405-422o456-478i491-513o533-555i	12	REGION 40-61,65-87,97-119,156-178,198-220,227-249,314-335,364-385,406-425,457-479,492-514,534-555	35	#	#								#		#			#
888	CMC_only	IPI0012770789N	IPI00127707;IPI00221796;IPI00221799;IPI00956778	Q61990-1;B2M1R7;Q3TF69;Q61990-2;Q3V486;Q61990-3	IPI00127707	Q61990-1;B2M1R7;Q3TF69	Gene_Symbol=Pcbp2	Isoform 1 of Poly(rC)-binding protein 2	AFAMIIDKLEEDISSSMTN#STAASRPPVTLR	89N	MIIDKLEEDISSSMTNSTAASRPPVTLRLVV								0.991	3	1119.61	4.721	0.319	1309.5	2	-1.8762	5.3154	0	0	0	Topology=o	0	0	0
889	CMC_only	IPI00127770146N	IPI00127770	Q9R0L9	IPI00127770	Q9R0L9	Gene_Symbol=Cd164	Sialomucin core protein 24	PSSPTPTPSVVTSAGTTN#TTLTPTSQPER	146N	SPTPTPSVVTSAGTTNTTLTPTSQPERKSTF								0.999	3	973.044	3.668	0.357	464.2	1	-1.6018	5.2623	2	1. 8-28, 2. 164-184	1	Topology=o164-186i	2	REGION 8-30,163-185	5	#	#	#
890	CMC_only	IPI00127991107N	IPI00127991	Q9R0Q8;Q3U271;Q4FK29	IPI00127991	Q9R0Q8;Q3U271;Q4FK29	Gene_Symbol=Clec4e	C-type lectin domain family 4 member E	N#CSDMGAHLVVIDTQEEQEFLFR	107N	YFFSTTTLTWSSSLKNCSDMGAHLVVIDTQE								0.9185	2	1372.01	1.717	0.169	248.7	1	-0.5177	1.2167	1	1. 23-43	1	Topology=o23-45i	0	0	2	#	#
891	CMC_only	IPI00128017182N	IPI00128017;IPI00669711	Q91WD0-1;Q9CU01;Q91WD0-2	IPI00128017	Q91WD0-1;Q9CU01	Gene_Symbol=Gpr108	Isoform 1 of Protein GPR108	EN#QTAPQVSGDK	182N	HVIHPSPTEMSAVKENQTAPQVSGDKTTPGE								0.9826	2	639.158	2.391	0.29	136.4	204	0.6847	2.1165	8	1. 17-37, 2. 286-306, 3. 315-335, 4. 362-382, 5. 391-411, 6. 427-447, 7. 471-491, 8. 502-522	7	Topology=o289-308i321-343o358-380i393-411o426-448i469-491o501-520i	8	REGION 21-43,282-304,315-337,354-376,393-413,425-447,474-496,502-523	23	#	#
892	CMC_only	IPI00128267102N	IPI00128267;IPI00230623;IPI00985635	A2AD25;P62911;Q5PR09	IPI00128267	A2AD25	Gene_Symbol=Gm4987	Uncharacterized protein	SYCAEIAHN#VSSK	102N	VLLMCNKSYCAEIAHNVSSKNREAIVERAAQ								0.9994	2	735.298	3.418	0.253	1630.4	1	-0.0171	3.8615	0	0	0	Topology=o	0	0	0
893	CMC_only	IPI0012838970N	IPI00128389	P22437;Q3UZ23;Q543T1	IPI00128389	P22437;Q3UZ23;Q543T1	Gene_Symbol=Ptgs1	Prostaglandin G/H synthase 1	TGYSGPN#CTIPEIWTWLR	70N	DNYQCDCTRTGYSGPNCTIPEIWTWLRNSLR								1	2	1078.21	4.604	0.463	594.1	1	-1.0931	6.0649	3	1. 6-26, 2. 99-119, 3. 289-309	0	Topology=o	1	REGION 7-29	4	#		#			#	#							#
894	CMC_only	IPI00128466164N	IPI00128466;IPI00170162;IPI00400095;IPI00400287;IPI00400376;IPI00856467	Q8K3W0-2;Q8K3W0-1;Q8K3W0-5	IPI00128466	Q8K3W0-2	Gene_Symbol=Bre	Isoform 2 of BRCA1-A complex subunit BRE	NN#WTGEFSAR	164N	PQYGENMEIYAGKKNNWTGEFSARFLLKLPV								0.9341	2	593.111	2.154	0.25	435.6	10	0.9572	2.2551	0	0	0	Topology=o	0	0	0
895	CMC_only	IPI0012856654N	IPI00128566	O35228;Q3U1K3	IPI00128566	O35228;Q3U1K3	Gene_Symbol=Ebi3	Interleukin-27 subunit beta	YPVAVDCSWTPLQAPN#STR	54N	YPVAVDCSWTPLQAPNSTRSTSFIATYRLGV								1	2	1083.7	5.088	0.593	1038.5	1	-0.7543	7.2894	0	0	0	Topology=o	0	0	0	#							#	#		#
896	CMC_only	IPI00128989164N	IPI00128989;IPI00776237;IPI00881645	Q9R1Q9;Q3THZ3;Q3TT23;Q3TWN7;Q3UCY7;Q3UWN7;Q571E2;Q8K567;Q3TKX1;B7FAU3	IPI00128989	Q9R1Q9;Q3THZ3;Q3TT23;Q3TWN7;Q3UCY7;Q3UWN7;Q571E2;Q8K567	Gene_Symbol=Atp6ap1	V-type proton ATPase subunit S1	LN#ASLPALLLIR	164N	SPLHVDLATLKELKLNASLPALLLIRLPYTA								0.9985	2	649.303	3.714	0.351	730.8	1	0.693	4.9099	4	1. 15-35, 2. 158-178, 3. 305-325, 4. 421-441	2	Topology=i13-35o419-441i	2	REGION 17-36,419-441	8	#	#								#		#			#
897	CMC_only	IPI00128989344N	IPI00128989;IPI00776237	Q9R1Q9;Q3THZ3;Q3TT23;Q3TWN7;Q3UCY7;Q3UWN7;Q571E2;Q8K567;Q3TKX1	IPI00128989	Q9R1Q9;Q3THZ3;Q3TT23;Q3TWN7;Q3UCY7;Q3UWN7;Q571E2;Q8K567	Gene_Symbol=Atp6ap1	V-type proton ATPase subunit S1	LEIHSN#GSVAHFN#VSQVTGPSIYSFHCEYVSSVSK	344N	SARYWFAMERLEIHSNGSVAHFNVSQVTGPS								1	3	1292.41	4.548	0.445	789.8	1	-1.3693	6.7856	4	1. 15-35, 2. 158-178, 3. 305-325, 4. 421-441	2	Topology=i13-35o419-441i	2	REGION 17-36,419-441	8	#	#								#		#			#
898	CMC_only	IPI00128989351N	IPI00128989;IPI00776237	Q9R1Q9;Q3THZ3;Q3TT23;Q3TWN7;Q3UCY7;Q3UWN7;Q571E2;Q8K567;Q3TKX1	IPI00128989	Q9R1Q9;Q3THZ3;Q3TT23;Q3TWN7;Q3UCY7;Q3UWN7;Q571E2;Q8K567	Gene_Symbol=Atp6ap1	V-type proton ATPase subunit S1	LEIHSN#GSVAHFN#VSQVTGPSIYSFHCEYVSSVSK	351N	MERLEIHSNGSVAHFNVSQVTGPSIYSFHCE								1	3	1292.41	4.548	0.445	789.8	1	-1.3693	6.7856	4	1. 15-35, 2. 158-178, 3. 305-325, 4. 421-441	2	Topology=i13-35o419-441i	2	REGION 17-36,419-441	8	#	#								#		#			#
899	CMC_only	IPI00129070192N	IPI00129070;IPI00775801;IPI00775836;IPI01008218	Q9R1S3-1;Q9R1S3-3;Q9R1S3-2;E9QN65	IPI00129070	Q9R1S3-1	Gene_Symbol=Pign	Isoform 1 of GPI ethanolamine phosphate transferase 1	NN#QSLFTK	192N	WVFDKVKDFFDAARNNQSLFTKVNEEKVVFF								0.9968	2	478.021	2.72	0.286	465.7	2	0.7579	3.8131	16	1. 2-22, 2. 440-460, 3. 481-501, 4. 503-523, 5. 543-563, 6. 565-585, 7. 591-611, 8. 617-637, 9. 650-670, 10. 704-724, 11. 726-746, 12. 784-804, 13. 810-830, 14. 832-852, 15. 859-879, 16. 895-915	14	Topology=i2-24o441-463i483-502o506-523i544-566o590-612i619-638o653-675i687-706o721-743i787-809o824-846i859-878o893-915i	14	REGION 2-24,439-461,481-503,512-534,551-573,590-612,617-639,645-667,701-723,728-750,787-809,821-843,859-881,892-914	44	#
900	CMC_only	IPI00129070295N	IPI00129070;IPI00775801;IPI00775836;IPI01008218	Q9R1S3-1;Q9R1S3-3;Q9R1S3-2;E9QN65	IPI00129070	Q9R1S3-1	Gene_Symbol=Pign	Isoform 1 of GPI ethanolamine phosphate transferase 1	FPQN#VSAQQYDDEFLK	295N	LTPFVTWGAGIKFPQNVSAQQYDDEFLKEWR								1	2	967.029	5.302	0.473	1823.3	1	-0.6988	6.524	16	1. 2-22, 2. 440-460, 3. 481-501, 4. 503-523, 5. 543-563, 6. 565-585, 7. 591-611, 8. 617-637, 9. 650-670, 10. 704-724, 11. 726-746, 12. 784-804, 13. 810-830, 14. 832-852, 15. 859-879, 16. 895-915	14	Topology=i2-24o441-463i483-502o506-523i544-566o590-612i619-638o653-675i687-706o721-743i787-809o824-846i859-878o893-915i	14	REGION 2-24,439-461,481-503,512-534,551-573,590-612,617-639,645-667,701-723,728-750,787-809,821-843,859-881,892-914	44	#
901	CMC_only	IPI00129158205N	IPI00129158;IPI00221791;IPI00775779;IPI00876489	P97797-1;P97797-2;E0CYM8	IPI00129158	P97797-1	Gene_Symbol=Sirpa	Isoform 1 of Tyrosine-protein phosphatase non-receptor type substrate 1	N#VSYN#ISSTVR	205N	QELHHLETTVNPSGKNVSYNISSTVRVVLNS								1	2	623.666	3.471	0.492	1247.3	1	-0.6719	5.8461	2	1. 11-31, 2. 376-396	1	Topology=o374-396i	2	REGION 10-32,373-395	5	#	#	#												#
902	CMC_only	IPI00129158209N	IPI00129158;IPI00221791;IPI00775779;IPI00876489	P97797-1;P97797-2;E0CYM8	IPI00129158	P97797-1	Gene_Symbol=Sirpa	Isoform 1 of Tyrosine-protein phosphatase non-receptor type substrate 1	N#VSYN#ISSTVR	209N	HLETTVNPSGKNVSYNISSTVRVVLNSMDVH								1	2	623.666	3.471	0.492	1247.3	1	-0.6719	5.8461	2	1. 11-31, 2. 376-396	1	Topology=o374-396i	2	REGION 10-32,373-395	5	#	#	#												#
903	CMC_only	IPI00129158246N	IPI00129158;IPI00221791;IPI00775779;IPI00876489	P97797-1;P97797-2;E0CYM8	IPI00129158	P97797-1	Gene_Symbol=Sirpa	Isoform 1 of Tyrosine-protein phosphatase non-receptor type substrate 1	GIAN#LSNFIR	246N	VAHITLDRSPLRGIANLSNFIRVSPTVKVTQ								0.9977	2	554.634	3.336	0.277	1414.4	1	0.4123	4.2689	2	1. 11-31, 2. 376-396	1	Topology=o374-396i	2	REGION 10-32,373-395	5	#	#	#												#
904	CMC_only	IPI00129158271N	IPI00129158;IPI00221791;IPI00775779;IPI00876489	P97797-1;P97797-2;E0CYM8	IPI00129158	P97797-1	Gene_Symbol=Sirpa	Isoform 1 of Tyrosine-protein phosphatase non-receptor type substrate 1	VTQQSPTSMNQVN#LTCR	271N	TVKVTQQSPTSMNQVNLTCRAERFYPEDLQL								1	2	984.599	6.051	0.634	1816.7	1	-1.5577	8.0634	2	1. 11-31, 2. 376-396	1	Topology=o374-396i	2	REGION 10-32,373-395	5	#	#	#												#
905	CMC_only	IPI00129158293N	IPI00129158;IPI00221791;IPI00775779;IPI00876489	P97797-1;P97797-2;E0CYM8	IPI00129158	P97797-1	Gene_Symbol=Sirpa	Isoform 1 of Tyrosine-protein phosphatase non-receptor type substrate 1	FYPEDLQLIWLEN#GN#VSR	293N	RFYPEDLQLIWLENGNVSRNDTPKNLTKNTD								1	2	1100.71	5.274	0.448	1787.7	1	0.565	6.3266	2	1. 11-31, 2. 376-396	1	Topology=o374-396i	2	REGION 10-32,373-395	5	#	#	#												#
906	CMC_only	IPI00129158312N	IPI00129158;IPI00221791;IPI00775779;IPI00876489	P97797-1;P97797-2;E0CYM8	IPI00129158	P97797-1	Gene_Symbol=Sirpa	Isoform 1 of Tyrosine-protein phosphatase non-receptor type substrate 1	NTDGTYN#YTSLFLVN#SSAHR	312N	NDTPKNLTKNTDGTYNYTSLFLVNSSAHRED								1	2	1134.19	4.711	0.507	1201.4	1	-1.3167	6.4497	2	1. 11-31, 2. 376-396	1	Topology=o374-396i	2	REGION 10-32,373-395	5	#	#	#												#
907	CMC_only	IPI00129158320N	IPI00129158;IPI00221791;IPI00775779;IPI00876489	P97797-1;P97797-2;E0CYM8	IPI00129158	P97797-1	Gene_Symbol=Sirpa	Isoform 1 of Tyrosine-protein phosphatase non-receptor type substrate 1	NTDGTYN#YTSLFLVN#SSAHR	320N	KNTDGTYNYTSLFLVNSSAHREDVVFTCQVK								1	2	1134.19	4.711	0.507	1201.4	1	-1.3167	6.4497	2	1. 11-31, 2. 376-396	1	Topology=o374-396i	2	REGION 10-32,373-395	5	#	#	#												#
908	CMC_only	IPI00129159670N	IPI00129159;IPI00222049;IPI00222052;IPI00222053;IPI00222057;IPI01007735;IPI01007771	P97798-1;P97798-2;P97798-3;E9QK04	IPI00129159	P97798-1	Gene_Symbol=Neo1	Isoform 1 of Neogenin	TLSDVPSAAPQN#LSLEVR	670N	VAVRTLSDVPSAAPQNLSLEVRNSKSIVIHW								0.9509	2	951.051	2.411	0.052	782.3	1	-0.9629	1.2888	2	1. 19-39, 2. 1139-1159	1	Topology=o1136-1158i	2	REGION 19-41,1135-1157	5	#	#	#						#
909	CMC_only	IPI0012922775N	IPI00129227;IPI00136712;IPI00225046;IPI00267253;IPI00720005	O88998-4;O88998-1;O88998-3;A3KGE4	IPI00129227	O88998-4	Gene_Symbol=Olfm1	Isoform 4 of Noelin	VQN#MSQSIEVLDR	75N	DARTKQLRQLLEKVQNMSQSIEVLDRRTQRD								0.9997	2	761.851	2.94	0.302	791.4	1	0.1983	3.79	1	1. 4-24	0	Topology=o	0	0	1						#		#
910	CMC_only	IPI00129304280N	IPI00129304	Q8K4Q8	IPI00129304	Q8K4Q8	Gene_Symbol=Colec12	Collectin-12	ANN#DTLEDMN#SQLSSFTGQMDN#ITTISQANEQSLK	280N	LQTLAANNSALAKANNDTLEDMNSQLSSFTG								1	3	1286.36	4.531	0.399	486.8	1	-0.8659	6.2582	1	1. 40-60	1	Topology=i34-56o	1	REGION 38-60	3	#	#							#					#	#
911	CMC_only	IPI00129304299N	IPI00129304	Q8K4Q8	IPI00129304	Q8K4Q8	Gene_Symbol=Colec12	Collectin-12	ANN#DTLEDMN#SQLSSFTGQMDN#ITTISQANEQSLK	299N	EDMNSQLSSFTGQMDNITTISQANEQSLKDL								1	3	1286.36	4.531	0.399	486.8	1	-0.8659	6.2582	1	1. 40-60	1	Topology=i34-56o	1	REGION 38-60	3	#	#							#					#	#
912	CMC_only	IPI00129304416N	IPI00129304	Q8K4Q8	IPI00129304	Q8K4Q8	Gene_Symbol=Colec12	Collectin-12	SKLDTEVAN#LSVVMEEMK	416N	MQQDMMRSKLDTEVANLSVVMEEMKLVDSKH								1	2	1014.17	4.421	0.482	1686.4	1	-1.1419	6.093	1	1. 40-60	1	Topology=i34-56o	1	REGION 38-60	3	#	#							#					#	#
913	CMC_only	IPI00129388290N	IPI00129388;IPI00454104;IPI00454106;IPI00474285	Q80U72-3;Q80U72-1;Q6P9N3;Q80U72-4;F6RIN9	IPI00129388	Q80U72-3	Gene_Symbol=Scrib	Isoform 3 of Protein scribble homolog	LCEVTEAIGDCEN#LSELILTENLLTALPHSLGK	290N	QNRLCEVTEAIGDCENLSELILTENLLTALP								0.9999	3	1220.05	4.66	0.385	426.3	2	-1.0827	6.0266	0	0	0	Topology=o	0	0	0	#		#												#
914	CMC_only	IPI0012948575N	IPI00129485;IPI00223490;IPI00762704	P08101-1;P08101-3;E9Q415;P08101-2;P97918	IPI00129485	P08101-1	Gene_Symbol=Fcgr2b	low affinity immunoglobulin gamma Fc region receptor II-b isoform 1	EDTVTLTCEGTHNPGN#SSTQWFHN#GR	75N	EDTVTLTCEGTHNPGNSSTQWFHNGRSIRSQ								1	3	985.018	5.114	0.515	1094	1	-1.8237	7.8643	2	1. 20-40, 2. 226-246	1	Topology=o224-246i	3	REGION 1-23,26-48,221-243	6	#	#	#					#	#						#
915	CMC_only	IPI00129526107N	IPI00129526;IPI00554929;IPI00830562;IPI01016123	P08113;Q3UAD6;Q3UBU0;Q8C2R2;Q8CCY5;Q91V38;Q9CW12;P11499;Q71LX8;Q80YC2;Q811H6;D3Z1R1	IPI00129526	P08113;Q3UAD6;Q3UBU0;Q8C2R2;Q8CCY5;Q91V38;Q9CW12	Gene_Symbol=Hsp90b1	Endoplasmin	ELISN#ASDALDK	107N	SLYKNKEIFLRELISNASDALDKIRLISLTD								0.9899	2	640.186	2.595	0.164	743.8	1	-1.1511	2.4925	2	1. 3-23, 2. 709-729	0	Topology=o	1	REGION 1-23	3	#		#	#	#	#
916	CMC_only	IPI00129526217N	IPI00129526;IPI00652998	P08113;Q3UAD6;Q3UBU0;Q8C2R2;Q8CCY5;Q91V38;Q9CW12;Q3TUD6	IPI00129526	P08113;Q3UAD6;Q3UBU0;Q8C2R2;Q8CCY5;Q91V38;Q9CW12	Gene_Symbol=Hsp90b1	Endoplasmin	HNN#DTQHIWESDSNEFSVIADPR	217N	AFLVADKVIVTSKHNNDTQHIWESDSNEFSV								1	3	905.929	6.884	0.554	1200	1	0.1217	9.1331	2	1. 3-23, 2. 709-729	0	Topology=o	1	REGION 1-23	3	#		#	#	#	#
917	CMC_only	IPI00129526445N	IPI00129526;IPI00652998;IPI00830494	P08113;Q3UAD6;Q3UBU0;Q8C2R2;Q8CCY5;Q91V38;Q9CW12;Q3TUD6;F7C312	IPI00129526	P08113;Q3UAD6;Q3UBU0;Q8C2R2;Q8CCY5;Q91V38;Q9CW12	Gene_Symbol=Hsp90b1	Endoplasmin	GVVDSDDLPLN#VSR	445N	LNFVKGVVDSDDLPLNVSRETLQQHKLLKVI								0.9971	2	745.303	3.223	0.118	1068.9	1	0.2749	2.6317	2	1. 3-23, 2. 709-729	0	Topology=o	1	REGION 1-23	3	#		#	#	#	#
918	CMC_only	IPI00129529391N	IPI00129529;IPI00975066	Q9Z160;A2A6N7;Q3TAY0;Q3TYM3;Q3U7X8;F6ZJ01;Q3TR89;Q3TWY6;Q5DTY3	IPI00129529	Q9Z160;A2A6N7;Q3TAY0;Q3TYM3;Q3U7X8	Gene_Symbol=Cog1	Conserved oligomeric Golgi complex subunit 1	DAIWDLLSN#ESASHSWEVVCQR	391N	KGLAGIRDAIWDLLSNESASHSWEVVCQRLL								0.9711	2	1303.9	2.118	0.221	82.2	11	-1.0041	1.6939	1	1. 681-701	0	Topology=o	0	0	1	#						#								#
919	CMC_only	IPI00129594198N	IPI00129594;IPI00788307;IPI00896745	Q18PI6-1;E9Q9E8;Q18PI6-3;B2RU38;B7ZMQ1	IPI00129594	Q18PI6-1	Gene_Symbol=Cd84	Isoform 1 of SLAM family member 5	LTYTCTAQNPVSN#SSDSVTVQQPCTDTPSFHPR	198N	DQKLTYTCTAQNPVSNSSDSVTVQQPCTDTP								0.981	3	1234.32	3.186	0.156	453.4	1	0.29	2.6498	1	1. 222-242	1	Topology=o220-242i	1	REGION 222-243	3	#	#	#						#
920	CMC_only	IPI001298311164N	IPI00129831	O88307;Q3U2X9;Q3UV32;Q8C2R1;Q8CE39	IPI00129831	O88307;Q3U2X9;Q3UV32;Q8C2R1;Q8CE39	Gene_Symbol=Sorl1	Sortilin-related receptor	SDEFN#CSSGMCIR	1164N	DESHCEMHQCRSDEFNCSSGMCIRSSWVCDG								1	2	783.857	3.655	0.478	1658	1	0.3053	5.6991	2	1. 11-31, 2. 2141-2161	2	Topology=i12-31o2137-2159i	2	REGION 12-34,2138-2160	6	#	#						#	#						#
921	CMC_only	IPI001298312070N	IPI00129831	O88307;Q3U2X9;Q3UV32;Q8C2R1;Q8CE39	IPI00129831	O88307;Q3U2X9;Q3UV32;Q8C2R1;Q8CE39	Gene_Symbol=Sorl1	Sortilin-related receptor	GYEIHMSDSAVN#LTAYLGN#TTDNFFK	2070N	NETRGYEIHMSDSAVNLTAYLGNTTDNFFKV								0.9967	2	1458.57	2.237	0.34	236.9	1	-1.5678	3.1913	2	1. 11-31, 2. 2141-2161	2	Topology=i12-31o2137-2159i	2	REGION 12-34,2138-2160	6	#	#						#	#						#
922	CMC_only	IPI001298312077N	IPI00129831	O88307;Q3U2X9;Q3UV32;Q8C2R1;Q8CE39	IPI00129831	O88307;Q3U2X9;Q3UV32;Q8C2R1;Q8CE39	Gene_Symbol=Sorl1	Sortilin-related receptor	GYEIHMSDSAVN#LTAYLGN#TTDNFFK	2077N	IHMSDSAVNLTAYLGNTTDNFFKVSNLKMGH								0.9967	2	1458.57	2.237	0.34	236.9	1	-1.5678	3.1913	2	1. 11-31, 2. 2141-2161	2	Topology=i12-31o2137-2159i	2	REGION 12-34,2138-2160	6	#	#						#	#						#
923	CMC_only	IPI001298312093N	IPI00129831	O88307;Q3U2X9;Q3UV32;Q8C2R1;Q8CE39	IPI00129831	O88307;Q3U2X9;Q3UV32;Q8C2R1;Q8CE39	Gene_Symbol=Sorl1	Sortilin-related receptor	MGHN#YTFTVQAR	2093N	TTDNFFKVSNLKMGHNYTFTVQARCLFGSQI								0.9942	2	714.797	2.76	0.195	693.7	1	0.0667	2.8997	2	1. 11-31, 2. 2141-2161	2	Topology=i12-31o2137-2159i	2	REGION 12-34,2138-2160	6	#	#						#	#						#
924	CMC_only	IPI0012990587N	IPI00129905;IPI00988818	O88324;Q3T9H6	IPI00129905	O88324	Gene_Symbol=Cd83	CD83 antigen	AYSLTIQN#TTICSSGTYR	87N	SFEAPRRRAYSLTIQNTTICSSGTYRCALQE								1	2	1020.62	3.793	0.517	767.6	1	0.0244	5.9302	2	1. 5-25, 2. 134-154	1	Topology=o137-159i	2	REGION 2-24,134-156	5	#	#	#
925	CMC_only	IPI0012991519N	IPI00129915;IPI00880388;IPI00880544;IPI00880749	O35379;A5D6P3;Q8BRD0;Q8C7V6;E9Q1I5;Q3UDM1;D3YZY1	IPI00129915	O35379;A5D6P3;Q8BRD0;Q8C7V6	Gene_Symbol=Abcc1	Multidrug resistance-associated protein 1	SFCSADGSDPLWDWN#VTWHTSNPDFTK	19N	RSFCSADGSDPLWDWNVTWHTSNPDFTKCFQ								1	3	1059.12	3.829	0.409	1087.3	1	-1.0377	5.9543	18	1. 37-57, 2. 74-94, 3. 106-126, 4. 133-153, 5. 174-194, 6. 213-233, 7. 315-335, 8. 365-385, 9. 444-464, 10. 466-486, 11. 550-570, 12. 577-597, 13. 960-980, 14. 1013-1033, 15. 1087-1107, 16. 1111-1131, 17. 1196-1216, 18. 1221-1241	16	Topology=o38-57i77-94o104-126i139-161o176-198i322-344o364-386i438-460o464-486i550-572o592-614i965-987o1019-1041i1094-1116o1195-1217i1222-1244o	16	REGION 36-57,74-96,102-124,134-154,173-195,367-389,439-461,466-487,548-570,585-607,964-986,1016-1038,1082-1104,1113-1135,1194-1216,1224-1246	50	#	#	#							#		#			#
926	CMC_only	IPI0013011835N	IPI00130118	P61027;Q3U621;Q4FJL0	IPI00130118	P61027;Q3U621;Q4FJL0	Gene_Symbol=Rab10	Ras-related protein Rab-10	FSDDAFN#TTFISTIGIDFK	35N	VGKTCVLFRFSDDAFNTTFISTIGIDFKIKT								0.9957	2	1072.16	2.587	0.189	451.9	1	-0.8495	2.4839	0	0	0	Topology=o	0	0	0	#		#				#								#
927	CMC_only	IPI00130186360N	IPI00130186	Q9Z1G3;Q3TG21;Q9D9Z4	IPI00130186	Q9Z1G3;Q3TG21;Q9D9Z4	Gene_Symbol=Atp6v1c1	V-type proton ATPase subunit C 1	HLDSSAAAIIDAPMDIPGLN#LSQQEYYPYVYYK	360N	SAAAIIDAPMDIPGLNLSQQEYYPYVYYKID								0.9989	3	1251.06	4.136	0.363	814.4	1	-1.3423	5.627	0	0	0	Topology=o	0	0	0	#		#		#					#		#			#
928	CMC_only	IPI00130276122N	IPI00130276;IPI00987384	Q9Z1M7;D9IG22;Q059X9	IPI00130276	Q9Z1M7;D9IG22;Q059X9	Gene_Symbol=Large	Glycosyltransferase-like protein LARGE1	AGIVAGN#SSECGQQPAVEK	122N	GTGDSENLRAGIVAGNSSECGQQPAVEKCET								1	2	953.53	5.931	0.553	1723.4	1	-0.9597	7.4159	3	1. 11-31, 2. 288-308, 3. 611-631	1	Topology=i12-34o	1	REGION 12-34	5	#	#					#
929	CMC_only	IPI00130276148N	IPI00130276;IPI00987384	Q9Z1M7;D9IG22;Q059X9	IPI00130276	Q9Z1M7;D9IG22;Q059X9	Gene_Symbol=Large	Glycosyltransferase-like protein LARGE1	CETIHVAIVCAGYN#ASR	148N	EKCETIHVAIVCAGYNASRDVVTLVKSVLFH								0.9348	2	963.087	2.507	0.036	524.8	1	0.0258	1.2785	3	1. 11-31, 2. 288-308, 3. 611-631	1	Topology=i12-34o	1	REGION 12-34	5	#	#					#
930	CMC_only	IPI0013032578N	IPI00130325;IPI01027342	Q9Z1P8;Q3UYS5;Q8CEZ7	IPI00130325	Q9Z1P8;Q3UYS5;Q8CEZ7	Gene_Symbol=Angptl4	Angiopoietin-related protein 4	RMAACGN#ACQGPK	78N	RGQLGALERRMAACGNACQGPKGKDAPFKDS								0.9528	2	720.823	2.671	0.339	301.4	1	-0.186	3.7868	1	1. 3-23	0	Topology=o	0	0	1								#
931	CMC_only	IPI0013047428N	IPI00130474;IPI00969822;IPI00969874;IPI00969947;IPI00970016;IPI00970781	Q91YT8;E0CX44;E0CX31	IPI00130474	Q91YT8	Gene_Symbol=Tmem63a	Transmembrane protein 63A	LGLGERPN#DSYCYNSAK	28N	KAVFVRERLGLGERPNDSYCYNSAKNSTVLQ								0.9999	2	974.549	3.602	0.389	653.4	1	0.4217	4.8523	11	1. 51-71, 2. 145-165, 3. 191-211, 4. 417-437, 5. 468-488, 6. 505-525, 7. 554-574, 8. 601-621, 9. 623-643, 10. 669-689, 11. 696-716	11	Topology=o49-71i145-167o191-213i421-442o462-484i505-527o558-580i601-623o627-644i665-687o697-719i	10	REGION 46-68,144-166,190-212,421-443,465-487,505-527,561-583,613-635,665-687,697-719	32	#	#
932	CMC_only	IPI00130573171N	IPI00130573	O89001	IPI00130573	O89001	Gene_Symbol=Cpd	Carboxypeptidase D	LLN#TTDVYLLPSLNPDGFER	171N	ASGYRRGDPRLVRLLNTTDVYLLPSLNPDGF								1	2	1141.27	3.17	0.45	620.4	1	-1.262	4.9493	2	1. 16-36, 2. 1303-1323	1	Topology=o1297-1319i	2	REGION 17-39,1300-1322	5	#	#					#						#	#
933	CMC_only	IPI00130573625N	IPI00130573	O89001	IPI00130573	O89001	Gene_Symbol=Cpd	Carboxypeptidase D	N#NSNNFDLNR	625N	YEKSQEGDSISVVGRNNSNNFDLNRNFPDQF								0.9999	2	606.109	2.717	0.362	503.8	1	1.0214	4.2537	2	1. 16-36, 2. 1303-1323	1	Topology=o1297-1319i	2	REGION 17-39,1300-1322	5	#	#					#						#	#
934	CMC_only	IPI00130573866N	IPI00130573	O89001	IPI00130573	O89001	Gene_Symbol=Cpd	Carboxypeptidase D	SEGAVQVN#FTLVR	866N	VTKNVTVRSEGAVQVNFTLVRSSADANNESK								0.9999	2	712.296	3.377	0.371	1610.6	1	-0.6115	4.6904	2	1. 16-36, 2. 1303-1323	1	Topology=o1297-1319i	2	REGION 17-39,1300-1322	5	#	#					#						#	#
935	CMC_only	IPI00130573952N	IPI00130573	O89001	IPI00130573	O89001	Gene_Symbol=Cpd	Carboxypeptidase D	GLVMNYPHITN#LTTLGQSVEYR	952N	SEFLRGLVMNYPHITNLTTLGQSVEYRHIWS								1	3	837.618	3.857	0.424	753.8	1	-0.8632	6.2432	2	1. 16-36, 2. 1303-1323	1	Topology=o1297-1319i	2	REGION 17-39,1300-1322	5	#	#					#						#	#
936	CMC_only	IPI00130624234N	IPI00130624	O35405;Q9CW68	IPI00130624	O35405;Q9CW68	Gene_Symbol=Pld3	Phospholipase D3	ELGVVMYN#CSCLAR	234N	WRSLTQVKELGVVMYNCSCLARDLTKIFEAY								0.9907	2	846.483	2.531	0.268	201.4	28	-1.0655	2.3916	1	1. 38-58	1	Topology=i38-60o	1	REGION 37-59	3	#	#				#
937	CMC_only	IPI0013062793N	IPI00130627	O89017;A2RTI3;Q3UE99	IPI00130627	O89017;A2RTI3;Q3UE99	Gene_Symbol=Lgmn	Legumain	NGIPDEQIIVMMYDDIANSEEN#PTPGVVINRPN#GTDVYK	93N	NSEENPTPGVVINRPNGTDVYKGVLKDYTGE								1	3	1442.92	3.967	0.4	441.4	2	-1.0752	5.797	1	1. 2-22	0	Topology=o	1	REGION 2-23	2													#
938	CMC_only	IPI00130661221N	IPI00130661	O89023;Q3TDY6;Q3U2Z6;Q8BNF3	IPI00130661	O89023;Q3TDY6;Q3U2Z6;Q8BNF3	Gene_Symbol=Tpp1	Tripeptidyl-peptidase 1	DVGSGTTN#NSQACAQFLEQYFHN#SDLTEFMR	221N	QRYNLTAKDVGSGTTNNSQACAQFLEQYFHN								0.9935	3	1192.6	3.44	0.179	415.1	2	0.9727	2.9552	1	1. 2-22	0	Topology=o	0	0	1					#								#	#
939	CMC_only	IPI00130758170N	IPI00130758	O89051;Q3TVJ0;Q3UCT9;Q9CVA8;Q9D1Q3;Q9JME4	IPI00130758	O89051;Q3TVJ0;Q3UCT9;Q9CVA8;Q9D1Q3;Q9JME4	Gene_Symbol=Itm2b	Integral membrane protein 2B	CYVIPLN#TSIVMPPK	170N	AYLDLNLDKCYVIPLNTSIVMPPKNLLELLI								0.9973	2	868.564	2.69	0.351	213.1	5	-0.3075	3.4557	1	1. 51-71	1	Topology=i52-74o	1	REGION 53-75	3	#	#	#				#
940	CMC_only	IPI00130792607N	IPI00130792;IPI01027058;IPI01027336	O35451;Q3UJ07;Q3TXP5	IPI00130792	O35451;Q3UJ07	Gene_Symbol=Atf6b	Cyclic AMP-dependent transcription factor ATF-6 beta	DHLLLPAISHN#K	607N	VSFRRDHLLLPAISHNKTSRPKMSLVMPAMA								1	3	454.525	3.634	0.404	690.2	1	0.1963	6.4226	1	1. 394-414	0	Topology=o	1	REGION 394-414	2	#	#				#
941	CMC_only	IPI00130792624N	IPI00130792;IPI01027058;IPI01027336	O35451;Q3UJ07;Q3TXP5	IPI00130792	O35451;Q3UJ07	Gene_Symbol=Atf6b	Cyclic AMP-dependent transcription factor ATF-6 beta	MSLVMPAMAPN#ETVSGR	624N	TSRPKMSLVMPAMAPNETVSGRGPPGDYEEM								1	2	898.067	3.442	0.455	477.2	1	-1.2739	5.211	1	1. 394-414	0	Topology=o	1	REGION 394-414	2	#	#				#
942	CMC_only	IPI00130792673N	IPI00130792;IPI01027058;IPI01027336	O35451;Q3UJ07;Q3TXP5	IPI00130792	O35451;Q3UJ07	Gene_Symbol=Atf6b	Cyclic AMP-dependent transcription factor ATF-6 beta	KQPSPSPGN#TTGGPLPGSAASPAHQASQPLYLNHP	673N	TVPPSLRKQPSPSPGNTTGGPLPGSAASPAH								1	3	1156.25	5.914	0.482	665.9	1	0.1659	7.8523	1	1. 394-414	0	Topology=o	1	REGION 394-414	2	#	#				#
943	CMC_only	IPI00131143268N	IPI00131143;IPI00224252	Q9Z2G6-1;Q3TT70;Q5DTL8;Q9Z2G6-2;Q6GTY4;Q6PFR3;Q80YC0	IPI00131143	Q9Z2G6-1;Q3TT70;Q5DTL8	Gene_Symbol=Sel1l	Isoform 1 of Protein sel-1 homolog 1	GQTGLGFLYASGLGVN#SSQAK	268N	GQTGLGFLYASGLGVNSSQAKALVYYTFGAL								0.9999	2	1030.13	4.094	0.371	357.5	1	-0.1805	5.0707	4	1. 5-25, 2. 275-295, 3. 697-717, 4. 737-757	0	Topology=o	3	REGION 6-22,697-719,737-758	7	#	#				#
944	CMC_only	IPI0013119521N	IPI00131195	Q9Z2J6;Q54A00	IPI00131195	Q9Z2J6;Q54A00	Gene_Symbol=Gpr44	Putative G-protein coupled receptor 44	PLCPLLEEMVQLPN#HSN#SSLR	21N	LKPLCPLLEEMVQLPNHSNSSLRYIDHVSVL								0.9437	2	1229.39	2.943	0.344	125.5	23	1.8923	3.3466	7	1. 40-60, 2. 72-92, 3. 110-130, 4. 148-168, 5. 210-230, 6. 241-261, 7. 285-305	7	Topology=o35-57i70-92o107-126i146-168o211-230i243-265o285-307i	7	REGION 33-55,71-93,111-133,144-166,207-229,239-261,285-307	21	#	#	#						#		#
945	CMC_only	IPI0013119524N	IPI00131195	Q9Z2J6;Q54A00	IPI00131195	Q9Z2J6;Q54A00	Gene_Symbol=Gpr44	Putative G-protein coupled receptor 44	PLCPLLEEMVQLPN#HSN#SSLR	24N	LCPLLEEMVQLPNHSNSSLRYIDHVSVLLHG								0.9437	2	1229.39	2.943	0.344	125.5	23	1.8923	3.3466	7	1. 40-60, 2. 72-92, 3. 110-130, 4. 148-168, 5. 210-230, 6. 241-261, 7. 285-305	7	Topology=o35-57i70-92o107-126i146-168o211-230i243-265o285-307i	7	REGION 33-55,71-93,111-133,144-166,207-229,239-261,285-307	21	#	#	#						#		#
946	CMC_only	IPI00131730492N	IPI00131730	Q9QUK6;Q3U4D4;Q8K2T5	IPI00131730	Q9QUK6;Q3U4D4;Q8K2T5	Gene_Symbol=Tlr4	Toll-like receptor 4	DNTLSNVFAN#TTNLTFLDLSK	492N	AGNSFKDNTLSNVFANTTNLTFLDLSKCQLE								1	2	1166.77	3.153	0.44	420.1	1	-0.8442	4.8615	3	1. 5-25, 2. 625-645, 3. 647-667	1	Topology=o636-658i	3	REGION 11-33,633-655,702-724	7	#	#	#						#		#
947	CMC_only	IPI00131730495N	IPI00131730	Q9QUK6;Q3U4D4;Q8K2T5	IPI00131730	Q9QUK6;Q3U4D4;Q8K2T5	Gene_Symbol=Tlr4	Toll-like receptor 4	DNTLSNVFAN#TTN#LTFLDLSK	495N	SFKDNTLSNVFANTTNLTFLDLSKCQLEQIS								0.9954	2	1168.27	2.581	0.241	190.6	9	-1.0124	2.4208	3	1. 5-25, 2. 625-645, 3. 647-667	1	Topology=o636-658i	3	REGION 11-33,633-655,702-724	7	#	#	#						#		#
948	CMC_only	IPI0013173075N	IPI00131730;IPI00649472	Q9QUK6;Q3U4D4;Q8K2T5	IPI00131730	Q9QUK6;Q3U4D4;Q8K2T5	Gene_Symbol=Tlr4	Toll-like receptor 4	SYSFSN#FSELQWLDLSR	75N	LSFNPLKILKSYSFSNFSELQWLDLSRCEIE								1	2	1042.12	3.71	0.385	715.6	1	-0.2374	4.9038	3	1. 5-25, 2. 625-645, 3. 647-667	1	Topology=o636-658i	3	REGION 11-33,633-655,702-724	7	#	#	#						#		#
949	CMC_only	IPI00131811211N	IPI00131811;IPI00885240	Q11204;Q3UY67;Q8BSA0;Q8BSE9;Q91WH6;D3Z3V2	IPI00131811	Q11204;Q3UY67;Q8BSA0;Q8BSE9;Q91WH6	Gene_Symbol=St3gal2	CMP-N-acetylneuraminate-beta-galactosamide-alpha-2,3-sialyltransferase 2	NLPAN#VSFVLVPFK	211N	THHFMYPESAKNLPANVSFVLVPFKALDLMW								0.9641	2	774.923	2.645	0.257	306.9	29	-0.0653	2.427	3	1. 7-27, 2. 221-241, 3. 274-294	1	Topology=i7-29o	1	REGION 5-27	5	#	#					#	#
950	CMC_only	IPI00131881552N	IPI00131881	O35598	IPI00131881	O35598	Gene_Symbol=Adam10	Disintegrin and metalloproteinase domain-containing protein 10	EGICN#GFTALCPASDPKPN#FTDCNR	552N	CNGFTALCPASDPKPNFTDCNRHTQVCINGQ								1	3	950.372	5.223	0.478	749.1	1	-1.7465	7.4998	2	1. 2-22, 2. 671-691	1	Topology=o675-697i	2	REGION 1-23,680-702	5	#	#	#		#		#						#	#	#
951	CMC_only	IPI00132279141N	IPI00132279;IPI00652104;IPI00882067	Q64277;Q3TPZ1;D3Z579	IPI00132279	Q64277	Gene_Symbol=Bst1	ADP-ribosyl cyclase 2	QEN#ASGLDYQSCPTSEDCENNAVDSYWK	141N	LYGKVGDFLSWCRQENASGLDYQSCPTSEDC								1	3	1091.45	4.476	0.427	901.7	1	0.0878	6.5434	2	1. 5-25, 2. 287-307	1	Topology=i7-29o	2	REGION 4-25,289-310	5	#		#
952	CMC_only	IPI0013227959N	IPI00132279	Q64277	IPI00132279	Q64277	Gene_Symbol=Bst1	ADP-ribosyl cyclase 2	N#CTAIWEAFK	59N	GRCAEYTTLLSLGNKNCTAIWEAFKGVLDKD								0.9995	2	622.204	2.557	0.471	1044.5	1	0.3915	4.8628	2	1. 5-25, 2. 287-307	1	Topology=i7-29o	2	REGION 4-25,289-310	5	#		#
953	CMC_only	IPI00132286270N	IPI00132286;IPI00828582;IPI00894972	P24063;B7ZN90;B7ZN91;E9PUU3;E9Q5M7;Q3T9N8;Q3TB85;Q3U159;Q9WTV4;B7ZN92;E9QNL8;Q9R200;D3Z627	IPI00132286	P24063;B7ZN90;B7ZN91;E9PUU3;E9Q5M7;Q3T9N8;Q3TB85;Q3U159;Q9WTV4	Gene_Symbol=Itgal	Integrin alpha-L	GN#ISAAHDITR	270N	KVLVIITDGEASDKGNISAAHDITRYIIGIG								0.9576	2	579.621	2.063	0.118	532.3	1	-0.102	1.5442	2	1. 3-23, 2. 1088-1108	1	Topology=o1086-1108i	2	REGION 3-25,1088-1110	5	#	#	#						#
954	CMC_only	IPI00132286696N	IPI00132286;IPI00654389;IPI00828582;IPI00894886;IPI00894972	P24063;B7ZN90;B7ZN91;E9PUU3;E9Q5M7;Q3T9N8;Q3TB85;Q3U159;Q9WTV4;E9PVW3;Q3URE4;B7ZN92;E9QNL8;Q9R200	IPI00132286	P24063;B7ZN90;B7ZN91;E9PUU3;E9Q5M7;Q3T9N8;Q3TB85;Q3U159;Q9WTV4	Gene_Symbol=Itgal	Integrin alpha-L	GLFPDGSHELSGN#TSITPDK	696N	RSRGLFPDGSHELSGNTSITPDKSCLDFHFH								1	2	1038.6	3.925	0.458	1177.5	1	0.1184	5.592	2	1. 3-23, 2. 1088-1108	1	Topology=o1086-1108i	2	REGION 3-25,1088-1110	5	#	#	#						#
[truncated: 496 more rows]
[truncated: 8 more columns]
