# Supplementary material for: Characterization of the membrane proteome and N-glycoproteome in BV-2 mouse microglia by liquid chromatography-tandem mass spectrometry
Source: BMC Genomics. 2014 Feb 4;15:95. doi: 10.1186/1471-2164-15-95 (PMC3938046; doi:10.1186/1471-2164-15-95)
Supplement: Additional file 8: Table S9 — PANTHER molecular function analysis. Table S10. KEGG pathway analysis. Table S11. PANTHER pathway analysis. [file 1471-2164-15-95-S8.xlsx]

## Sheet: Supplementary table S9
Table S9. PANTHER molecular function analysis. Three groups of the proteome—crude membrane proteome, TMD-containing proteome, and N-glycoproteome—were subjected to PANTHER molecular function analysis. Information on molecular function terms and enrichment statistics is provided.
Input	Category	Term	Count	%	PValue	"-LOG10(pvalue)"	Genes	List Total	Pop Hits	Pop Total	Fold Enrichment	Bonferroni	Benjamini	FDR
1. Crude membrane proteome	PANTHER_MF_ALL	MF00042:Nucleic acid binding	940	16.9339	2.45557e-28	27.6098	IPI00224152, IPI00117264, IPI00225912, IPI00116284, IPI00123651, IPI00120529, IPI00137736, IPI00225915, IPI00170008, IPI00911151, IPI00403353, IPI00403352, IPI00225719, IPI00131357, IPI00130227, IPI00170208, IPI00121270, IPI00330591, IPI00111877, IPI00608012, IPI00225318, IPI00875584, IPI00330585, IPI00122521, IPI00134188, IPI00944009, IPI00323575, IPI00381244, IPI00137338, IPI00461832, IPI001371…	4004	2611	14744	1.32569	5.91793e-26	5.91793e-26	3.17162e-25
1. Crude membrane proteome	PANTHER_MF_ALL	MF00093:Select regulatory molecule	388	6.98973	5.3079e-08	7.27508	IPI00120790, IPI00816904, IPI00387377, IPI00944001, IPI00169475, IPI00468418, IPI00137731, IPI00137227, IPI00309089, IPI00125832, IPI00123186, IPI00137424, IPI00116340, IPI00117657, IPI00130621, IPI00228009, IPI00222035, IPI00330476, IPI00111209, IPI00752500, IPI00274516, IPI00357712, IPI00816914, IPI00111207, IPI00330176, IPI00109434, IPI00322794, IPI00403336, IPI00187271, IPI00928152, IPI002304…	4004	1136	14744	1.25769	1.2792e-05	4.92002e-07	6.85569e-05
1. Crude membrane proteome	PANTHER_MF_ALL	MF00131:Transferase	337	6.07098	3.71248e-14	13.4303	IPI00162949, IPI00330705, IPI00114416, IPI00874858, IPI00462482, IPI00132481, IPI00226430, IPI00830280, IPI00461438, IPI00468039, IPI00758378, IPI00330094, IPI00187402, IPI00120942, IPI00877214, IPI00387384, IPI00653330, IPI00228810, IPI00133314, IPI00117705, IPI00125950, IPI00117252, IPI00653929, IPI00311260, IPI00406371, IPI00170208, IPI00112856, IPI00113992, IPI00154047, IPI00137725, IPI001221…	4004	873	14744	1.42147	8.93663e-12	6.38378e-13	4.7895e-11
1. Crude membrane proteome	PANTHER_MF_ALL	MF00082:Transporter	275	4.95406	1.91483e-17	16.7179	IPI00129395, IPI00411056, IPI00396671, IPI00122659, IPI00330966, IPI00227534, IPI00828225, IPI00464114, IPI00311654, IPI00331199, IPI00464115, IPI00468418, IPI00137731, IPI00124221, IPI00130626, IPI00129535, IPI00881959, IPI00622815, IPI00467384, IPI00466422, IPI00123644, IPI00127069, IPI00229548, IPI00752501, IPI00828358, IPI00153807, IPI00831207, IPI00135975, IPI00317074, IPI00672663, IPI005568…	4004	652	14744	1.55312	4.61474e-15	5.12749e-16	2.4732e-14
1. Crude membrane proteome	PANTHER_MF_ALL	MF00123:Oxidoreductase	261	4.70186	6.10276e-14	13.2145	IPI00123278, IPI00318614, IPI00119219, IPI00111218, IPI00114416, IPI00114209, IPI00315127, IPI00230715, IPI00222809, IPI00344004, IPI00128285, IPI00221569, IPI00123510, IPI00849712, IPI00269265, IPI00874456, IPI00134961, IPI00121276, IPI00877214, IPI00928416, IPI00114910, IPI00130322, IPI00331332, IPI00607918, IPI00154047, IPI00117910, IPI00116154, IPI00555059, IPI00169472, IPI00894588, IPI003304…	4004	643	14744	1.49469	1.4716e-11	9.81104e-13	7.88702e-11
1. Crude membrane proteome	PANTHER_MF_ALL	MF00141:Hydrolase	259	4.66583	1.41356e-08	7.84969	IPI00411056, IPI00123518, IPI00406662, IPI00407222, IPI00224294, IPI00127050, IPI00311654, IPI00830528, IPI00307966, IPI00130624, IPI00411148, IPI00117657, IPI00411147, IPI00187405, IPI00130328, IPI00169752, IPI00464317, IPI00656325, IPI00109142, IPI00875198, IPI00124428, IPI00107952, IPI00130227, IPI00466422, IPI00653929, IPI00395222, IPI00117842, IPI00403336, IPI00129265, IPI00153702, IPI001285…	4004	706	14744	1.35088	3.40666e-06	1.48116e-07	1.82575e-05
1. Crude membrane proteome	PANTHER_MF_ALL	MF00091:Cytoskeletal protein	250	4.50369	2.24747e-05	4.64831	IPI00137331, IPI00314748, IPI00380895, IPI00280961, IPI00221562, IPI00124111, IPI00663627, IPI00762919, IPI00108569, IPI00875717, IPI00121558, IPI00659447, IPI00309089, IPI00117657, IPI00405665, IPI00123181, IPI00338039, IPI00421137, IPI00227140, IPI00230476, IPI00261638, IPI00278134, IPI00344307, IPI00756998, IPI00136382, IPI00828355, IPI00403336, IPI00117352, IPI00621301, IPI00474883, IPI001314…	4004	735	14744	1.25249	0.00540181	0.000128955	0.0290244
1. Crude membrane proteome	PANTHER_MF_ALL	MF00107:Kinase	232	4.17943	2.34523e-05	4.62981	IPI00453603, IPI00124326, IPI00224993, IPI00115094, IPI00463136, IPI00118101, IPI00131459, IPI00678029, IPI00403352, IPI00458024, IPI00353560, IPI00121277, IPI00114613, IPI00114332, IPI00116668, IPI00114333, IPI00555060, IPI00112856, IPI00108003, IPI00776048, IPI00320687, IPI00117846, IPI00227043, IPI00944008, IPI00309224, IPI00556772, IPI00621806, IPI00312116, IPI00320690, IPI00273851, IPI005568…	4004	676	14744	1.26375	0.00563613	0.000131435	0.0302868
1. Crude membrane proteome	PANTHER_MF_ALL	MF00108:Protein kinase	174	3.13457	0.00278319	2.55546	IPI00453603, IPI00124326, IPI00115094, IPI00463136, IPI00118101, IPI00678029, IPI00403352, IPI00458024, IPI00353560, IPI00114613, IPI00114332, IPI00116668, IPI00114333, IPI00112856, IPI00108003, IPI00227043, IPI00117846, IPI00320687, IPI00944008, IPI00621806, IPI00556772, IPI00312116, IPI00320690, IPI00273851, IPI00556823, IPI00458612, IPI00124695, IPI00400044, IPI00125319, IPI00225049, IPI008563…	4004	531	14744	1.20664	0.489153	0.0109508	3.53576
1. Crude membrane proteome	PANTHER_MF_ALL	MF00267:Membrane traffic protein	167	3.00847	1.33396e-20	19.8749	IPI00874364, IPI00129399, IPI00928004, IPI00129959, IPI00109447, IPI00115097, IPI00313275, IPI00828225, IPI00466570, IPI00125832, IPI00132475, IPI00133317, IPI00420185, IPI00346965, IPI00785417, IPI00122397, IPI00130225, IPI00330477, IPI00856581, IPI00132206, IPI00624098, IPI00110096, IPI00329942, IPI00749705, IPI00118372, IPI00830356, IPI00387189, IPI00621076, IPI00130081, IPI00311387, IPI002240…	4004	325	14744	1.89214	3.21485e-18	1.07162e-18	1.72295e-17
1. Crude membrane proteome	PANTHER_MF_ALL	MF00075:Ribosomal protein	158	2.84633	1.66371e-09	8.77892	IPI00848436, IPI00222546, IPI00318725, IPI00137736, IPI00222547, IPI00111211, IPI00108194, IPI00132578, IPI00132700, IPI00308706, IPI00828825, IPI00162942, IPI00131357, IPI00222550, IPI00626366, IPI00113377, IPI00466822, IPI00466820, IPI00225318, IPI00875584, IPI00225066, IPI00340036, IPI00284934, IPI00463049, IPI00271726, IPI00895479, IPI00762542, IPI00849927, IPI00857345, IPI00133594, IPI001319…	4004	382	14744	1.52305	4.00955e-07	1.90931e-08	2.14885e-06
1. Crude membrane proteome	PANTHER_MF_ALL	MF00170:Ligase	150	2.70222	1.71333e-05	4.76616	IPI00453819, IPI00230612, IPI00123590, IPI00135969, IPI00857226, IPI00222351, IPI00114416, IPI00123390, IPI00112549, IPI00137228, IPI00114710, IPI00116718, IPI00129105, IPI00322828, IPI00623570, IPI00877214, IPI00123313, IPI00402913, IPI00848443, IPI00153808, IPI00311591, IPI00154047, IPI00340505, IPI00309574, IPI00608114, IPI00320878, IPI00126248, IPI00351315, IPI00225201, IPI00112716, IPI008959…	4004	408	14744	1.35379	0.00412066	0.000100706	0.0221272
1. Crude membrane proteome	PANTHER_MF_ALL	MF00202:Other miscellaneous function protein	146	2.63016	0.000401552	3.39626	IPI00137331, IPI00128425, IPI00648579, IPI00124225, IPI00875695, IPI00222742, IPI00755941, IPI00133384, IPI00399972, IPI00124223, IPI00421036, IPI00222203, IPI00465585, IPI00123281, IPI00471120, IPI00122398, IPI00116713, IPI00849325, IPI00856581, IPI00126759, IPI00165716, IPI00225459, IPI00469218, IPI00313307, IPI00122126, IPI00756998, IPI00320315, IPI00407517, IPI00137725, IPI00125222, IPI003115…	4004	419	14744	1.2831	0.0922564	0.00193399	0.517405
1. Crude membrane proteome	PANTHER_MF_ALL	MF00100:G-protein modulator	139	2.50405	9.46858e-07	6.02372	IPI00136897, IPI00816904, IPI00798483, IPI00943376, IPI00330606, IPI00655136, IPI00227356, IPI00125832, IPI00379682, IPI00321860, IPI00750832, IPI00420868, IPI00420185, IPI00321942, IPI00387227, IPI00130621, IPI00228009, IPI00320905, IPI00653529, IPI00222035, IPI00649334, IPI00406596, IPI00330476, IPI00752500, IPI00283327, IPI00816914, IPI00464194, IPI00377288, IPI00330176, IPI00109434, IPI003490…	4004	356	14744	1.43776	0.000228167	7.36104e-06	0.00122296
1. Crude membrane proteome	PANTHER_MF_ALL	MF00097:G-protein	135	2.43199	6.28549e-16	15.2017	IPI00749677, IPI00457611, IPI00387377, IPI00459353, IPI00345834, IPI00169475, IPI00875717, IPI00124610, IPI00228766, IPI00137227, IPI00309089, IPI00123186, IPI00221616, IPI00117657, IPI00221613, IPI00272230, IPI00221615, IPI00119695, IPI00775863, IPI00120716, IPI00458393, IPI00111209, IPI00469219, IPI00357712, IPI00228617, IPI00228618, IPI00761677, IPI00225294, IPI00338388, IPI00322794, IPI004033…	4004	267	14744	1.86185	1.60538e-13	1.33227e-14	8.54872e-13
1. Crude membrane proteome	PANTHER_MF_ALL	MF00086:Other transporter	132	2.37795	1.02725e-06	5.98832	IPI00124096, IPI00124097, IPI00470963, IPI00407125, IPI00411056, IPI00626537, IPI00122659, IPI00380814, IPI00464114, IPI00331199, IPI00464115, IPI00137731, IPI00468418, IPI00221417, IPI00654163, IPI00453577, IPI00129535, IPI00169541, IPI00881959, IPI00624726, IPI00119029, IPI00120715, IPI00117986, IPI00321760, IPI00322626, IPI00467384, IPI00466422, IPI00177177, IPI00850413, IPI00229548, IPI007525…	4004	335	14744	1.45094	0.000247537	7.73646e-06	0.00132679
1. Crude membrane proteome	PANTHER_MF_ALL	MF00087:Transfer/carrier protein	129	2.32391	6.48557e-06	5.18805	IPI00114162, IPI00331063, IPI00311968, IPI00649329, IPI00648579, IPI00466570, IPI00653426, IPI00132604, IPI00315135, IPI00345133, IPI00165902, IPI00226854, IPI00122397, IPI00153813, IPI00133190, IPI00222419, IPI00278804, IPI00127069, IPI00138860, IPI00556779, IPI00317074, IPI00553290, IPI00153468, IPI00120930, IPI00122069, IPI00928402, IPI00229718, IPI00323881, IPI00230395, IPI00113203, IPI006671…	4004	336	14744	1.41375	0.00156181	4.22431e-05	0.00837643
1. Crude membrane proteome	PANTHER_MF_ALL	MF00261:Actin binding cytoskeletal protein	125	2.25185	3.6342e-05	4.43959	IPI00137331, IPI00314748, IPI00117167, IPI00380895, IPI00280961, IPI00221562, IPI00663627, IPI00762919, IPI00659447, IPI00123181, IPI00153375, IPI00136000, IPI00108084, IPI00110823, IPI00110827, IPI00758006, IPI00124819, IPI00318182, IPI00115528, IPI00230476, IPI00261638, IPI00278134, IPI00344307, IPI00125778, IPI00828355, IPI00515398, IPI00621301, IPI00474883, IPI00135379, IPI00124820, IPI003366…	4004	334	14744	1.37811	0.00872035	0.000194616	0.0469292
1. Crude membrane proteome	PANTHER_MF_ALL	MF00126:Dehydrogenase	123	2.21582	7.64056e-20	19.1169	IPI00318614, IPI00119219, IPI00228385, IPI00111218, IPI00114209, IPI00114416, IPI00230715, IPI00222809, IPI00118594, IPI00221569, IPI00874456, IPI00342603, IPI00458392, IPI00474810, IPI00134961, IPI00121276, IPI00877214, IPI00928416, IPI00114910, IPI00607918, IPI00223154, IPI00154047, IPI00133399, IPI00120212, IPI00331628, IPI00845652, IPI00169472, IPI00894588, IPI00330482, IPI00169925, IPI001360…	4004	217	14744	2.08721	1.84137e-17	4.60344e-18	9.86854e-17
1. Crude membrane proteome	PANTHER_MF_ALL	MF00118:Synthase and synthetase	122	2.1978	2.66284e-19	18.5747	IPI00453819, IPI00135969, IPI00118995, IPI00135065, IPI00114416, IPI00623093, IPI00331422, IPI00128389, IPI00351252, IPI00109744, IPI00116138, IPI00308785, IPI00322828, IPI00130127, IPI00118986, IPI00877214, IPI00311461, IPI00115668, IPI00170208, IPI00229799, IPI00154047, IPI00124127, IPI00648915, IPI00123912, IPI00114925, IPI00131548, IPI00225201, IPI00225209, IPI00227451, IPI00458175, IPI002700…	4004	217	14744	2.07024	6.41744e-17	1.28349e-17	3.43932e-16
1. Crude membrane proteome	PANTHER_MF_ALL	MF00053:Other RNA-binding protein	115	2.0717	1.63284e-17	16.7871	IPI00652919, IPI00467635, IPI00117264, IPI00387377, IPI00131056, IPI00331422, IPI00130095, IPI00828361, IPI00466369, IPI00761863, IPI00776271, IPI00458583, IPI00131810, IPI00223570, IPI00116138, IPI00930762, IPI00225719, IPI00116031, IPI00853921, IPI00229722, IPI00162940, IPI00172364, IPI00119695, IPI00108085, IPI00222208, IPI00125574, IPI00229721, IPI00400191, IPI00270737, IPI00608012, IPI001235…	4004	208	14744	2.0359	3.93514e-15	4.91892e-16	2.10897e-14
1. Crude membrane proteome	PANTHER_MF_ALL	MF00213:Non-receptor serine/threonine protein kinase	110	1.98162	0.00223111	2.65148	IPI00453603, IPI00130439, IPI00406790, IPI00123445, IPI00463136, IPI00230277, IPI00118101, IPI00122321, IPI00320608, IPI00848627, IPI00678029, IPI00403352, IPI00458024, IPI00124810, IPI00112346, IPI00353560, IPI00855152, IPI00114613, IPI00116668, IPI00114332, IPI00114333, IPI00268655, IPI00554855, IPI00762713, IPI00467843, IPI00227900, IPI00320687, IPI00117846, IPI00944008, IPI00387234, IPI006621…	4004	316	14744	1.28182	0.416259	0.00893151	2.84371
1. Crude membrane proteome	PANTHER_MF_ALL	MF00099:Small GTPase	108	1.9456	4.7396e-16	15.3243	IPI00749677, IPI00457611, IPI00169475, IPI00345834, IPI00875717, IPI00124610, IPI00228766, IPI00137227, IPI00309089, IPI00123186, IPI00221616, IPI00117657, IPI00221613, IPI00272230, IPI00221615, IPI00469219, IPI00357712, IPI00225294, IPI00338388, IPI00322794, IPI00403336, IPI00187271, IPI00378145, IPI00828495, IPI00116729, IPI00131445, IPI00556781, IPI00130118, IPI00329878, IPI00230011, IPI001362…	4004	197	14744	2.01873	1.07025e-13	9.76996e-15	5.77316e-13
1. Crude membrane proteome	PANTHER_MF_ALL	MF00051:Helicase	93	1.67537	1.05781e-18	17.9756	IPI00875791, IPI00330406, IPI00653023, IPI00123651, IPI00109544, IPI00113576, IPI00460651, IPI00896604, IPI00343249, IPI00830528, IPI00120691, IPI00309398, IPI00229939, IPI00403353, IPI00831300, IPI00409918, IPI00130328, IPI00396739, IPI00128818, IPI00461304, IPI00126396, IPI00896718, IPI00322250, IPI00660406, IPI00551435, IPI00336965, IPI00339468, IPI00466859, IPI00112371, IPI00653307, IPI002277…	4004	150	14744	2.28304	2.54932e-16	4.24886e-17	1.36627e-15
1. Crude membrane proteome	PANTHER_MF_ALL	MF00065:mRNA processing factor	91	1.63934	4.62819e-24	23.3346	IPI00221840, IPI00943994, IPI00116284, IPI00377298, IPI00877286, IPI00170008, IPI00331424, IPI00117063, IPI00719915, IPI00121135, IPI00930762, IPI00132473, IPI00119220, IPI00274030, IPI00119224, IPI00132576, IPI00607076, IPI00457815, IPI00136002, IPI00400191, IPI00267224, IPI00938443, IPI00116929, IPI00129430, IPI00132376, IPI00380281, IPI00129323, IPI00321266, IPI00623284, IPI00135099, IPI004753…	4004	129	14744	2.5976	1.11539e-21	5.57697e-22	5.97778e-21
1. Crude membrane proteome	PANTHER_MF_ALL	MF00156:Other hydrolase	86	1.54927	5.26713e-08	7.27843	IPI00749677, IPI00411056, IPI00406662, IPI00109891, IPI00311654, IPI00411148, IPI00411147, IPI00117657, IPI00187405, IPI00118986, IPI00656325, IPI00311461, IPI00466422, IPI00403336, IPI00221426, IPI00131445, IPI00330303, IPI00556781, IPI00556827, IPI00319385, IPI00108410, IPI00331044, IPI00308446, IPI00122529, IPI00420543, IPI00230680, IPI00135252, IPI00112986, IPI00133700, IPI00112776, IPI008758…	4004	187	14744	1.69347	1.26937e-05	5.07751e-07	6.80302e-05
1. Crude membrane proteome	PANTHER_MF_ALL	MF00113:Phosphatase	86	1.54927	0.0163986	1.78519	IPI00380792, IPI00421041, IPI00894705, IPI00227773, IPI00656268, IPI00310091, IPI00323053, IPI00469426, IPI00108189, IPI00407419, IPI00627008, IPI00120516, IPI00228719, IPI00404946, IPI00454118, IPI00137524, IPI00378438, IPI00753638, IPI00311873, IPI00944164, IPI00119755, IPI00133034, IPI00461132, IPI00154056, IPI00223459, IPI00667471, IPI00111556, IPI00312244, IPI00312067, IPI00761607, IPI002755…	4004	255	14744	1.24188	0.981404	0.0524247	19.2296
1. Crude membrane proteome	PANTHER_MF_ALL	MF00077:Chaperone	84	1.51324	3.70236e-11	10.4315	IPI00230139, IPI00928498, IPI00116283, IPI00880839, IPI00798482, IPI00116281, IPI00279858, IPI00321860, IPI00928340, IPI00119896, IPI00118286, IPI00315948, IPI00853924, IPI00116279, IPI00118384, IPI00132208, IPI00132206, IPI00130449, IPI00762713, IPI00120414, IPI00624363, IPI00262991, IPI00336247, IPI00119618, IPI00230707, IPI00463344, IPI00116498, IPI00230682, IPI00129526, IPI00112986, IPI001537…	4004	161	14744	1.92121	8.92269e-09	4.95705e-10	4.78197e-08
1. Crude membrane proteome	PANTHER_MF_ALL	MF00127:Reductase	84	1.51324	1.24861e-10	9.90357	IPI00126072, IPI00121619, IPI00123278, IPI00119219, IPI00469329, IPI00312174, IPI00264082, IPI00130530, IPI00153234, IPI00119131, IPI00132390, IPI00315127, IPI00555004, IPI00123510, IPI00221569, IPI00153381, IPI00119138, IPI00117214, IPI00475158, IPI00229040, IPI00474810, IPI00121276, IPI00274656, IPI00928416, IPI00114910, IPI00308882, IPI00785470, IPI00132347, IPI00607918, IPI00112377, IPI001280…	4004	164	14744	1.88607	3.00914e-08	1.58376e-09	1.6127e-07
1. Crude membrane proteome	PANTHER_MF_ALL	MF00212:Other G-protein modulator	82	1.47721	1.10669e-05	4.95598	IPI00136897, IPI00798483, IPI00227356, IPI00379682, IPI00321860, IPI00420868, IPI00420185, IPI00321942, IPI00228009, IPI00130621, IPI00387227, IPI00320905, IPI00653529, IPI00222035, IPI00649334, IPI00330476, IPI00283327, IPI00752500, IPI00377288, IPI00349032, IPI00124597, IPI00111931, IPI00928152, IPI00230478, IPI00330585, IPI00124412, IPI00420172, IPI00135379, IPI00460045, IPI00867895, IPI001537…	4004	196	14744	1.54056	0.00266357	6.83856e-05	0.014293
1. Crude membrane proteome	PANTHER_MF_ALL	MF00264:Microtubule family cytoskeletal protein	76	1.36912	0.0118977	1.92454	IPI00117896, IPI00749677, IPI00408119, IPI00116757, IPI00132942, IPI00108569, IPI00127431, IPI00121558, IPI00112251, IPI00123947, IPI00223621, IPI00117657, IPI00124954, IPI00405665, IPI00396839, IPI00338039, IPI00315948, IPI00421137, IPI00172328, IPI00115663, IPI00129685, IPI00330747, IPI00131309, IPI00153421, IPI00856500, IPI00554855, IPI00317134, IPI00131086, IPI00556723, IPI00283755, IPI006249…	4004	219	14744	1.27788	0.944119	0.040943	14.3235
1. Crude membrane proteome	PANTHER_MF_ALL	MF00137:Glycosyltransferase	75	1.35111	0.0154536	1.81097	IPI00762897, IPI00187340, IPI00284806, IPI00118995, IPI00224237, IPI00874858, IPI00225244, IPI00658796, IPI00153765, IPI00652804, IPI00330383, IPI00120705, IPI00226094, IPI00270003, IPI00662244, IPI00830280, IPI00319400, IPI00309845, IPI00131811, IPI00475154, IPI00758378, IPI00226360, IPI00894883, IPI00120942, IPI00117611, IPI00130127, IPI00459582, IPI00228810, IPI00653330, IPI00109082, IPI001234…	4004	218	14744	1.26685	0.976562	0.050795	18.2216
1. Crude membrane proteome	PANTHER_MF_ALL	MF00044:Nuclease	73	1.31508	0.00014129	3.84989	IPI00828817, IPI00134821, IPI00224152, IPI00387337, IPI00120046, IPI00120909, IPI00132388, IPI00749774, IPI00112763, IPI00124568, IPI00109639, IPI00752806, IPI00310646, IPI00132099, IPI00110672, IPI00345097, IPI00133532, IPI00407764, IPI00114236, IPI00457959, IPI00263042, IPI00551482, IPI00396814, IPI00319955, IPI00896718, IPI00169797, IPI00131408, IPI00458854, IPI00396812, IPI00134346, IPI001733…	4004	181	14744	1.48513	0.03348	0.000709193	0.182337
1. Crude membrane proteome	PANTHER_MF_ALL	MF00083:Cation transporter	72	1.29706	9.40426e-06	5.02668	IPI00271986, IPI00132018, IPI00850873, IPI00854952, IPI00830169, IPI00135324, IPI00109891, IPI00227534, IPI00311654, IPI00124221, IPI00118986, IPI00311461, IPI00622815, IPI00117986, IPI00123644, IPI00133163, IPI00468481, IPI00134479, IPI00133531, IPI00127069, IPI00828950, IPI00752501, IPI00881503, IPI00828358, IPI00115949, IPI00135975, IPI00115231, IPI00624883, IPI00138378, IPI00461407, IPI001188…	4004	166	14744	1.59715	0.00226387	5.96413e-05	0.0121459
1. Crude membrane proteome	PANTHER_MF_ALL	MF00071:Translation factor	68	1.225	1.6315e-16	15.7874	IPI00222491, IPI00885494, IPI00387337, IPI00466069, IPI00274407, IPI00132388, IPI00309059, IPI00851014, IPI00858249, IPI00187443, IPI00409918, IPI00930762, IPI00421179, IPI00453532, IPI00222983, IPI00347394, IPI00116761, IPI00112203, IPI00130227, IPI00126006, IPI00229859, IPI00463573, IPI00133928, IPI00225294, IPI00457959, IPI00856470, IPI00400191, IPI00126716, IPI00776162, IPI00622371, IPI007200…	4004	101	14744	2.47918	2.67564e-14	2.66454e-15	1.44329e-13
1. Crude membrane proteome	PANTHER_MF_ALL	MF00068:mRNA splicing factor	67	1.20699	2.97134e-18	17.527	IPI00314709, IPI00221840, IPI00122011, IPI00943994, IPI00876121, IPI00116284, IPI00377298, IPI00877286, IPI00320016, IPI00170008, IPI00117063, IPI00331424, IPI00121596, IPI00221882, IPI00316184, IPI00719915, IPI00121135, IPI00480507, IPI00132473, IPI00154082, IPI00274030, IPI00119224, IPI00458908, IPI00132576, IPI00222907, IPI00457815, IPI00607076, IPI00310880, IPI00136002, IPI00263042, IPI002672…	4004	94	14744	2.62463	7.16094e-16	1.02299e-16	3.83779e-15
1. Crude membrane proteome	PANTHER_MF_ALL	MF00166:Isomerase	67	1.20699	5.87396e-07	6.23107	IPI00230139, IPI00137471, IPI00133522, IPI00115672, IPI00114416, IPI00266899, IPI00467833, IPI00129252, IPI00318215, IPI00228633, IPI00170006, IPI00115850, IPI00877214, IPI00128692, IPI00163011, IPI00881287, IPI00881105, IPI00126000, IPI00133931, IPI00844664, IPI00453798, IPI00109815, IPI00154047, IPI00466664, IPI00122362, IPI00848926, IPI00330897, IPI00135295, IPI00224060, IPI00124826, IPI004578…	4004	142	14744	1.73743	0.000141552	4.71874e-06	0.000758678
1. Crude membrane proteome	PANTHER_MF_ALL	MF00157:Lyase	63	1.13493	0.000406708	3.39072	IPI00856272, IPI00314788, IPI00114416, IPI00127625, IPI00308217, IPI00321734, IPI00623093, IPI00129252, IPI00307966, IPI00128857, IPI00109744, IPI00116074, IPI00119458, IPI00608064, IPI00130729, IPI00877214, IPI00228343, IPI00128692, IPI00134572, IPI00226609, IPI00229799, IPI00154047, IPI00469840, IPI00856379, IPI00113141, IPI00466664, IPI00126248, IPI00123912, IPI00114925, IPI00135295, IPI003110…	4004	156	14744	1.48709	0.0933841	0.00192044	0.524032
1. Crude membrane proteome	PANTHER_MF_ALL	MF00120:Synthetase	62	1.11692	2.06097e-14	13.6859	IPI00453819, IPI00135969, IPI00469103, IPI00222180, IPI00114416, IPI00128953, IPI00331422, IPI00406442, IPI00396833, IPI00226952, IPI00339916, IPI00459487, IPI00110380, IPI00116138, IPI00123138, IPI00322828, IPI00331667, IPI00223055, IPI00877214, IPI00129350, IPI00315488, IPI00170208, IPI00130353, IPI00113738, IPI00135189, IPI00117104, IPI00463103, IPI00154047, IPI00466664, IPI00116966, IPI006489…	4004	94	14744	2.42876	4.97669e-12	3.82805e-13	2.66676e-11
1. Crude membrane proteome	PANTHER_MF_ALL	MF00262:Non-motor actin binding protein	58	1.04486	0.00196607	2.7064	IPI00129299, IPI00170232, IPI00117167, IPI00314748, IPI00280961, IPI00345373, IPI00118899, IPI00313672, IPI00223046, IPI00663627, IPI00762919, IPI00112963, IPI00153375, IPI00311726, IPI00136000, IPI00121892, IPI00664670, IPI00403559, IPI00124819, IPI00115528, IPI00230476, IPI00125778, IPI00828355, IPI00621301, IPI00474883, IPI00124820, IPI00405227, IPI00845596, IPI00420509, IPI00678133, IPI008304…	4004	149	14744	1.43339	0.377672	0.00814404	2.50984
1. Crude membrane proteome	PANTHER_MF_ALL	MF00284:Other ligase	57	1.02684	0.00114187	2.94239	IPI00128760, IPI00648249, IPI00230612, IPI00135969, IPI00857226, IPI00226815, IPI00123390, IPI00112549, IPI00125135, IPI00137228, IPI00114710, IPI00116718, IPI00129105, IPI00121891, IPI00132649, IPI00468653, IPI00123313, IPI00848443, IPI00402913, IPI00117108, IPI00225395, IPI00135189, IPI00311591, IPI00127440, IPI00624974, IPI00116966, IPI00133581, IPI00311406, IPI00474783, IPI00311833, IPI001530…	4004	143	14744	1.46778	0.240691	0.00508604	1.46484
1. Crude membrane proteome	PANTHER_MF_ALL	MF00133:Methyltransferase	55	0.990812	0.00012663	3.89746	IPI00311453, IPI00471368, IPI00553465, IPI00109388, IPI00330705, IPI00454008, IPI00221414, IPI00131694, IPI00153664, IPI00755605, IPI00387384, IPI00113223, IPI00170339, IPI00125950, IPI00132166, IPI00311260, IPI00118059, IPI00131111, IPI00112095, IPI00318057, IPI00330303, IPI00222125, IPI00330634, IPI00187413, IPI00229961, IPI00120495, IPI00381244, IPI00110709, IPI00223851, IPI00458711, IPI004693…	4004	127	14744	1.5947	0.0300588	0.000649147	0.163432
1. Crude membrane proteome	PANTHER_MF_ALL	MF00119:Synthase	53	0.954783	3.45394e-06	5.46169	IPI00271986, IPI00135065, IPI00118995, IPI00109388, IPI00223818, IPI00113635, IPI00623093, IPI00351252, IPI00109744, IPI00136655, IPI00130127, IPI00118986, IPI00311461, IPI00113223, IPI00115668, IPI00133163, IPI00468481, IPI00111770, IPI00229799, IPI00113141, IPI00124127, IPI00138378, IPI00123912, IPI00461407, IPI00135295, IPI00453992, IPI00136333, IPI00136912, IPI00225209, IPI00125460, IPI001191…	4004	109	14744	1.79048	0.000832055	2.44821e-05	0.00446102
1. Crude membrane proteome	PANTHER_MF_ALL	MF00139:Acyltransferase	51	0.918753	2.81613e-06	5.55035	IPI00344626, IPI00114416, IPI00229441, IPI00130535, IPI00128857, IPI00123984, IPI00461438, IPI00331371, IPI00330094, IPI00877214, IPI00113223, IPI00653929, IPI00126660, IPI00154047, IPI00137725, IPI00466664, IPI00122522, IPI00408986, IPI00322144, IPI00170100, IPI00120457, IPI00556862, IPI00122565, IPI00130963, IPI00136333, IPI00113347, IPI00126548, IPI00120165, IPI00120824, IPI00278153, IPI001159…	4004	103	14744	1.82328	0.000678457	2.05661e-05	0.00363725
1. Crude membrane proteome	PANTHER_MF_ALL	MF00101:Guanyl-nucleotide exchange factor	51	0.918753	0.00632562	2.1989	IPI00273778, IPI00311611, IPI00816904, IPI00757479, IPI00885494, IPI00943376, IPI00330606, IPI00655136, IPI00626782, IPI00750832, IPI00127009, IPI00661259, IPI00755697, IPI00116761, IPI00223070, IPI00406596, IPI00816914, IPI00464194, IPI00330176, IPI00109434, IPI00463493, IPI00356904, IPI00331209, IPI00553821, IPI00881406, IPI00943997, IPI00339428, IPI00466436, IPI00652900, IPI00113052, IPI007615…	4004	134	14744	1.40148	0.783316	0.0236123	7.86923
1. Crude membrane proteome	PANTHER_MF_ALL	MF00242:RNA helicase	50	0.900739	2.16125e-13	12.6653	IPI00875791, IPI00330406, IPI00123651, IPI00109544, IPI00113576, IPI00461472, IPI00896604, IPI00343249, IPI00120691, IPI00314919, IPI00831300, IPI00409918, IPI00128818, IPI00329839, IPI00408781, IPI00461304, IPI00126716, IPI00270064, IPI00421196, IPI00459381, IPI00127902, IPI00336965, IPI00230035, IPI00265358, IPI00339468, IPI00653307, IPI00227749, IPI00409462, IPI00396797, IPI00118676, IPI001271…	4004	71	14744	2.59318	5.20947e-11	3.25595e-12	2.79188e-10
1. Crude membrane proteome	PANTHER_MF_ALL	MF00069:Ribonucleoprotein	48	0.864709	3.84057e-08	7.4156	IPI00111258, IPI00221840, IPI00890005, IPI00225912, IPI00466120, IPI00311968, IPI00130885, IPI00877286, IPI00874321, IPI00225915, IPI00876050, IPI00134300, IPI00849712, IPI00405058, IPI00755892, IPI00318048, IPI00119224, IPI00553777, IPI00402911, IPI00480357, IPI00109813, IPI00395166, IPI00136002, IPI00877257, IPI00267224, IPI00122313, IPI00380313, IPI00469260, IPI00330958, IPI00136054, IPI003306…	4004	85	14744	2.07943	9.25573e-06	3.85657e-07	4.96048e-05
1. Crude membrane proteome	PANTHER_MF_ALL	MF00070:Chromatin/chromatin-binding protein	48	0.864709	0.00568275	2.24544	IPI00317401, IPI00114869, IPI00135921, IPI00169883, IPI00915480, IPI00625995, IPI00133291, IPI00122845, IPI00624969, IPI00845638, IPI00221805, IPI00125662, IPI00121136, IPI00606586, IPI00407571, IPI00457726, IPI00656221, IPI00515403, IPI00128615, IPI00132122, IPI00421190, IPI00121270, IPI00278600, IPI00133839, IPI00421052, IPI00874408, IPI00776159, IPI00776055, IPI00463549, IPI00109203, IPI008539…	4004	124	14744	1.42541	0.746768	0.0215649	7.0964
1. Crude membrane proteome	PANTHER_MF_ALL	MF00072:Translation initiation factor	45	0.810665	2.07407e-10	9.68318	IPI00387337, IPI00132388, IPI00309059, IPI00858249, IPI00187443, IPI00851014, IPI00409918, IPI00421179, IPI00222983, IPI00347394, IPI00116761, IPI00130227, IPI00126006, IPI00463573, IPI00229859, IPI00856470, IPI00126716, IPI00776162, IPI00622371, IPI00720031, IPI00269613, IPI00473519, IPI00132250, IPI00467006, IPI00626707, IPI00129276, IPI00116302, IPI00321647, IPI00118676, IPI00229988, IPI003089…	4004	69	14744	2.40151	4.99851e-08	2.49925e-09	2.67887e-07
1. Crude membrane proteome	PANTHER_MF_ALL	MF00079:Other chaperones	44	0.79265	5.25832e-06	5.27915	IPI00230139, IPI00928498, IPI00131725, IPI00136251, IPI00136253, IPI00894804, IPI00347634, IPI00279858, IPI00648950, IPI00321860, IPI00118286, IPI00315948, IPI00853924, IPI00227392, IPI00126000, IPI00118384, IPI00387464, IPI00132208, IPI00132206, IPI00131608, IPI00762713, IPI00120414, IPI00262991, IPI00273023, IPI00130159, IPI00336247, IPI00230707, IPI00330857, IPI00230682, IPI00116498, IPI004083…	4004	86	14744	1.88398	0.00126646	3.62067e-05	0.00679143
1. Crude membrane proteome	PANTHER_MF_ALL	MF00089:Mitochondrial carrier protein	42	0.75662	2.71566e-09	8.56612	IPI00132039, IPI00929849, IPI00265371, IPI00262198, IPI00938432, IPI00230754, IPI00129504, IPI00129506, IPI00468924, IPI00108998, IPI00133289, IPI00807902, IPI00345133, IPI00742287, IPI00165902, IPI00310789, IPI00226854, IPI00112327, IPI00115564, IPI00118826, IPI00133190, IPI00131584, IPI00222419, IPI00127841, IPI00153326, IPI00276926, IPI00129017, IPI00109275, IPI00125853, IPI00754142, IPI001371…	4004	66	14744	2.34329	6.54474e-07	2.97488e-08	3.50755e-06
1. Crude membrane proteome	PANTHER_MF_ALL	MF00271:Other membrane traffic protein	42	0.75662	0.000239744	3.62025	IPI00894800, IPI00129399, IPI00122012, IPI00129959, IPI00133528, IPI00227631, IPI00124572, IPI00132475, IPI00128071, IPI00122397, IPI00130225, IPI00330477, IPI00648186, IPI00266752, IPI00856581, IPI00755997, IPI00130854, IPI00321634, IPI00757963, IPI00649267, IPI00876534, IPI00118930, IPI00895080, IPI00329942, IPI00110852, IPI00119150, IPI00226882, IPI00408895, IPI00830356, IPI00317163, IPI001111…	4004	92	14744	1.68106	0.0561473	0.00117859	0.309211
1. Crude membrane proteome	PANTHER_MF_ALL	MF00270:Membrane traffic regulatory protein	42	0.75662	0.00145401	2.83743	IPI00874364, IPI00331157, IPI00123613, IPI00313275, IPI00762033, IPI00222697, IPI00133317, IPI00111827, IPI00895395, IPI00130225, IPI00406596, IPI00469218, IPI00125267, IPI00138860, IPI00112053, IPI00877257, IPI00415403, IPI00624098, IPI00387232, IPI00319079, IPI00308187, IPI00134549, IPI00125880, IPI00331209, IPI00135048, IPI00110096, IPI00133920, IPI00622364, IPI00129622, IPI00124291, IPI002242…	4004	99	14744	1.5622	0.295785	0.00613326	1.86182
1. Crude membrane proteome	PANTHER_MF_ALL	MF00136:Acetyltransferase	38	0.684561	0.00106251	2.97367	IPI00113347, IPI00120165, IPI00114416, IPI00154054, IPI00226930, IPI00115607, IPI00122845, IPI00622726, IPI00130804, IPI00170085, IPI00129107, IPI00221801, IPI00330094, IPI00877214, IPI00400163, IPI00515403, IPI00228253, IPI00122234, IPI00461822, IPI00119162, IPI00276866, IPI00124900, IPI00154047, IPI00758413, IPI00923656, IPI00466664, IPI00896695, IPI00113730, IPI00131424, IPI00187288, IPI002294…	4004	86	14744	1.62707	0.226013	0.00482231	1.36368
1. Crude membrane proteome	PANTHER_MF_ALL	MF00169:Other isomerase	37	0.666547	1.64484e-07	6.78388	IPI00230139, IPI00137471, IPI00554989, IPI00133522, IPI00266899, IPI00130240, IPI00338328, IPI00132966, IPI00318215, IPI00338963, IPI00135686, IPI00170006, IPI00133229, IPI00134058, IPI00163011, IPI00881287, IPI00881105, IPI00121341, IPI00133931, IPI00111343, IPI00126000, IPI00230108, IPI00844664, IPI00229025, IPI00271951, IPI00453798, IPI00130833, IPI00109815, IPI00109696, IPI00122362, IPI001339…	4004	61	14744	2.23354	3.964e-05	1.41574e-06	0.000212448
1. Crude membrane proteome	PANTHER_MF_ALL	MF00243:DNA helicase	37	0.666547	5.73466e-06	5.24149	IPI00466859, IPI00857777, IPI00857771, IPI00112371, IPI00221889, IPI00460651, IPI00117016, IPI00129401, IPI00858099, IPI00309398, IPI00396802, IPI00321154, IPI00229939, IPI00556837, IPI00403353, IPI00396739, IPI00123881, IPI00407590, IPI00676717, IPI00480329, IPI00315178, IPI00108338, IPI00886331, IPI00310721, IPI00460668, IPI00378561, IPI00133985, IPI00126396, IPI00107999, IPI00648091, IPI003227…	4004	68	14744	2.00361	0.0013811	3.83897e-05	0.00740663
1. Crude membrane proteome	PANTHER_MF_ALL	MF00132:Nucleotidyltransferase	37	0.666547	0.0374339	1.42674	IPI00131204, IPI00466593, IPI00270054, IPI00313726, IPI00128953, IPI00310857, IPI00136207, IPI00320034, IPI00462482, IPI00132481, IPI00626664, IPI00321923, IPI00331667, IPI00263106, IPI00187402, IPI00761434, IPI00319874, IPI00112769, IPI00322206, IPI00115459, IPI00170208, IPI00118337, IPI00133532, IPI00124744, IPI00124284, IPI00114069, IPI00828970, IPI00463103, IPI00113992, IPI00454016, IPI007618…	4004	101	14744	1.34897	0.999898	0.111199	38.9073
1. Crude membrane proteome	PANTHER_MF_ALL	MF00121:Aminoacyl-tRNA synthetase	31	0.558458	1.17908e-11	10.9285	IPI00453819, IPI00225307, IPI00469103, IPI00222180, IPI00331422, IPI00396833, IPI00226952, IPI00339916, IPI00138089, IPI00453499, IPI00110380, IPI00123138, IPI00116138, IPI00223415, IPI00322828, IPI00323177, IPI00223055, IPI00314153, IPI00263874, IPI00111613, IPI00109354, IPI00315488, IPI00273767, IPI00312759, IPI00112555, IPI00130353, IPI00461469, IPI00113738, IPI00122743, IPI00896595, IPI004593…	4004	37	14744	3.08519	2.84158e-09	1.67152e-10	1.5229e-08
1. Crude membrane proteome	PANTHER_MF_ALL	MF00268:Vesicle coat protein	29	0.522428	2.15755e-07	6.66604	IPI00130840, IPI00284595, IPI00229483, IPI00331016, IPI00928004, IPI00938457, IPI00115097, IPI00858096, IPI00321378, IPI00118022, IPI00466570, IPI00853859, IPI00118026, IPI00120503, IPI00120200, IPI00322193, IPI00223437, IPI00648927, IPI00222225, IPI00845689, IPI00123099, IPI00228978, IPI00229834, IPI00114256, IPI00828932, IPI00127983, IPI00139637, IPI00626620, IPI00122409, IPI00316359, IPI001534…	4004	43	14744	2.48342	5.19956e-05	1.793e-06	0.000278669
1. Crude membrane proteome	PANTHER_MF_ALL	MF00293:Transmembrane receptor regulatory/adaptor protein	28	0.504414	0.00838053	2.07673	IPI00169551, IPI00224151, IPI00346041, IPI00652058, IPI00125861, IPI00310161, IPI00125832, IPI00133249, IPI00752387, IPI00122231, IPI00129459, IPI00137465, IPI00318000, IPI00757771, IPI00130423, IPI00667233, IPI00474986, IPI00310131, IPI00654348, IPI00165789, IPI00129968, IPI00131714, IPI00620585, IPI00319078, IPI00131606, IPI00113869, IPI00323483, IPI00318485, IPI00408495, IPI00119058, IPI009188…	4004	65	14744	1.58623	0.86843	0.0302632	10.3
1. Crude membrane proteome	PANTHER_MF_ALL	MF00269:SNARE protein	27	0.486399	1.3146e-07	6.88121	IPI00111416, IPI00749705, IPI00118372, IPI00132685, IPI00331533, IPI00114368, IPI00621076, IPI00331284, IPI00329953, IPI00225880, IPI00136653, IPI00118217, IPI00785417, IPI00113798, IPI00880852, IPI00269408, IPI00109335, IPI00313824, IPI00112000, IPI00109506, IPI00315437, IPI00137866, IPI00453771, IPI00453589, IPI00313559, IPI00321581, IPI00130115, IPI00132276, IPI00137647, IPI00137785, IPI001171…	4004	38	14744	2.61638	3.16814e-05	1.1734e-06	0.000169794
1. Crude membrane proteome	PANTHER_MF_ALL	MF00128:Oxidase	27	0.486399	0.0431228	1.36529	IPI00120719, IPI00119116, IPI00111255, IPI00230113, IPI00133526, IPI00515530, IPI00409360, IPI00121443, IPI00169589, IPI00400301, IPI00404355, IPI00169711, IPI00828842, IPI00857891, IPI00315794, IPI00132087, IPI00114377, IPI00115949, IPI00319135, IPI00127558, IPI00135939, IPI00116154, IPI00316366, IPI00225390, IPI00788406, IPI00117978, IPI00113196, IPI00119413, IPI00410978, IPI00930806, IPI001156…	4004	70	14744	1.42032	0.999976	0.121512	43.4101
1. Crude membrane proteome	PANTHER_MF_ALL	MF00273:Hydrogen transporter	26	0.468384	0.000700681	3.15448	IPI00119113, IPI00125460, IPI00315999, IPI00119115, IPI00271986, IPI00313841, IPI00407692, IPI00914724, IPI00118986, IPI00130187, IPI00311461, IPI00130186, IPI00133163, IPI00468481, IPI00133531, IPI00828950, IPI00128989, IPI00881503, IPI00453777, IPI00115949, IPI00341282, IPI00135975, IPI00118787, IPI00138378, IPI00313475, IPI00461407, IPI00119413, IPI00930806, IPI00453992, IPI00228525	4004	51	14744	1.87726	0.155426	0.00324325	0.901231
1. Crude membrane proteome	PANTHER_MF_ALL	MF00219:Annexin	26	0.468384	0.0307189	1.51259	IPI00230395, IPI00856369, IPI00911151, IPI00132314, IPI00116339, IPI00330542, IPI00474711, IPI00131177, IPI00312414, IPI00309704, IPI00130491, IPI00317309, IPI00122438, IPI00225732, IPI00344734, IPI00122120, IPI00652811, IPI00125855, IPI00124264, IPI00468203, IPI00653636, IPI00322144, IPI00318778, IPI00132756, IPI00114017, IPI00353727, IPI00554894, IPI00122069, IPI00121357, IPI00227880, IPI002271…	4004	65	14744	1.47293	0.999458	0.0942018	33.1679
1. Crude membrane proteome	PANTHER_MF_ALL	MF00255:Non-motor microtubule binding protein	26	0.468384	0.0442726	1.35386	IPI00117896, IPI00408119, IPI00137184, IPI00108569, IPI00223621, IPI00420481, IPI00119913, IPI00230349, IPI00396839, IPI00403682, IPI00315948, IPI00129685, IPI00115663, IPI00420580, IPI00856500, IPI00133557, IPI00263505, IPI00554855, IPI00317134, IPI00895965, IPI00111754, IPI00279494, IPI00403501, IPI00461857, IPI00380009, IPI00309200, IPI00928064, IPI00121787, IPI00337930, IPI00460291, IPI008080…	4004	67	14744	1.42896	0.999982	0.123206	44.2822
1. Crude membrane proteome	PANTHER_MF_ALL	MF00084:ATP-binding cassette (ABC) transporter	24	0.432355	0.00116679	2.93301	IPI00119846, IPI00111686, IPI00396671, IPI00330966, IPI00129205, IPI00170152, IPI00125970, IPI00120094, IPI00129803, IPI00923039, IPI00129915, IPI00459383, IPI00116825, IPI00622875, IPI00108335, IPI00153807, IPI00311780, IPI00121842, IPI00170146, IPI00944053, IPI00672663, IPI00112614, IPI00123676, IPI00169840, IPI00133798, IPI00128152	4004	47	14744	1.88033	0.245244	0.0051026	1.4966
1. Crude membrane proteome	PANTHER_MF_ALL	MF00110:Nucleotide kinase	23	0.41434	0.0056623	2.24701	IPI00330902, IPI00224955, IPI00121203, IPI00221769, IPI00651878, IPI00123886, IPI00131459, IPI00403352, IPI00124810, IPI00269076, IPI00750256, IPI00331146, IPI00125450, IPI00137706, IPI00885933, IPI00130874, IPI00776048, IPI00648094, IPI00268673, IPI00124046, IPI00648318, IPI00454118, IPI00130997, IPI00125035, IPI00222852, IPI00125448, IPI00110045, IPI00127417	4004	49	14744	1.72843	0.74551	0.0218306	7.07171
1. Crude membrane proteome	PANTHER_MF_ALL	MF00230:Actin binding motor protein	22	0.396325	0.00966488	2.0148	IPI00915485, IPI00605455, IPI00757312, IPI00466187, IPI00323935, IPI00421223, IPI00380895, IPI00938530, IPI00649292, IPI00387204, IPI00229766, IPI00381066, IPI00330649, IPI00123181, IPI00118120, IPI00620222, IPI00110823, IPI00230044, IPI00125593, IPI00754649, IPI00467172, IPI00515398, IPI00135379, IPI00336672, IPI00408207, IPI00407425, IPI00881945, IPI00890268, IPI00830701, IPI00468665	4004	48	14744	1.68773	0.903727	0.0343306	11.789
1. Crude membrane proteome	PANTHER_MF_ALL	MF00165:Other lyase	21	0.37831	1.48435e-05	4.82846	IPI00458175, IPI00314788, IPI00127625, IPI00308217, IPI00623093, IPI00321734, IPI00621502, IPI00109744, IPI00608064, IPI00228343, IPI00331707, IPI00118825, IPI00134572, IPI00226609, IPI00229799, IPI00110721, IPI00113141, IPI00129928, IPI00126248, IPI00123912, IPI00114925, IPI00311072, IPI00121627, IPI00112630, IPI00221998	4004	31	14744	2.49447	0.00357092	8.94287e-05	0.0191701
1. Crude membrane proteome	PANTHER_MF_ALL	MF00063:Histone	20	0.360295	0.033151	1.4795	IPI00553538, IPI00785343, IPI00223713, IPI00223714, IPI00230730, IPI00137852, IPI00125745, IPI00128526, IPI00555055, IPI00282848, IPI00230133, IPI00272033, IPI00624969, IPI00607069, IPI00221805, IPI00407339, IPI00229542, IPI00221463, IPI00652934, IPI00551538, IPI00153400, IPI00378480, IPI00776055, IPI00853911, IPI00331597, IPI00331734, IPI00128230	4004	47	14744	1.56694	0.999704	0.100141	35.3018
1. Crude membrane proteome	PANTHER_MF_ALL	MF00130:Other oxidoreductase	19	0.342281	0.00125762	2.90045	IPI00187353, IPI00130589, IPI00331332, IPI00114246, IPI00133579, IPI00654054, IPI00226993, IPI00875833, IPI00919102, IPI00928184, IPI00315550, IPI00125652, IPI00109109, IPI00133403, IPI00117142, IPI00754386, IPI00421220, IPI00122862, IPI00130322	4004	34	14744	2.05777	0.261605	0.00540101	1.61222
1. Crude membrane proteome	PANTHER_MF_ALL	MF00236:Exoribonuclease	18	0.324266	5.12943e-05	4.28993	IPI00466593, IPI00828817, IPI00133532, IPI00407108, IPI00407764, IPI00310857, IPI00396814, IPI00120046, IPI00118360, IPI00222565, IPI00387489, IPI00396812, IPI00330329, IPI00321923, IPI00119442, IPI00173343, IPI00129132, IPI00121437, IPI00109639, IPI00132723	4004	26	14744	2.5493	0.0122862	0.000268709	0.0662315
1. Crude membrane proteome	PANTHER_MF_ALL	MF00109:Carbohydrate kinase	16	0.288236	0.00637752	2.19535	IPI00475236, IPI00283611, IPI00554862, IPI00135446, IPI00555060, IPI00170255, IPI00470995, IPI00751595, IPI00127495, IPI00404687, IPI00224993, IPI00310333, IPI00407130, IPI00845840, IPI00229807, IPI00265025, IPI00555069, IPI00927975, IPI00124444, IPI00114342	4004	30	14744	1.9639	0.786027	0.0234425	7.93136
1. Crude membrane proteome	PANTHER_MF_ALL	MF00254:Actin and actin related protein	15	0.270222	0.0417023	1.37984	IPI00318610, IPI00268377, IPI00137206, IPI00856920, IPI00323660, IPI00115627, IPI00874482, IPI00114593, IPI00652436, IPI00380734, IPI00153990, IPI00221528, IPI00136929, IPI00113895, IPI00135675, IPI00110850, IPI00110827, IPI00177038	4004	33	14744	1.67378	0.999965	0.119036	42.3154
1. Crude membrane proteome	PANTHER_MF_ALL	MF00073:Translation elongation factor	14	0.252207	3.2185e-05	4.49235	IPI00320208, IPI00118875, IPI00133928, IPI00225294, IPI00885494, IPI00620302, IPI00466069, IPI00230283, IPI00274407, IPI00269240, IPI00338876, IPI00318841, IPI00944009, IPI00515654, IPI00453532, IPI00310205, IPI00307837, IPI00113052, IPI00119667, IPI00625588	4004	17	14744	3.0325	0.00772669	0.000176273	0.0415621
1. Crude membrane proteome	PANTHER_MF_ALL	MF00116:Nucleotide phosphatase	14	0.252207	0.0108702	1.96376	IPI00113039, IPI00108189, IPI00678003, IPI00285117, IPI00133034, IPI00626950, IPI00153429, IPI00454118, IPI00894705, IPI00624501, IPI00466733, IPI00312244, IPI00753638, IPI00944164, IPI00111489, IPI00653064	4004	26	14744	1.98279	0.928214	0.0379955	13.1657
1. Crude membrane proteome	PANTHER_MF_ALL	MF00265:Tubulin	13	0.234192	0.0020367	2.69107	IPI00131309, IPI00403810, IPI00121558, IPI00117352, IPI00112251, IPI00169463, IPI00122928, IPI00117348, IPI00338039, IPI00311175, IPI00110753, IPI00109061, IPI00109073	4004	20	14744	2.39351	0.388198	0.00829332	2.59892
1. Crude membrane proteome	PANTHER_MF_ALL	MF00078:Chaperonin	12	0.216177	0.0123266	1.90916	IPI00469268, IPI00116277, IPI00116283, IPI00308885, IPI00116281, IPI00120045, IPI00130449, IPI00320217, IPI00845678, IPI00459493, IPI00119896, IPI00263863, IPI00116279, IPI00331174	4004	21	14744	2.10418	0.949671	0.0418037	14.8027
1. Crude membrane proteome	PANTHER_MF_ALL	MF00043:DNA-directed DNA polymerase	12	0.216177	0.0381892	1.41806	IPI00123264, IPI00132795, IPI00331177, IPI00124744, IPI00132481, IPI00665571, IPI00331361, IPI00653266, IPI00319874, IPI00223851, IPI00114051, IPI00338295, IPI00323143	4004	24	14744	1.84116	0.999916	0.112	39.5236
1. Crude membrane proteome	PANTHER_MF_ALL	MF00160:Hydratase	11	0.198162	0.01619	1.79075	IPI00121105, IPI00114416, IPI00124900, IPI00154047, IPI00466664, IPI00116074, IPI00130804, IPI00187288, IPI00322931, IPI00877214, IPI00223092, IPI00331692, IPI00454049	4004	19	14744	2.13187	0.980429	0.0524604	19.0081
1. Crude membrane proteome	PANTHER_MF_ALL	MF00067:mRNA polyadenylation factor	10	0.180148	0.0131683	1.88047	IPI00625464, IPI00135099, IPI00266738, IPI00314302, IPI00230087, IPI00944213, IPI00762886, IPI00454005, IPI00110363, IPI00187243, IPI00116929	4004	16	14744	2.30145	0.959018	0.0439976	15.7356
1. Crude membrane proteome	PANTHER_MF_ALL	MF00209:Hsp 70 family chaperone	9	0.162133	0.017204	1.76437	IPI00331556, IPI00323357, IPI00346073, IPI00880839, IPI00798482, IPI00319992, IPI00331546, IPI00133208, IPI00123342, IPI00133903, IPI00222937, IPI00123802	4004	14	14744	2.3672	0.984736	0.0542369	20.0797
1. Crude membrane proteome	PANTHER_MF_ALL	MF00074:Translation release factor	6	0.108089	0.0385125	1.4144	IPI00222491, IPI00169629, IPI00457959, IPI00230355, IPI00380339, IPI00312468	4004	8	14744	2.76174	0.999922	0.111581	39.7856
2. TMDs containing proteins	PANTHER_MF_ALL	MF00082:Transporter	224	11.6062	1.40527e-79	78.8522	IPI00129395, IPI00411056, IPI00122659, IPI00330966, IPI00227534, IPI00828225, IPI00311654, IPI00331199, IPI00124221, IPI00130626, IPI00881959, IPI00622815, IPI00466422, IPI00123644, IPI00127069, IPI00229548, IPI00752501, IPI00828358, IPI00153807, IPI00831207, IPI00135975, IPI00672663, IPI00556827, IPI00331044, IPI00125829, IPI00264331, IPI00308132, IPI00653300, IPI00750896, IPI00120546, IPI001328…	1280	652	14744	3.95736	2.93701e-77	2.93701e-77	1.77405e-76
2. TMDs containing proteins	PANTHER_MF_ALL	MF00086:Other transporter	110	5.69948	3.89806e-36	35.4092	IPI00470963, IPI00124097, IPI00407125, IPI00411056, IPI00626537, IPI00122659, IPI00331199, IPI00221417, IPI00654163, IPI00453577, IPI00169541, IPI00881959, IPI00624726, IPI00119029, IPI00117986, IPI00120715, IPI00321760, IPI00322626, IPI00466422, IPI00177177, IPI00850413, IPI00229548, IPI00752501, IPI00137194, IPI00828358, IPI00831207, IPI00319858, IPI00121337, IPI00121477, IPI00453821, IPI001237…	1280	335	14744	3.78228	8.14694e-34	4.07347e-34	4.92101e-33
2. TMDs containing proteins	PANTHER_MF_ALL	MF00137:Glycosyltransferase	67	3.4715	2.2101e-20	19.6556	IPI00762897, IPI00187340, IPI00118995, IPI00224237, IPI00874858, IPI00225244, IPI00153765, IPI00652804, IPI00330383, IPI00120705, IPI00270003, IPI00662244, IPI00830280, IPI00319400, IPI00309845, IPI00131811, IPI00475154, IPI00758378, IPI00226360, IPI00894883, IPI00120942, IPI00117611, IPI00130127, IPI00459582, IPI00228810, IPI00653330, IPI00109082, IPI00123491, IPI00133314, IPI00117705, IPI003872…	1280	218	14744	3.54017	4.61911e-18	1.5397e-18	2.79009e-17
2. TMDs containing proteins	PANTHER_MF_ALL	MF00083:Cation transporter	54	2.79793	9.44207e-18	17.0249	IPI00271986, IPI00132018, IPI00850873, IPI00854952, IPI00830169, IPI00135324, IPI00109891, IPI00227534, IPI00311654, IPI00124221, IPI00117986, IPI00622815, IPI00123644, IPI00134479, IPI00127069, IPI00828950, IPI00752501, IPI00828358, IPI00115949, IPI00135975, IPI00115231, IPI00624883, IPI00138378, IPI00118834, IPI00556827, IPI00119413, IPI00319385, IPI00331044, IPI00125829, IPI00230680, IPI002250…	1280	166	14744	3.74706	1.97339e-15	4.93348e-16	1.19199e-14
2. TMDs containing proteins	PANTHER_MF_ALL	MF00267:Membrane traffic protein	70	3.62694	1.67629e-12	11.7757	IPI00894800, IPI00331157, IPI00116752, IPI00129399, IPI00648142, IPI00109447, IPI00227631, IPI00132685, IPI00331533, IPI00230422, IPI00828225, IPI00894804, IPI00466570, IPI00124572, IPI00222697, IPI00125832, IPI00132475, IPI00136653, IPI00845689, IPI00785417, IPI00122397, IPI00109335, IPI00313824, IPI00856581, IPI00469218, IPI00112000, IPI00125267, IPI00132206, IPI00321634, IPI00130854, IPI007579…	1280	325	14744	2.48096	3.50352e-10	7.00704e-11	2.11624e-09
2. TMDs containing proteins	PANTHER_MF_ALL	MF00269:SNARE protein	21	1.08808	3.70465e-12	11.4313	IPI00749705, IPI00111416, IPI00118372, IPI00132685, IPI00331533, IPI00114368, IPI00621076, IPI00331284, IPI00329953, IPI00225880, IPI00136653, IPI00118217, IPI00785417, IPI00109335, IPI00880852, IPI00313824, IPI00112000, IPI00315437, IPI00137866, IPI00453589, IPI00313559, IPI00132276, IPI00130115, IPI00137647, IPI00131540, IPI00117112, IPI00132923	1280	38	14744	6.36562	7.7426e-10	1.29043e-10	4.67677e-09
2. TMDs containing proteins	PANTHER_MF_ALL	MF00131:Transferase	133	6.89119	9.20445e-11	10.036	IPI00187340, IPI00762897, IPI00162949, IPI00118995, IPI00874858, IPI00153765, IPI00330383, IPI00270003, IPI00461438, IPI00830280, IPI00309845, IPI00131811, IPI00758378, IPI00330094, IPI00130127, IPI00120942, IPI00228810, IPI00653330, IPI00133314, IPI00117705, IPI00125950, IPI00406371, IPI00831460, IPI00308075, IPI00137725, IPI00122129, IPI00134432, IPI00330381, IPI00122522, IPI00222125, IPI001701…	1280	873	14744	1.75486	1.92373e-08	2.74819e-09	1.16199e-07
2. TMDs containing proteins	PANTHER_MF_ALL	MF00084:ATP-binding cassette (ABC) transporter	21	1.08808	5.02829e-10	9.29858	IPI00459383, IPI00116825, IPI00119846, IPI00622875, IPI00153807, IPI00108335, IPI00111686, IPI00311780, IPI00330966, IPI00121842, IPI00170146, IPI00129205, IPI00170152, IPI00944053, IPI00672663, IPI00112614, IPI00120094, IPI00125970, IPI00129803, IPI00123676, IPI00923039, IPI00129915, IPI00128152	1280	47	14744	5.14668	1.05091e-07	1.31364e-08	6.34785e-07
2. TMDs containing proteins	PANTHER_MF_ALL	MF00015:Other receptor	50	2.59067	8.41311e-09	8.07504	IPI00120856, IPI00380792, IPI00120227, IPI00138613, IPI00129304, IPI00114200, IPI00785217, IPI00411145, IPI00608063, IPI00320605, IPI00622283, IPI00132600, IPI00132474, IPI00129159, IPI00776045, IPI00315135, IPI00129911, IPI00120466, IPI00323053, IPI00469426, IPI00331214, IPI00627008, IPI00177179, IPI00123783, IPI00116921, IPI00109375, IPI00122273, IPI00331378, IPI00123996, IPI00330306, IPI004066…	1280	238	14744	2.41991	1.75834e-06	1.95371e-07	1.06209e-05
2. TMDs containing proteins	PANTHER_MF_ALL	MF00123:Oxidoreductase	98	5.07772	3.86242e-08	7.41314	IPI00117993, IPI00117994, IPI00117991, IPI00119219, IPI00264082, IPI00119131, IPI00222809, IPI00230715, IPI00128389, IPI00132390, IPI00153381, IPI00133526, IPI00269265, IPI00554961, IPI00874456, IPI00458392, IPI00474810, IPI00114910, IPI00110825, IPI00121322, IPI00607918, IPI00223154, IPI00311445, IPI00121079, IPI00115949, IPI00133110, IPI00119413, IPI00309322, IPI00387430, IPI00310567, IPI001360…	1280	643	14744	1.75558	8.07243e-06	8.07246e-07	4.87602e-05
2. TMDs containing proteins	PANTHER_MF_ALL	MF00169:Other isomerase	21	1.08808	9.84773e-08	7.00666	IPI00230108, IPI00137471, IPI00133522, IPI00844664, IPI00271951, IPI00453798, IPI00130833, IPI00130240, IPI00318215, IPI00122362, IPI00338963, IPI00133948, IPI00170006, IPI00135686, IPI00135295, IPI00854971, IPI00134058, IPI00163011, IPI00881287, IPI00121341, IPI00453829, IPI00133931, IPI00222496	1280	61	14744	3.96547	2.05815e-05	1.87107e-06	0.00012432
2. TMDs containing proteins	PANTHER_MF_ALL	MF00089:Mitochondrial carrier protein	21	1.08808	4.21267e-07	6.37544	IPI00132039, IPI00929849, IPI00262198, IPI00265371, IPI00938432, IPI00129504, IPI00129506, IPI00133289, IPI00807902, IPI00345133, IPI00742287, IPI00226854, IPI00112327, IPI00115564, IPI00131584, IPI00127841, IPI00125853, IPI00109275, IPI00137173, IPI00754142, IPI00223849, IPI00553290, IPI00111580, IPI00928402, IPI00124771	1280	66	14744	3.66506	8.8041e-05	7.33704e-06	0.000531817
2. TMDs containing proteins	PANTHER_MF_ALL	MF00139:Acyltransferase	27	1.39896	4.67744e-07	6.32999	IPI00126548, IPI00344626, IPI00278153, IPI00229441, IPI00461438, IPI00654342, IPI00331371, IPI00330094, IPI00221486, IPI00308278, IPI00225732, IPI00344734, IPI00124382, IPI00173168, IPI00137725, IPI00469338, IPI00466664, IPI00134836, IPI00122522, IPI00408986, IPI00322144, IPI00187288, IPI00170100, IPI00556862, IPI00130963, IPI00227121, IPI00224930	1280	103	14744	3.01948	9.77538e-05	7.51986e-06	0.000590491
2. TMDs containing proteins	PANTHER_MF_ALL	MF00141:Hydrolase	97	5.02591	5.33763e-06	5.27265	IPI00411056, IPI00124093, IPI00407222, IPI00221418, IPI00115530, IPI00224294, IPI00109891, IPI00311654, IPI00307966, IPI00130624, IPI00319188, IPI00187405, IPI00124428, IPI00107952, IPI00466422, IPI00229207, IPI00126396, IPI00118011, IPI00153702, IPI00129265, IPI00128513, IPI00221426, IPI00556827, IPI00108410, IPI00319385, IPI00331044, IPI00230680, IPI00420543, IPI00132279, IPI00115679, IPI003105…	1280	706	14744	1.5826	0.00111495	7.96803e-05	0.00673816
2. TMDs containing proteins	PANTHER_MF_ALL	MF00288:Amino acid transporter	13	0.673575	1.0914e-05	4.96202	IPI00129395, IPI00119024, IPI00135632, IPI00929849, IPI00849271, IPI00894970, IPI00227855, IPI00120546, IPI00125853, IPI00123747, IPI00228647, IPI00420909, IPI00221632, IPI00123712, IPI00121634	1280	33	14744	4.53769	0.00227844	0.000152058	0.0137772
2. TMDs containing proteins	PANTHER_MF_ALL	MF00087:Transfer/carrier protein	54	2.79793	1.3894e-05	4.85717	IPI00885610, IPI00123486, IPI00929849, IPI00128030, IPI00262198, IPI00265371, IPI00129504, IPI00466570, IPI00653426, IPI00131695, IPI00129506, IPI00132604, IPI00133289, IPI00845689, IPI00315135, IPI00345133, IPI00226854, IPI00122397, IPI00115564, IPI00131584, IPI00127841, IPI00278804, IPI00229804, IPI00127069, IPI00463887, IPI00109275, IPI00553290, IPI00556779, IPI00153468, IPI00111580, IPI001874…	1280	336	14744	1.85123	0.00289965	0.000181475	0.0175387
2. TMDs containing proteins	PANTHER_MF_ALL	MF00004:Immunoglobulin receptor family member	23	1.19171	5.91563e-05	4.228	IPI00119293, IPI00129485, IPI00133707, IPI00896625, IPI00762704, IPI00318069, IPI00109946, IPI00896745, IPI00453509, IPI00118941, IPI00788342, IPI00169585, IPI00121133, IPI00229340, IPI00124830, IPI00620227, IPI00162870, IPI00387519, IPI00129646, IPI00776029, IPI00111856, IPI00915096, IPI00129594, IPI00380918, IPI00172333, IPI00226205, IPI00122523, IPI00387437, IPI00113949, IPI00403079	1280	103	14744	2.57215	0.0122879	0.000727032	0.0746548
2. TMDs containing proteins	PANTHER_MF_ALL	MF00247:Membrane-bound signaling molecule	25	1.29534	0.000144889	3.83896	IPI00266426, IPI00121008, IPI00405736, IPI00338983, IPI00896745, IPI00311104, IPI00121133, IPI00115450, IPI00132289, IPI00154081, IPI00114274, IPI00122625, IPI00129646, IPI00135452, IPI00408103, IPI00123783, IPI00467908, IPI00355961, IPI00129594, IPI00112072, IPI00881794, IPI00172333, IPI00466640, IPI00310916, IPI00108098, IPI00113949, IPI00343038, IPI00652465	1280	124	14744	2.32233	0.02983	0.00168103	0.182758
2. TMDs containing proteins	PANTHER_MF_ALL	MF00156:Other hydrolase	33	1.70984	0.000149042	3.82669	IPI00752412, IPI00411056, IPI00850873, IPI00830169, IPI00420658, IPI00311682, IPI00109891, IPI00311654, IPI00265299, IPI00112776, IPI00338964, IPI00187405, IPI00135805, IPI00466422, IPI00420580, IPI00453946, IPI00336323, IPI00134479, IPI00117176, IPI00122048, IPI00109293, IPI00471005, IPI00127464, IPI00221426, IPI00662513, IPI00624883, IPI00138378, IPI00138179, IPI00556827, IPI00319385, IPI002255…	1280	187	14744	2.03272	0.0306719	0.00163824	0.187992
2. TMDs containing proteins	PANTHER_MF_ALL	MF00166:Isomerase	27	1.39896	0.000200904	3.69701	IPI00137471, IPI00133522, IPI00130240, IPI00129252, IPI00318215, IPI00338963, IPI00170006, IPI00135686, IPI00114331, IPI00134058, IPI00128692, IPI00163011, IPI00881287, IPI00121341, IPI00133931, IPI00230108, IPI00844664, IPI00271951, IPI00453798, IPI00130833, IPI00466664, IPI00122362, IPI00187288, IPI00133948, IPI00135295, IPI00854971, IPI00119886, IPI00453829, IPI00222496	1280	142	14744	2.19018	0.0411236	0.00209745	0.25333
2. TMDs containing proteins	PANTHER_MF_ALL	MF00126:Dehydrogenase	36	1.86528	0.00024748	3.60646	IPI00121619, IPI00461964, IPI00225407, IPI00323971, IPI00119219, IPI00136098, IPI00230715, IPI00222809, IPI00555004, IPI00111235, IPI00626132, IPI00283532, IPI00874456, IPI00229040, IPI00458392, IPI00474810, IPI00331564, IPI00153350, IPI00319994, IPI00110659, IPI00110224, IPI00114910, IPI00331182, IPI00114878, IPI00607918, IPI00221571, IPI00112377, IPI00223154, IPI00515370, IPI00276157, IPI001307…	1280	217	14744	1.91094	0.0504144	0.00246029	0.311976
2. TMDs containing proteins	PANTHER_MF_ALL	MF00127:Reductase	29	1.50259	0.000390832	3.40801	IPI00121619, IPI00119219, IPI00469329, IPI00312174, IPI00264082, IPI00136098, IPI00119131, IPI00132390, IPI00555004, IPI00153381, IPI00626132, IPI00283532, IPI00229040, IPI00474810, IPI00132728, IPI00114910, IPI00110224, IPI00110659, IPI00808098, IPI00132148, IPI00114878, IPI00221571, IPI00607918, IPI00112377, IPI00311445, IPI00223154, IPI00121079, IPI00122152, IPI00133110, IPI00130988, IPI006215…	1280	164	14744	2.03685	0.0784515	0.00370674	0.492277
2. TMDs containing proteins	PANTHER_MF_ALL	MF00024:Ion channel	48	2.48705	0.000488691	3.31097	IPI00830169, IPI00850873, IPI00109891, IPI00875404, IPI00221880, IPI00311654, IPI00556814, IPI00751834, IPI00134479, IPI00322698, IPI00135977, IPI00410901, IPI00378998, IPI00126619, IPI00624883, IPI00875084, IPI00119613, IPI00118440, IPI00122368, IPI00556827, IPI00319385, IPI00331044, IPI00230680, IPI00469221, IPI00380344, IPI00752412, IPI00230018, IPI00311682, IPI00322835, IPI00137400, IPI002652…	1280	330	14744	1.67545	0.0971161	0.00443195	0.615187
2. TMDs containing proteins	PANTHER_MF_ALL	MF00077:Chaperone	28	1.45078	0.000656084	3.18304	IPI00320241, IPI00928498, IPI00228056, IPI00666885, IPI00130552, IPI00894804, IPI00123342, IPI00458039, IPI00648950, IPI00420480, IPI00338963, IPI00857582, IPI00830193, IPI00319992, IPI00314204, IPI00387464, IPI00623400, IPI00132206, IPI00132696, IPI00226466, IPI00131608, IPI00762713, IPI00624363, IPI00262991, IPI00461857, IPI00336247, IPI00119618, IPI00330857, IPI00331598, IPI00129526, IPI004674…	1280	161	14744	2.00326	0.128175	0.00569898	0.825107
2. TMDs containing proteins	PANTHER_MF_ALL	MF00128:Oxidase	16	0.829016	0.000823095	3.08455	IPI00315794, IPI00111255, IPI00114377, IPI00230113, IPI00115949, IPI00319135, IPI00316366, IPI00515530, IPI00133526, IPI00788406, IPI00113196, IPI00117978, IPI00121443, IPI00119413, IPI00169589, IPI00930806, IPI00400301, IPI00169711	1280	70	14744	2.63286	0.158103	0.00686027	1.03414
2. TMDs containing proteins	PANTHER_MF_ALL	MF00271:Other membrane traffic protein	19	0.984456	0.000823602	3.08428	IPI00119150, IPI00894800, IPI00226882, IPI00129399, IPI00408895, IPI00830356, IPI00227631, IPI00317163, IPI00124572, IPI00132475, IPI00122397, IPI00876027, IPI00849670, IPI00761640, IPI00856581, IPI00623259, IPI00461329, IPI00130854, IPI00321634, IPI00757963, IPI00756549, IPI00755329, IPI00876534, IPI00230453, IPI00110852	1280	92	14744	2.37887	0.158192	0.00660133	1.03477
2. TMDs containing proteins	PANTHER_MF_ALL	MF00079:Other chaperones	17	0.880829	0.00269675	2.56916	IPI00387464, IPI00320241, IPI00928498, IPI00132206, IPI00226466, IPI00666885, IPI00130552, IPI00131608, IPI00762713, IPI00894804, IPI00262991, IPI00461857, IPI00336247, IPI00648950, IPI00420480, IPI00338963, IPI00857582, IPI00330857, IPI00331598, IPI00467435, IPI00458074	1280	86	14744	2.27696	0.431288	0.0206861	3.35159
2. TMDs containing proteins	PANTHER_MF_ALL	MF00150:Glycosidase	11	0.569948	0.00968202	2.01403	IPI00467127, IPI00381303, IPI00115530, IPI00224294, IPI00118011, IPI00132279, IPI00307966, IPI00114044, IPI00125522, IPI00662244, IPI00314726	1280	50	14744	2.53412	0.86911	0.0700472	11.5581
2. TMDs containing proteins	PANTHER_MF_ALL	MF00260:Other cell adhesion molecule	17	0.880829	0.0201848	1.69497	IPI00459086, IPI00421244, IPI00120245, IPI00121008, IPI00894972, IPI00115976, IPI00405736, IPI00136382, IPI00881684, IPI00880736, IPI00221921, IPI00420835, IPI00120674, IPI00172333, IPI00227969, IPI00123540, IPI00379131, IPI00310916, IPI00828582, IPI00132286, IPI00130117, IPI00411071, IPI00121334, IPI00322712	1280	106	14744	1.84735	0.985903	0.13667	22.6961
2. TMDs containing proteins	PANTHER_MF_ALL	MF00113:Phosphatase	33	1.70984	0.0216805	1.66393	IPI00113039, IPI00380792, IPI00461132, IPI00137491, IPI00154056, IPI00126092, IPI00421041, IPI00133015, IPI00752390, IPI00223459, IPI00894705, IPI00608063, IPI00135015, IPI00123039, IPI00312244, IPI00761607, IPI00467661, IPI00469426, IPI00323053, IPI00653064, IPI00407419, IPI00285117, IPI00627008, IPI00228719, IPI00137172, IPI00120052, IPI00626950, IPI00387324, IPI00340241, IPI00133002, IPI009230…	1280	255	14744	1.49066	0.989756	0.141615	24.1726
2. TMDs containing proteins	PANTHER_MF_ALL	MF00293:Transmembrane receptor regulatory/adaptor protein	12	0.621762	0.0231398	1.63564	IPI00757771, IPI00169551, IPI00652058, IPI00129968, IPI00131714, IPI00125832, IPI00133249, IPI00131606, IPI00319078, IPI00113869, IPI00408495, IPI00918868, IPI00137465, IPI00154113, IPI00123831	1280	65	14744	2.12654	0.992502	0.146014	25.5882
2. TMDs containing proteins	PANTHER_MF_ALL	MF00151:Glucosidase	4	0.207254	0.0261616	1.58234	IPI00222272, IPI00330323, IPI00111960, IPI00403058, IPI00115679	1280	8	14744	5.75938	0.996076	0.158982	28.4424
3. N-glycoproteins	PANTHER_MF_ALL	MF00015:Other receptor	40	5.90842	1.06184e-15	14.9739	IPI00108844, IPI00120856, IPI00120227, IPI00136972, IPI00313025, IPI00135406, IPI00742278, IPI00126092, IPI00129304, IPI00467180, IPI00338983, IPI00226338, IPI00411145, IPI00119063, IPI00320605, IPI00127447, IPI00118475, IPI00132600, IPI00129159, IPI00132474, IPI00129911, IPI00120466, IPI00229069, IPI00312063, IPI00469426, IPI00323053, IPI00170395, IPI00331214, IPI00124283, IPI00128178, IPI001093…	526	238	14744	4.71099	1.86517e-13	1.86517e-13	1.35447e-12
3. N-glycoproteins	PANTHER_MF_ALL	MF00137:Glycosyltransferase	35	5.16987	3.23692e-13	12.4899	IPI00762897, IPI00331178, IPI00108849, IPI00125747, IPI00463774, IPI00330383, IPI00227372, IPI00662244, IPI00458708, IPI00130692, IPI00131811, IPI00475154, IPI00309035, IPI00262822, IPI00226360, IPI00221444, IPI00336218, IPI00112900, IPI00322019, IPI00117174, IPI00314900, IPI00226278, IPI00130276, IPI00314673, IPI00169626, IPI00116744, IPI00126084, IPI00308075, IPI00349830, IPI00153632, IPI001261…	526	218	14744	4.5003	5.43885e-11	2.71942e-11	3.94174e-10
3. N-glycoproteins	PANTHER_MF_ALL	MF00082:Transporter	57	8.4195	8.16292e-10	9.08815	IPI00124097, IPI00626537, IPI00313025, IPI00850873, IPI00129304, IPI00469000, IPI00311654, IPI00124221, IPI00665580, IPI00649186, IPI00119029, IPI00129915, IPI00624726, IPI00117986, IPI00177177, IPI00123644, IPI00850413, IPI00308691, IPI00153807, IPI00169896, IPI00127497, IPI00420159, IPI00113528, IPI00135975, IPI00170146, IPI00115231, IPI00672663, IPI00120769, IPI00112614, IPI00112616, IPI001258…	526	652	14744	2.45051	1.37137e-07	4.57123e-08	9.93872e-07
3. N-glycoproteins	PANTHER_MF_ALL	MF00150:Glycosidase	15	2.21566	1.27864e-09	8.89325	IPI00315535, IPI00381303, IPI00224294, IPI00115530, IPI00118011, IPI00408850, IPI00307966, IPI00314726, IPI00662244, IPI00108811, IPI00471238, IPI00387228, IPI00132279, IPI00114044, IPI00125522	526	50	14744	8.40913	2.14811e-07	5.37028e-08	1.5568e-06
3. N-glycoproteins	PANTHER_MF_ALL	MF00005:Cytokine receptor	15	2.21566	9.00949e-07	6.0453	IPI00133712, IPI00120155, IPI00320815, IPI00110896, IPI00128566, IPI00312295, IPI00117845, IPI00314843, IPI00108060, IPI00119612, IPI00124987, IPI00113779, IPI00135751, IPI00338094, IPI00124801	526	81	14744	5.19082	0.000151348	3.02715e-05	0.00109694
3. N-glycoproteins	PANTHER_MF_ALL	MF00141:Hydrolase	52	7.68095	1.16439e-06	5.9339	IPI00275123, IPI00407222, IPI00221418, IPI00115530, IPI00224294, IPI00850873, IPI00307966, IPI00311654, IPI00662244, IPI00665580, IPI00130624, IPI00319188, IPI00471162, IPI00111960, IPI00123280, IPI00387228, IPI00124428, IPI00125522, IPI00222915, IPI00315535, IPI00172284, IPI00114236, IPI00131609, IPI00110389, IPI00129265, IPI00123814, IPI00118011, IPI00221426, IPI00132279, IPI00309230, IPI004035…	526	706	14744	2.06456	0.000195598	3.26023e-05	0.00141769
3. N-glycoproteins	PANTHER_MF_ALL	MF00001:Receptor	114	16.839	7.362e-06	5.133	IPI00138061, IPI00120227, IPI00120225, IPI00222043, IPI00124326, IPI00129304, IPI00467180, IPI00109946, IPI00411145, IPI00320605, IPI00132600, IPI00132474, IPI00113779, IPI00309015, IPI00469426, IPI00323053, IPI00313321, IPI00110896, IPI00124497, IPI00108003, IPI00116921, IPI00471022, IPI00120318, IPI00123996, IPI00380918, IPI00117845, IPI00276430, IPI00122523, IPI00342691, IPI00119612, IPI001229…	526	2144	14744	1.49042	0.00123606	0.000176673	0.00896321
3. N-glycoproteins	PANTHER_MF_ALL	MF00040:Cell adhesion molecule	32	4.72674	1.35608e-05	4.86772	IPI00117424, IPI00121378, IPI00266426, IPI00229516, IPI00135517, IPI00421244, IPI00120245, IPI00115976, IPI00118570, IPI00135892, IPI00420835, IPI00120674, IPI00620858, IPI00320605, IPI00129159, IPI00132474, IPI00331259, IPI00124830, IPI00132286, IPI00221701, IPI00268475, IPI00121362, IPI00761717, IPI00458893, IPI00894972, IPI00135010, IPI00654907, IPI00153756, IPI00377953, IPI00221911, IPI002279…	526	377	14744	2.37924	0.00227563	0.000284737	0.0165096
3. N-glycoproteins	PANTHER_MF_ALL	MF00004:Immunoglobulin receptor family member	15	2.21566	1.65882e-05	4.7802	IPI00129646, IPI00129485, IPI00896625, IPI00135892, IPI00111856, IPI00318069, IPI00109946, IPI00129594, IPI00380918, IPI00122523, IPI00124830, IPI00113949, IPI00109790, IPI00396756, IPI00162870	526	103	14744	4.0821	0.00278297	0.000309602	0.0201951
3. N-glycoproteins	PANTHER_MF_ALL	MF00260:Other cell adhesion molecule	15	2.21566	2.31116e-05	4.63617	IPI00761717, IPI00121362, IPI00421244, IPI00120245, IPI00894972, IPI00115976, IPI00135892, IPI00135010, IPI00153756, IPI00420835, IPI00221911, IPI00120674, IPI00227969, IPI00620858, IPI00221701, IPI00132286, IPI00130117, IPI00121334, IPI00322712	526	106	14744	3.96657	0.00387527	0.000388205	0.0281358
3. N-glycoproteins	PANTHER_MF_ALL	MF00086:Other transporter	29	4.2836	2.63574e-05	4.5791	IPI00124097, IPI00331175, IPI00120166, IPI00626537, IPI00319828, IPI00314054, IPI00123428, IPI00469000, IPI00221767, IPI00132868, IPI00466652, IPI00649186, IPI00119955, IPI00133167, IPI00624726, IPI00119029, IPI00117986, IPI00177177, IPI00850413, IPI00421237, IPI00169896, IPI00127497, IPI00113528, IPI00409936, IPI00115231, IPI00120769, IPI00229554, IPI00465769, IPI00404341, IPI00125829	526	335	14744	2.42651	0.00441832	0.000402474	0.0320866
3. N-glycoproteins	PANTHER_MF_ALL	MF00247:Membrane-bound signaling molecule	16	2.36337	3.43416e-05	4.46418	IPI00266426, IPI00122625, IPI00129646, IPI00135517, IPI00122316, IPI00135892, IPI00338983, IPI00153756, IPI00129594, IPI00221911, IPI00276430, IPI00108098, IPI00890869, IPI00113949, IPI00109790, IPI00652465, IPI00114274	526	124	14744	3.61683	0.00575287	0.000480675	0.0418044
3. N-glycoproteins	PANTHER_MF_ALL	MF00131:Transferase	53	7.82866	0.000178681	3.74792	IPI00762897, IPI00406756, IPI00115429, IPI00454008, IPI00463774, IPI00330383, IPI00662244, IPI00461438, IPI00308294, IPI00458708, IPI00131811, IPI00475154, IPI00226360, IPI00323238, IPI00314673, IPI00321058, IPI00308075, IPI00349830, IPI00222125, IPI00331572, IPI00153632, IPI00119759, IPI00221669, IPI00420540, IPI00331178, IPI00116552, IPI00108849, IPI00278153, IPI00125747, IPI00227372, IPI001306…	526	873	14744	1.70173	0.0295749	0.00230665	0.217335
3. N-glycoproteins	PANTHER_MF_ALL	MF00083:Cation transporter	17	2.51108	0.000290665	3.53661	IPI00123644, IPI00127134, IPI00331175, IPI00128989, IPI00122048, IPI00311682, IPI00850873, IPI00311654, IPI00124221, IPI00135975, IPI00115231, IPI00665580, IPI00321921, IPI00125829, IPI00465769, IPI00130186, IPI00117986, IPI00132421	526	166	14744	2.87059	0.0476654	0.00348241	0.353323
3. N-glycoproteins	PANTHER_MF_ALL	MF00006:Interleukin receptor	8	1.18168	0.000468015	3.32974	IPI00133712, IPI00120155, IPI00119612, IPI00124987, IPI00320815, IPI00128566, IPI00113779, IPI00117845	526	40	14744	5.60608	0.0756319	0.00522927	0.568342
3. N-glycoproteins	PANTHER_MF_ALL	MF00265:Tubulin	6	0.886263	0.000558357	3.25309	IPI00403810, IPI00122928, IPI00110753, IPI00117352, IPI00109061, IPI00109073	526	20	14744	8.40913	0.0895627	0.00584723	0.677708
3. N-glycoproteins	PANTHER_MF_ALL	MF00153:Protease	37	5.46529	0.00101109	2.99521	IPI00131881, IPI00124157, IPI00115429, IPI00404551, IPI00275123, IPI00318595, IPI00407222, IPI00111885, IPI00123329, IPI00113517, IPI00130573, IPI00126769, IPI00119138, IPI00314443, IPI00125220, IPI00130627, IPI00111013, IPI00114065, IPI00121776, IPI00222305, IPI00118987, IPI00272238, IPI00396840, IPI00319509, IPI00223987, IPI00378498, IPI00379852, IPI00409148, IPI00312757, IPI00626485, IPI006585…	526	585	14744	1.77286	0.156292	0.00994721	1.22412
3. N-glycoproteins	PANTHER_MF_ALL	MF00084:ATP-binding cassette (ABC) transporter	8	1.18168	0.00127375	2.89492	IPI00672663, IPI00112614, IPI00153807, IPI00112616, IPI00129915, IPI00170146, IPI00132595, IPI00170152	526	47	14744	4.77114	0.192753	0.0118254	1.53985
3. N-glycoproteins	PANTHER_MF_ALL	MF00116:Nucleotide phosphatase	6	0.886263	0.00198602	2.70202	IPI00113039, IPI00285117, IPI00466733, IPI00753638, IPI00626950, IPI00132421	526	26	14744	6.46856	0.283934	0.0174244	2.39141
3. N-glycoproteins	PANTHER_MF_ALL	MF00154:Metalloprotease	15	2.21566	0.00306938	2.51295	IPI00131881, IPI00396840, IPI00319509, IPI00223987, IPI00378498, IPI00275123, IPI00407222, IPI00318595, IPI00379852, IPI00111885, IPI00123329, IPI00626485, IPI00130573, IPI00119138, IPI00314443, IPI00272238	526	170	14744	2.47327	0.403365	0.0254919	3.67368
3. N-glycoproteins	PANTHER_MF_ALL	MF00241:Protein kinase receptor	11	1.62482	0.00317444	2.49833	IPI00314843, IPI00128358, IPI00405742, IPI00124497, IPI00108003, IPI00119072, IPI00120225, IPI00124326, IPI00137311, IPI00674255, IPI00471022, IPI00338094	526	101	14744	3.05282	0.413835	0.0251151	3.7972
3. N-glycoproteins	PANTHER_MF_ALL	MF00013:Tyrosine protein kinase receptor	9	1.32939	0.00552403	2.25774	IPI00128358, IPI00405742, IPI00124497, IPI00108003, IPI00119072, IPI00120225, IPI00124326, IPI00137311, IPI00674255, IPI00471022	526	76	14744	3.31939	0.605687	0.0414183	6.522
3. N-glycoproteins	PANTHER_MF_ALL	MF00152:Galactosidase	3	0.443131	0.0117814	1.9288	IPI00309230, IPI00123814, IPI00315593	526	5	14744	16.8183	0.863446	0.0829256	13.4369
3. N-glycoproteins	PANTHER_MF_ALL	MF00209:Hsp 70 family chaperone	4	0.590842	0.0121875	1.91408	IPI00323357, IPI00346073, IPI00123342, IPI00222937	526	14	14744	8.00869	0.872557	0.0822562	13.869
3. N-glycoproteins	PANTHER_MF_ALL	MF00173:Defense/immunity protein	35	5.16987	0.0164179	1.78468	IPI00624138, IPI00129485, IPI00322542, IPI00138061, IPI00313025, IPI00896625, IPI00331440, IPI00125310, IPI00129304, IPI00135892, IPI00330066, IPI00318069, IPI00109946, IPI00114939, IPI00124830, IPI00114065, IPI00109996, IPI00396756, IPI00162870, IPI00129646, IPI00124283, IPI00320815, IPI00128178, IPI00109375, IPI00127065, IPI00321058, IPI00132799, IPI00111856, IPI00129594, IPI00380918, IPI008747…	526	651	14744	1.50701	0.93803	0.10528	18.2541
3. N-glycoproteins	PANTHER_MF_ALL	MF00016:Signaling molecule	39	5.76071	0.0181033	1.74224	IPI00117424, IPI00266426, IPI00135517, IPI00876489, IPI00124326, IPI00125138, IPI00118570, IPI00462152, IPI00135892, IPI00338983, IPI00124640, IPI00762914, IPI00130325, IPI00262822, IPI00129158, IPI00129911, IPI00122399, IPI00222037, IPI00224728, IPI00114274, IPI00119871, IPI00114457, IPI00115757, IPI00122625, IPI00129646, IPI00122316, IPI00674255, IPI00756790, IPI00471022, IPI00153756, IPI002219…	526	750	14744	1.45758	0.953542	0.111346	19.9433
3. N-glycoproteins	PANTHER_MF_ALL	MF00157:Lyase	12	1.77253	0.0238286	1.6229	IPI00134572, IPI00226609, IPI00753638, IPI00223092, IPI00121627, IPI00136012, IPI00169919, IPI00132279, IPI00320480, IPI00307966, IPI00221998, IPI00116074	526	156	14744	2.15619	0.982607	0.139345	25.4452
3. N-glycoproteins	PANTHER_MF_ALL	MF00175:Major histocompatibility complex antigen	7	1.03397	0.0260054	1.58494	IPI00874741, IPI00624138, IPI00115892, IPI00322542, IPI00127065, IPI00331440, IPI00109996, IPI00330066	526	64	14744	3.06583	0.988046	0.146233	27.4445
3. N-glycoproteins	PANTHER_MF_ALL	MF00012:Other ligand-gated ion channel	4	0.590842	0.0468571	1.32922	IPI00130271, IPI00471089, IPI00122368, IPI00222043, IPI00117630, IPI00469221	526	23	14744	4.87486	0.999685	0.242713	44.2507
3. N-glycoproteins	PANTHER_MF_ALL	MF00176:Antibacterial response protein	5	0.738552	0.0489628	1.31013	IPI00114939, IPI00124283, IPI00313025, IPI00128178, IPI00129304, IPI00132799	526	39	14744	3.59364	0.999783	0.245071	45.7319

## Sheet: Supplementary table S10
Table S10. KEGG pathway analysis Three groups of the proteome—crude membrane proteome, TMD-containing proteome, and N-glycoproteome—were subjected to KEGG pathway analysis. Information on pathway terms and enrichment statistics is provided.
Input	Category	Term	Count	%	PValue	"-LOG10(pvalue)"	Genes	List Total	Pop Hits	Pop Total	Fold Enrichment	Bonferroni	Benjamini	FDR
1. Crude membrane proteome	KEGG_PATHWAY	mmu03040:Spliceosome	110	1.91371	4.85e-36	35.3	IPI00652919, IPI00330406, IPI00890005, IPI00943994, IPI00377298, IPI00877286, IPI00170008, IPI00331424, IPI00458583, IPI00121136, IPI00128818, IPI00119220, IPI00119224, IPI00132576, IPI00457815, IPI00607076, IPI00461304, IPI00153778, IPI00132376, IPI00380281, IPI00129323, IPI00120145, IPI00284213, IPI00269661, IPI00269662, IPI00623284, IPI00311948, IPI00330263, IPI00918041, IPI00409462, IPI001271…	1966	124	5738	2.58909	9.37e-34	9.37e-34	6.05e-33
1. Crude membrane proteome	KEGG_PATHWAY	mmu00190:Oxidative phosphorylation	100	1.73974	5.04e-23	22.3	IPI00120719, IPI00264082, IPI00132390, IPI00127050, IPI00128285, IPI00355228, IPI00153381, IPI00119138, IPI00222203, IPI00118986, IPI00311461, IPI00130322, IPI00110825, IPI00331332, IPI00133399, IPI00131771, IPI00120212, IPI00135975, IPI00116154, IPI00117300, IPI00858238, IPI00119413, IPI00230680, IPI00110684, IPI00387430, IPI00113200, IPI00169925, IPI00113203, IPI00125929, IPI00355248, IPI004076…	1966	130	5738	2.24509	9.72e-21	4.86e-21	6.28e-20
1. Crude membrane proteome	KEGG_PATHWAY	mmu03010:Ribosome	74	1.2874	1.14e-20	19.9	IPI00112448, IPI00222546, IPI00621625, IPI00137736, IPI00222547, IPI00849793, IPI00308706, IPI00314950, IPI00319231, IPI00162790, IPI00131357, IPI00222550, IPI00626366, IPI00222553, IPI00113377, IPI00466822, IPI00466820, IPI00555113, IPI00321170, IPI00875584, IPI00225066, IPI00340036, IPI00762051, IPI00224505, IPI00463049, IPI00895479, IPI00315548, IPI00273803, IPI00849927, IPI00273514, IPI004746…	1966	89	5738	2.42672	2.19e-18	7.31e-19	1.42e-17
1. Crude membrane proteome	KEGG_PATHWAY	mmu05016:Huntington's disease	119	2.07029	1.66e-17	16.8	IPI00120719, IPI00264082, IPI00136207, IPI00132390, IPI00762919, IPI00128285, IPI00654005, IPI00153381, IPI00119138, IPI00271166, IPI00118986, IPI00115663, IPI00130322, IPI00110825, IPI00130589, IPI00222419, IPI00331332, IPI00228618, IPI00310131, IPI00133399, IPI00131771, IPI00120212, IPI00116154, IPI00117300, IPI00858238, IPI00463549, IPI00119924, IPI00469221, IPI00648173, IPI00387430, IPI001132…	1966	183	5738	1.8979	3.21e-15	8.02e-16	2.07e-14
1. Crude membrane proteome	KEGG_PATHWAY	mmu05012:Parkinson's disease	93	1.61795	8.06e-17	16.1	IPI00120719, IPI00117264, IPI00264082, IPI00132390, IPI00128285, IPI00355228, IPI00153381, IPI00119138, IPI00116718, IPI00118986, IPI00130322, IPI00110825, IPI00222419, IPI00331332, IPI00123313, IPI00131771, IPI00120212, IPI00133399, IPI00116154, IPI00117300, IPI00858238, IPI00387430, IPI00113200, IPI00169925, IPI00125929, IPI00895479, IPI00355248, IPI00230507, IPI00227565, IPI00121443, IPI001327…	1966	133	5738	2.04084	2.14e-14	4.33e-15	1.33e-13
1. Crude membrane proteome	KEGG_PATHWAY	mmu05010:Alzheimer's disease	114	1.9833	6.33e-15	14.2	IPI00120719, IPI00896585, IPI00264082, IPI00132390, IPI00128285, IPI00311654, IPI00153381, IPI00230277, IPI00119138, IPI00319188, IPI00118986, IPI00556814, IPI00130322, IPI00110825, IPI00222419, IPI00331332, IPI00110896, IPI00278602, IPI00228618, IPI00133399, IPI00131771, IPI00120212, IPI00121545, IPI00467841, IPI00116154, IPI00117300, IPI00858238, IPI00469221, IPI00387430, IPI00131881, IPI001132…	1966	182	5738	1.82814	1.22e-12	2.04e-13	7.88e-12
1. Crude membrane proteome	KEGG_PATHWAY	mmu00970:Aminoacyl-tRNA biosynthesis	39	0.678497	3.69e-14	13.4	IPI00225307, IPI00469103, IPI00222180, IPI00387505, IPI00331422, IPI00844754, IPI00620145, IPI00468688, IPI00396833, IPI00226952, IPI00470086, IPI00339916, IPI00110380, IPI00453499, IPI00123138, IPI00116138, IPI00223415, IPI00227678, IPI00322828, IPI00323177, IPI00132419, IPI00223055, IPI00314153, IPI00263874, IPI00111613, IPI00109354, IPI00315488, IPI00273767, IPI00312759, IPI00112555, IPI001303…	1966	42	5738	2.71014	7.11e-12	1.02e-12	4.59e-11
1. Crude membrane proteome	KEGG_PATHWAY	mmu00020:Citrate cycle (TCA cycle)	30	0.521921	5.84e-12	11.2	IPI00318614, IPI00118594, IPI00406442, IPI00323592, IPI00261627, IPI00116074, IPI00874456, IPI00342603, IPI00459487, IPI00134809, IPI00331564, IPI00109169, IPI00153660, IPI00459725, IPI00719841, IPI00118825, IPI00626237, IPI00336324, IPI00135231, IPI00943457, IPI00126635, IPI00132042, IPI00113141, IPI00129928, IPI00319111, IPI00126248, IPI00845652, IPI00337893, IPI00187452, IPI00622780, IPI003385…	1966	31	5738	2.82447	1.13e-09	1.41e-10	7.28e-09
1. Crude membrane proteome	KEGG_PATHWAY	mmu03050:Proteasome	40	0.695894	7.09e-12	11.1	IPI00131845, IPI00119239, IPI00277001, IPI00316736, IPI00124225, IPI00314439, IPI00113845, IPI00124223, IPI00283862, IPI00113660, IPI00405114, IPI00126048, IPI00108895, IPI00222515, IPI00125971, IPI00381291, IPI00116712, IPI00135640, IPI00123494, IPI00331644, IPI00314467, IPI00113262, IPI00396680, IPI00403509, IPI00129512, IPI00267295, IPI00270326, IPI00131407, IPI00131406, IPI00109122, IPI001332…	1966	47	5738	2.48393	1.37e-09	1.52e-10	8.83e-09
1. Crude membrane proteome	KEGG_PATHWAY	mmu03018:RNA degradation	46	0.800278	1.07e-10	9.97	IPI00169888, IPI00828817, IPI00880243, IPI00880839, IPI00877286, IPI00876050, IPI00120046, IPI00894741, IPI00309059, IPI00109639, IPI00114254, IPI00459280, IPI00133532, IPI00407764, IPI00123602, IPI00308885, IPI00263042, IPI00396812, IPI00113134, IPI00136054, IPI00342382, IPI00845678, IPI00915083, IPI00121437, IPI00130114, IPI00121265, IPI00112188, IPI00134044, IPI00466593, IPI00310857, IPI003300…	1966	60	5738	2.23761	2.07e-08	2.07e-09	1.34e-07
1. Crude membrane proteome	KEGG_PATHWAY	mmu00510:N-Glycan biosynthesis	38	0.6611	1.46e-10	9.83	IPI00396695, IPI00124093, IPI00118995, IPI00874858, IPI00225244, IPI00224294, IPI00652804, IPI00120705, IPI00108727, IPI00121575, IPI00411007, IPI00221535, IPI00475154, IPI00316469, IPI00109108, IPI00309035, IPI00459582, IPI00336218, IPI00120839, IPI00109082, IPI00653330, IPI00114044, IPI00322019, IPI00115668, IPI00134053, IPI00117705, IPI00132168, IPI00131609, IPI00387324, IPI00224967, IPI001324…	1966	46	5738	2.41103	2.82e-08	2.57e-09	1.82e-07
1. Crude membrane proteome	KEGG_PATHWAY	mmu00280:Valine, leucine and isoleucine degradation	37	0.643702	1.08e-09	8.97	IPI00461964, IPI00274222, IPI00116591, IPI00111218, IPI00121833, IPI00121105, IPI00124372, IPI00127625, IPI00130535, IPI00154054, IPI00653423, IPI00330523, IPI00115607, IPI00226430, IPI00626132, IPI00116222, IPI00222793, IPI00874456, IPI00331564, IPI00134961, IPI00553717, IPI00223092, IPI00471246, IPI00331707, IPI00228253, IPI00119842, IPI00320850, IPI00606510, IPI00515370, IPI00124900, IPI001540…	1966	46	5738	2.34758	2.08e-07	1.73e-08	1.34e-06
1. Crude membrane proteome	KEGG_PATHWAY	mmu04142:Lysosome	73	1.27001	3.07e-09	8.51	IPI00331157, IPI00117899, IPI00224151, IPI00858096, IPI00115530, IPI00126769, IPI00317488, IPI00117811, IPI00130627, IPI00132600, IPI00111960, IPI00346965, IPI00321190, IPI00311461, IPI00124428, IPI00224728, IPI00125522, IPI00467384, IPI00469218, IPI00125266, IPI00828950, IPI00114236, IPI00118011, IPI00123814, IPI00129265, IPI00742414, IPI00135975, IPI00130444, IPI00221426, IPI00648683, IPI001383…	1966	119	5738	1.79041	5.93e-07	4.56e-08	3.83e-06
1. Crude membrane proteome	KEGG_PATHWAY	mmu03030:DNA replication	30	0.521921	4.17e-09	8.38	IPI00331177, IPI00117016, IPI00132481, IPI00110298, IPI00309398, IPI00322337, IPI00311131, IPI00473170, IPI00132128, IPI00123881, IPI00113870, IPI00108338, IPI00132795, IPI00123264, IPI00515393, IPI00408243, IPI00124744, IPI00114069, IPI00126396, IPI00229787, IPI00473314, IPI00111877, IPI00665571, IPI00323820, IPI00410836, IPI00471311, IPI00653266, IPI00224915, IPI00114051, IPI00338295, IPI004582…	1966	35	5738	2.50167	8.06e-07	5.76e-08	5.2e-06
1. Crude membrane proteome	KEGG_PATHWAY	mmu04130:SNARE interactions in vesicular transport	29	0.504523	7.4e-07	6.13	IPI00111416, IPI00749705, IPI00118372, IPI00132685, IPI00331533, IPI00114368, IPI00621076, IPI00331284, IPI00225880, IPI00136653, IPI00118217, IPI00785417, IPI00113798, IPI00278462, IPI00880852, IPI00269408, IPI00109335, IPI00313824, IPI00928446, IPI00112000, IPI00109506, IPI00315437, IPI00137866, IPI00453771, IPI00453589, IPI00313559, IPI00321581, IPI00130115, IPI00132276, IPI00137647, IPI001377…	1966	38	5738	2.22736	0.000143	9.52e-06	0.000922
1. Crude membrane proteome	KEGG_PATHWAY	mmu04666:Fc gamma R-mediated phagocytosis	57	0.991649	2.42e-06	5.62	IPI00129487, IPI00117167, IPI00230138, IPI00129485, IPI00453603, IPI00122327, IPI00111117, IPI00463136, IPI00230277, IPI00221616, IPI00848627, IPI00125143, IPI00649763, IPI00108084, IPI00120193, IPI00323053, IPI00407419, IPI00120516, IPI00556723, IPI00119663, IPI00349032, IPI00624876, IPI00131445, IPI00136110, IPI00122069, IPI00661414, IPI00124829, IPI00127338, IPI00121335, IPI00466187, IPI004611…	1966	98	5738	1.69756	0.000467	2.92e-05	0.003014
1. Crude membrane proteome	KEGG_PATHWAY	mmu00240:Pyrimidine metabolism	56	0.974252	2.66e-06	5.57	IPI00121552, IPI00313726, IPI00136207, IPI00315127, IPI00654005, IPI00322337, IPI00131459, IPI00468039, IPI00122358, IPI00761434, IPI00263106, IPI00112769, IPI00607023, IPI00119261, IPI00123264, IPI00331146, IPI00678003, IPI00114069, IPI00130874, IPI00187512, IPI00380280, IPI00321912, IPI00753638, IPI00944164, IPI00124699, IPI00338295, IPI00337955, IPI00136782, IPI00331177, IPI00113039, IPI001212…	1966	96	5738	1.70253	0.000514	3.02e-05	0.003317
1. Crude membrane proteome	KEGG_PATHWAY	mmu00071:Fatty acid metabolism	31	0.539318	8.54e-06	5.07	IPI00119203, IPI00119114, IPI00116591, IPI00857226, IPI00111218, IPI00121833, IPI00124372, IPI00121105, IPI00114416, IPI00555004, IPI00131701, IPI00154054, IPI00123390, IPI00112549, IPI00115607, IPI00226430, IPI00222793, IPI00409360, IPI00134961, IPI00330094, IPI00761434, IPI00877214, IPI00223092, IPI00228253, IPI00857891, IPI00119842, IPI00120233, IPI00515370, IPI00127558, IPI00169772, IPI001314…	1966	45	5738	2.0106	0.001646	9.15e-05	0.010635
1. Crude membrane proteome	KEGG_PATHWAY	mmu04722:Neurotrophin signaling pathway	69	1.20042	1.42e-05	4.85	IPI00226574, IPI00407954, IPI00311611, IPI00133010, IPI00406790, IPI00119986, IPI00230277, IPI00848627, IPI00230719, IPI00117124, IPI00853924, IPI00112346, IPI00120193, IPI00227392, IPI00113873, IPI00125298, IPI00118384, IPI00114333, IPI00114859, IPI00119663, IPI00658313, IPI00315100, IPI00467841, IPI00649778, IPI00134188, IPI00122568, IPI00230707, IPI00556772, IPI00621806, IPI00136110, IPI001164…	1966	130	5738	1.54911	0.002737	0.000144	0.017693
1. Crude membrane proteome	KEGG_PATHWAY	mmu04110:Cell cycle	68	1.18302	1.59e-05	4.8	IPI00323422, IPI00311034, IPI00117016, IPI00122018, IPI00309398, IPI00137228, IPI00556692, IPI00123886, IPI00123881, IPI00118286, IPI00124810, IPI00331163, IPI00853924, IPI00353560, IPI00227392, IPI00108338, IPI00113870, IPI00114457, IPI00132122, IPI00118384, IPI00884458, IPI00137668, IPI00380355, IPI00126396, IPI00111207, IPI00137864, IPI00127493, IPI00458852, IPI00121509, IPI00459898, IPI001292…	1966	128	5738	1.55052	0.003068	0.000154	0.019839
1. Crude membrane proteome	KEGG_PATHWAY	mmu04114:Oocyte meiosis	62	1.07864	2.23e-05	4.65	IPI00226574, IPI00323422, IPI00120225, IPI00742329, IPI00406790, IPI00230277, IPI00137228, IPI00227773, IPI00876567, IPI00310091, IPI00331163, IPI00556814, IPI00853924, IPI00227392, IPI00132122, IPI00118384, IPI00114333, IPI00380355, IPI00111207, IPI00119663, IPI00127493, IPI00458852, IPI00121545, IPI00467841, IPI00459898, IPI00649778, IPI00120767, IPI00621806, IPI00230707, IPI00116498, IPI002306…	1966	115	5738	1.57351	0.004301	0.000205	0.027826
1. Crude membrane proteome	KEGG_PATHWAY	mmu04144:Endocytosis	97	1.68754	4.97e-05	4.3	IPI00120225, IPI00124326, IPI00308852, IPI00468418, IPI00137731, IPI00785217, IPI00461984, IPI00221616, IPI00387227, IPI00122398, IPI00330477, IPI00480432, IPI00454119, IPI00752500, IPI00377288, IPI00122318, IPI00124497, IPI00108003, IPI00310131, IPI00349032, IPI00124597, IPI00762713, IPI00111931, IPI00320687, IPI00116729, IPI00131445, IPI00119612, IPI00121084, IPI00648173, IPI00867895, IPI001337…	1966	202	5738	1.40151	0.009552	0.000436	0.06195
1. Crude membrane proteome	KEGG_PATHWAY	mmu00030:Pentose phosphate pathway	20	0.347947	5.87e-05	4.23	IPI00624030, IPI00649253, IPI00856272, IPI00554862, IPI00228385, IPI00124692, IPI00137409, IPI00554868, IPI00222809, IPI00856379, IPI00118160, IPI00119458, IPI00228633, IPI00113408, IPI00466919, IPI00338302, IPI00331541, IPI00927975, IPI00130333, IPI00411102, IPI00124444, IPI00555140, IPI00132080	1966	26	5738	2.24509	0.01126	0.000492	0.073085
1. Crude membrane proteome	KEGG_PATHWAY	mmu00640:Propanoate metabolism	22	0.382742	6.68e-05	4.18	IPI00461964, IPI00848443, IPI00606510, IPI00111218, IPI00124372, IPI00515370, IPI00154047, IPI00406442, IPI00154054, IPI00114866, IPI00261627, IPI00330523, IPI00133553, IPI00459487, IPI00133776, IPI00756114, IPI00229510, IPI00134961, IPI00223092, IPI00751369, IPI00113073, IPI00228253, IPI00454049	1966	30	5738	2.14032	0.012806	0.000537	0.083181
1. Crude membrane proteome	KEGG_PATHWAY	mmu04910:Insulin signaling pathway	70	1.21781	8.25e-05	4.08	IPI00311611, IPI00453603, IPI00411051, IPI00224570, IPI00742329, IPI00463136, IPI00119986, IPI00230277, IPI00169788, IPI00320608, IPI00848627, IPI00227773, IPI00123039, IPI00230719, IPI00130127, IPI00222983, IPI00113223, IPI00125298, IPI00119930, IPI00283611, IPI00848443, IPI00274516, IPI00120516, IPI00119663, IPI00720031, IPI00467841, IPI00229807, IPI00556772, IPI00136110, IPI00311873, IPI005568…	1966	138	5738	1.48046	0.015788	0.000636	0.102693
1. Crude membrane proteome	KEGG_PATHWAY	mmu04720:Long-term potentiation	40	0.695894	0.000172	3.76	IPI00226574, IPI00407954, IPI00458699, IPI00134941, IPI00671847, IPI00742329, IPI00406790, IPI00137400, IPI00230277, IPI00466699, IPI00320608, IPI00227773, IPI00230719, IPI00311203, IPI00464334, IPI00556814, IPI00135708, IPI00466610, IPI00130185, IPI00461822, IPI00113248, IPI00751834, IPI00114333, IPI00228618, IPI00138406, IPI00119663, IPI00230005, IPI00420725, IPI00121545, IPI00467841, IPI001104…	1966	70	5738	1.66778	0.032657	0.001276	0.214136
1. Crude membrane proteome	KEGG_PATHWAY	mmu00520:Amino sugar and nucleotide sugar metabolism	28	0.487126	0.000204	3.69	IPI00131204, IPI00379245, IPI00649253, IPI00131228, IPI00115530, IPI00119131, IPI00751595, IPI00129252, IPI00228633, IPI00133690, IPI00881105, IPI00122234, IPI00125522, IPI00169546, IPI00322206, IPI00406371, IPI00283611, IPI00470995, IPI00121079, IPI00113992, IPI00229807, IPI00265025, IPI00114925, IPI00338302, IPI00124826, IPI00555140, IPI00114342, IPI00125807, IPI00118344	1966	44	5738	1.8573	0.038611	0.001457	0.253905
1. Crude membrane proteome	KEGG_PATHWAY	mmu03430:Mismatch repair	17	0.295755	0.000255	3.59	IPI00132795, IPI00515393, IPI00408243, IPI00124744, IPI00111877, IPI00473314, IPI00132481, IPI00110298, IPI00311131, IPI00665571, IPI00719852, IPI00323790, IPI00473170, IPI00118158, IPI00132128, IPI00653266, IPI00122425, IPI00113870, IPI00323143	1966	22	5738	2.25529	0.04804	0.001757	0.317359
1. Crude membrane proteome	KEGG_PATHWAY	mmu04810:Regulation of actin cytoskeleton	100	1.73974	0.000266	3.58	IPI00117167, IPI00280961, IPI00671847, IPI00111117, IPI00655136, IPI00230277, IPI00320608, IPI00320605, IPI00227773, IPI00230719, IPI00123181, IPI00132474, IPI00656268, IPI00109044, IPI00108084, IPI00622815, IPI00758006, IPI00132705, IPI00330476, IPI00230476, IPI00881684, IPI00129434, IPI00169846, IPI00124412, IPI00830990, IPI00136110, IPI00311873, IPI00881406, IPI00130117, IPI00652900, IPI006614…	1966	217	5738	1.34499	0.050048	0.001769	0.330946
1. Crude membrane proteome	KEGG_PATHWAY	mmu03420:Nucleotide excision repair	27	0.469729	0.000373	3.43	IPI00307988, IPI00224689, IPI00132481, IPI00110298, IPI00311131, IPI00128741, IPI00473170, IPI00132128, IPI00108774, IPI00113870, IPI00316740, IPI00123264, IPI00132795, IPI00515393, IPI00310721, IPI00124744, IPI00856474, IPI00473314, IPI00129222, IPI00665571, IPI00137263, IPI00118172, IPI00314370, IPI00653266, IPI00338295, IPI00279701, IPI00321407, IPI00323143	1966	43	5738	1.83262	0.069534	0.002399	0.464231
1. Crude membrane proteome	KEGG_PATHWAY	mmu00620:Pyruvate metabolism	26	0.452331	0.000403	3.4	IPI00111218, IPI00124372, IPI00130530, IPI00321734, IPI00118594, IPI00115977, IPI00154054, IPI00128857, IPI00323592, IPI00845840, IPI00874456, IPI00756114, IPI00331564, IPI00153660, IPI00228253, IPI00336324, IPI00273096, IPI00848443, IPI00943457, IPI00515370, IPI00132042, IPI00407130, IPI00229510, IPI00115866, IPI00337893, IPI00751369, IPI00113073, IPI00223757, IPI00223060	1966	41	5738	1.85083	0.074775	0.002504	0.500521
1. Crude membrane proteome	KEGG_PATHWAY	mmu05211:Renal cell carcinoma	38	0.6611	0.000981	3.01	IPI00407954, IPI00311611, IPI00134941, IPI00131224, IPI00113849, IPI00316677, IPI00230277, IPI00882171, IPI00307991, IPI00320608, IPI00127408, IPI00848627, IPI00230719, IPI00263878, IPI00135708, IPI00466610, IPI00120193, IPI00461822, IPI00113248, IPI00323130, IPI00114457, IPI00308691, IPI00138406, IPI00119663, IPI00132993, IPI00468012, IPI00129928, IPI00830990, IPI00387216, IPI00649300, IPI001361…	1966	70	5738	1.58439	0.17256	0.005902	1.21551
1. Crude membrane proteome	KEGG_PATHWAY	mmu00670:One carbon pool by folate	13	0.226166	0.00102814	2.99	IPI00118059, IPI00153317, IPI00225395, IPI00109824, IPI00130734, IPI00454008, IPI00895162, IPI00875833, IPI00323644, IPI00755605, IPI00318057, IPI00330303, IPI00122862, IPI00230042, IPI00875082	1966	16	5738	2.37138	0.180068	0.005998	1.27363
1. Crude membrane proteome	KEGG_PATHWAY	mmu00860:Porphyrin and chlorophyll metabolism	20	0.347947	0.00104284	2.98	IPI00309230, IPI00119116, IPI00421209, IPI00135065, IPI00229441, IPI00131577, IPI00417181, IPI00830280, IPI00339916, IPI00110380, IPI00222203, IPI00608064, IPI00230145, IPI00330627, IPI00400301, IPI00228343, IPI00857740, IPI00134572, IPI00111936, IPI00113996, IPI00134432, IPI00111958, IPI00133589, IPI00112719, IPI00121287, IPI00309322	1966	30	5738	1.94574	0.182393	0.005905	1.29173
1. Crude membrane proteome	KEGG_PATHWAY	mmu00310:Lysine degradation	25	0.434934	0.00119902	2.92	IPI00111218, IPI00124372, IPI00553465, IPI00121105, IPI00462466, IPI00154054, IPI00342603, IPI00331236, IPI00134809, IPI00719841, IPI00223092, IPI00228253, IPI00626237, IPI00127407, IPI00323238, IPI00127406, IPI00844681, IPI00131111, IPI00120233, IPI00515370, IPI00129163, IPI00123758, IPI00845652, IPI00555042, IPI00126185, IPI00113073, IPI00454049	1966	41	5738	1.77964	0.206696	0.006594	1.48385
1. Crude membrane proteome	KEGG_PATHWAY	mmu04120:Ubiquitin mediated proteolysis	65	1.13083	0.00119914	2.92	IPI00648249, IPI00128760, IPI00321005, IPI00387479, IPI00226815, IPI00471361, IPI00125135, IPI00137228, IPI00480507, IPI00116718, IPI00129105, IPI00623570, IPI00121891, IPI00467383, IPI00331163, IPI00131516, IPI00831567, IPI00123313, IPI00133161, IPI00380355, IPI00109815, IPI00311591, IPI00127440, IPI00226943, IPI00134095, IPI00127493, IPI00874750, IPI00133581, IPI00153094, IPI00221621, IPI001275…	1966	136	5738	1.39493	0.206716	0.006412	1.48401
1. Crude membrane proteome	KEGG_PATHWAY	mmu00230:Purine metabolism	73	1.27001	0.00148598	2.83	IPI00135969, IPI00224955, IPI00313726, IPI00284806, IPI00308217, IPI00136207, IPI00554868, IPI00315127, IPI00654005, IPI00322337, IPI00845840, IPI00351252, IPI00458190, IPI00625950, IPI00131459, IPI00130729, IPI00468039, IPI00122358, IPI00761434, IPI00263106, IPI00112769, IPI00411102, IPI00228346, IPI00607023, IPI00119261, IPI00453531, IPI00123264, IPI00131688, IPI00678003, IPI00130874, IPI001140…	1966	157	5738	1.35706	0.249494	0.007727	1.83597
1. Crude membrane proteome	KEGG_PATHWAY	mmu00290:Valine, leucine and isoleucine biosynthesis	10	0.173974	0.00169235	2.77	IPI00453499, IPI00123138, IPI00225201, IPI00222180, IPI00130353, IPI00122442, IPI00337893, IPI00118594, IPI00653423, IPI00132042	1966	11	5738	2.65329	0.278844	0.008566	2.08847
1. Crude membrane proteome	KEGG_PATHWAY	mmu00100:Steroid biosynthesis	13	0.226166	0.00240749	2.62	IPI00137471, IPI00169958, IPI00751362, IPI00278153, IPI00129265, IPI00316366, IPI00133526, IPI00134836, IPI00474810, IPI00122217, IPI00130988, IPI00316067, IPI00128692, IPI00458711	1966	17	5738	2.23188	0.371995	0.011858	2.95889
1. Crude membrane proteome	KEGG_PATHWAY	mmu04662:B cell receptor signaling pathway	41	0.713292	0.00248387	2.6	IPI00230138, IPI00311611, IPI00129485, IPI00229848, IPI00762704, IPI00757479, IPI00134941, IPI00405736, IPI00137932, IPI00885270, IPI00316677, IPI00230277, IPI00310909, IPI00127408, IPI00848627, IPI00322118, IPI00169585, IPI00649763, IPI00649090, IPI00464334, IPI00263878, IPI00135708, IPI00466610, IPI00113873, IPI00137618, IPI00113248, IPI00750061, IPI00225419, IPI00120516, IPI00119663, IPI004680…	1966	80	5738	1.49579	0.381206	0.011928	3.05143
1. Crude membrane proteome	KEGG_PATHWAY	mmu05220:Chronic myeloid leukemia	39	0.678497	0.00315115	2.5	IPI00114982, IPI00311611, IPI00134941, IPI00323590, IPI00128463, IPI00881057, IPI00316677, IPI00119986, IPI00230277, IPI00307991, IPI00320608, IPI00848627, IPI00230719, IPI00114232, IPI00107992, IPI00263878, IPI00135708, IPI00466610, IPI00113873, IPI00113248, IPI00125298, IPI00114457, IPI00856974, IPI00130423, IPI00137668, IPI00119663, IPI00230040, IPI00468012, IPI00556893, IPI00133446, IPI001341…	1966	76	5738	1.49771	0.456177	0.014747	3.85646
1. Crude membrane proteome	KEGG_PATHWAY	mmu04210:Apoptosis	43	0.748086	0.00449157	2.35	IPI00153113, IPI00224570, IPI00742329, IPI00114840, IPI00308086, IPI00316677, IPI00119986, IPI00224069, IPI00169788, IPI00131533, IPI00848627, IPI00271450, IPI00308498, IPI00124810, IPI00111518, IPI00464334, IPI00263878, IPI00113873, IPI00468594, IPI00222419, IPI00117888, IPI00114859, IPI00153899, IPI00110896, IPI00626909, IPI00119575, IPI00230005, IPI00468012, IPI00121545, IPI00129577, IPI001206…	1966	87	5738	1.44253	0.580556	0.020474	5.45504
1. Crude membrane proteome	KEGG_PATHWAY	mmu00630:Glyoxylate and dicarboxylate metabolism	12	0.208768	0.00506736	2.3	IPI00336324, IPI00123412, IPI00380195, IPI00109824, IPI00130530, IPI00622780, IPI00118825, IPI00113141, IPI00323592, IPI00122862, IPI00875833, IPI00116074	1966	16	5738	2.18896	0.624872	0.022544	6.1342
1. Crude membrane proteome	KEGG_PATHWAY	mmu02010:ABC transporters	25	0.434934	0.00636195	2.2	IPI00119846, IPI00112111, IPI00330966, IPI00170152, IPI00130626, IPI00468691, IPI00133416, IPI00135646, IPI00120094, IPI00125970, IPI00129803, IPI00129915, IPI00624726, IPI00459383, IPI00622875, IPI00153807, IPI00309437, IPI00311780, IPI00121842, IPI00170146, IPI00944053, IPI00672663, IPI00112614, IPI00123676, IPI00128152	1966	45	5738	1.62145	0.708227	0.027607	7.64482
1. Crude membrane proteome	KEGG_PATHWAY	mmu00052:Galactose metabolism	17	0.295755	0.00667332	2.18	IPI00273096, IPI00131204, IPI00649253, IPI00283611, IPI00554862, IPI00470995, IPI00751595, IPI00123814, IPI00229807, IPI00265025, IPI00338302, IPI00331541, IPI00927975, IPI00111960, IPI00131464, IPI00124444, IPI00555140, IPI00223757, IPI00114342	1966	27	5738	1.83765	0.725353	0.028309	8.0048
1. Crude membrane proteome	KEGG_PATHWAY	mmu05212:Pancreatic cancer	36	0.626305	0.00792227	2.1	IPI00126078, IPI00134941, IPI00113849, IPI00128463, IPI00316677, IPI00119986, IPI00230277, IPI00556692, IPI00320608, IPI00127408, IPI00848627, IPI00230719, IPI00107992, IPI00263878, IPI00466610, IPI00228955, IPI00120193, IPI00113873, IPI00137618, IPI00118524, IPI00113248, IPI00114457, IPI00775993, IPI00124282, IPI00119663, IPI00468012, IPI00121110, IPI00133446, IPI00134188, IPI00556772, IPI001361…	1966	72	5738	1.45931	0.784563	0.032821	9.43579
1. Crude membrane proteome	KEGG_PATHWAY	mmu04914:Progesterone-mediated oocyte maturation	41	0.713292	0.00936679	2.03	IPI00226574, IPI00323422, IPI00314149, IPI00120225, IPI00134941, IPI00742329, IPI00554929, IPI00338854, IPI00316677, IPI00230277, IPI00330804, IPI00137228, IPI00127551, IPI00320608, IPI00848627, IPI00227654, IPI00230719, IPI00928340, IPI00263878, IPI00221793, IPI00112346, IPI00466610, IPI00113248, IPI00117147, IPI00114333, IPI00884458, IPI00228617, IPI00380355, IPI00111207, IPI00119663, IPI002300…	1966	85	5738	1.4078	0.837375	0.037908	11.0653
1. Crude membrane proteome	KEGG_PATHWAY	mmu00010:Glycolysis / Gluconeogenesis	34	0.59151	0.0100717	2	IPI00856272, IPI00649253, IPI00554862, IPI00111218, IPI00124372, IPI00467833, IPI00751595, IPI00555004, IPI00118594, IPI00845840, IPI00874456, IPI00119458, IPI00228633, IPI00756114, IPI00555069, IPI00331564, IPI00153660, IPI00331541, IPI00124444, IPI00850337, IPI00283611, IPI00555060, IPI00515370, IPI00273646, IPI00132042, IPI00856379, IPI00407130, IPI00229807, IPI00228548, IPI00229510, IPI003383…	1966	68	5738	1.45931	0.85825	0.039885	11.8506
1. Crude membrane proteome	KEGG_PATHWAY	mmu00650:Butanoate metabolism	21	0.365344	0.0102074	1.99	IPI00874800, IPI00116591, IPI00111218, IPI00121105, IPI00515370, IPI00135189, IPI00124372, IPI00127625, IPI00118594, IPI00132042, IPI00154054, IPI00132653, IPI00310658, IPI00337893, IPI00223092, IPI00130331, IPI00113073, IPI00331707, IPI00330754, IPI00228253, IPI00454049	1966	37	5738	1.65651	0.861952	0.039606	12.0011
1. Crude membrane proteome	KEGG_PATHWAY	mmu04260:Cardiac muscle contraction	38	0.6611	0.0104522	1.98	IPI00120719, IPI00113200, IPI00752412, IPI00421223, IPI00111255, IPI00227917, IPI00264082, IPI00311682, IPI00111885, IPI00153381, IPI00355248, IPI00124221, IPI00119138, IPI00338964, IPI00109213, IPI00128261, IPI00131176, IPI00116896, IPI00121443, IPI00855172, IPI00132728, IPI00230044, IPI00622815, IPI00132148, IPI00133240, IPI00130376, IPI00132347, IPI00459570, IPI00122048, IPI00114377, IPI004205…	1966	78	5738	1.42189	0.868387	0.039746	12.2719
1. Crude membrane proteome	KEGG_PATHWAY	mmu05214:Glioma	32	0.556715	0.0128185	1.89	IPI00458699, IPI00311611, IPI00229848, IPI00120225, IPI00134941, IPI00406790, IPI00128463, IPI00316677, IPI00230277, IPI00320608, IPI00848627, IPI00230719, IPI00263878, IPI00135708, IPI00466610, IPI00113248, IPI00125298, IPI00119663, IPI00420725, IPI00268673, IPI00468012, IPI00467841, IPI00649778, IPI00133446, IPI00621806, IPI00136110, IPI00122069, IPI00119058, IPI00406306, IPI00128326, IPI001093…	1966	64	5738	1.45931	0.917088	0.04765	14.8505
1. Crude membrane proteome	KEGG_PATHWAY	mmu04012:ErbB signaling pathway	41	0.713292	0.0148232	1.83	IPI00114982, IPI00311611, IPI00453603, IPI00229848, IPI00134941, IPI00323590, IPI00406790, IPI00463136, IPI00316677, IPI00230277, IPI00119986, IPI00307991, IPI00320608, IPI00848627, IPI00230719, IPI00117039, IPI00263878, IPI00135708, IPI00466610, IPI00113248, IPI00125298, IPI00750061, IPI00119663, IPI00420725, IPI00268673, IPI00132993, IPI00468012, IPI00895208, IPI00649778, IPI00453999, IPI008309…	1966	87	5738	1.37544	0.943993	0.05392	16.9802
1. Crude membrane proteome	KEGG_PATHWAY	mmu00563:Glycosylphosphatidylinositol(GPI)-anchor biosynthesis	15	0.26096	0.020716	1.68	IPI00222723, IPI00850413, IPI00270003, IPI00230134, IPI00776333, IPI00125681, IPI00881156, IPI00624345, IPI00470085, IPI00226790, IPI00653168, IPI00775836, IPI00465864, IPI00322631, IPI00129070, IPI00224930, IPI00458715	1966	25	5738	1.75117	0.982406	0.073397	22.9603
1. Crude membrane proteome	KEGG_PATHWAY	mmu00900:Terpenoid backbone biosynthesis	10	0.173974	0.0208595	1.68	IPI00319950, IPI00469329, IPI00120457, IPI00115850, IPI00672429, IPI00133709, IPI00154054, IPI00331707, IPI00228253, IPI00123984	1966	14	5738	2.08473	0.982897	0.072574	23.1009
1. Crude membrane proteome	KEGG_PATHWAY	mmu03060:Protein export	7	0.121781	0.0225436	1.65	IPI00308001, IPI00222977, IPI00132418, IPI00855186, IPI00387377, IPI00877257, IPI00119695, IPI00316133	1966	8	5738	2.55379	0.987731	0.076895	24.7328
1. Crude membrane proteome	KEGG_PATHWAY	mmu00062:Fatty acid elongation in mitochondria	7	0.121781	0.0225436	1.65	IPI00121105, IPI00121276, IPI00223092, IPI00331318, IPI00454049, IPI00115607, IPI00226430	1966	8	5738	2.55379	0.987731	0.076895	24.7328
1. Crude membrane proteome	KEGG_PATHWAY	mmu00051:Fructose and mannose metabolism	20	0.347947	0.0234623	1.63	IPI00273096, IPI00874800, IPI00283611, IPI00856272, IPI00554862, IPI00131228, IPI00113992, IPI00467833, IPI00653570, IPI00751595, IPI00856379, IPI00119458, IPI00310658, IPI00753038, IPI00331541, IPI00927975, IPI00124444, IPI00133690, IPI00223757, IPI00125807, IPI00114342, IPI00169546	1966	37	5738	1.57763	0.989768	0.078567	25.6096
1. Crude membrane proteome	KEGG_PATHWAY	mmu05223:Non-small cell lung cancer	27	0.469729	0.0235683	1.63	IPI00467109, IPI00323609, IPI00311611, IPI00229848, IPI00134941, IPI00119772, IPI00128463, IPI00316677, IPI00119986, IPI00230277, IPI00320608, IPI00848627, IPI00230719, IPI00135708, IPI00263878, IPI00466610, IPI00113248, IPI00119663, IPI00468012, IPI00133446, IPI00311211, IPI00136110, IPI00122069, IPI00119058, IPI00406306, IPI00128326, IPI00830899, IPI00750828, IPI00121335	1966	54	5738	1.45931	0.98998	0.077582	25.7102
1. Crude membrane proteome	KEGG_PATHWAY	mmu05221:Acute myeloid leukemia	28	0.487126	0.0269821	1.57	IPI00114982, IPI00311611, IPI00453603, IPI00134941, IPI00116335, IPI00881057, IPI00463136, IPI00316677, IPI00119986, IPI00230277, IPI00320608, IPI00848627, IPI00230719, IPI00135708, IPI00263878, IPI00466610, IPI00228955, IPI00113873, IPI00113248, IPI00119663, IPI00230040, IPI00268673, IPI00468012, IPI00229475, IPI00134188, IPI00556772, IPI00136110, IPI00130038, IPI00119058, IPI00830899, IPI007508…	1966	57	5738	1.43371	0.994903	0.086999	28.8826
1. Crude membrane proteome	KEGG_PATHWAY	mmu05014:Amyotrophic lateral sclerosis (ALS)	28	0.487126	0.0269821	1.57	IPI00312058, IPI00114245, IPI00554928, IPI00308086, IPI00119986, IPI00466699, IPI00126589, IPI00127408, IPI00308498, IPI00111518, IPI00113043, IPI00464334, IPI00112346, IPI00132410, IPI00130589, IPI00751834, IPI00222419, IPI00137744, IPI00474157, IPI00121545, IPI00171981, IPI00120684, IPI00125676, IPI00112312, IPI00229680, IPI00124103, IPI00406306, IPI00474590	1966	57	5738	1.43371	0.994903	0.086999	28.8826
1. Crude membrane proteome	KEGG_PATHWAY	mmu00903:Limonene and pinene degradation	10	0.173974	0.0365195	1.44	IPI00119162, IPI00408986, IPI00111218, IPI00465765, IPI00515370, IPI00124372, IPI00223092, IPI00758413, IPI00113073, IPI00314069, IPI00454049	1966	15	5738	1.94574	0.999238	0.114584	37.0972
1. Crude membrane proteome	KEGG_PATHWAY	mmu04150:mTOR signaling pathway	26	0.452331	0.0438106	1.36	IPI00226574, IPI00323609, IPI00453603, IPI00411051, IPI00316677, IPI00463136, IPI00230277, IPI00113655, IPI00848627, IPI00230719, IPI00222983, IPI00399440, IPI00263878, IPI00114333, IPI00119663, IPI00268673, IPI00468012, IPI00467843, IPI00720031, IPI00318778, IPI00136110, IPI00177205, IPI00556823, IPI00620969, IPI00750828, IPI00119057, IPI00221581, IPI00467006, IPI00121335	1966	54	5738	1.40526	0.999824	0.134202	42.7782
1. Crude membrane proteome	KEGG_PATHWAY	mmu03020:RNA polymerase	15	0.26096	0.0445582	1.35	IPI00136782, IPI00124284, IPI00313726, IPI00320034, IPI00136207, IPI00654005, IPI00410871, IPI00268215, IPI00321912, IPI00122358, IPI00761434, IPI00263106, IPI00112769, IPI00662568, IPI00337955	1966	27	5738	1.62145	0.999849	0.1343	43.3332
1. Crude membrane proteome	KEGG_PATHWAY	mmu01040:Biosynthesis of unsaturated fatty acids	15	0.26096	0.0445582	1.35	IPI00785470, IPI00119219, IPI00121833, IPI00127558, IPI00125939, IPI00468859, IPI00314069, IPI00136683, IPI00461438, IPI00222793, IPI00409360, IPI00262743, IPI00124411, IPI00223092, IPI00117142, IPI00308278, IPI00672508, IPI00331596, IPI00857891	1966	27	5738	1.62145	0.999849	0.1343	43.3332
1. Crude membrane proteome	KEGG_PATHWAY	mmu00480:Glutathione metabolism	25	0.434934	0.0494578	1.31	IPI00318614, IPI00228385, IPI00648675, IPI00315127, IPI00114329, IPI00114285, IPI00849712, IPI00132002, IPI00283531, IPI00126120, IPI00127691, IPI00112645, IPI00880850, IPI00135231, IPI00319509, IPI00331436, IPI00124127, IPI00125658, IPI00111004, IPI00122522, IPI00121760, IPI00466919, IPI00111359, IPI00133110, IPI00555023, IPI00230212, IPI00136912	1966	52	5738	1.40318	0.999944	0.146061	46.8497
1. Crude membrane proteome	KEGG_PATHWAY	mmu00561:Glycerolipid metabolism	23	0.400139	0.0498321	1.3	IPI00273096, IPI00894963, IPI00126548, IPI00173168, IPI00344626, IPI00407419, IPI00111218, IPI00124372, IPI00515370, IPI00404687, IPI00123814, IPI00469338, IPI00223459, IPI00756446, IPI00319188, IPI00408986, IPI00322144, IPI00170100, IPI00875966, IPI00466128, IPI00113073, IPI00130963, IPI00113606, IPI00223757	1966	47	5738	1.42826	0.999948	0.14495	47.1099
2. TMDs containing proteins	KEGG_PATHWAY	mmu00510:N-Glycan biosynthesis	36	1.91286	1.53e-25	24.8	IPI00396695, IPI00124093, IPI00118995, IPI00874858, IPI00225244, IPI00224294, IPI00652804, IPI00120705, IPI00121575, IPI00411007, IPI00221535, IPI00475154, IPI00316469, IPI00109108, IPI00309035, IPI00459582, IPI00336218, IPI00120839, IPI00109082, IPI00653330, IPI00114044, IPI00322019, IPI00134053, IPI00117705, IPI00132168, IPI00131609, IPI00387324, IPI00224967, IPI00132493, IPI00381144, IPI001222…	612	46	5738	7.3376	2.68e-23	2.68e-23	1.88e-22
2. TMDs containing proteins	KEGG_PATHWAY	mmu04142:Lysosome	50	2.65675	1.85e-18	17.7	IPI00331157, IPI00117899, IPI00115530, IPI00126769, IPI00317488, IPI00117811, IPI00130627, IPI00132600, IPI00111960, IPI00321190, IPI00124428, IPI00224728, IPI00125522, IPI00469218, IPI00828950, IPI00114236, IPI00129265, IPI00123814, IPI00118011, IPI00135975, IPI00742414, IPI00221426, IPI00138378, IPI00130015, IPI00134549, IPI00316575, IPI00128154, IPI00461614, IPI00309230, IPI00308132, IPI001088…	612	119	5738	3.93942	3.25e-16	1.62e-16	2.27e-15
2. TMDs containing proteins	KEGG_PATHWAY	mmu00190:Oxidative phosphorylation	45	2.39107	5.5e-13	12.3	IPI00271986, IPI00111255, IPI00132940, IPI00133342, IPI00264082, IPI00229441, IPI00132390, IPI00355228, IPI00153381, IPI00222203, IPI00132531, IPI00116896, IPI00110825, IPI00828950, IPI00114377, IPI00131771, IPI00131193, IPI00135975, IPI00138378, IPI00858238, IPI00113196, IPI00133403, IPI00187452, IPI00119413, IPI00230680, IPI00387430, IPI00133363, IPI00113200, IPI00132216, IPI00125929, IPI003552…	612	130	5738	3.24547	9.62e-11	3.21e-11	6.74e-10
2. TMDs containing proteins	KEGG_PATHWAY	mmu04130:SNARE interactions in vesicular transport	23	1.2221	1.2e-12	11.9	IPI00749705, IPI00111416, IPI00118372, IPI00132685, IPI00331533, IPI00114368, IPI00621076, IPI00331284, IPI00225880, IPI00136653, IPI00118217, IPI00785417, IPI00278462, IPI00880852, IPI00109335, IPI00313824, IPI00928446, IPI00112000, IPI00315437, IPI00137866, IPI00453589, IPI00313559, IPI00132276, IPI00130115, IPI00137647, IPI00131540, IPI00117112, IPI00132923	612	38	5738	5.67484	2.09e-10	5.23e-11	1.47e-09
2. TMDs containing proteins	KEGG_PATHWAY	mmu02010:ABC transporters	25	1.32837	1.28e-12	11.9	IPI00119846, IPI00112111, IPI00330966, IPI00170152, IPI00130626, IPI00468691, IPI00133416, IPI00135646, IPI00120094, IPI00125970, IPI00129803, IPI00129915, IPI00624726, IPI00459383, IPI00622875, IPI00153807, IPI00309437, IPI00311780, IPI00121842, IPI00170146, IPI00944053, IPI00672663, IPI00112614, IPI00123676, IPI00128152	612	45	5738	5.20879	2.24e-10	4.48e-11	1.57e-09
2. TMDs containing proteins	KEGG_PATHWAY	mmu05010:Alzheimer's disease	54	2.86929	2.04e-12	11.7	IPI00357545, IPI00896585, IPI00111255, IPI00132940, IPI00264082, IPI00132390, IPI00114389, IPI00153381, IPI00311654, IPI00121592, IPI00319188, IPI00132531, IPI00116896, IPI00117124, IPI00556814, IPI00110825, IPI00751834, IPI00110896, IPI00278602, IPI00114377, IPI00131771, IPI00131193, IPI00121545, IPI00858238, IPI00113196, IPI00133403, IPI00187452, IPI00469221, IPI00387430, IPI00131881, IPI001333…	612	182	5738	2.78184	3.58e-10	5.96e-11	2.5e-09
2. TMDs containing proteins	KEGG_PATHWAY	mmu05012:Parkinson's disease	41	2.17853	4.04e-10	9.39	IPI00648249, IPI00265371, IPI00111255, IPI00132940, IPI00264082, IPI00132390, IPI00355228, IPI00153381, IPI00132531, IPI00116896, IPI00115564, IPI00110825, IPI00127841, IPI00123313, IPI00114377, IPI00131771, IPI00131193, IPI00858238, IPI00113196, IPI00133403, IPI00187452, IPI00387430, IPI00133363, IPI00113200, IPI00620724, IPI00132216, IPI00125929, IPI00355248, IPI00227565, IPI00131176, IPI001282…	612	133	5738	2.89029	7.08e-08	1.01e-08	4.96e-07
2. TMDs containing proteins	KEGG_PATHWAY	mmu00563:Glycosylphosphatidylinositol(GPI)-anchor biosynthesis	15	0.797024	3.05e-08	7.52	IPI00222723, IPI00850413, IPI00270003, IPI00230134, IPI00776333, IPI00125681, IPI00881156, IPI00624345, IPI00470085, IPI00226790, IPI00653168, IPI00775836, IPI00465864, IPI00322631, IPI00129070, IPI00224930, IPI00458715	612	25	5738	5.62549	5.34e-06	6.67e-07	3.74e-05
2. TMDs containing proteins	KEGG_PATHWAY	mmu00100:Steroid biosynthesis	12	0.63762	1.24e-07	6.91	IPI00137471, IPI00751362, IPI00278153, IPI00129265, IPI00316366, IPI00133526, IPI00134836, IPI00474810, IPI00122217, IPI00130988, IPI00128692, IPI00316067, IPI00458711	612	17	5738	6.61822	2.18e-05	2.42e-06	0.000153
2. TMDs containing proteins	KEGG_PATHWAY	mmu04260:Cardiac muscle contraction	26	1.38151	2.15e-07	6.67	IPI00752412, IPI00113200, IPI00111255, IPI00227917, IPI00264082, IPI00311682, IPI00153381, IPI00124221, IPI00355248, IPI00338964, IPI00109213, IPI00128261, IPI00131176, IPI00116896, IPI00121443, IPI00855172, IPI00132728, IPI00622815, IPI00132148, IPI00130376, IPI00122048, IPI00114377, IPI00420569, IPI00131771, IPI00626793, IPI00131193, IPI00135698, IPI00113196, IPI00117978, IPI00930806, IPI002250…	612	78	5738	3.12527	3.76e-05	3.76e-06	0.000263
2. TMDs containing proteins	KEGG_PATHWAY	mmu00532:Chondroitin sulfate biosynthesis	12	0.63762	4.29e-06	5.37	IPI00187340, IPI00330381, IPI00309845, IPI00130692, IPI00331572, IPI00404532, IPI00116744, IPI00153145, IPI00321101, IPI00222819, IPI00228810, IPI00420540	612	22	5738	5.11408	0.000751	6.83e-05	0.005261
2. TMDs containing proteins	KEGG_PATHWAY	mmu04514:Cell adhesion molecules (CAMs)	36	1.91286	8.65e-06	5.06	IPI00474872, IPI00624138, IPI00118876, IPI00117424, IPI00121378, IPI00110808, IPI00133646, IPI00120245, IPI00461132, IPI00329927, IPI00117673, IPI00338983, IPI00318069, IPI00420835, IPI00120674, IPI00320605, IPI00121133, IPI00129159, IPI00132474, IPI00117572, IPI00828582, IPI00125890, IPI00115450, IPI00122399, IPI00323053, IPI00126834, IPI00135452, IPI00109375, IPI00894972, IPI00136382, IPI007855…	612	154	5738	2.19175	0.001513	0.000126	0.010603
2. TMDs containing proteins	KEGG_PATHWAY	mmu00534:Heparan sulfate biosynthesis	11	0.584485	0.000272	3.56	IPI00318215, IPI00187340, IPI00130692, IPI00131021, IPI00116744, IPI00153145, IPI00308075, IPI00228810, IPI00404189, IPI00123491, IPI00112900	612	27	5738	3.81978	0.046539	0.003659	0.333301
2. TMDs containing proteins	KEGG_PATHWAY	mmu05016:Huntington's disease	36	1.91286	0.000364	3.44	IPI00133363, IPI00113200, IPI00265371, IPI00111255, IPI00132940, IPI00264082, IPI00132216, IPI00132390, IPI00125929, IPI00153381, IPI00355248, IPI00271166, IPI00116310, IPI00132531, IPI00128261, IPI00131176, IPI00121443, IPI00116896, IPI00132728, IPI00115564, IPI00110825, IPI00751834, IPI00127841, IPI00132148, IPI00130376, IPI00114377, IPI00131771, IPI00131193, IPI00120684, IPI00319111, IPI001356…	612	183	5738	1.84442	0.06174	0.004542	0.445446
2. TMDs containing proteins	KEGG_PATHWAY	mmu00561:Glycerolipid metabolism	14	0.743889	0.00091	3.04	IPI00894963, IPI00126548, IPI00344626, IPI00407419, IPI00173168, IPI00515370, IPI00404687, IPI00123814, IPI00469338, IPI00223459, IPI00408986, IPI00319188, IPI00322144, IPI00170100, IPI00130963	612	47	5738	2.7928	0.147244	0.010563	1.10964
2. TMDs containing proteins	KEGG_PATHWAY	mmu00603:Glycosphingolipid biosynthesis	7	0.371945	0.002017	2.7	IPI00131811, IPI00108849, IPI00115530, IPI00138135, IPI00119759, IPI00123814, IPI00125522	612	14	5738	4.68791	0.297617	0.021838	2.44449
2. TMDs containing proteins	KEGG_PATHWAY	mmu00604:Glycosphingolipid biosynthesis	7	0.371945	0.003062	2.51	IPI00349830, IPI00131811, IPI00108849, IPI00319858, IPI00122592, IPI00115530, IPI00125522	612	15	5738	4.37538	0.415318	0.031077	3.68993
2. TMDs containing proteins	KEGG_PATHWAY	mmu00600:Sphingolipid metabolism	12	0.63762	0.003566	2.45	IPI00407419, IPI00124178, IPI00315983, IPI00120052, IPI00113731, IPI00123814, IPI00320480, IPI00310333, IPI00223459, IPI00119432, IPI00283532, IPI00133265, IPI00420541	612	42	5738	2.67881	0.464803	0.034133	4.28474
2. TMDs containing proteins	KEGG_PATHWAY	mmu00564:Glycerophospholipid metabolism	16	0.850159	0.003831	2.42	IPI00162949, IPI00894963, IPI00126548, IPI00344626, IPI00407419, IPI00173168, IPI00469338, IPI00468999, IPI00223459, IPI00308294, IPI00320378, IPI00408986, IPI00322144, IPI00170100, IPI00330974, IPI00124428, IPI00331182	612	67	5738	2.239	0.489208	0.03474	4.59718
2. TMDs containing proteins	KEGG_PATHWAY	mmu00512:O-Glycan biosynthesis	9	0.478215	0.005573	2.25	IPI00117174, IPI00221718, IPI00313003, IPI00131811, IPI00108849, IPI00117611, IPI00120942, IPI00125747, IPI00330383	612	27	5738	3.12527	0.623917	0.047721	6.62153
2. TMDs containing proteins	KEGG_PATHWAY	mmu05412:Arrhythmogenic right ventricular cardiomyopathy (ARVC)	16	0.850159	0.011347	1.95	IPI00459086, IPI00229516, IPI00120245, IPI00114401, IPI00115976, IPI00122273, IPI00881684, IPI00626793, IPI00129434, IPI00420835, IPI00338964, IPI00109213, IPI00380273, IPI00132474, IPI00855172, IPI00130117, IPI00121334	612	75	5738	2.00017	0.864272	0.090718	13.056
2. TMDs containing proteins	KEGG_PATHWAY	mmu04512:ECM-receptor interaction	17	0.903294	0.01291	1.89	IPI00756854, IPI00459086, IPI00229516, IPI00135452, IPI00120245, IPI00122273, IPI00115976, IPI00136382, IPI00881684, IPI00129434, IPI00420835, IPI00410802, IPI00132474, IPI00124830, IPI00115450, IPI00130117, IPI00403079, IPI00121334, IPI00331214	612	83	5738	1.92035	0.897094	0.098198	14.7259
2. TMDs containing proteins	KEGG_PATHWAY	mmu04020:Calcium signaling pathway	31	1.64718	0.018075	1.74	IPI00170310, IPI00265371, IPI00119014, IPI00406790, IPI00307966, IPI00137400, IPI00816869, IPI00265299, IPI00311654, IPI00310333, IPI00127551, IPI00471089, IPI00338964, IPI00109213, IPI00855172, IPI00556814, IPI00115564, IPI00751834, IPI00127841, IPI00130271, IPI00274516, IPI00420725, IPI00125493, IPI00121545, IPI00110402, IPI00649778, IPI00112312, IPI00621806, IPI00556827, IPI00336889, IPI004692…	612	191	5738	1.52173	0.95891	0.129582	20.0375
2. TMDs containing proteins	KEGG_PATHWAY	mmu00511:Other glycan degradation	6	0.31881	0.021688	1.66	IPI00226541, IPI00381303, IPI00115530, IPI00118011, IPI00131231, IPI00125522	612	16	5738	3.51593	0.978445	0.147754	23.571
2. TMDs containing proteins	KEGG_PATHWAY	mmu05410:Hypertrophic cardiomyopathy (HCM)	16	0.850159	0.03014	1.52	IPI00459086, IPI00229516, IPI00114401, IPI00120245, IPI00115976, IPI00122273, IPI00881684, IPI00626793, IPI00129434, IPI00420835, IPI00338964, IPI00109213, IPI00132474, IPI00855172, IPI00130117, IPI00121334, IPI00114457	612	84	5738	1.78587	0.995278	0.192832	31.2837
2. TMDs containing proteins	KEGG_PATHWAY	mmu04640:Hematopoietic cell lineage	16	0.850159	0.03014	1.52	IPI00319509, IPI00110808, IPI00108003, IPI00125138, IPI00115976, IPI00307966, IPI00124700, IPI00111856, IPI00221921, IPI00420835, IPI00120674, IPI00410802, IPI00120466, IPI00919200, IPI00121334, IPI00331214	612	84	5738	1.78587	0.995278	0.192832	31.2837
2. TMDs containing proteins	KEGG_PATHWAY	mmu05414:Dilated cardiomyopathy	17	0.903294	0.032103	1.49	IPI00459086, IPI00229516, IPI00114401, IPI00120245, IPI00115976, IPI00122273, IPI00881684, IPI00626793, IPI00129434, IPI00420835, IPI00127551, IPI00338964, IPI00109213, IPI00132474, IPI00855172, IPI00130117, IPI00121334, IPI00114457	612	92	5738	1.73249	0.996688	0.197179	32.9697
3. N-glycoproteins	KEGG_PATHWAY	mmu04142:Lysosome	47	6.94239	7.92578e-29	28.101	IPI00331157, IPI00115530, IPI00126769, IPI00317488, IPI00130627, IPI00111013, IPI00132600, IPI00111960, IPI00118987, IPI00387228, IPI00321190, IPI00124428, IPI00224728, IPI00125522, IPI00125266, IPI00469218, IPI00114236, IPI00129265, IPI00123814, IPI00118011, IPI00135975, IPI00742414, IPI00221426, IPI00130015, IPI00134549, IPI00112616, IPI00169916, IPI00316575, IPI00128154, IPI00309230, IPI001088…	308	119	5738	7.35802	1.20472e-26	1.20472e-26	9.48638e-26
3. N-glycoproteins	KEGG_PATHWAY	mmu04514:Cell adhesion molecules (CAMs)	28	4.13589	2.93595e-08	7.53225	IPI00624138, IPI00117424, IPI00121378, IPI00421244, IPI00322542, IPI00120245, IPI00126092, IPI00338983, IPI00318069, IPI00420835, IPI00120674, IPI00620858, IPI00320605, IPI00129159, IPI00132474, IPI00322447, IPI00132286, IPI00109996, IPI00122399, IPI00227797, IPI00323053, IPI00268475, IPI00121362, IPI00761717, IPI00109375, IPI00894972, IPI00109254, IPI00874741, IPI00227969, IPI00122973, IPI001139…	308	154	5738	3.38725	4.46263e-06	2.23132e-06	3.51404e-05
3. N-glycoproteins	KEGG_PATHWAY	mmu04640:Hematopoietic cell lineage	19	2.8065	2.97552e-07	6.52644	IPI00133712, IPI00421244, IPI00319509, IPI00108003, IPI00125138, IPI00115976, IPI00307966, IPI00135892, IPI00124700, IPI00111856, IPI00420835, IPI00120674, IPI00308990, IPI00227969, IPI00108060, IPI00410802, IPI00124987, IPI00120466, IPI00223769, IPI00121334, IPI00115757, IPI00331214	308	84	5738	4.2139	4.52269e-05	1.50759e-05	0.00035614
3. N-glycoproteins	KEGG_PATHWAY	mmu00603:Glycosphingolipid biosynthesis	7	1.03397	4.65678e-05	4.33191	IPI00131811, IPI00108849, IPI00115530, IPI00119759, IPI00123814, IPI00125522, IPI00315593	308	14	5738	9.31494	0.00705348	0.00176805	0.0557229
3. N-glycoproteins	KEGG_PATHWAY	mmu00511:Other glycan degradation	7	1.03397	0.000113332	3.94565	IPI00108811, IPI00381303, IPI00115530, IPI00387228, IPI00471238, IPI00118011, IPI00125522	308	16	5738	8.15057	0.0170799	0.00343957	0.135563
3. N-glycoproteins	KEGG_PATHWAY	mmu02010:ABC transporters	10	1.4771	0.000512653	3.29018	IPI00672663, IPI00112614, IPI00153807, IPI00112616, IPI00135646, IPI00624726, IPI00129915, IPI00170146, IPI00132595, IPI00170152	308	45	5738	4.13997	0.074983	0.0129065	0.611873
3. N-glycoproteins	KEGG_PATHWAY	mmu00510:N-Glycan biosynthesis	10	1.4771	0.000607961	3.21612	IPI00314900, IPI00316469, IPI00475154, IPI00309035, IPI00109108, IPI00131609, IPI00224294, IPI00336218, IPI00114044, IPI00322019	308	46	5738	4.04997	0.0882944	0.0131186	0.725248
3. N-glycoproteins	KEGG_PATHWAY	mmu00532:Chondroitin sulfate biosynthesis	7	1.03397	0.000803519	3.095	IPI00225374, IPI00130692, IPI00331572, IPI00116744, IPI00321101, IPI00222819, IPI00420540	308	22	5738	5.92769	0.115014	0.015157	0.957506
3. N-glycoproteins	KEGG_PATHWAY	mmu00604:Glycosphingolipid biosynthesis	6	0.886263	0.000816777	3.0879	IPI00349830, IPI00131811, IPI00108849, IPI00122592, IPI00115530, IPI00125522	308	15	5738	7.45195	0.116798	0.0137053	0.973234
3. N-glycoproteins	KEGG_PATHWAY	mmu00531:Glycosaminoglycan degradation	7	1.03397	0.00103889	2.98343	IPI00317488, IPI00309230, IPI00315535, IPI00115530, IPI00125522, IPI00221426, IPI00314726	308	23	5738	5.66996	0.146144	0.0156752	1.23639
3. N-glycoproteins	KEGG_PATHWAY	mmu00534:Heparan sulfate biosynthesis	7	1.03397	0.00254193	2.59484	IPI00318215, IPI00130692, IPI00126131, IPI00116744, IPI00131021, IPI00308075, IPI00112900	308	27	5738	4.82997	0.320817	0.0345583	3.00038
3. N-glycoproteins	KEGG_PATHWAY	mmu00533:Keratan sulfate biosynthesis	5	0.738552	0.0068561	2.16392	IPI00314900, IPI00131811, IPI00108849, IPI00226360, IPI00463774	308	15	5738	6.20996	0.64856	0.083454	7.90444
3. N-glycoproteins	KEGG_PATHWAY	mmu04512:ECM-receptor interaction	11	1.62482	0.0125113	1.9027	IPI00229516, IPI00421244, IPI00120245, IPI00115976, IPI00420835, IPI00377953, IPI00227969, IPI00410802, IPI00132474, IPI00124830, IPI00400016, IPI00130117, IPI00223769, IPI00121334, IPI00331214	308	83	5738	2.46902	0.852468	0.136886	13.9888
3. N-glycoproteins	KEGG_PATHWAY	mmu00512:O-Glycan biosynthesis	6	0.886263	0.0129517	1.88767	IPI00117174, IPI00131811, IPI00108849, IPI00125747, IPI00311895, IPI00330383	308	27	5738	4.13997	0.862141	0.131977	14.4468
3. N-glycoproteins	KEGG_PATHWAY	mmu04650:Natural killer cell mediated cytotoxicity	14	2.06795	0.0129539	1.8876	IPI00117424, IPI00624138, IPI00322542, IPI00110896, IPI00896625, IPI00119663, IPI00894972, IPI00312295, IPI00109946, IPI00874741, IPI00320605, IPI00122973, IPI00132286, IPI00109996, IPI00135751, IPI00162870	308	122	5738	2.13785	0.862187	0.123768	14.4491
3. N-glycoproteins	KEGG_PATHWAY	mmu05010:Alzheimer's disease	18	2.65879	0.0170781	1.76756	IPI00131881, IPI00278602, IPI00110896, IPI00119663, IPI00222043, IPI00117630, IPI00111885, IPI00311654, IPI00118674, IPI00120984, IPI00119138, IPI00119063, IPI00319188, IPI00314443, IPI00117978, IPI00121443, IPI00111702, IPI00469221, IPI00404981	308	182	5738	1.84251	0.927073	0.150955	18.6309
3. N-glycoproteins	KEGG_PATHWAY	mmu00600:Sphingolipid metabolism	7	1.03397	0.0230129	1.63803	IPI00108811, IPI00119129, IPI00125266, IPI00126084, IPI00320480, IPI00123814, IPI00223459	308	42	5738	3.10498	0.970953	0.187929	24.3204
3. N-glycoproteins	KEGG_PATHWAY	mmu04060:Cytokine-cytokine receptor interaction	21	3.10192	0.0363772	1.43917	IPI00133712, IPI00120155, IPI00124497, IPI00320815, IPI00110896, IPI00108003, IPI00124326, IPI00125138, IPI00312295, IPI00117845, IPI00314843, IPI00108060, IPI00119612, IPI00124987, IPI00119072, IPI00112755, IPI00113779, IPI00135751, IPI00338094, IPI00115757, IPI00124801, IPI00114457	308	244	5738	1.60339	0.99642	0.268686	35.8224
3. N-glycoproteins	KEGG_PATHWAY	mmu00601:Glycosphingolipid biosynthesis	5	0.738552	0.0365783	1.43678	IPI00314900, IPI00226278, IPI00314673, IPI00226360, IPI00463774	308	24	5738	3.88122	0.996532	0.257782	35.9826
3. N-glycoproteins	KEGG_PATHWAY	mmu04620:Toll-like receptor signaling pathway	11	1.62482	0.0379935	1.42029	IPI00131730, IPI00308990, IPI00110218, IPI00119663, IPI00119324, IPI00113949, IPI00380390, IPI00318748, IPI00312295, IPI00131898, IPI00122181	308	99	5738	2.06999	0.997226	0.255006	37.099
3. N-glycoproteins	KEGG_PATHWAY	mmu04540:Gap junction	10	1.4771	0.039308	1.40552	IPI00403810, IPI00228617, IPI00122928, IPI00222043, IPI00119663, IPI00117630, IPI00110753, IPI00469221, IPI00117352, IPI00109061, IPI00109073	308	86	5738	2.16626	0.997747	0.251929	38.1201
3. N-glycoproteins	KEGG_PATHWAY	mmu00563:Glycosylphosphatidylinositol(GPI)-anchor biosynthesis	5	0.738552	0.0417739	1.3791	IPI00850413, IPI00226790, IPI00129070, IPI00230134, IPI00125681	308	25	5738	3.72597	0.998475	0.255335	39.9946

## Sheet: Supplementary table S11
Table S11. PANTHER pathway analysis Three groups of the proteome—crude membrane proteome, TMD-containing proteome, and N-glycoproteome—were subjected to PANTHER pathway analysis. Information on pathway terms and enrichment statistics is provided.
Input	Category	Term	Count	%	PValue	"-LOG10(pvalue)"	Genes	List Total	Pop Hits	Pop Total	Fold Enrichment	Bonferroni	Benjamini	FDR
1. Crude membrane proteome	PANTHER_PATHWAY	P00060:Ubiquitin proteasome pathway	53	0.92206	2.41e-07	6.62	IPI00128760, IPI00226815, IPI00125135, IPI00116718, IPI00129105, IPI00405114, IPI00222515, IPI00121891, IPI00831567, IPI00381291, IPI00116712, IPI00131962, IPI00123494, IPI00123313, IPI00402913, IPI00117108, IPI00127440, IPI00226943, IPI00131870, IPI00463195, IPI00874750, IPI00133206, IPI00133581, IPI00153094, IPI00114667, IPI00108410, IPI00319965, IPI00135252, IPI00127542, IPI00850217, IPI001197…	920	91	2921	1.84918	3.4e-05	3.4e-05	0.000285
1. Crude membrane proteome	PANTHER_PATHWAY	P00049:Parkinson disease	59	1.02644	3.73e-07	6.43	IPI00128760, IPI00129487, IPI00169513, IPI00230138, IPI00277001, IPI00880839, IPI00471361, IPI00126762, IPI00230277, IPI00309089, IPI00116718, IPI00283862, IPI00118286, IPI00649763, IPI00274750, IPI00319992, IPI00853924, IPI00112346, IPI00227392, IPI00118384, IPI00314467, IPI00346073, IPI00119663, IPI00129512, IPI00131407, IPI00133208, IPI00131406, IPI00320687, IPI00420745, IPI00874750, IPI006621…	920	106	2921	1.76722	5.25e-05	2.63e-05	0.00044
1. Crude membrane proteome	PANTHER_PATHWAY	P04393:Ras Pathway	49	0.85247	4.42e-06	5.35	IPI00226574, IPI00311611, IPI00648141, IPI00114245, IPI00227191, IPI00230277, IPI00655041, IPI00113918, IPI00320608, IPI00848627, IPI00230719, IPI00311187, IPI00112346, IPI00120193, IPI00228955, IPI00125298, IPI00114333, IPI00119663, IPI00315100, IPI00133446, IPI00404182, IPI00830990, IPI00136110, IPI00112335, IPI00623304, IPI00467004, IPI00121335, IPI00113079, IPI00323609, IPI00134941, IPI001138…	920	88	2921	1.7679	0.000623	0.000208	0.005219
1. Crude membrane proteome	PANTHER_PATHWAY	P00018:EGF receptor signaling pathway	67	1.16562	6.7e-05	4.17	IPI00311611, IPI00114245, IPI00230277, IPI00137730, IPI00310161, IPI00405756, IPI00113918, IPI00320608, IPI00848627, IPI00230719, IPI00130621, IPI00403352, IPI00876567, IPI00118286, IPI00124810, IPI00853924, IPI00112346, IPI00228955, IPI00120193, IPI00227392, IPI00125298, IPI00118384, IPI00119663, IPI00462925, IPI00230707, IPI00136110, IPI00116498, IPI00230682, IPI00122069, IPI00112335, IPI001210…	920	141	2921	1.50869	0.009401	0.002359	0.079111
1. Crude membrane proteome	PANTHER_PATHWAY	P02762:Pentose phosphate pathway	13	0.226166	0.000148	3.83	IPI00121619, IPI00283611, IPI00112377, IPI00223154, IPI00136098, IPI00124692, IPI00751595, IPI00127495, IPI00229807, IPI00229040, IPI00228633, IPI00466919, IPI00114342	920	15	2921	2.75167	0.020587	0.004152	0.174133
1. Crude membrane proteome	PANTHER_PATHWAY	P00016:Cytoskeletal regulation by Rho GTPase	53	0.92206	0.000223	3.65	IPI00380895, IPI00280961, IPI00227191, IPI00111117, IPI00112251, IPI00125143, IPI00874768, IPI00123181, IPI00153990, IPI00656268, IPI00471165, IPI00338039, IPI00108084, IPI00108147, IPI00120193, IPI00756257, IPI00230476, IPI00283327, IPI00315100, IPI00117352, IPI00404182, IPI00830990, IPI00881406, IPI00661414, IPI00652900, IPI00124829, IPI00127942, IPI00109073, IPI00757312, IPI00830508, IPI005512…	920	109	2921	1.54381	0.030901	0.005218	0.262643
1. Crude membrane proteome	PANTHER_PATHWAY	P00029:Huntington disease	75	1.3048	0.000224	3.65	IPI00126072, IPI00323897, IPI00123613, IPI00114962, IPI00115627, IPI00762919, IPI00111117, IPI00124610, IPI00112251, IPI00133218, IPI00228766, IPI00274795, IPI00271166, IPI00221616, IPI00848627, IPI00125143, IPI00321942, IPI00221613, IPI00308498, IPI00153990, IPI00311726, IPI00221615, IPI00338039, IPI00108084, IPI00115663, IPI00120193, IPI00330476, IPI00135869, IPI00751834, IPI00153421, IPI004056…	920	167	2921	1.4259	0.031087	0.004501	0.26425
1. Crude membrane proteome	PANTHER_PATHWAY	P02746:Heme biosynthesis	13	0.226166	0.000421	3.38	IPI00119116, IPI00133928, IPI00229441, IPI00111958, IPI00339916, IPI00133589, IPI00318841, IPI00110380, IPI00608064, IPI00556862, IPI00112719, IPI00223055, IPI00400301, IPI00228343	920	16	2921	2.57969	0.057695	0.007401	0.496664
1. Crude membrane proteome	PANTHER_PATHWAY	P00034:Integrin signalling pathway	95	1.65275	0.000754	3.12	IPI00756854, IPI00663627, IPI00111117, IPI00230277, IPI00228766, IPI00113918, IPI00320608, IPI00221616, IPI00320605, IPI00221613, IPI00230719, IPI00387227, IPI00221615, IPI00132474, IPI00112346, IPI00318182, IPI00116668, IPI00881684, IPI00129434, IPI00111931, IPI00136110, IPI00112335, IPI00661414, IPI00130117, IPI00623304, IPI00124829, IPI00121334, IPI00867897, IPI00229516, IPI00316677, IPI002784…	920	228	2921	1.32292	0.100934	0.011752	0.887504
1. Crude membrane proteome	PANTHER_PATHWAY	P00010:B cell activation	42	0.730689	0.001384	2.86	IPI00230138, IPI00311611, IPI00310909, IPI00230277, IPI00320608, IPI00230719, IPI00649763, IPI00556814, IPI00112346, IPI00113873, IPI00323053, IPI00225419, IPI00119663, IPI00121545, IPI00467841, IPI00229456, IPI00556772, IPI00312116, IPI00136110, IPI00122069, IPI00469221, IPI00121084, IPI00127338, IPI00229848, IPI00461132, IPI00134941, IPI00137932, IPI00856369, IPI00316677, IPI00137400, IPI001274…	920	87	2921	1.53276	0.177427	0.019342	1.62316
1. Crude membrane proteome	PANTHER_PATHWAY	P00021:FGF signaling pathway	58	1.00905	0.001613	2.79	IPI00311611, IPI00114245, IPI00473753, IPI00230277, IPI00310909, IPI00137730, IPI00113918, IPI00320608, IPI00848627, IPI00130621, IPI00876567, IPI00118286, IPI00310091, IPI00853924, IPI00112346, IPI00227392, IPI00125298, IPI00118384, IPI00225419, IPI00119663, IPI00404946, IPI00462925, IPI00230707, IPI00136110, IPI00116498, IPI00230682, IPI00122069, IPI00112335, IPI00116554, IPI00623304, IPI001210…	920	130	2921	1.41654	0.203527	0.020475	1.88857
1. Crude membrane proteome	PANTHER_PATHWAY	P00047:PDGF signaling pathway	75	1.3048	0.00254	2.6	IPI00226574, IPI00118046, IPI00323897, IPI00648141, IPI00311611, IPI00453603, IPI00126078, IPI00268901, IPI00227191, IPI00742329, IPI00463136, IPI00230277, IPI00474711, IPI00113918, IPI00320608, IPI00848627, IPI00230719, IPI00130621, IPI00118948, IPI00653529, IPI00556814, IPI00228955, IPI00125298, IPI00135869, IPI00114333, IPI00119663, IPI00315100, IPI00676293, IPI00404182, IPI00453999, IPI001361…	920	179	2921	1.33031	0.301373	0.029444	2.96016
1. Crude membrane proteome	PANTHER_PATHWAY	P00013:Cell cycle	16	0.278358	0.002894	2.54	IPI00314149, IPI00113262, IPI00111207, IPI00124225, IPI00830152, IPI00314439, IPI00458852, IPI00131870, IPI00318982, IPI00227654, IPI00113660, IPI00126048, IPI00222515, IPI00114667, IPI00654283, IPI00381291, IPI00120914	920	25	2921	2.032	0.335474	0.030948	3.36619
1. Crude membrane proteome	PANTHER_PATHWAY	P00031:Inflammation mediated by chemokine and cytokine signaling pathway	120	2.08768	0.00421	2.38	IPI00380895, IPI00459353, IPI00128389, IPI00406790, IPI00111117, IPI00230277, IPI00320608, IPI00848627, IPI00320605, IPI00308785, IPI00230719, IPI00123181, IPI00132474, IPI00556814, IPI00113873, IPI00283327, IPI00228617, IPI00228618, IPI00120516, IPI00320687, IPI00830990, IPI00134188, IPI00621806, IPI00556772, IPI00136110, IPI00128110, IPI00129426, IPI00122069, IPI00130117, IPI00661414, IPI004692…	920	311	2921	1.22508	0.448369	0.041601	4.86201
1. Crude membrane proteome	PANTHER_PATHWAY	P00051:TCA cycle	12	0.208768	0.00478	2.32	IPI00336324, IPI00318614, IPI00135231, IPI00406442, IPI00123004, IPI00113141, IPI00221407, IPI00129928, IPI00319111, IPI00342603, IPI00845652, IPI00719841, IPI00118825, IPI00626237	920	17	2921	2.24118	0.491144	0.04404	5.50323
1. Crude membrane proteome	PANTHER_PATHWAY	P00019:Endothelin signaling pathway	43	0.748086	0.006749	2.17	IPI00416906, IPI00224570, IPI00111183, IPI00742329, IPI00876502, IPI00856369, IPI00137400, IPI00316677, IPI00230277, IPI00474711, IPI00169788, IPI00127551, IPI00113918, IPI00320608, IPI00848627, IPI00308785, IPI00311203, IPI00312414, IPI00458024, IPI00556814, IPI00135708, IPI00263878, IPI00130491, IPI00466610, IPI00895251, IPI00396840, IPI00169971, IPI00121387, IPI00228618, IPI00119575, IPI001196…	920	96	2921	1.42213	0.615111	0.057929	7.68821
1. Crude membrane proteome	PANTHER_PATHWAY	P00059:p53 pathway	51	0.887265	0.007031	2.15	IPI00114869, IPI00169883, IPI00113918, IPI00123886, IPI00848627, IPI00403352, IPI00118286, IPI00124810, IPI00132649, IPI00853924, IPI00227392, IPI00132099, IPI00118384, IPI00110896, IPI00137668, IPI00111207, IPI00776048, IPI00458852, IPI00133446, IPI00230707, IPI00136110, IPI00108098, IPI00463549, IPI00116498, IPI00230682, IPI00121335, IPI00330902, IPI00225407, IPI00314149, IPI00828281, IPI003236…	920	118	2921	1.37225	0.630248	0.056845	7.998
1. Crude membrane proteome	PANTHER_PATHWAY	P04398:p53 pathway feedback loops 2	30	0.521921	0.007688	2.11	IPI00330902, IPI00323609, IPI00124692, IPI00134941, IPI00316677, IPI00113918, IPI00123886, IPI00848627, IPI00111556, IPI00403352, IPI00124810, IPI00123119, IPI00132649, IPI00263878, IPI00112346, IPI00113248, IPI00125899, IPI00169971, IPI00776048, IPI00468012, IPI00137864, IPI00124240, IPI00114594, IPI00120374, IPI00114491, IPI00133446, IPI00323822, IPI00136110, IPI00109650, IPI00406306, IPI004670…	920	62	2921	1.53629	0.663187	0.058666	8.71444
1. Crude membrane proteome	PANTHER_PATHWAY	P00053:T cell activation	55	0.956855	0.008407	2.08	IPI00311611, IPI00230277, IPI00113918, IPI00320608, IPI00848627, IPI00121133, IPI00230719, IPI00108084, IPI00556814, IPI00120193, IPI00113873, IPI00323053, IPI00119663, IPI00331286, IPI00121545, IPI00467841, IPI00229456, IPI00453999, IPI00830990, IPI00115892, IPI00556772, IPI00136110, IPI00387437, IPI00122069, IPI00113949, IPI00469221, IPI00121084, IPI00127338, IPI00121335, IPI00109966, IPI004611…	920	130	2921	1.34327	0.695897	0.06073	9.49247
1. Crude membrane proteome	PANTHER_PATHWAY	P00024:Glycolysis	17	0.295755	0.01015	1.99	IPI00283611, IPI00856272, IPI00554862, IPI00555060, IPI00751595, IPI00127495, IPI00856379, IPI00845840, IPI00407130, IPI00229807, IPI00119458, IPI00228548, IPI00228633, IPI00555069, IPI00331541, IPI00927975, IPI00457898, IPI00124444, IPI00223605, IPI00114342	920	30	2921	1.79917	0.7627	0.069396	11.354
1. Crude membrane proteome	PANTHER_PATHWAY	P02744:Fructose galactose metabolism	9	0.156576	0.012784	1.89	IPI00119458, IPI00265025, IPI00856272, IPI00283611, IPI00470995, IPI00751595, IPI00127495, IPI00856379, IPI00114342, IPI00229807	920	12	2921	2.38125	0.837029	0.082763	14.1014
1. Crude membrane proteome	PANTHER_PATHWAY	P00054:Toll receptor signaling pathway	31	0.539318	0.014165	1.85	IPI00850217, IPI00114245, IPI00122181, IPI00230277, IPI00124856, IPI00137424, IPI00308785, IPI00380390, IPI00135708, IPI00112346, IPI00466610, IPI00113873, IPI00130375, IPI00114859, IPI00402913, IPI00153899, IPI00331502, IPI00117108, IPI00119663, IPI00131898, IPI00308990, IPI00134188, IPI00127375, IPI00111836, IPI00556772, IPI00128110, IPI00123875, IPI00129426, IPI00130038, IPI00112335, IPI009189…	920	67	2921	1.46903	0.866228	0.087381	15.5106
1. Crude membrane proteome	PANTHER_PATHWAY	P02743:Formyltetrahydroformate biosynthesis	7	0.121781	0.014409	1.84	IPI00755605, IPI00110207, IPI00130734, IPI00230042, IPI00122862, IPI00875833, IPI00114365	920	8	2921	2.77813	0.870807	0.085133	15.7568
1. Crude membrane proteome	PANTHER_PATHWAY	P00002:Alpha adrenergic receptor signaling pathway	17	0.295755	0.014977	1.82	IPI00170268, IPI00109506, IPI00228618, IPI00121387, IPI00856369, IPI00137400, IPI00311203, IPI00321581, IPI00122069, IPI00132276, IPI00113798, IPI00556814, IPI00469221, IPI00227880, IPI00130491, IPI00880852, IPI00121084, IPI00269408	920	31	2921	1.74113	0.880894	0.08484	16.3287
1. Crude membrane proteome	PANTHER_PATHWAY	P00017:DNA replication	12	0.208768	0.015109	1.82	IPI00132795, IPI00135443, IPI00114069, IPI00109764, IPI00120046, IPI00311131, IPI00322337, IPI00473170, IPI00129132, IPI00122223, IPI00114051, IPI00113870, IPI00323143	920	19	2921	2.00526	0.883126	0.082283	16.4611
1. Crude membrane proteome	PANTHER_PATHWAY	P00025:Hedgehog signaling pathway	20	0.347947	0.017526	1.76	IPI00750061, IPI00169513, IPI00648141, IPI00915480, IPI00119575, IPI00138790, IPI00225049, IPI00224570, IPI00124718, IPI00112251, IPI00117352, IPI00169788, IPI00169463, IPI00122928, IPI00338039, IPI00463549, IPI00831567, IPI00461822, IPI00109061, IPI00109073	920	39	2921	1.6282	0.917351	0.091436	18.8515
1. Crude membrane proteome	PANTHER_PATHWAY	P05911:Angiotensin II-stimulated signaling through G proteins and beta-arrestin	25	0.434934	0.02303	1.64	IPI00230194, IPI00227191, IPI00856369, IPI00137400, IPI00274186, IPI00230277, IPI00311203, IPI00116589, IPI00135708, IPI00556814, IPI00466610, IPI00130491, IPI00227838, IPI00110583, IPI00228618, IPI00119663, IPI00315100, IPI00320687, IPI00404182, IPI00647964, IPI00122069, IPI00830899, IPI00227880, IPI00469221, IPI00121084, IPI00750828, IPI00122245	920	53	2921	1.49764	0.962569	0.114565	24.0623
1. Crude membrane proteome	PANTHER_PATHWAY	P02738:De novo purine biosynthesis	18	0.313152	0.024902	1.6	IPI00750256, IPI00135969, IPI00125450, IPI00885933, IPI00624746, IPI00130874, IPI00229849, IPI00308217, IPI00315127, IPI00648318, IPI00321170, IPI00351252, IPI00265406, IPI00221769, IPI00651878, IPI00323644, IPI00131459, IPI00330303, IPI00125035, IPI00229690	920	35	2921	1.63286	0.971437	0.119255	25.7631
1. Crude membrane proteome	PANTHER_PATHWAY	P04372:5-Hydroxytryptamine degredation	11	0.191371	0.028869	1.54	IPI00153317, IPI00458392, IPI00405699, IPI00169472, IPI00111218, IPI00626662, IPI00515370, IPI00330482, IPI00113073, IPI00169711, IPI00136195	920	18	2921	1.94028	0.983924	0.13275	29.2536
1. Crude membrane proteome	PANTHER_PATHWAY	P00020:FAS signaling pathway	20	0.347947	0.03162	1.5	IPI00112473, IPI00230394, IPI00117888, IPI00117167, IPI00110896, IPI00139168, IPI00625263, IPI00895262, IPI00131533, IPI00848627, IPI00277930, IPI00308498, IPI00126191, IPI00123875, IPI00112335, IPI00132728, IPI00108791, IPI00121829, IPI00131935, IPI00121335, IPI00620256, IPI00136906	920	41	2921	1.54878	0.989224	0.140166	31.5856
1. Crude membrane proteome	PANTHER_PATHWAY	P02776:Serine glycine biosynthesis	5	0.086987	0.036532	1.44	IPI00115620, IPI00118059, IPI00225961, IPI00454008, IPI00117146	920	5	2921	3.175	0.994739	0.155722	35.5745
1. Crude membrane proteome	PANTHER_PATHWAY	P04380:Cortocotropin releasing factor receptor signaling pathway	17	0.295755	0.040214	1.4	IPI00110583, IPI00227838, IPI00416906, IPI00230194, IPI00228618, IPI00121387, IPI00459353, IPI00137866, IPI00132361, IPI00453589, IPI00850093, IPI00321581, IPI00775863, IPI00132276, IPI00113798, IPI00162780, IPI00880852, IPI00269408, IPI00120716	920	34	2921	1.5875	0.996934	0.165444	38.4239
1. Crude membrane proteome	PANTHER_PATHWAY	P05912:Dopamine receptor mediated signaling pathway	35	0.608907	0.047966	1.32	IPI00132076, IPI00416906, IPI00230194, IPI00224570, IPI00663627, IPI00742329, IPI00338854, IPI00169788, IPI00127551, IPI00309481, IPI00227773, IPI00404739, IPI00649005, IPI00113798, IPI00130344, IPI00169711, IPI00880852, IPI00269408, IPI00664670, IPI00130185, IPI00222107, IPI00135977, IPI00131138, IPI00228617, IPI00309262, IPI00230005, IPI00137866, IPI00356904, IPI00453589, IPI00654038, IPI002221…	920	84	2921	1.32292	0.999023	0.189434	44.049
1. Crude membrane proteome	PANTHER_PATHWAY	P00014:Cholesterol biosynthesis	8	0.139179	0.049141	1.31	IPI00134836, IPI00319950, IPI00469329, IPI00120457, IPI00115850, IPI00133709, IPI00331707, IPI00123984	920	12	2921	2.11667	0.999179	0.188578	44.8594
2. TMDs containing proteins	PANTHER_PATHWAY	P02762:Pentose phosphate pathway	7	0.371945	0.000391	3.41	IPI00229040, IPI00121619, IPI00112377, IPI00223154, IPI00136098, IPI00127495, IPI00114342	213	15	2921	6.39969	0.038742	0.038742	0.434088
2. TMDs containing proteins	PANTHER_PATHWAY	P00045:Notch signaling pathway	10	0.53135	0.01258	1.9	IPI00131881, IPI00357545, IPI00314443, IPI00649138, IPI00896585, IPI00117124, IPI00467908, IPI00123777, IPI00118674, IPI00762180, IPI00121592	213	53	2921	2.58747	0.721583	0.472348	13.1318
2. TMDs containing proteins	PANTHER_PATHWAY	P00003:Alzheimer disease-amyloid secretase pathway	12	0.63762	0.014711	1.83	IPI00131881, IPI00113079, IPI00357545, IPI00896585, IPI00114389, IPI00132969, IPI00626485, IPI00118674, IPI00121592, IPI00314443, IPI00855172, IPI00117124, IPI00762180	213	73	2921	2.25429	0.776176	0.392841	15.1944
2. TMDs containing proteins	PANTHER_PATHWAY	P02785:Valine biosynthesis	3	0.159405	0.014979	1.82	IPI00122442, IPI00653423, IPI00225209	213	3	2921	13.7136	0.782229	0.316876	15.45
2. TMDs containing proteins	PANTHER_PATHWAY	P02748:Isoleucine biosynthesis	3	0.159405	0.014979	1.82	IPI00122442, IPI00653423, IPI00225209	213	3	2921	13.7136	0.782229	0.316876	15.45
2. TMDs containing proteins	PANTHER_PATHWAY	P05912:Dopamine receptor mediated signaling pathway	13	0.690755	0.016577	1.78	IPI00132076, IPI00131138, IPI00135977, IPI00228617, IPI00663627, IPI00137866, IPI00127551, IPI00453589, IPI00222125, IPI00132276, IPI00464296, IPI00169711, IPI00880852	213	84	2921	2.12235	0.815167	0.286563	16.9629
2. TMDs containing proteins	PANTHER_PATHWAY	P00001:Adrenaline and noradrenaline biosynthesis	7	0.371945	0.028812	1.54	IPI00132076, IPI00222125, IPI00111416, IPI00118217, IPI00132276, IPI00169711, IPI00880852	213	33	2921	2.90895	0.947806	0.388678	27.7547
2. TMDs containing proteins	PANTHER_PATHWAY	P04395:Vasopressin synthesis	4	0.21254	0.040256	1.4	IPI00224653, IPI00228236, IPI00895251, IPI00420727	213	11	2921	4.98677	0.984235	0.447253	36.6766
3. N-glycoproteins	PANTHER_PATHWAY	P00054:Toll receptor signaling pathway	10	1.4771	0.000428643	3.3679	IPI00131730, IPI00308990, IPI00110218, IPI00308785, IPI00119663, IPI00119324, IPI00380390, IPI00318748, IPI00131898, IPI00122181	103	67	2921	4.23272	0.0312284	0.0312284	0.447738
3. N-glycoproteins	PANTHER_PATHWAY	P00034:Integrin signalling pathway	15	2.21566	0.0250853	1.60058	IPI00229516, IPI00421244, IPI00120245, IPI00119663, IPI00894972, IPI00115976, IPI00135010, IPI00420835, IPI00377953, IPI00120674, IPI00227969, IPI00320605, IPI00132474, IPI00400016, IPI00221701, IPI00132286, IPI00130117, IPI00121334, IPI00123274	103	228	2921	1.86574	0.847409	0.609371	23.3492
3. N-glycoproteins	PANTHER_PATHWAY	P00031:Inflammation mediated by chemokine and cytokine signaling pathway	18	2.65879	0.0385352	1.41414	IPI00421244, IPI00228617, IPI00320815, IPI00119663, IPI00894972, IPI00222043, IPI00113802, IPI00117630, IPI00128389, IPI00312295, IPI00420835, IPI00120674, IPI00227969, IPI00170086, IPI00320605, IPI00308785, IPI00132474, IPI00132286, IPI00469221, IPI00130117, IPI00135751, IPI00121334	103	311	2921	1.64137	0.945415	0.620664	33.722
